# Supplementary material for: Potential effect of Wolbachia on virus restriction in the spider mite T. truncatus
Source: Front Microbiol. 2025 May 29;16:1570606. doi: 10.3389/fmicb.2025.1570606 (PMC12159000; doi:10.3389/fmicb.2025.1570606)
Supplement: Supplementary file 1 [file Data_Sheet_1.zip]

Archive with 25 entries (25 files):
- Figure S1.pdf
- Figure S10.pdf
- Figure S11.pdf
- Figure S12.pdf
- Figure S13.pdf
- Figure S14.pdf
- Figure S15.pdf
- Figure S16.pdf
- Figure S17.pdf
- Figure S18.pdf
- Figure S2.pdf
- Figure S3.pdf
- Figure S4.pdf
- Figure S5.pdf
- Figure S6.pdf
- Figure S7.pdf
- Figure S8.pdf
- Figure S9.pdf
- Supplementary file 1.xlsx
- Supplementary file 2.xlsx
- Supplementary file 3.xlsx
- Supplementary file 4.xlsx
- Supplementary file 5.xlsx
- Supplementary file 6.xlsx
- Supplementary file 7.xlsx
