# Supplementary material for: Potential effect of Wolbachia on virus restriction in the spider mite T. truncatus
Source: Front Microbiol. 2025 May 29;16:1570606. doi: 10.3389/fmicb.2025.1570606 (PMC12159000; doi:10.3389/fmicb.2025.1570606)
Supplement: Supplementary file 1 [file Data_Sheet_1.zip › Supplementary file 1.xlsx]

## Sheet: Libraries information
Supplementary file 1. Table presenting key information for all utilized libraries;
BioProject	Library	Center name	Location	Host	Sequencing libraries kits	Sample	Source and pooling	Strategy	Source	Layout	Design	Raw reads	Assembled contigs	Viruses
PRJNA636216	SRR23341994	NANJING AGRICULTURAL UNIVERSITY	Nanjing , China	cowpea transfered to tomato	Not specified	T. truncatus feeding only on tomato	100 wild adult female mites	RNA-seq	Transcriptomic	Paired	mRNA	35.891.785	28.241	TtTV
	SRR23341995	NANJING AGRICULTURAL UNIVERSITY	Nanjing , China	cowpea transfered to eggplant	Not specified	T. truncatus feeding only on eggplant	100 wild adult female mites	RNA-seq	Transcriptomic	Paired	mRNA	34.468.823	36.230	TtTV,AVT
	SRR23341996	NANJING AGRICULTURAL UNIVERSITY	Nanjing , China	cowpea transfered to bean	Not specified	T. truncatus feeding only on bean	100 wild adult female mites	RNA-seq	Transcriptomic	Paired	mRNA	34.649.880	29.428	TtTV
PRJNA881040	SRR21659836	GANSU AGRICULTURAL UNIVERSITY	Lanzhou, China	Reared on corn under the photoperiod of L16:D8, 70 ± 5% RH, and 25 ± 1 °C	Not specified	resistance to ordinary temperature 1	From laboratory breeding	RNA-seq	Transcriptomic	Paired	Total RNA	23.734.333	40.946	AVT,TtDV-1,GVT-2,GVT-1,ANT,BVT-1
	SRR21659835	GANSU AGRICULTURAL UNIVERSITY	Lanzhou, China	Reared on corn under the photoperiod of L16:D8, 70 ± 5% RH, and 25 ± 1 °C	Not specified	resistance to ordinary temperature 2	From laboratory breeding	RNA-seq	Transcriptomic	Paired	Total RNA	23.417.505	110.268	AVT, TtDV-1,AcPV,GVT-2,ANT,BVT-1
	SRR21659839	GANSU AGRICULTURAL UNIVERSITY	Lanzhou, China	Reared on corn under the photoperiod of L16:D8, 70 ± 5% RH, and 25 ± 1 °C	Not specified	Sensitive to high temperature 2	From laboratory breeding	RNA-seq	Transcriptomic	Paired	Total RNA	23.019.606	125.975	AVT,TtDV-1,GVT-2,GVT-1,ANT,BVT-1
	SRR21659840	GANSU AGRICULTURAL UNIVERSITY	Lanzhou, China	Reared on corn under the photoperiod of L16:D8, 70 ± 5% RH, and 25 ± 1 °C	Not specified	Sensitive to high temperature 1	From laboratory breeding	RNA-seq	Transcriptomic	Paired	Total RNA	24.119.292	125.419	AVT,TtDV-1,GVT-3,GVT-4,BVT-1
	SRR21659845	GANSU AGRICULTURAL UNIVERSITY	Lanzhou, China	Reared on corn under the photoperiod of L16:D8, 70 ± 5% RH, and 25 ± 1 °C	Not specified	Sensitive to ordinary temperature 2	From laboratory breeding	RNA-seq	Transcriptomic	Paired	Total RNA	28.768.047	99.076	AVT,TtDV-1,GVT-2,ANT,BVT-1
	SRR21659846	GANSU AGRICULTURAL UNIVERSITY	Lanzhou, China	Reared on corn under the photoperiod of L16:D8, 70 ± 5% RH, and 25 ± 1 °C	Not specified	Sensitive to ordinary temperature 1	From laboratory breeding	RNA-seq	Transcriptomic	Paired	Total RNA	27.078.257	62.846	AVT,TtDV-1,ANT,BVT-1
	SRR21659849	GANSU AGRICULTURAL UNIVERSITY	Lanzhou, China	Reared on corn under the photoperiod of L16:D8, 70 ± 5% RH, and 25 ± 1 °C	Not specified	High temperature resistance 2	From laboratory breeding	RNA-seq	Transcriptomic	Paired	Total RNA	22.420.567	106.879	AVT,GVT-4,GVT-3,BVT-1
	SRR21659850	GANSU AGRICULTURAL UNIVERSITY	Lanzhou, China	Reared on corn under the photoperiod of L16:D8, 70 ± 5% RH, and 25 ± 1 °C	Not specified	High temperature resistance 1	From laboratory breeding	RNA-seq	Transcriptomic	Paired	Total RNA	25.987.738	102.921	AVT,GVT-3,GVT-4,BVT-1
PRJNA717652	SRR14087800	NANJING AGRICULTURAL UNIVERSITY	Nanjing , China	Reared on bean at 25 ± 1 ℃, 60% relative humidity and L16:D8 photoperiod.	NEBNext® Ultra™ RNA Library Prep Kit for Illumina	T. truncatus co-infected with Wolbachia and Spiroplasma	Eighty adult female mites, seven days old, from laboratory breeding	RNA-seq	Transcriptomic	Paired	mRNA	43.142.692	57.507	AVT,TtDV-1,GVT-2,TtOV
	SRR14087805	NANJING AGRICULTURAL UNIVERSITY	Nanjing , China	Reared on bean at 25 ± 1 ℃, 60% relative humidity and L16:D8 photoperiod.	NEBNext® Ultra™ RNA Library Prep Kit for Illumina	T. truncatus without Wolbachia and Spiroplasma (tetracycline treatment)	Eighty adult female mites, seven days old, from laboratory breeding	RNA-seq	Transcriptomic	Paired	mRNA	42.822.638	50.977	AVT,TtDV-1,TtOV
	SRR14087857	NANJING AGRICULTURAL UNIVERSITY	Nanjing , China	Reared on bean at 25 ± 1 ℃, 60% relative humidity and L16:D8 photoperiod.	NEBNext® Ultra™ RNA Library Prep Kit for Illumina	T. truncatus co-infected with Wolbachia and Spiroplasma	Eighty adult female mites, seven days old, from laboratory breeding	RNA-seq	Transcriptomic	Paired	mRNA	42.113.800	N/A	AVT,TtDV-1,GVT-2,TtOV
	SRR14087850	NANJING AGRICULTURAL UNIVERSITY	Nanjing , China	Reared on bean at 25 ± 1 ℃, 60% relative humidity and L16:D8 photoperiod.	NEBNext® Ultra™ RNA Library Prep Kit for Illumina	T. truncatus co-infected with Wolbachia and Spiroplasma	Eighty adult female mites, seven days old, from laboratory breeding	RNA-seq	Transcriptomic	Paired	mRNA	42.710.876	N/A	AVT,TtDV-1,GVT-2,TtOV
	SRR14087848	NANJING AGRICULTURAL UNIVERSITY	Nanjing , China	Reared on bean at 25 ± 1 ℃, 60% relative humidity and L16:D8 photoperiod.	NEBNext® Ultra™ RNA Library Prep Kit for Illumina	T. truncatus infected with Wolbachia	Eighty adult female mites, seven days old, from laboratory breeding	RNA-seq	Transcriptomic	Paired	mRNA	42.808.024	47.725	AVT,TtDV-1
	SRR14087851	NANJING AGRICULTURAL UNIVERSITY	Nanjing , China	Reared on bean at 25 ± 1 ℃, 60% relative humidity and L16:D8 photoperiod.	NEBNext® Ultra™ RNA Library Prep Kit for Illumina	T. truncatus infected with Wolbachia	Eighty adult female mites, seven days old, from laboratory breeding	RNA-seq	Transcriptomic	Paired	mRNA	43.370.364	N/A	AVT,TtDV-1
	SRR14087841	NANJING AGRICULTURAL UNIVERSITY	Nanjing , China	Reared on bean at 25 ± 1 ℃, 60% relative humidity and L16:D8 photoperiod.	NEBNext® Ultra™ RNA Library Prep Kit for Illumina	T. truncatus infected with Wolbachia	Eighty adult female mites, seven days old, from laboratory breeding	RNA-seq	Transcriptomic	Paired	mRNA	43.072.318	N/A	AVT,TtDV-2
	SRR14087803	NANJING AGRICULTURAL UNIVERSITY	Nanjing , China	Reared on bean at 25 ± 1 ℃, 60% relative humidity and L16:D8 photoperiod.	NEBNext® Ultra™ RNA Library Prep Kit for Illumina	T. truncatus without Wolbachia and Spiroplasma (tetracycline treatment)	Eighty adult female mites, seven days old, from laboratory breeding	RNA-seq	Transcriptomic	Paired	mRNA	42.570.718	N/A	AVT,TtDV-1,TtOV
	SRR14087814	NANJING AGRICULTURAL UNIVERSITY	Nanjing , China	Reared on bean at 25 ± 1 ℃, 60% relative humidity and L16:D8 photoperiod.	NEBNext® Ultra™ RNA Library Prep Kit for Illumina	T. truncatus without Wolbachia and Spiroplasma (tetracycline treatment)	Eighty adult female mites, seven days old, from laboratory breeding	RNA-seq	Transcriptomic	Paired	mRNA	42.810.016	N/A	AVT,TtDV-1,TtOV
	SRR14087821	NANJING AGRICULTURAL UNIVERSITY	Nanjing , China	Reared on bean at 25 ± 1 ℃, 60% relative humidity and L16:D8 photoperiod.	NEBNext® Ultra™ RNA Library Prep Kit for Illumina	T. truncatus infected with Spiroplasma	Eighty adult female mites, seven days old, from laboratory breeding	RNA-seq	Transcriptomic	Paired	mRNA	42595626	45.642	AVT,TtDV-2
	SRR14087827	NANJING AGRICULTURAL UNIVERSITY	Nanjing , China	Reared on bean at 25 ± 1 ℃, 60% relative humidity and L16:D8 photoperiod.	NEBNext® Ultra™ RNA Library Prep Kit for Illumina	T. truncatus infected with Spiroplasma	Eighty adult female mites, seven days old, from laboratory breeding	RNA-seq	Transcriptomic	Paired	mRNA	42335368	N/A	AVT,TtDV-2
	SRR14087832	NANJING AGRICULTURAL UNIVERSITY	Nanjing , China	Reared on bean at 25 ± 1 ℃, 60% relative humidity and L16:D8 photoperiod.	NEBNext® Ultra™ RNA Library Prep Kit for Illumina	T. truncatus infected with Spiroplasma	Eighty adult female mites, seven days old, from laboratory breeding	RNA-seq	Transcriptomic	Paired	mRNA	42345914	N/A	AVT,TtOV
	SRR14087836	NANJING AGRICULTURAL UNIVERSITY	Nanjing , China	Reared on bean at 25 ± 1 ℃, 60% relative humidity and L16:D8 photoperiod.	NEBNext® Ultra™ RNA Library Prep Kit for Illumina	T. truncatus infected with Spiroplasma	Eighty adult female mites, seven days old, from laboratory breeding	RNA-seq	Transcriptomic	Paired	mRNA	42460604	N/A	AVT,TtDV-1
	SRR14087801	NANJING AGRICULTURAL UNIVERSITY	Nanjing , China	Reared on bean at 25 ± 1 ℃, 60% relative humidity and L16:D8 photoperiod.	NEBNext® Ultra™ RNA Library Prep Kit for Illumina	T. truncatus co-infected with Wolbachia and Spiroplasma	Eighty adult female mites, seven days old, from laboratory breeding	RNA-seq	Transcriptomic	Paired	mRNA	43368396	N/A	AVT,TtDV-1,GVT-1,GVT-2,TtOV
	SRR14087806	NANJING AGRICULTURAL UNIVERSITY	Nanjing , China	Reared on bean at 25 ± 1 ℃, 60% relative humidity and L16:D8 photoperiod.	NEBNext® Ultra™ RNA Library Prep Kit for Illumina	T. truncatus co-infected with Wolbachia and Spiroplasma	Eighty adult female mites, seven days old, from laboratory breeding	RNA-seq	Transcriptomic	Paired	mRNA	43205816	N/A	AVT,TtDV-1,GVT-2,TtOV
	SRR14087802	NANJING AGRICULTURAL UNIVERSITY	Nanjing , China	Reared on bean at 25 ± 1 ℃, 60% relative humidity and L16:D8 photoperiod.	NEBNext® Ultra™ RNA Library Prep Kit for Illumina	T. truncatus co-infected with Wolbachia and Spiroplasma	Eighty adult female mites, seven days old, from laboratory breeding	RNA-seq	Transcriptomic	Paired	mRNA	42062170	N/A	AVT,TtDV-1,GVT-2,TtOV
PRJNA644209	SRR12151823	NANJING AGRICULTURAL UNIVERSITY	Nanjing , China	Reared on bean at 25 ± 1 ℃, 60% relative humidity and L16:D8 photoperiod.	NEBNext® Ultra™ RNA Library Prep Kit for Illumina	T. truncatus - Wolbachia-Uninfected female (tetracycline treatment)	One hundred seven-day-old adult female mites from laboratory breeding	RNA-seq	Transcriptomic	Paired	mRNA	25.322.901	45.374	AVT,TtDV-1,CVA,CVT
	SRR12151822	NANJING AGRICULTURAL UNIVERSITY	Nanjing , China	Reared on bean at 25 ± 1 ℃, 60% relative humidity and L16:D8 photoperiod.	NEBNext® Ultra™ RNA Library Prep Kit for Illumina	T. truncatus - Wolbachia-infected female Tetranychus truncatus	One hundred seven-day-old adult female mites from laboratory breeding	RNA-seq	Transcriptomic	Paired	mRNA	26.343.091	37.808	AVT
	SRR12151820	NANJING AGRICULTURAL UNIVERSITY	Nanjing , China	Reared on bean at 25 ± 1 ℃, 60% relative humidity and L16:D8 photoperiod.	NEBNext® Ultra™ RNA Library Prep Kit for Illumina	T. truncatus - Wolbachia-infected female Tetranychus truncatus	One hundred seven-day-old adult female mites from laboratory breeding	RNA-seq	Transcriptomic	Paired	mRNA	22.725.525	N/A	AVT
	SRR12151821	NANJING AGRICULTURAL UNIVERSITY	Nanjing , China	Reared on bean at 25 ± 1 ℃, 60% relative humidity and L16:D8 photoperiod.	NEBNext® Ultra™ RNA Library Prep Kit for Illumina	T. truncatus - Wolbachia-infected female Tetranychus truncatus	One hundred seven-day-old adult female mites from laboratory breeding	RNA-seq	Transcriptomic	Paired	mRNA	21.951.779	43.274	AVT
	SRR12151824	NANJING AGRICULTURAL UNIVERSITY	Nanjing , China	Reared on bean at 25 ± 1 ℃, 60% relative humidity and L16:D8 photoperiod.	NEBNext® Ultra™ RNA Library Prep Kit for Illumina	T. truncatus - Wolbachia-Uninfected female (tetracycline treatment)	One hundred seven-day-old adult female mites from laboratory breeding	RNA-seq	Transcriptomic	Paired	mRNA	28.628.179	87.268	AVT,TtDV-1,CVA,CVT
	SRR12151825	NANJING AGRICULTURAL UNIVERSITY	Nanjing , China	Reared on bean at 25 ± 1 ℃, 60% relative humidity and L16:D8 photoperiod.	NEBNext® Ultra™ RNA Library Prep Kit for Illumina	T. truncatus - Wolbachia-Uninfected female (tetracycline treatment)	One hundred seven-day-old adult female mites from laboratory breeding	RNA-seq	Transcriptomic	Paired	mRNA	22.520.841	N/A	AVT,TtDV-1,GVT-1
PRJNA475023	SRR7276078	GEO	Not specified	Not specified	Not specified	T. truncatus with no exposure to abamectin	From laboratory breeding	RNA-seq	Transcriptomic	Paired	Total RNA	23,403,664	38.269	PVY,TtDV-2,BVT-2
	SRR7276075	GEO	Not specified	Not specified	Not specified	T. truncatus exposed to abamectin	From laboratory breeding	RNA-seq	Transcriptomic	Paired	Total RNA	22,969,489	57.199	AVT,TtNoV,BVT-2
	SRR7276076	GEO	Not specified	Not specified	Not specified	T. truncatus exposed to abamectin	From laboratory breeding	RNA-seq	Transcriptomic	Paired	Total RNA	42.632.341	39.815	TtNoV,BVT-2
	SRR7276077	GEO	Not specified	Not specified	Not specified	T. truncatus exposed to abamectin	From laboratory breeding	RNA-seq	Transcriptomic	Paired	Total RNA	44.527.557	38.642	TtNoV,BVT-2
	SRR7276079	GEO	Not specified	Not specified	Not specified	T. truncatus with no exposure to abamectin	From laboratory breeding	RNA-seq	Transcriptomic	Paired	Total RNA	41.869.696	42.62	PVY,TtDV-2,BVT-2
	SRR7276080	GEO	Not specified	Not specified	Not specified	T. truncatus with no exposure to abamectin	From laboratory breeding	RNA-seq	Transcriptomic	Paired	Total RNA	31.470.015	41.702	PVY,TtDV-2,BVT-2
