# Supplementary material for: Potential effect of Wolbachia on virus restriction in the spider mite T. truncatus
Source: Front Microbiol. 2025 May 29;16:1570606. doi: 10.3389/fmicb.2025.1570606 (PMC12159000; doi:10.3389/fmicb.2025.1570606)
Supplement: Supplementary file 1 [file Data_Sheet_1.zip › Supplementary file 2.xlsx]

## Sheet: Blastn and X
Supplementary file 2. Table summarizing blastN and blastX alignments for viral transcripts, including details such as alignment subjects, percentage identity, and E-values;
Viral sequence	Length	BlastN (blastn)					BlastX
		Query Cover	E value	Per. Ident	Best Hit	Accession	Query Cover	E value	Per. Ident	Best Hit	Accession
Potato Virus Y(PVY)	9595	0.97	0	99.64%	Potato virus Y isolate JL-14 polyprotein gene, complete cds	MN607715.1	0.95	0	0.9977	polyprotein [Potato virus Y]	WJJ60794.1
Cherry Virus A(CVA)	8414	0.99	0	0.9947	Cherry virus A isolate ChTA12 polyprotein and putative movement protein genes	KT310083.1	0.95	0	0.997	polyprotein [Cherry virus A]	ALS46618.1
Tetranychus truncatus dicistro-like virus 1 (TtDV-1)	9148	0.94	0	82.10%	Ljubljana dicistrovirus 1 isolate BER19SW2, complete genome	OL472194.1	0.3	0	92.20%	capsid protein [Ljubljana dicistrovirus 1]	UTQ50730.1
Aparavirus truncatus (AVT)	9010	0.99	0	92.52%	Aphis glycines virus 1 isolate POR19ST, complete genome	OL472190.1	0.59	0	97.04%	replicase polyprotein [Aphis glycines virus 1]	UTQ50721.1
Blunervirus truncatus 1 (BVT-1)	9869	0.01	3e-12	0.7113	SsRNA positive-strand virus sp. isolate L2a hypothetical protein 1	MW199206.1	0.48	2e-114	0.3299	TPA: hypothetical protein [Fasciogiga virus]	DAZ87875.1
Blunervirus truncatus 2 (BVT-2)	9242	0.02	1e-86	98.96%	Tetranychus urticae 3-oxoacyl-[acyl-carrier-protein] synthase, mitochondrial (LOC107366373), mRNA	XM_015933959.2	0.51	1e-113	32.31%	hypothetical protein [Fasciohepa virus 2]	DAZ87880.1
Tetranychus truncatus-associated ourmia-like virus (TtOV)	2902	0.2	2e-33	0.6694	Narnaviridae sp. isolate 347R-k141_271811 RNA dependent RNA polymerase gene, partial cds	ON164344.1	0.9	0	0.4656	RNA dependent RNA polymerase [Leviviridae sp.]	URG15816.1
Tetranychus truncatus-associated tobamo-like virus (TtTV)	6402	0	5e-09	0.9423	Bombylius discolor genome assembly, chromosome: 3	OW584240.1	0.65	0	44.36%%	Plant associated tobamo-like virus 1 isolate KOR20 207 kDa replicase polyprotein	UTQ50504.1
Citrivirus truncatum (CVT)	6397	0.99	0	80.33%	Citrus leaf blotch virus Ac isolate MX, complete genome	MK135436.1	0.67	0	0.8751	replicase polyprotein [Citrus leaf blotch virus Ac]	QAT18645.1
Tetranychus truncatus-associated noda-like virus (TtNoV) RdRp	3159	0.68	0	88.41%	Tetranychus urticae-associated nodavirus B isolate Lisbon segment 2, complete sequence	MK533156.1	0.65	0	0.8892	RNA-dependent RNA polymerase [Tetranychus urticae-associated nodavirus B]	QBS55247.1
Tetranychus truncatus-associated noda-like virus (TtNoV) coat	729	0.42	2e-26	0.6971	Tetranychus urticae-associated nodavirus 2 isolate Lisbon	MK533153.1	0.72	8e-72	0.6023	capsid protein [Hubei noda-like virus 9]	APG76322.1
Goukovirus truncatum 1 (GVT-1)	1376	0.1	9e-11	0.7219	Linepithema humile bunyan-like virus 1 putative RdRp-complex gene, complete cds	MH213237.1	0.95	3e-39	0.3156	RNA-dependent RNA polymerase [Slater phenui-like virus]	WPR16615.1
Goukovirus truncatum 3 (GVT-3)	7497	0.02	6e-07	72.97%	Culex Bunya-like virus strain CBunVL/Fresno, complete genome	MH188002.1	0.71	9e-153	0.2774	RdRp [Wugcerasp virus 10]	WVD52801.1
Alphanudivirus truncatus (ANT) DNApol B	3400	0.05	2e-09	69.31	Podabrus alpinus genome assembly, chromosome: 6	OW026457.1	0.82	2e-139	37.99%	DNApol B [Esparto virus]	YP_009551711.1
Goukovirus truncatum 4 (GVT-4)	7471	0.02	3e-11	0.7205	Wuhan insect virus 16 strain arthropodmix13442 RNA-dependent RNA polymerase gene, complete cds	KX884733.1	0.6	0.2925	6e-135	RNA-dependent RNA polymerase [Tibet bird virus 2]	QXV86660.1
Acyrthosiphon pisum virus (AcPV)	10054	0.99	0	99.63%	Acyrthosiphon pisum virus isolate APV-VV, complete genome	MH301287.1	0.78	0	99.81%	protein P1 [Acyrthosiphon pisum virus]	QAA78869.1
Goukovirus truncatum 2 (GVT-2)	4061	0.03	1e-08	0.7152	Linepithema humile bunyan-like virus 1 putative RdRp-complex gene, complete cds	MH213237.1	0.77	4e-87	25.68%	RNA-dependent RNA polymerase [Aphis citricidus bunyavirus]	YP_010840741.1
Tetranychus truncatus-associated dicistro-like virus 2 (TtDV-2)	8806	0.45	3e-126	72.13%	Panonychus citri cripavirus strain PCCV.abc5, complete genome	MN745088.1	0.27	0	58.85	nonstructural polyprotein [Panonychus citri cripavirus]	QMU95534.1
ANT DNA ligase	2478	0.01	2.65e-05	82.67%	Drosophila innubila nudivirus isolate DiNV_CH01M, complete genome	NC_040699.1	0.14	4e-54	41.36%	Oryctes rhinoceros nudivirus	WDA65054.1
ANT vp91	1827	0.07	8e-48	80.26%	PREDICTED: Tetranychus urticae B lymphocyte-induced maturation protein 1 homolog (LOC107360909), transcript variant X2, mRNA	XM_015927633.2	0.46	6e-78	32.37%	vp91 [Oryctes rhinoceros nudivirus]	WIF19369.1
ANT ODV-E56	1191	0.04	7e-13	70.90%	Sepiola atlantica genome assembly, chromosome: 23	OY744537.1	0.16	3e-59	46.55%	ODV-E56 [Drosophila innubila nudivirus]	YP_009553149.1
ANT pf-1	804	0.02	2e-17	92.31%	PREDICTED: Tetranychus urticae uncharacterized LOC107367396 (LOC107367396), transcript variant X2, mRNA	XM_015935097.2	0.15	3e-52	37.63%	PIF-1 [Drosophila innubila nudivirus]	YP_009553099.1
ANTac68	411	0.05	7e-06	92.86%	Bemisia tabaci genome assembly, chromosome: 1	OU963862.1	0.45	2e-28	52.34%	Ac68-like protein [Oryctes rhinoceros nudivirus]	YP_002321383.1
ANTpif-2	17615	0.05	2.69e-04	76.13%	Auxenochlorella protothecoides mitochondrion, complete genome	NC_026009.1	0.07	4e-103	42.23%	Putative pif-2 [Kallithea virus]	AKH40343.1
ANT rr1	13657	0	5e-17	92.31%	PREDICTED: Tetranychus urticae uncharacterized LOC107367396 (LOC107367396), transcript variant X2, mRNA	XM_015935097.2	0.13	2e-117	39.75%	rr1 [Tomelloso virus]	YP_009553415.1
ANT gp-09	2676	0.02	0.0	85.45%	PREDICTED: Agrilus planipennis armadillo repeat-containing protein 2 (LOC108743021), transcript variant X3, mRNA	XM_018478421.2	0.4	2e-28	34.50%	Putative gp09-like protein [Esparto virus]	YP_009551720.1
ANT gp44	963	X	X	X	No similarity found	X	0.58	3e-23	36.90%	Hypothetical protein GrBNV_gp44 [Gryllus bimaculatus nudivirus]	YP_001111311.1
ANT vp39	585	X	X	X	No similarity found	X	0.8	4e-23	35.85%	OrNV vp39-like protein [Tomelloso virus]	YP_009553394.1
ANT rr2	3732	0.01	2e-05	93.33%	Xanthostigma xanthostigma genome assembly, chromosome: X	OY754476.1	0.24	5e-31	31.31%	rr2 [Tomelloso virus]	YP_009553444.1
ANT p-74	4884	0	0.0	1	5_Tge_b3v08	OE839390.1	0.38	3e-133	38.18%	Tomelloso virus p74-like protein	YP_009553464.1
