# Supplementary material for: Potential effect of Wolbachia on virus restriction in the spider mite T. truncatus
Source: Front Microbiol. 2025 May 29;16:1570606. doi: 10.3389/fmicb.2025.1570606 (PMC12159000; doi:10.3389/fmicb.2025.1570606)
Supplement: Supplementary file 1 [file Data_Sheet_1.zip › Supplementary file 3.xlsx]

## Sheet: Transcriptional activity 
Supplementary file 3. Transcriptional activity of virus and host transcripts;
Libraries	SRR23341994	SRR23341995	SRR23341996	SRR21659835	SRR21659836	SRR21659839	SRR21659840	SRR21659845	SRR21659846	SRR21659849	SRR21659850	SRR14087800	SRR14087801	SRR14087802	SRR14087803	SRR14087805	SRR14087806	SRR14087814	SRR14087821	SRR14087827	SRR14087832	SRR14087836	SRR14087841	SRR14087848	SRR14087850	SRR14087851	SRR14087857	SRR12151820	SRR12151821	SRR12151822	SRR12151823	SRR12151824	SRR12151825	SRR7276075	SRR7276076	SRR7276077	SRR7276078	SRR7276079	SRR7276080
TtDV-1	0	0	0	34890.944683	24110.38901	81029.230566	136.255992	25922.892444	37972.848804	146.612613	137.740840	10100.471004	2632.35	6904.36	17987.503568	18905.821433	14885.2	4934.99	0	0	0	0	5.96449	6.06018	3571.2	4.42166	9554.88	0	0	0	4019.465534	16976.357550	34027.267115	0	0	0	0	0	0
AVT	0	4.647821	0	12414.045634	5735.950368	41928.934933	88.142930	20258.872116	46280.554076	301.832807	112.122314	36018.695447	28496.7	16067.9	51924.226480	41990.897293	49585.8	16431.1	16612.9	15393.6	27440	10422.4	1078.14	2832.84	19264.1	2336.46	48554	7900.3613796	3853.9172624	86262.574925	53359.649007	79377.865442	85042.625375	5.828006	0	0	0	0	0
BVT-1	0	0	0	257.243438	359.771614	251.085095	258.070725	317.394057	269.551191	12.955918	233.813219	0	0	0	0	0	0	0	0	0	0	0	0	0	0	0	0	0	0	0	0	0	0	0	0	0	0	0	0
BVT-2	0	0	0	0	0	0	0	0	0	0	0	0	0	0	0	0	0	0	0	0	0	0	0	0	0	0	0	0	0	0	0	0	0	3209.873772	2775.629597	2593.359114	2376.885507	2840.771908	2092.108103
TtOV	0	0	0	0	0	0	0	0	0	0	0	6.701370	25.9586	1.26429	24.374725	22.854403	32.3515	5.014	0	0	0	1.67449	0	0	3.75875	0	17.7958	0	0	0	0	0	0	0	0	0	0	0	0
TtTV	144.255008	818.182669	145.707723	0	0	0	0	0	0	0	0	0	0	0	0	0	0	0	0	0	0	0	0	0	0	0	0	0	0	0	0	0	5.747.893	0	0	0	0	0	0
CVT	0	0	0	0	0	0	0	0	0	0	0	0	0	0	0	0	0	0	0	0	0	0	0	0	0	0	0	0	0	0	12.812833	5.943175	0	0	0	0	0	0	0
TtNoV	0	0	0	0	0	0	0	0	0	0	0	0	0	0	0	0	0	0	0	0	0	0	0	0	0	0	0	0	0	0	0	0	0	5.461854	3.350422	2.412579	0	0	0
GVT-1	0	0	0	0	1.650655	1.592468	0	0	0	0	0	0	1.19105	0	0	0	0	0	0	0	0	0	0	0	0	0	0	0	0	0	0	0	1.602.598	0	0	0	0	0	0
ANT	0	0	0	88.665438	84.593951	136.675539	0	89.664315	79.555239	0	0	0	0	0	0	0	0	0	0	0	0	0	0	0	0	0	0	0	0	0	0	0	0	0	0	0	0	0	0
PVY	0	0	0	0	0	0	0	0	0	0	0	0	0	0	0	0	0	0	0	0	0	0	0	0	0	0	0	0	0	0	0	0	3.515.425	0	0	0	6.464406	6.211497	6.200307
CVA	0	0	0	0	0	0	0	0	0	0	0	0	0	0	0	0	0	0	0	0	0	0	0	0	0	0	0	0	0	0	16.269709	3.778757	0	0	0	0	0	0	0
TtDV-2	0	0	0	0	0	0	0	0	0	0	0	0	0	0	0	0	0	0	404.083	393.264	3.7026	0	0	0	0	0	0	0	0	0	0	0	0	0	0	0	67.472372	83.555082	34.946903
GVT-2	0	0	0	1.081488	1.378914	1.359040	0	1.863708	0	0	0	3.373674	2.48676	5.67899	0	0	2.16411	0	0	0	0	0	0	0	3.57103	0	1.95936	0	0	0	0	0	0	0	0	0	0	0	0
GVT -3	0	0	0	0	0	0	4.848465	0	0	4.614864	2.870146	0	0	0	0	0	0	0	0	0	0	0	0	0	0	0	0	0	0	0	0	0	0	0	0	0	0	0	0
AcPV	0	0	0	81.130947	0	0	0	0	0	0	0	0	0	0	0	0	0	0	0	0	0	0	0	0	0	0	0	0	0	0	0	0	0	0	0	0	0	0	0
GVT-4	0	0	0	0	0	0	2.968270	0	0	7.555242	3.24671	0	0	0	0	0	0	0	0	0	0	0	0	0	0	0	0	0	0	0	0	0	0	0	0	0	0	0	0
COX2	1523.17	2872.34	1510.56	2347.31	1981.99	2008.63	1471.17	1545.73	1223.93	3822.11	3870.38	1543.05	4033.05	8844.38	2721.08	2150.81	5187.2	3354.59	3465.46	2191.87	3014.81	1355.23	339.934	270.021	153.131	739.374	231.9	174.544	878.456	655.07	6543.95	2713.1	7263.45	1002.41	345.877	564.625	2848.79	536.71	1931.14
H1	762.606	1293.79	1129.96	916.768	773.766	936.29	1057.54	1147.98	1011.47	1071.71	953.618	1299.54	1314.59	1502.83	224.829	173.674	769.733	162.971	197.06	1736.46	173.343	1019.22	314.175	351.141	187.288	400.259	292.449	142.335	477.561	316.011	1898.6	696.597	2509.28	754.15	122.913	125.262	202.113	224.054	114.395
cal	273.091142	352.347855	371.639952	352.953020	319.205771	302.374820	387.293127	367.868606	332.424915	417.794063	408.257718	333.212653	341.214	261.824	298.3145	312.005773	349.953	383.689	210.91	316.374	325.768	308.426	375.039	417.604	378.395	347.615	344.33	288.406898	351.459593	272.568018	309.134031	298.881549	268.571067	295.301335	285.223463	281.053257	399.575155	304.779934	382.374487
rps	495.161572	181.314995	345.102326	223.759458	220.434149	195.144428	226.545577	224.365474	195.769528	193.564011	214.615508	193.247401	225.811	205.32098	291.6981	250.814351	245.128	256.934	364.713	169.692	183.011	317.817	184.58	178.905	236.622	183.033	256.815	224.457270	225.683682	223.238412	222.943666	204.698564	193.368063	173.323858	223.409644	234.696143	316.894960	269.703328	329.852447
eve1	0	0	0	0	0	0	0	0	0	0	0	0	0	0	0	0	0	0	0	0	0	0	0	0	0	0	0	0	0	0	0	0	0	0	0	0	0	0	0
eve2	0	4.45063	0	17.04164	16.41437	3.46289	0	0	3.64320	0	0	7.03835	16.831	74.1	0	0	0	0	0	0	0	0	0	0	28.6176	0	12.3296	0	0	0	0	0	0	0	0	0	0	0	0
eve3	0	0	0	0	0	0	0	0	0	0	0	0	0	0	0	0	0	0	0	0	0	0	0	0	0	0	0	0	0	0	0	0	0	0	0	0	0	0	0
mRNA::Ttru_Chr1:8481-11151	0	0.059027	0	0	0	0	0	0	0	0	0	0	0	0	0.141508	0.068256	0	0	0	0	0	0	0	0	0	0	0	0	0	0	0	0	0	0	0	0	0	0	0
mRNA::Ttru_Chr1:12240-13254	0	0	0	0	0	0	0	0	0	0	0	0	0	0	0	0	0	0	0	0	0	0	0	0	0	0	0	0	0	0	0.129363	0	0	0	0	0	0	0	0
mRNA::Ttru_Chr1:24294-24808	0	0	0	0	0	0	0	0	0	0	0	0	0	0	0	0	0	0	0	0	0	0	0	0	0	0	0	0	0	0	0	0	0	0	0	0	0	0	0
mRNA::Ttru_Chr1:41822-53607	0	0	0	0.03443	0.015912	0.011475	0.023795	0	0	0.027737	0	0.122011	0	0	0	0	0	0	0	0.045452	0	0	0	0	0	0	0	0.028951	0.036387	0	0	0	0.032275	0	0	0	0	0	0
mRNA::Ttru_Chr1:41822-53625	0	0	0	0	0	0	0	0	0	0	0	0	0	0	0	0	0	0	0	0	0	0	0	0	0	0	0	0	0	0	0	0	0	0	0	0	0	0	0
mRNA::Ttru_Chr1:41822-53742	0.030696	0	0	0	0	0	0	0	0	0	0.074008	0	0	0	0	0	0	0	0.034256	0	0.052928	0	0	0	0	0	0	0	0	0	0	0	0	0	0.073842	0	0	0	0
mRNA::Ttru_Chr1:41822-53874	0	0.219555	0.055744	0	0	0	0	0.101683	0.091254	0	0	0	0.074742	0.089054	0.200637	0.154769	0.282006	0.300109	0	0	0	0.052184	0.157712	0.148214	0.290223	0.163872	0.172293	0	0	0.008409	0.057581	0.015864	0	0.223442	0	0.131821	0.298878	0.258805	0.201334
mRNA::Ttru_Chr1:55380-56325	76.7775	37.8634	63.9865	26.3676	25.9014	21.8789	5.58977	25.1173	25.4068	1.88021	8.74598	44.9184	46.7214	47.9033	58.0407	54.5569	48.3053	55.469	19.9803	8.17999	5.90955	9.06104	4.70019	3.09439	45.7482	3.44019	38.4204	66.717	62.9558	75.1822	55.9532	71.6832	55.8802	36.1496	43.2079	40.3703	53.4834	36.4796	53.5861
mRNA::Ttru_Chr1:57227-58015	71.5765	40.3195	53.6797	57.8816	57.6712	58.6997	71.9252	56.5969	48.9033	73.2107	71.1315	57.9525	60.7431	76.7031	56.9844	65.4973	48.4669	51.0014	59.9225	68.0606	67.1259	56.9653	72.6227	72.6794	52.418	77.4742	47.6974	72.5005	61.325	73.2205	80.0813	59.4722	64.248	52.1234	49.2667	45.3676	59.6491	34.4196	68.0088
mRNA::Ttru_Chr1:58073-59637	33.1597	31.3382	25.0908	16.9645	12.7161	14.5789	20.083	13.0169	12.486	20.8312	19.9086	17.8236	20.9149	22.3772	21.6548	22.767	24.5365	21.8311	20.4699	47.3322	42.5233	41.3592	32.0667	37.5634	23.2042	32.5216	22.1061	15.5683	19.6524	24.3916	25.8162	16.105	17.3036	18.3624	18.6764	17.5818	23.2159	20.9092	21.5168
mRNA::Ttru_Chr1:60558-60948	181.593	140.238	151.657	281.636	218.708	263.552	400.288	199.894	245.194	480.095	431.893	154.404	163.428	219.095	175.048	158.825	158.301	165.567	390.547	474.685	449.207	433.019	291.582	308.771	182.884	211.254	155.286	281.196	296.884	232.945	299.998	278.884	215.63	133.17	147.482	140.107	193.197	137.799	222.736
mRNA::Ttru_Chr1:61290-61998	117.646	102.48	117.555	121.932	114.07	95.605	200.946	96.6752	106.742	203.547	189.962	90.3172	122.399	111.112	121.092	125.057	98.8859	129.171	238.09	142.883	138.336	255.796	134.812	118.239	102.862	115.084	101.035	136.876	114.02	88.009	124.902	121.453	112.285	80.1808	70.2922	71.9586	76.4003	77.0823	103.679
mRNA::Ttru_Chr1:63150-64224	349.009	210.276	266.86	225.117	224.916	193.557	222.196	189.537	196.73	227.978	241.37	236.802	248.892	315.257	240.343	245.108	210.097	240.01	337.701	369.962	328.571	329.612	324.689	295.013	238.816	320.146	206.534	279.884	303.965	320.314	322.042	272.98	290.579	229.088	204.67	194.107	233.579	183.105	265.586
mRNA::Ttru_Chr1:65379-66737	1173.5	4129.06	4077	1176.21	1229.87	825.853	2275.6	2461.3	2317.24	1053.56	1695.86	2522.37	2966.56	616.287	1831.26	1644.15	5045.13	3157.35	3551.38	284.499	287.891	3403.02	2390.18	2207.53	3729.65	2183.7	4931.64	123.67	166.019	126.756	54.9676	157.509	112.232	1419.07	1568.06	1468.12	2699.16	3538.65	2110.09
mRNA::Ttru_Chr1:69862-70644	85.0499	52.9024	81.6131	51.6998	51.0981	43.4334	29.5908	45.4734	43.3829	23.7097	34.4464	71.5984	66.0961	79.2392	83.8191	86.3712	72.3891	60.1477	43.5212	53.3589	50.3992	42.8665	33.3939	31.4014	58.5142	23.9028	88.7209	79.4496	67.4674	47.1483	77.1636	78.4776	67.1173	55.5695	43.3425	50.2118	56.4767	45.2047	46.9925
mRNA::Ttru_Chr1:70964-73466	11.5838	40.0583	13.6711	24.0991	19.9194	20.043	24.6495	18.8088	18.3979	28.009	27.7446	43.1864	42.6634	59.1763	42.6536	45.1938	36.9988	35.9452	18.7753	60.0002	59.5286	33.8896	43.0631	49.4748	41.228	42.006	38.9758	6.43319	12.7683	14.2301	14.3716	9.5086	7.86842	44.9739	34.3575	28.4593	28.9729	31.5438	30.5831
mRNA::Ttru_Chr1:73794-75483	76.2401	149.534	78.6017	107.753	78.9111	91.7224	110.202	86.116	86.307	124.171	116.684	110.854	113.986	145.979	108.636	103.254	125.935	124.323	42.2456	168.223	171.512	132.139	141.082	161.683	126.725	148.146	106.794	62.9884	65.0336	70.2354	71.061	54.2892	52.2289	147.816	179.758	172.458	153.324	193.604	118.813
mRNA::Ttru_Chr1:75952-78139	12.5767	19.1118	9.4039	16.0149	13.7483	13.3391	18.7767	14.6391	12.0795	19.7744	20.5875	18.3477	20.3101	23.5881	22.4144	24.1436	16.9276	17.8477	7.22571	36.1739	35.3615	14.3838	29.2914	32.2087	15.6599	28.8694	17.9877	5.47411	8.76932	9.79189	11.3478	7.4164	7.59206	22.3008	21.325	18.3497	15.867	17.79	19.2615
mRNA::Ttru_Chr1:78262-81020	461.623	267.691	370.61	334.712	306.253	281.268	316.445	317.284	284.464	324.241	331.653	300.87	289.23	326.409	271.755	277.829	294.623	281.749	254.941	340.794	336.787	367.716	379.891	364.977	300.748	349.226	324.465	271.708	299.142	304.008	348.036	286.983	269.406	336.046	356.456	344.797	360.324	386.206	337.703
mRNA::Ttru_Chr1:80379-80895	0	0	0	0	0	0	0	0	0	0	0	0	0	0	0	0	0	0	47.0034	0	0	0	0	0	0	0	0	29.9869	0	0	0	0	0	0	0	0	0	0	0
mRNA::Ttru_Chr1:81385-82146	0	0.134237	0	0	0	0	0	0	0	0	0	0	0.607149	0	0	0	0	0	0	0	0.314491	0.207722	0	0	0	0.366601	0	0	0	0	0	0	0	0	0	0.257594	0	0	0
mRNA::Ttru_Chr1:83686-84616	17.6824	30.1049	27.8519	46.9663	22.5607	36.9738	155.109	32.637	48.4986	130.043	132.049	43.4456	38.8033	43.194	30.1223	29.7614	38.8823	48.9102	142.32	114.665	89.1517	160.362	90.4552	95.4484	35.5596	106.914	38.938	19.9707	28.7255	21.2585	18.0551	23.2043	21.2696	25.7913	24.4868	32.4476	56.084	44.6521	43.539
mRNA::Ttru_Chr1:85432-86422	101.988	42.9651	29.1324	40.8054	23.4032	32.324	207.557	49.2372	87.2378	247.769	191.595	72.1072	58.3148	14.1798	39.3393	82.4901	43.0672	25.8011	953.157	43.6081	18.9325	194.834	666.805	314.785	22.0982	183.861	85.6284	22.2866	25.9367	1.63723	22.5837	20.164	9.16964	100.712	106.922	105.705	136.54	159.247	135.214
mRNA::Ttru_Chr1:86652-90133	23.8978	17.6718	11.0904	1.52714	0.863193	0.909016	0.514085	1.497	1.1053	0.166035	0.215233	3.67659	2.74936	2.45357	1.74272	2.2926	6.7762	4.73754	0.278434	0.054437	0.0961	0.446854	0.896303	0.423828	5.7707	0.274353	4.80438	1.24201	1.13989	1.20158	1.26609	1.16072	1.03931	5.00684	4.10402	3.71994	5.38	7.05698	3.71907
mRNA::Ttru_Chr1:91135-96502	6.42673	14.4111	8.26875	18.9901	21.1703	20.0532	13.9838	18.7648	22.2808	12.4792	14.1551	11.988	14.0981	18.9836	13.077	12.8517	8.75538	9.90273	4.45349	16.6504	19.0619	9.40964	11.579	12.6507	10.4298	13.5587	7.94046	14.6939	15.2573	18.221	16.8175	16.6788	14.8583	14.3749	12.2178	10.9673	9.2845	12.8292	8.97401
mRNA::Ttru_Chr1:98404-99892	56.1354	73.465	47.8417	65.0206	52.5915	69.4852	87.472	62.5915	58.6908	98.1293	91.8352	74.9212	82.76	113.873	85.2774	84.4655	76.1312	65.619	98.5343	165.334	171.983	121.13	122.086	132.76	77.4673	112.492	70.21	50.0381	52.2636	60.716	63.1605	49.322	51.4885	80.3313	89.4079	82.7367	54.6858	70.7653	58.6463
mRNA::Ttru_Chr1:100156-102421	76.4045	90.2168	95.2621	71.2645	55.7873	71.4792	67.4845	61.3414	61.5363	79.8477	86.2296	73.2486	72.5408	87.2521	64.7772	66.3162	72.8513	67.7059	80.7213	85.5672	86.3605	106.922	73.71	74.8705	83.9726	67.9689	67.2517	128.382	106.008	105.201	117.103	117.874	135.865	89.4138	104.774	94.3021	83.5304	107.734	70.35
mRNA::Ttru_Chr1:102631-104990	25.3135	65.3401	30.3956	40.4843	34.9832	32.8715	65.8304	35.871	38.0446	84.4191	71.5652	90.127	98.5316	90.7587	102.275	107.201	53.7905	75.9427	59.3467	113.105	118.175	78.851	92.2582	81.9917	72.6086	78.574	63.373	24.7614	40.8991	47.298	40.5528	27.5498	30.8924	80.7504	84.3793	72.2783	56.9523	52.9418	95.4977
mRNA::Ttru_Chr1:105584-106106	164.465	57.0915	104.449	143.312	105.676	134.79	207.1	93.7258	109.286	251.121	228.051	86.4374	84.6742	118.7	83.8047	93.308	68.6308	65.9588	218.487	208.437	232.268	229.601	226.346	202.275	76.7317	186.655	57.6753	124.428	105.139	87.2927	131.837	122.856	103.545	56.9291	53.4902	49.0343	65.8977	49.2196	81.7616
mRNA::Ttru_Chr1:106316-108444	10.9789	110.582	21.3986	41.2839	35.3712	38.5042	45.7537	37.4439	35.3258	59.3747	57.5367	144.547	148.756	237.512	164.667	157.118	110.158	133.254	30.1306	274.869	269.038	72.1623	192.774	216.299	139.858	204.184	119.718	8.49971	11.6314	19.2996	16.7541	10.9004	10.4867	119.789	122.164	101.024	62.4352	79.26	91.8182
mRNA::Ttru_Chr1:108857-109493	37.3419	12.6949	20.5502	22.8482	16.4042	17.3143	12.1616	17.7763	15.2474	11.4318	15.0245	13.7076	19.0075	19.9612	28.3223	30.2384	15.7116	19.3527	26.714	23.415	25.5086	36.3714	22.7195	27.6444	12.5667	19.1208	12.5702	43.4845	37.6768	33.6536	45.1485	51.6503	48.6106	15.1933	15.2257	14.8641	17.1985	13.4966	25.5022
mRNA::Ttru_Chr1:110841-111620	16.062	21.3108	15.2095	13.0591	6.93234	10.4549	11.4637	5.67516	9.06016	12.4523	10.1202	16.9462	14.0584	7.24542	16.3534	14.4062	16.0509	14.7441	18.2983	12.1194	13.3558	20.6547	15.1153	15.0223	17.6029	17.6792	12.797	10.2003	17.8241	13.055	11.8469	13.6017	11.9263	18.8282	15.1536	13.6819	40.1893	19.1276	26.3215
mRNA::Ttru_Chr1:112189-113141	122.021	89.1785	103.209	70.8606	69.4861	68.1204	117.169	71.4599	70.3081	114.737	129.021	62.4628	66.4942	63.3349	57.2227	48.647	72.5613	69.2006	94.6908	118.667	126.511	137.323	108.167	129.008	67.7312	120.159	54.2226	26.8259	33.4792	39.4926	52.6812	36.6785	26.2957	60.6125	85.257	87.6517	89.6997	91.197	97.1404
mRNA::Ttru_Chr1:113561-115818	22.971	76.8942	27.0044	43.3076	42.5779	55.3492	64.1138	52.2734	41.3709	68.0524	66.6842	102.021	97.9055	117.371	104.664	100.476	81.112	89.9098	54.1559	114.657	114.763	62.9465	106.764	99.2494	87.5497	86.3224	100.107	38.1558	62.2801	66.0673	53.9675	36.5526	36.951	114.754	108.38	96.4352	101.168	89.4295	109.397
mRNA::Ttru_Chr1:114758-115706	0	0	0	0	0	0	0	0	0	0	0	0	0	0	0	0	0	0	0	0	0	0	0	0	0	0	0	0	0	0	0	0	0	0	0	0	0	0	0
mRNA::Ttru_Chr1:116041-129492	0.464459	4.95178	1.1287	2.7509	1.63965	1.65376	1.3925	1.61636	1.66788	1.55875	1.77903	3.74335	3.91909	5.91631	3.84248	3.51389	4.25512	3.88926	0.666222	5.0423	5.37957	2.19232	3.42149	4.25384	4.47177	3.88776	3.37502	1.21417	1.78029	1.98451	1.93388	1.16288	1.09036	4.3244	6.04115	6.1924	4.43988	6.2901	3.1714
mRNA::Ttru_Chr1:160533-160920	84.9841	58.6264	54.0969	63.361	69.2232	50.276	10.5393	60.3274	60.9261	0	18.4457	60.0587	54.2333	65.6668	46.7363	51.2226	38.3475	63.3948	0	0	0	0	1.28504	0	66.2047	0	78.6043	88.7558	86.5095	57.57	81.0571	87.2873	50.1259	79.5103	95.7323	85.19	135.648	76.0625	110.211
mRNA::Ttru_Chr1:161357-162385	175	85.9283	133.237	72.7288	68.416	70.0704	95.475	63.8976	66.7825	102.723	109.043	57.7569	63.849	73.6603	70.3766	74.0229	50.8215	62.2221	209.073	113.683	113.052	159.977	93.7076	97.3946	52.6122	92.2273	55.4371	110.27	96.131	98.924	109.097	112.268	105.909	58.609	62.5936	57.9655	70.9242	59.1029	80.9493
mRNA::Ttru_Chr1:163647-176088	0.875079	2.64519	1.0601	2.08436	0.669811	1.08558	1.36566	1.18819	1.10812	1.62694	1.31757	2.32296	1.92937	2.25574	2.20574	1.56788	2.2481	2.26179	0.975557	2.33635	2.44444	1.73439	2.10958	2.59847	2.09016	2.56688	2.23766	0.794367	1.22217	1.37575	0.883901	0.883029	1.02808	2.48115	3.49098	4.00378	2.78321	1.97856	2.23536
mRNA::Ttru_Chr1:176186-184002	3.99248	91.6181	14.1315	21.36	13.7426	17.2974	19.6	18.1448	14.5333	23.5405	19.4546	72.1777	74.4178	98.1921	68.5177	67.2553	66.016	60.2349	10.0918	107.594	104.837	20.3295	81.6566	88.3023	66.8557	89.5853	61.9523	3.66446	5.96706	9.70924	6.59856	4.04715	4.10237	67.7697	57.3282	52.4119	32.1398	55.9061	29.4504
mRNA::Ttru_Chr1:184923-187207	516.416	738.226	712.426	422.8	365.322	369.016	389.219	434.84	391.916	354.323	356.215	614.361	611.436	534.195	573.451	563.469	681.738	703.681	541.043	542.355	561.537	766.276	647.115	706.032	587.944	578.306	810.378	359.481	418.013	446.106	456.45	354.275	374.493	517.948	618.906	573.623	578.786	679.611	607.931
mRNA::Ttru_Chr1:187943-191224	28.1571	120.987	46.2304	45.0422	36.4502	37.6884	51.5227	45.939	46.3012	55.9954	40.3185	120.373	89.7813	58.5005	98.9626	113.325	139.087	135.003	45.9397	35.6508	42.944	59.5678	138.512	114.372	128.437	106.526	154.76	32.3728	45.2136	34.6904	36.2259	33.2884	30.8631	98.4482	92.8089	92.1571	116.723	165.868	99.9229
mRNA::Ttru_Chr1:196235-204894	10.729	43.5219	15.2735	17.2312	16.8363	16.5117	7.13601	19.9578	17.8618	5.88197	8.19347	40.5748	40.168	53.0416	39.5261	37.7926	37.6846	36.3593	1.55021	9.0835	9.45403	3.54078	10.1517	10.7025	41.9266	10.0637	38.9847	5.80905	10.5194	12.4253	9.13012	7.53724	5.70282	33.6444	29.0387	27.2787	27.1133	28.7108	29.7797
mRNA::Ttru_Chr1:200005-202685	7.43821	0	0	9.50213	4.78569	9.58246	5.21584	2.62427	3.85486	8.07401	6.82519	0	0	0	0	0	0	0	21.8267	11.3578	12.5688	16.6806	7.75404	8.86317	0	6.2677	0	34.1604	27.5233	29.5539	36.8867	29.1844	33.5248	0	0	0	0	0	0
mRNA::Ttru_Chr1:206245-208872	35.8594	72.5334	39.53	79.3583	70.6224	66.3889	83.7858	63.2458	64.2943	96.3879	97.0777	92.1185	91.1103	132.998	95.7969	97.0699	70.7945	78.1093	46.8919	196.198	179.045	84.755	148.06	159.106	91.2926	137.954	75.0563	79.8955	90.8799	97.5573	104.287	81.0404	86.4296	70.08	64.1638	62.1225	55.911	50.2671	71.0544
mRNA::Ttru_Chr1:210415-212074	20.6019	87.1113	22.7412	51.4098	38.1019	43.4004	39.9769	41.0143	43.9815	48.1906	46.1899	75.5806	88.967	127.018	92.1883	94.8195	73.4501	74.6887	10.9993	114.165	103.468	28.9327	94.1019	93.5539	78.8617	80.4652	74.0037	17.6071	29.0494	35.3044	30.941	24.756	18.523	102.408	103.612	91.2457	72.2367	85.1979	76.5958
mRNA::Ttru_Chr1:213331-214350	81.3862	40.9328	50.4083	76.734	63.2542	61.0049	72.984	52.4155	48.9004	79.5695	94.3871	53.9816	50.6537	86.2062	55.3298	56.3082	41.3767	41.1931	66.9901	107.131	90.1706	77.7791	78.5356	70.5768	47.2906	64.8633	46.8677	103.712	108.366	97.0029	139.362	113.807	112.041	77.8936	85.3721	77.1738	75.9694	53.7786	89.0744
mRNA::Ttru_Chr1:214421-217483	0.0702	2.69596	0.431436	0.430988	0.232047	0.57072	0.46024	0.215344	0.212241	0.382027	0.49527	2.33666	1.89816	1.63075	3.03795	2.57964	2.95054	2.86224	0.17774	1.44053	1.77685	0.258096	1.3346	1.53256	2.50902	1.26309	2.36907	0.198261	0.187215	0.141691	0.48524	0.100058	0.309743	4.64919	3.98479	3.16652	3.2532	5.08582	2.17222
mRNA::Ttru_Chr1:218161-228081	2.58759	13.5056	4.38117	4.43969	4.68335	2.94487	3.97639	4.39951	5.27064	5.04242	4.40544	9.86625	10.2836	9.17035	9.39914	8.06662	11.1219	11.087	2.14975	8.10041	8.48304	5.06529	10.2598	11.2208	11.7124	12.1175	10.1341	1.91109	3.44059	3.31584	2.67122	2.06222	2.28471	6.15746	6.71936	6.53894	7.92166	7.10449	7.37118
mRNA::Ttru_Chr1:231732-236167	0.691082	1.52522	0.917051	1.14979	0.5752	1.55886	1.07751	1.25594	1.15669	1.5353	1.38883	1.47913	1.80025	0.546255	1.50396	1.49114	2.11592	1.55023	0.119418	0.37748	0.148135	0.738179	1.29981	1.49277	2.20554	1.85908	1.9524	1.01171	1.2812	0.61786	0.441739	0.850902	0.296977	2.71094	2.80393	2.28148	4.60596	6.86515	2.65453
mRNA::Ttru_Chr1:236671-237466	47.4905	73.2833	62.4405	78.4548	81.6333	59.7291	47.8365	86.8302	96.0364	52.1818	47.5639	55.102	41.7436	35.8056	31.7015	30.7163	125.846	97.2103	44.6907	6.04424	10.3045	87.7361	45.6009	54.5348	111.984	73.0065	83.2636	47.64	51.2899	37.6209	30.0999	43.4189	43.2776	39.8087	34.7246	43.5232	84.9992	85.0547	79.5303
mRNA::Ttru_Chr1:245509-304255	0.96207	6.49463	2.00276	0.400625	0.396908	0.507786	0.332268	0.383058	0.356782	0.269325	0.291762	4.48251	4.77087	4.37952	5.04212	4.78115	5.68046	4.39163	0.826883	3.17544	3.15623	1.48759	3.87418	4.41375	5.2604	4.07866	6.89275	0.30434	0.39609	0.520385	0.358129	0.399884	0.402807	3.51155	2.78636	1.9789	2.02772	3.6495	2.13579
mRNA::Ttru_Chr1:308383-314763	31.5798	51.7853	41.304	43.4388	41.1151	39.9396	38.7402	46.0712	40.2116	38.3191	37.3634	44.1826	42.6265	45.1919	37.5852	40.7562	44.2205	41.6413	40.8757	38.715	38.9665	36.7815	38.7909	42.7413	45.7849	43.6938	44.8019	46.8182	50.2379	53.2568	49.4371	51.3198	47.6914	58.123	57.4766	59.4286	71.4974	64.9893	56.1703
mRNA::Ttru_Chr1:313109-313493	0	0	0	0	0	0	0	0	0	0	0	0	0	0	0	0	0	0	0	0	0	0	0	0	0	0	0	0	0	0	0	0	0	0	0	0	0	0	0
mRNA::Ttru_Chr1:315231-318166	8.18611	52.8848	12.0601	18.5262	13.4489	20.0863	15.262	15.4415	16.1684	17.9325	19.1038	44.8968	43.0948	53.0848	45.4308	47.1265	39.7521	45.0399	3.57408	56.504	57.5613	12.3454	55.5558	59.416	42.6872	59.6093	37.3628	5.15648	10.237	11.6515	9.76693	8.52395	6.02545	56.7719	57.5358	55.1815	51.0468	55.91	56.2174
mRNA::Ttru_Chr1:319456-320416	65.1353	86.8305	59.9773	47.8596	46.98	51.4239	45.7071	49.2601	40.1622	66.1568	60.2948	67.4927	62.3542	20.1507	76.3417	86.9363	72.3326	78.59	56.7591	10.7373	24.2415	100.423	65.9426	86.7441	85.3964	69.1817	87.8794	47.412	65.6603	39.1282	47.5201	52.0122	37.5354	67.0244	61.722	65.6443	143.174	117.298	90.5979
mRNA::Ttru_Chr1:320589-322217	0.085012	0.154362	0.100619	0.225198	0.138284	0	0.272225	0.254303	0.073794	0.472488	0.191559	0.39171	0.326577	0.129204	0	0.242276	0.435439	0.18957	0	0.25838	0.113802	0.377468	0.125183	0.574805	0.406974	0.392023	0.125339	0.162207	0.153534	0.072649	0.142222	0.136473	0.090627	0.226919	0.144393	0.378687	0.458802	0.248229	0.127262
mRNA::Ttru_Chr1:334559-350766	1.23305	4.62602	1.24641	3.73394	2.55016	3.05811	2.45751	3.20462	3.17423	2.36442	2.55299	5.59612	4.71467	10.7076	5.24291	5.64885	4.18306	4.50702	0.626308	5.17676	5.35296	1.44669	3.08378	3.62736	5.22485	3.54502	3.68263	2.20407	3.08318	4.04771	3.30253	2.68641	2.10709	5.9416	4.3488	4.108	3.78345	4.27111	4.05974
mRNA::Ttru_Chr1:351068-352586	4.88739	2.9593	4.91269	3.60428	5.43333	3.32516	4.81928	4.77761	6.19855	4.97218	5.21405	5.26197	4.38596	0.140639	3.42416	3.82591	5.81867	5.32397	7.09727	0.843936	1.48637	1.47873	4.08909	3.59851	3.21389	2.27758	4.36707	1.76348	4.25818	0.395094	1.00557	2.96756	0.591304	6.29329	6.06796	6.28032	8.50932	9.46044	7.83969
mRNA::Ttru_Chr1:352775-359061	0.802544	14.4825	0.450592	0.396754	0.259655	0.549893	0.258464	0.612321	0.456319	0.460364	0.415908	0.84756	0.61048	0.11632	0.786963	0.841366	1.3334	1.00891	0.149027	0.116076	0.076896	0.102206	0.393417	0.355027	1.82113	0.467449	0.506529	0.073804	0.50465	0	0.24154	0.294832	0.164606	3.63165	2.69078	3.60052	3.36126	4.39106	1.80695
mRNA::Ttru_Chr1:360434-361318	348.257	184.144	231.245	269.171	266.637	302.192	649.477	359.192	330.437	812.948	632.503	187.034	186.123	10.6657	133.973	166.298	204.037	186.989	835.805	47.9392	22.8356	89.4247	568.871	377.505	193.879	421.09	207.792	65.55	73.9646	3.06434	46.1201	66.297	28.9164	412.914	448.499	527.407	457.1	561.465	358.885
mRNA::Ttru_Chr1:364102-366432	12.8242	36.752	21.2668	16.544	14.9885	21.2565	17.7743	17.7929	15.3686	11.3492	19.9083	45.3644	39.12	57.5035	21.6226	24.3657	45.3739	38.169	10.766	23.4546	34.4011	18.9081	33.3403	25.6153	55.4807	30.8806	48.0566	11.6954	20.3308	23.4094	10.6561	11.508	7.66658	44.224	43.4037	43.5034	59.8039	54.4246	52.5878
mRNA::Ttru_Chr1:368255-368785	5.50646	0.462217	3.14285	4.79279	0	0	0	2.71179	1.69738	0	0	0	0	0	1.2944	0	0	0.482512	0	0	0	0	0	0	0.52207	0	0	0.402899	0.386718	2.21048	0.721015	1.35981	0	5.0823	12.416	12.4899	4.70429	3.10519	4.93936
mRNA::Ttru_Chr1:370116-374448	0.53372	1.66879	0.527342	0.614195	0.521852	0.554606	0.541202	0.63339	0.435783	0.419812	0.467621	0.563372	0.470555	0.904815	0.375145	0.724299	1.49471	0.966289	0.905994	0.516096	0.49366	0.85782	0.916333	1.05236	1.41777	1.2565	1.45981	0.382154	0.154545	0.316751	0.357573	0.36733	0.27404	1.10529	1.15313	1.08153	2.52703	4.2485	1.36227
mRNA::Ttru_Chr1:376796-382547	14.2074	17.8685	10.5336	15.8335	15.0974	16.0596	10.1659	15.4302	13.4779	8.20233	9.8871	14.3748	16.6609	19.8869	14.5649	13.2915	13.9099	10.9417	2.25298	11.5637	11.62	6.26358	9.90255	10.8772	18.2196	9.84734	14.9826	6.68165	9.54901	8.59889	9.17335	7.78203	7.02251	20.241	18.1806	15.8116	16.0123	16.3634	18.2642
mRNA::Ttru_Chr1:383740-385433	0.623	0.934299	0.67317	2.7182	1.18618	0.751222	0.584168	1.27352	1.47696	1.3524	0.609182	0.37363	0.415391	0.246561	0.719512	0.577766	1.79992	1.16541	0.20787	0.123253	0.217179	0.648391	0.597127	0.685483	0.970452	1.24635	0.956606	0.54204	0.293115	0.693455	0.339377	0.195444	0.259551	0.541525	0.735388	0.542271	1.39921	1.42171	1.15258
mRNA::Ttru_Chr1:385851-387391	0	0	0.035782	0	0.074078	0	0	0	0	0.084234	0.136616	0	0	0.138193	0.134561	0.259237	0	0.100587	0	0	0	0	0	0.153728	0	0.13985	0	0.086663	0	0	0	0	0	0	0	0.05059	0	0	0.204441
mRNA::Ttru_Chr1:391068-393109	0.065733	0.119231	0.077751	0	0	0.075261	0.052022	0.048636	0.05621	0	0	0	0.083314	0	0.096127	0	0.111049	0.287472	0	0	0	0	0	0	0.311233	0	0.095953	0	0.117879	0.055769	0.05458	0.15732	0.139227	0	0	0.036361	0	0	0.14561
mRNA::Ttru_Chr1:394005-395269	0	0	0.045276	0	0	0	0	0.174357	0	0	0	0	0	0	0	0	0	0	0	0	0	0	0	0	0	0	0	0	0	0	0	0	0	0	0	0	0	0.169212	0
mRNA::Ttru_Chr1:396327-397909	0	0.1596	0.069351	0.311143	0	0	0.070476	0	0	0.163047	0	0.270399	0	0.133752	0	0	0.150286	0	0	0	0	0	0	0	0	0	0.389297	0	0.158887	0.150367	0	0	0	0	0	0	0.095076	0.128441	0.065914
mRNA::Ttru_Chr1:398369-399846	0	0.172999	0.037581	0.084799	0	0	0	0	0	0	0	0	0	0.145437	0	0	0	0	0	0	0	0	0	0	0	0	0	0	0	0	0	0.076682	0	0.127563	0	0.106415	0	0.139542	0
mRNA::Ttru_Chr1:400621-402772	0.041326	0.037472	0	0.214848	0	0	0	0	0.26428	0.283863	0.092032	0	0	0	0	0	0	0	0	0	0	0	0	0.103559	0	0.094016	0.090314	0.058717	0.111012	0.052519	0.051397	0.098789	0.196693	0.082043	0.383716	0.410953	1.51123	1.16672	0.639131
mRNA::Ttru_Chr1:403548-405714	11.4004	52.9094	20.8057	67.023	85.9763	65.4744	47.151	75.5557	81.3421	49.2815	50.9915	44.7507	52.7744	82.6498	42.4431	45.7724	32.0362	45.9577	8.3485	26.4163	35.6725	23.6479	12.3481	22.0881	42.4923	23.0365	41.8886	26.6812	32.9322	45.5399	44.3628	32.0502	31.4834	48.9192	42.8077	38.4126	20.6333	34.3832	30.2644
mRNA::Ttru_Chr1:407269-408656	0.341881	0.248552	0.28342	0.551413	0.084575	0	0.331924	0.542226	0.270815	0	0.233215	0	0.13258	0	0	0	0.353659	0	0.08795	0	0	0.183585	0	0.174952	0.124003	0.318593	0.152612	0.098389	0.186443	0	0	0.165578	0	0.413309	0	0.287279	0.112276	0.452123	0.077739
mRNA::Ttru_Chr1:409947-411306	2.52205	4.39632	2.07436	2.64211	2.17067	2.46376	0.596055	1.03321	2.03887	1.86814	1.99383	5.72817	6.12106	6.28954	8.98167	7.57117	3.81004	4.46727	0.450861	2.90441	2.69825	0.659078	2.18935	2.15384	4.4533	3.26912	7.04568	1.21065	2.48565	1.44779	0.885878	1.1036	0.902453	7.06434	6.04132	6.24543	6.68568	8.03687	5.64473
mRNA::Ttru_Chr1:419283-419766	0.145431	0	0.522993	0	0	1.96531	0	0.413133	0	0	0	0.797916	0	0	0	0	0	0	0	0	0	0	0	0	0.618757	0	0	0	0	0	0	0	0	0	0	0	0	0	0
mRNA::Ttru_Chr1:425726-428379	0	0	0.07755	0	0.038929	0.055785	0.077119	0.108221	0	0	0	0	0	0	0	0	0	0	0	0	0	0	0	0	0	0	0	0	0	0	0	0	0	0	0	0	0.051633	0.070903	0
mRNA::Ttru_Chr1:466582-467077	0	0.258625	0	1.01795	0	0.619976	0	0.391416	0.991103	0	0	0	0	0	1.46548	0	0.839405	0	0	0	0	0	0	0.826671	0	0	0	0	0	0	0.41329	0	0	0	0	1.07611	3.03941	0.70885	0.408586
mRNA::Ttru_Chr1:502892-513317	0.226795	4.87309	0.604791	0.771451	0.424201	0.637721	0.467788	0.64055	0.558535	0.47181	0.687789	2.36967	2.41399	0.930048	3.22678	2.74703	3.6382	2.93541	0.559875	3.127	2.71737	1.16046	4.22573	4.6626	2.60004	4.23561	3.81647	0.13129	0.247542	0.321935	0.24812	0.184018	0.329341	4.26963	3.90264	4.02073	5.2642	7.50954	2.68745
mRNA::Ttru_Chr1:513996-514533	288.414	348.566	234.844	364.546	276.872	261.894	257.744	266.718	257.739	268.192	288.14	404.716	377.02	430.756	434.313	430.183	386.19	415.111	185.821	439.051	415.825	314.969	403.656	426.616	427.371	426.343	402.496	202.416	286.247	224.13	274.521	208.24	208.168	225.326	232.863	199.839	356.823	215.716	390.851
mRNA::Ttru_Chr1:515135-516472	11.135	14.224	10.3653	5.39769	3.72463	2.38966	5.04232	4.62483	5.77406	6.52364	5.61737	11.334	9.99773	5.26836	8.67112	10.8209	10.7426	7.92141	4.87591	11.0356	11.3063	5.86189	10.8553	9.52733	8.83314	7.17583	11.9871	2.88235	6.0487	2.86258	4.97227	4.60461	5.52531	10.3809	8.85	6.97358	8.39209	9.14769	8.39316
mRNA::Ttru_Chr1:516569-518189	4.6812	15.4716	4.68872	7.25042	3.33905	5.15056	4.38176	5.18046	4.52886	3.32712	3.59709	11.2963	10.6224	14.5587	15.3048	14.0142	13.4306	12.8593	2.18953	10.137	11.5623	3.94894	9.6966	11.4201	10.9518	11.5684	11.3478	4.40528	5.32816	5.18848	5.22175	3.28376	2.82597	14.1965	14.1848	14.4732	17.6998	14.4821	13.361
mRNA::Ttru_Chr1:518495-519312	91.7356	122.882	72.9303	83.0834	64.0756	54.7754	52.9264	73.432	58.9428	50.0879	60.4935	159.9	150.719	211.659	171.868	156.511	159.813	159.506	61.1138	124.106	123.543	96.227	84.4198	100.044	170.428	101.625	129.748	133.379	147.242	170.652	158.57	111.207	134.958	114.827	100.309	95.4585	137.751	85.961	140.911
mRNA::Ttru_Chr1:519463-522091	7.02582	18.3532	7.77689	7.37799	7.47058	8.45717	9.85982	10.1354	6.25651	14.3909	9.64497	13.0987	11.3708	6.83644	10.0113	9.5881	20.2303	15.7788	8.53368	5.1941	5.10593	14.6922	12.7219	16.5888	15.744	16.769	16.9857	3.00212	3.19053	2.89278	3.69219	3.86683	2.77499	16.836	13.1005	12.171	12.9226	16.1229	10.9543
mRNA::Ttru_Chr1:523522-526027	81.7738	124.124	62.8285	86.7976	71.3432	69.2092	67.4595	78.7308	66.5994	67.4746	76.1597	161.696	172.087	251.648	160.446	166.807	128.887	136.87	72.2913	211.48	205.896	131.85	149.951	163.209	157.999	159.515	134.816	51.1064	79.651	82.7891	88.6302	55.8076	52.9624	114.825	113.701	98.1131	88.738	81.5844	116.801
mRNA::Ttru_Chr1:524282-526027	0	0	0	0	0	0	0	0	0	0	0	0	0	0	0	0	0	0	0	0	0	0	0	0	0	0	0	0	0	0	0	0	0	0	0	0	0	0	0
mRNA::Ttru_Chr1:527187-531188	22.494	93.1191	32.2813	58.7111	50.4091	51.7704	74.6144	51.711	49.0931	83.3681	83.9724	92.4575	102.459	136.513	105.669	101.472	85.4542	89.9347	49.058	153.517	146.862	77.9014	120.013	132.2	100.611	137.172	85.6503	18.8655	32.8046	34.1922	27.9221	21.8144	19.7863	104.282	98.5521	96.9592	76.2236	85.4324	77.4995
mRNA::Ttru_Chr1:531330-535362	9.30575	30.6066	11.4395	20.1244	17.652	21.319	25.3069	21.6854	20.5098	29.8645	27.9356	28.7852	28.267	42.2469	52.1796	58.0641	27.1307	50.5176	11.6552	35.9489	37.0687	25.1175	31.5391	34.8692	29.9338	33.7883	30.2703	15.8524	28.6139	40.5625	16.5227	13.5313	10.7158	39.219	33.3542	33.7172	25.2004	36.7185	26.1806
mRNA::Ttru_Chr1:535555-536933	2.6874	2.00395	2.40745	1.11214	1.791	1.81561	1.84066	1.32766	1.09237	1.54603	1.80262	1.60427	0.802006	1.58492	0.927251	0.892775	2.67424	1.03962	2.39361	1.26854	0.697847	3.97915	3.22722	2.29299	1.87537	2.08793	1.84635	0.991785	1.4096	1.06733	1.56737	0.584177	0.665338	2.77762	3.35199	2.5484	3.96275	3.49424	2.90035
mRNA::Ttru_Chr1:538534-542238	5.11688	80.3843	13.2629	42.1411	30.648	38.6601	49.6008	31.0118	30.3794	66.4079	54.4553	98.9669	100.644	146.457	92.6973	95.4595	66.3696	66.0149	8.10301	156.343	148.174	31.4566	120.268	129.229	88.8717	121.506	77.807	6.8087	16.234	24.0588	14.5464	9.30928	7.88418	105.86	83.7708	69.6762	44.714	53.4769	69.7189
mRNA::Ttru_Chr1:542706-543461	501.084	144.324	289.98	213.16	211.774	162.814	200.631	148.803	158.242	231.456	231.489	220.353	220.735	338.532	228.026	265.557	169.286	205.982	620.14	437.324	438.622	466.079	231.874	241.622	217.374	244.589	161.491	435.527	453.725	393.338	544.37	470.182	464.549	158.793	156.123	154.651	183.761	110.616	243.409
mRNA::Ttru_Chr1:564824-566616	17.2847	38.8864	23.2197	35.5085	20.2966	23.6848	17.5841	28.1052	23.171	19.733	17.4784	30.0241	29.8894	12.791	30.5843	31.6358	43.3398	40.3689	14.7834	6.22028	7.81614	24.9214	19.6429	24.9848	36.6595	23.7533	37.9947	29.9913	30.1555	31.0651	30.2783	33.8862	28.0006	36.6693	28.1786	30.8568	78.3123	51.811	42.3893
mRNA::Ttru_Chr1:567942-573622	0.036542	0.013224	0.008632	0	0.067986	0	0.06765	0	0.018135	0.039384	0.031901	0	0	0	0	0.030188	0	0.046761	0	0	0.028505	0	0	0	0.025321	0	0.031298	0.061537	0	0.018302	0	0	0	0.143011	0.073252	0.143393	0.0676	0.156443	0.109948
mRNA::Ttru_Chr1:575637-578885	4.66491	25.8523	8.33193	13.1532	9.62639	17.4274	12.1077	13.8111	13.1881	14.2886	12.6797	18.8471	17.1985	4.1158	22.7924	22.9402	26.4035	23.3284	7.46863	3.75734	3.73064	10.1183	23.8822	24.0297	24.8061	29.594	25.719	6.47055	9.3744	4.41761	7.76732	8.66415	6.84662	31.4697	31.5451	34.8032	30.6382	31.2847	24.7753
mRNA::Ttru_Chr1:581007-582675	21.713	22.7903	14.5085	22.0738	18.5223	17.3999	4.75801	22.4729	17.1897	2.8299	5.70533	17.878	16.5448	19.6989	13.0636	13.2932	24.5592	19.7141	1.33974	0.376412	1.32644	1.17332	1.70206	2.37258	29.8376	2.03024	16.7985	11.5844	16.6319	15.2452	15.7513	12.1333	8.80529	22.3769	14.2748	15.3338	20.043	24.3588	17.5429
mRNA::Ttru_Chr1:583057-585917	22.9461	13.4063	12.9828	10.5874	11.8517	8.36189	10.8065	9.18783	14.6004	15.6614	14.2553	9.33801	6.26727	4.98275	8.3903	8.13284	7.05002	5.07404	11.8923	11.5927	10.0866	8.19239	5.90534	6.26805	8.67159	8.23034	8.58034	12.4334	9.23711	11.7144	17.1165	8.6665	8.80949	19.4666	20.5348	18.2945	21.1845	21.2705	14.3278
mRNA::Ttru_Chr1:583057-586459	9.05074	8.73253	5.66995	19.3487	17.6741	22.9437	15.8703	20.276	14.6648	13.9027	16.4537	12.3435	15.7211	19.3918	7.53445	9.84589	9.50561	10.9082	0.110911	9.33988	7.96732	3.17356	13.8955	13.2382	13.6677	8.22092	10.735	7.91783	10.9315	5.99783	16.2275	12.9675	10.922	12.6387	4.97729	8.8711	7.29149	8.07866	8.76013
mRNA::Ttru_Chr1:583057-587226	3.52726	6.03067	3.00059	0.9897	1.62523	0.966807	0.429666	1.08468	1.50833	0.503888	0.518666	1.0616	2.23096	0.602324	2.68155	1.42046	3.57078	1.42453	0	0	0	0	0.376345	1.26101	0.834362	0.859891	1.24665	1.11276	0.769939	0.209243	0.837479	0.93121	0.586235	1.14043	2.67447	2.29548	1.37171	1.05327	1.8426
mRNA::Ttru_Chr1:587888-588720	449.866	219.536	285.754	286.127	259.164	214.803	202.266	215.425	230.786	200.17	209.247	145.369	161.809	244.307	151.357	127.473	89.6192	122.445	152.912	233.458	208.623	170.297	165.261	168.594	138.113	148.499	101.307	283.006	286.975	317.179	369.46	296.163	333.029	155.985	139.841	133.028	157.013	81.0442	222.677
mRNA::Ttru_Chr1:589411-593693	1.52263	6.9175	1.92646	1.19411	1.19468	2.51045	1.43844	1.83842	1.47089	1.70021	1.52799	5.35316	3.81149	3.05369	7.43109	7.61874	5.46777	6.65931	0.446221	3.70134	3.46028	2.17128	8.89826	8.23345	4.8578	7.32626	5.86995	0.829071	0.678026	0.91274	0.868855	0.650813	0.770684	10.8717	7.97739	8.48627	7.28015	7.4361	6.56329
mRNA::Ttru_Chr1:598446-599737	75.7702	47.5518	49.5659	38.5508	38.2454	30.7804	35.0057	52.7722	55.7849	28.1175	47.0662	101.093	72.8812	15.3138	96.257	143.58	62.2182	52.811	24.1127	11.8814	9.84799	16.37	88.4562	56.1224	33.5557	46.7723	81.6694	12.9021	11.6193	2.02598	8.87887	10.4047	6.13253	108.344	126.471	122.509	130.194	152.536	156.973
mRNA::Ttru_Chr1:602605-607821	3.10682	5.30464	1.78302	7.83775	5.50654	9.69133	7.29094	7.93674	7.24519	10.7065	9.37053	7.89604	8.6762	3.82211	7.59397	9.24808	6.45552	6.52317	2.01269	3.77793	4.17831	3.50168	7.35139	8.79646	7.70182	10.5605	7.63551	1.92911	2.62393	1.84151	2.19322	2.62232	1.97641	11.7922	10.8557	9.69577	6.09206	6.98071	6.03392
mRNA::Ttru_Chr1:611584-613428	45.403	66.8222	75.7816	71.3137	62.9891	38.6641	105.788	62.9371	78.4486	128.727	66.3249	30.8203	45.4655	2.8968	33.8169	23.4844	20.5103	54.7682	16.559	2.45	1.4722	24.3582	22.2269	34.5599	52.9366	38.1543	16.6374	63.2733	104.394	59.6472	46.8381	75.5896	63.7902	21.6505	30.2171	24.4891	46.0105	40.8306	70.1247
mRNA::Ttru_Chr1:615619-616193	348.531	157.718	189.334	79.4438	73.307	92.0559	16.244	78.5289	85.6497	1.76042	20.3521	52.5444	31.5384	9.03843	38.229	47.7935	77.4198	73.7676	0	0	0	0.327241	0	0	55.3453	0	59.8578	139.2	144.389	99.8906	167.942	145.846	145.569	40.1025	53.2383	49.2424	80.1518	79.96	94.1182
mRNA::Ttru_Chr1:616766-617540	3.01136	1.3111	1.02301	1.0643	0.389157	1.08323	0.186765	0.521093	1.2485	0.213149	0.86614	0.713138	0.887344	0.348401	0	0.989581	0	0.256737	0	0	0	0	0	0	0	0	0.680198	0.214541	0.613526	0	0.379753	0.542078	0.240833	1.50867	1.1378	1.13018	1.03467	1.65118	1.59563
mRNA::Ttru_Chr1:621190-623806	28.5604	131.834	44.633	50.4145	42.0452	45.054	51.5118	50.3881	44.8253	50.3083	46.998	117.233	113.83	109.236	108.97	106.898	121.093	112.509	21.2523	104.788	97.5088	50.0691	138.709	128.663	102.506	104.067	128.956	20.7445	33.4487	36.7024	32.4922	26.0158	22.1551	122.598	120.116	114.489	127.332	147.189	122.407
mRNA::Ttru_Chr1:624489-628043	3.92561	2.6658	1.24451	1.61461	0.871911	1.65621	1.00519	0.862472	0.960396	0.649345	1.42044	1.93137	1.29922	2.29232	2.16758	2.54029	1.73085	2.43129	1.3009	1.70316	2.44299	2.37184	1.598	2.07191	2.29854	1.93121	1.3937	2.29428	2.42029	1.74733	2.29913	2.21329	1.88201	1.65015	2.06686	1.7695	2.64805	2.47182	1.94802
mRNA::Ttru_Chr1:628677-631538	13.4768	65.1603	17.841	57.115	44.7699	54.7621	47.103	53.259	49.7964	51.4677	52.3145	74.666	79.2767	114.218	83.9532	84.8382	53.6912	59.6219	3.86683	96.6018	90.3007	17.8406	76.0454	82.1423	66.6828	75.371	57.0128	10.379	21.9043	26.562	26.4762	15.233	14.5865	101.132	88.0713	75.4333	47.3322	60.5343	61.7867
mRNA::Ttru_Chr1:631989-633152	979.627	1115.39	919.673	536.873	786.576	725.571	667.045	778.687	826.651	876.877	765.319	577.934	567.028	70.2829	827.417	1082.66	907.112	928.157	727.71	87.7166	70.5407	442.808	872.675	598.613	571.242	884.271	888.696	448.805	459.482	129.346	281.11	425.935	249.451	831.412	647.062	606.045	656.224	771.018	589.899
mRNA::Ttru_Chr1:633787-635351	50.1895	72.9477	58.1432	90.0936	102.096	106.602	52.3874	118.621	88.0666	60.2618	57.9831	34.8182	13.029	4.47544	6.60162	12.0831	105.916	99.8479	2.66337	2.84807	1.31392	3.80302	24.3129	18.2537	70.0284	34.1683	43.8174	6.63566	10.3094	6.93637	6.64058	11.5956	4.8488	33.3305	31.5571	71.6141	72.7165	110.872	28.3267
mRNA::Ttru_Chr1:636276-639865	1.52787	2.44502	2.19722	3.91806	4.06262	2.91759	6.27106	3.87882	3.74122	9.05902	6.97507	2.07015	2.52662	3.85052	2.19566	2.16842	1.18105	1.48914	1.0777	5.5294	4.36956	3.21145	2.90717	4.33429	2.31551	3.13149	1.99183	2.00293	3.71828	3.15978	2.91658	2.27428	2.16018	3.02447	3.35673	3.00649	2.28771	3.71292	2.72628
mRNA::Ttru_Chr1:640284-645470	11.4905	58.0128	21.9242	27.0507	28.5443	33.6156	28.1881	27.6173	30.8566	33.5511	32.0054	64.5029	61.1504	83.7245	67.0674	68.8938	55.373	55.7355	33.6137	92.5391	92.1078	35.4598	74.7202	80.2448	59.0654	71.8006	56.2317	29.7897	24.5257	25.88	30.6544	27.2939	28.3165	59.2651	47.3758	44.2602	27.9548	42.0471	30.809
mRNA::Ttru_Chr1:645929-649641	1.51806	6.68349	2.50386	6.6995	6.79015	5.91623	10.1162	7.34333	6.48847	12.0431	8.58067	6.679	4.59477	6.3251	6.37049	6.52546	8.07375	8.88136	0.566536	4.63173	6.53174	5.65098	8.29979	9.16822	5.88263	7.87055	8.92637	3.65125	4.17835	2.37184	3.56442	1.98005	2.13769	4.74931	5.48602	4.15284	6.18266	7.22723	5.70077
mRNA::Ttru_Chr1:647486-649641	19.5306	48.3103	24.2998	43.3785	36.5639	41.8662	67.8056	44.5519	40.2095	69.4089	63.094	51.562	60.1068	51.3857	44.081	43.1261	49.0348	39.4021	36.2832	40.5793	49.1745	68.4753	44.3017	51.2197	45.4773	50.396	53.4171	21.7724	36.3072	32.3614	27.6068	27.498	20.2482	49.5087	45.417	43.0778	48.5185	61.8463	44.4988
mRNA::Ttru_Chr1:651852-664941	2.90825	78.244	13.5424	15.6591	17.8682	20.6021	20.488	20.1515	17.4333	21.974	22.3956	68.0926	68.8338	89.1083	61.9994	59.6041	61.7248	61.447	8.82726	74.7236	72.5242	12.2704	79.2648	79.1718	63.3212	80.3768	60.4977	6.7276	9.04642	8.62584	11.8703	9.08648	6.74611	76.8164	55.6287	57.1196	28.2233	49.4208	27.6362
mRNA::Ttru_Chr1:666392-669702	31.6441	89.9033	64.0857	37.3587	39.7481	36.4099	32.8923	46.5156	42.8685	27.2915	29.1324	54.9615	48.0707	14.9173	55.5046	54.6865	73.6184	69.4786	17.4765	24.0382	21.4192	32.5677	50.8531	52.4492	50.3854	41.3355	67.3308	20.0012	32.8912	21.9965	23.9419	23.0759	19.7565	64.4942	54.491	55.6123	72.964	94.9841	71.2378
mRNA::Ttru_Chr1:670074-673517	13.5074	13.6321	12.2445	7.57069	5.27104	6.60702	18.6432	6.03298	7.3026	22.3813	18.3784	7.0529	6.39952	5.29707	8.76155	9.97265	9.20574	9.78984	7.60721	22.3114	23.3406	14.9874	9.97777	15.3798	6.48905	12.1058	11.0065	6.52846	8.86554	8.26224	9.09062	7.51722	7.47892	7.35916	11.6145	11.0303	14.1827	11.1916	11.052
mRNA::Ttru_Chr1:673802-674939	1.78377	1.50473	0.825166	1.79651	0.660347	1.08781	4.18929	2.30347	0.704912	6.30871	3.413	1.44052	1.19911	2.0281	3.76881	3.05261	1.37154	2.52005	2.4807	4.67098	4.46349	3.54848	4.13443	6.09971	3.04774	4.32878	2.75944	1.38948	0.719247	1.58877	6.22312	2.12615	3.81663	1.59428	3.44082	2.0672	3.5083	4.65066	3.53353
mRNA::Ttru_Chr1:676165-679007	4.27627	43.204	8.00467	11.1262	9.90736	12.9659	11.3902	17.2389	15.3008	14.3518	9.07501	30.2465	27.0024	12.3256	26.8582	27.6254	39.2148	34.1949	5.47639	9.45296	9.18089	16.3784	26.6782	32.3743	31.7297	36.4224	32.9149	7.3144	9.4683	7.38144	7.44843	8.10679	6.29048	27.2562	30.9562	31.2804	26.6142	25.4029	25.5031
mRNA::Ttru_Chr1:680892-684432	2.47588	5.9853	2.75516	1.83579	1.86437	1.74448	0.869305	1.96859	1.23584	0.717344	1.71713	4.68755	4.18436	5.94277	5.28677	5.00237	3.89617	4.22462	0.668409	2.5657	3.20838	1.34771	2.74379	3.15093	4.28104	3.71741	3.93984	3.93011	4.76531	5.11311	2.24976	2.16574	1.47423	3.69024	4.29238	4.22576	5.01939	4.24067	5.15055
mRNA::Ttru_Chr1:686492-692120	5.51184	19.0055	8.25356	8.09993	5.59504	6.64594	9.66569	7.00504	7.08701	10.5979	9.77622	13.0317	10.9701	11.8218	13.5799	14.9362	18.9934	17.4684	7.02504	13.6872	14.3047	15.0143	14.0435	18.775	16.8236	18.0481	17.8593	5.8198	5.9975	6.20898	6.50812	5.53908	4.94293	14.7774	14.8859	14.9392	13.8039	16.7043	10.1027
mRNA::Ttru_Chr1:694252-699264	3.83876	5.48555	5.67498	7.43859	4.36721	5.97654	7.31624	4.9711	5.42618	8.9881	9.04632	3.30213	3.81225	5.46138	5.39004	5.41081	5.03658	4.80336	17.0432	10.4596	10.7004	12.4698	11.3776	14.214	3.46799	11.9067	3.64302	8.60888	5.03188	6.13763	10.171	9.54237	12.8372	4.92635	4.80299	5.77874	12.4623	14.5828	4.08883
mRNA::Ttru_Chr1:715697-716798	16.5739	181.494	52.1861	105.699	114.704	121.55	177.124	119.618	141.977	229.546	229.148	157.185	134.623	49.3146	134.221	132.331	211.709	223.526	32.7918	105.871	95.3909	58.0033	186.395	212.46	198.69	242.795	171.114	71.2488	120.271	71.727	62.3593	70.6355	63.2374	152.932	142.995	138.687	194.319	203.828	175.79
mRNA::Ttru_Chr1:717913-720602	0	0	0	0	4.41075	0	0	2.79928	0	0	0	0	0	0	0	0	0	0	0	0	0	0	0	0	0	0	0	1.61674	0	0	0	0	0	11.5732	13.74	13.2345	0	13.493	2.15466
mRNA::Ttru_Chr1:717913-722345	30.8756	56.8017	32.5106	50.0763	37.6357	42.8521	59.46	39.8322	42.2773	66.7825	66.6081	55.8247	56.3172	68.5038	51.4676	50.3103	56.4073	54.0432	41.396	73.9136	78.6055	68.9088	68.9397	77.3535	57.7522	75.8968	50.3921	18.6141	31.6761	37.9544	32.6657	21.8929	21.6949	51.9077	48.3165	48.4558	57.1212	55.3701	52.3676
mRNA::Ttru_Chr1:722669-727839	1.92664	3.89514	1.19021	1.92345	1.16431	1.40628	1.38227	1.90665	1.32248	1.2177	1.60286	2.74144	2.172	1.39269	2.69329	3.13385	2.94303	2.29816	0.487562	1.10484	0.85797	1.79865	1.47011	2.17827	2.87815	2.97906	2.61608	1.10943	1.96504	1.11122	1.42315	1.29487	0.883829	7.83048	6.09056	4.91067	4.84397	4.72179	4.46931
mRNA::Ttru_Chr1:726772-727746	0	0	0	2.5944	0	0.954057	0	0	0	0	0	2.19829	0.969076	0	0	0	1.223	0	0	0	0.822994	0	1.31337	0	3.19018	0	2.50772	0	0	0	0	0	0	0	0	3.14689	2.62762	2.0388	0.934647
mRNA::Ttru_Chr1:728544-729534	19.7375	16.6195	14.3818	46.3433	36.1078	69.91	35.686	48.1484	54.2559	29.2111	33.3334	29.0915	22.9537	23.47	16.7863	18.6643	38.374	29.0263	12.3981	9.41799	7.51335	24.0045	18.8668	20.4626	34.3134	50.8097	30.6835	24.8639	33.8618	21.5569	11.6259	12.762	8.3206	43.777	33.0071	37.6026	45.6763	37.7614	50.4477
mRNA::Ttru_Chr1:731349-733483	72.6979	197.961	90.7721	106.632	96.8805	66.538	48.7595	112.245	93.2397	53.0994	47.4038	109.862	116.806	12.8826	97.3911	88.2878	127.272	148.925	71.4712	6.76495	6.04783	51.8036	47.3482	42.6023	168.53	40.7049	156.987	51.6055	147.42	82.0386	57.6215	58.8923	60.8001	28.3393	32.2663	26.9562	32.7663	32.1498	35.3965
mRNA::Ttru_Chr1:733660-734118	0.496927	0.620862	0.194536	0.635622	0	0	0	2.82097	0	0	0	0.896055	0	0	3.49981	0.827231	1.97149	1.32378	0	0	0	0	0	0	0.696422	0	0	0	1.59492	0	0	0	0	1.56683	0	0	1.4802	0	0.491416
mRNA::Ttru_Chr1:736345-737381	46.421	130.881	108.736	141.694	131.172	107.577	85.7774	166.848	176.916	96.813	108.789	154.166	146.175	47.5562	59.9731	63.6648	173.36	95.0211	20.4008	11.6367	8.10364	40.4381	46.1002	50.165	184.828	79.9898	153.675	37.9522	76.5741	56.4609	58.438	68.9266	79.0737	111.286	104.366	109.559	216.023	151.605	204.284
mRNA::Ttru_Chr1:739128-741094	0.045704	0	0	0.059722	0	0	0.054347	0	0	0	0.051062	0	0	0	0	0	0	0	0	0	0	0	0	0	0	0	0	0	0	0	0	0	0	0.181902	0	0.075918	0.438251	0.397971	0.30433
mRNA::Ttru_Chr1:745407-746240	1.48843	0.976642	0.601101	2.45869	1.26747	1.24752	15.3511	0.777891	1.48017	6.53572	7.83621	0.318918	0	0	0	0.295232	0	0.689161	5.48664	1.25305	0.576436	0.726493	9.05583	7.00542	0	5.67744	0	0	0	0	0	0.162267	0	3.8407	3.44133	4.44083	5.79437	6.19736	9.43343
mRNA::Ttru_Chr1:747078-748177	194.224	120.83	40.554	665.467	568.659	489.097	88.1371	806.833	424.765	48.8248	121.84	71.0828	83.2149	15.2742	82.1321	105.771	132.408	187.361	23.6798	5.31233	13.8204	84.0061	38.9357	44.4397	390.902	145.427	28.1981	208.759	462.961	170.177	181.834	218.971	162.241	110.346	102.033	105.32	125.245	68.6976	131.676
mRNA::Ttru_Chr1:749757-751464	219.033	115.001	87.991	189.232	193.45	198.53	48.4639	242.917	182.805	24.1581	58.7381	114.567	116.391	8.602	145.4	180.401	116.235	148.051	9.29958	3.254	1.06903	2.36295	16.7181	17.9871	127.632	16.8821	115.07	96.3461	157.401	31.4255	35.4921	46.2847	21.6506	235.662	270.875	275.67	208.507	233.73	184.441
mRNA::Ttru_Chr1:769018-769477	0.802558	5.58795	0.570433	4.2746	0.54664	5.90002	0	1.3918	3.56387	0	0	0.878755	0.719063	0.846182	3.37484	5.64039	3.8614	2.52025	0	0	0	0	0	0	10.2189	0	2.49289	3.77465	2.59797	0.497251	0.971885	0	1.2243	0	1.86083	1.25737	5.08094	0	0.970403
mRNA::Ttru_Chr1:769794-770243	0	2.75022	0.790188	1.29028	1.15362	0	0	0.977222	0.627677	0	0	0	2.99797	0.882417	0.880057	0	5.03271	0.657251	0	0	0	0	0	0	7.10467	0	2.60036	0	0.545721	0	0	0	0	0	0.649483	0.659186	0	1.73539	0.511168
mRNA::Ttru_Chr1:771759-775430	17.7941	16.7109	9.38042	23.0107	18.2646	17.965	7.3303	18.5109	13.1731	7.74821	9.86776	6.57813	6.58099	1.44125	2.54254	1.25033	9.4405	3.09321	1.45996	0.770821	0.498992	3.35631	2.4391	2.62916	9.23371	3.99426	7.74633	3.08319	2.0541	1.96825	3.75721	5.51351	3.96205	4.63159	4.70868	5.16346	6.76755	6.46308	7.55142
mRNA::Ttru_Chr1:776270-777571	7.84134	6.85898	1.58327	12.0651	11.4369	13.007	15.0589	10.9454	7.15958	10.2608	12.6516	4.31453	3.88162	0.68157	4.32029	6.08197	4.59826	3.977	1.27181	0.180147	0.150032	0.49732	1.49446	2.13349	13.2356	1.44396	4.1365	7.77346	11.5084	2.00647	0	1.34824	0	17.7273	20.0979	19.7428	19.0735	29.5073	18.8539
mRNA::Ttru_Chr1:780522-781753	307.912	238.149	220.535	414.206	493.15	303.383	128.699	550.646	434.536	45.3749	124.997	272.877	275.003	27.8874	212.346	258.666	250.615	401.468	15.3016	4.44441	4.17971	7.88307	37.0563	30.3684	289.222	31.9385	243.071	172.565	296.666	89.5345	224.571	263.506	189.025	578.149	594.618	640.713	536.202	613.552	517.124
mRNA::Ttru_Chr1:786405-787794	8.45762	20.0934	14.9924	10.1145	11.8503	8.78041	13.6484	11.145	12.7891	11.2894	12.527	14.1366	11.5152	11.1419	10.7115	9.42921	15.2208	18.757	6.32128	8.16383	7.73879	17.3177	16.4326	16.9397	16.5805	25.6002	12.6444	7.77123	12.6874	13.74	8.21868	6.19878	8.23654	16.8111	19.2375	16.7842	18.3347	15.2549	15.9545
mRNA::Ttru_Chr1:792168-793878	254.198	271.032	406.539	449.354	590.27	423.304	113.334	614.592	648.192	17.0294	130.724	344.985	361.224	107.845	921.36	1129.62	354.054	680.058	0.342427	0.121792	0.107304	0.28477	1.40631	0.948302	282.963	0.61573	266.049	539.481	565.506	255.697	284.539	456.459	359.936	716.439	672.121	634.593	417.575	365.509	604.185
mRNA::Ttru_Chr1:795276-796556	23.9263	32.4079	34.2307	41.0536	49.2419	41.57	10.8349	58.2899	48.8873	1.69666	11.0026	16.7509	18.5821	13.4947	40.1037	46.7919	20.4603	32.5727	0	0	0	0	0	0	18.847	0	13.7161	55.01	64.8503	38.1674	15.0037	27.4434	16.3014	83.2	90.9007	79.3518	40.1209	50.34	56.3565
mRNA::Ttru_Chr1:797575-798513	0.721704	0.506285	0.461248	0.630903	0.433963	0.202891	0.280363	0.391586	0.154477	0.482403	0.13059	0.804707	0	0	0.258745	0	1.19106	0.966364	0	0.264079	0.927272	0.30679	0.512149	0.293778	1.04549	1.075	0.512925	0.163116	0.465356	0	0	0	0	0.458341	0.96426	2.48138	6.34362	5.76649	0.529279
mRNA::Ttru_Chr1:799256-801983	10.2238	20.3378	11.8169	15.1734	13.3219	14.4427	9.57176	15.4267	15.9879	5.81908	9.99394	14.6504	20.0825	33.3641	23.6325	22.1476	14.2985	23.6306	1.65464	8.82894	13.6945	3.46243	4.34495	8.15698	17.4554	5.53048	14.3269	24.9458	25.7749	34.4854	22.4045	22.2711	18.6957	21.495	18.819	16.512	15.6714	12.8611	21.6566
mRNA::Ttru_Chr1:804976-806291	0.546535	0.198743	0.992683	1.47754	2.35606	2.31239	0.710392	0.994415	3.28862	0.819925	0.914535	0.510708	1.70174	0.336188	0.984076	1.10516	1.70376	0.980705	1.6902	1.00924	0.88809	1.56994	0.489086	0.748431	0.796049	1.0227	2.77479	1.89144	0.796793	0.471367	0.738385	1.85688	0.470042	2.76094	2.80298	1.7799	0.962499	2.57623	0.999039
mRNA::Ttru_Chr1:806806-810261	11.6685	19.8136	9.94369	14.2037	12.7647	15.2469	11.6619	15.8743	13.8066	12.9562	15.4338	18.5337	17.971	16.7657	18.5012	18.7557	16.5807	15.9191	7.04852	20.6907	19.6678	8.72044	21.1558	20.2051	16.3507	19.4729	16.2877	8.5908	12.1812	10.2501	11.3357	8.83469	7.72247	29.8004	27.863	25.1977	21.8091	22.1168	22.8306
mRNA::Ttru_Chr1:810450-814213	3.1422	107.77	13.6526	19.9761	15.6964	20.0839	21.8075	20.0947	21.035	25.7901	21.6111	70.0724	63.6768	63.2155	62.5668	64.6309	69.5447	79.967	5.57683	66.1913	67.6631	19.629	89.8361	89.9236	74.665	103.36	64.291	6.18653	9.58224	14.7301	8.23142	7.76505	6.08786	76.041	68.9565	67.0058	57.7882	80.3405	56.7339
mRNA::Ttru_Chr1:815706-818794	11.9993	9.89151	5.98191	9.67703	7.67275	9.76885	14.1106	8.45569	7.6037	16.2342	15.5946	7.47722	8.19295	12.351	10.9188	11.1816	8.14075	10.2752	3.98116	24.0933	23.9711	8.80588	15.4671	16.9457	10.747	14.8321	8.82413	6.00182	8.14219	10.507	11.5549	7.57901	7.17428	16.535	17.6405	16.9627	17.1689	13.4938	14.2052
mRNA::Ttru_Chr1:820250-820628	0.447677	0.835902	0	1.00968	0	1.21025	1.62473	0	0.984223	0.89136	0	0	0	0	1.24112	0	0	0	0	0	2.20528	0.725638	0	0	1.0021	2.62198	1.2228	0	0	0	0	0	0	0	0.481019	0	3.56301	1.2973	1.56807
mRNA::Ttru_Chr1:822102-823787	2.72349	15.2404	3.22312	5.68393	5.89906	5.28866	3.98204	5.12316	5.09326	3.77802	4.41106	9.14361	10.2351	13.8858	20.2764	18.9266	9.74719	16.7887	1.53289	11.1559	10.7021	4.12971	8.52747	11.168	7.80799	9.02503	9.50025	3.03685	8.25338	7.88014	3.61766	3.27565	2.52307	14.2783	13.8664	12.5895	16.2023	10.4845	11.8397
mRNA::Ttru_Chr1:827425-834834	40.8603	73.6875	48.6803	64.8181	64.5115	61.9201	73.6726	61.1183	67.6662	81.8123	81.7286	65.125	67.6582	85.0177	71.8332	72.5304	65.4649	69.9718	34.93	82.4409	78.837	58.681	71.3076	73.2006	63.3832	73.581	67.7047	58.3122	57.7135	51.458	64.137	60.2246	58.731	67.3772	59.3252	56.697	44.8325	60.9729	49.7172
mRNA::Ttru_Chr1:838262-839516	258.109	1251.61	1102	743.498	521.335	866.486	1304.19	929.031	928.423	541.356	930.373	638.216	724.561	123.36	211.694	176.841	1869	769.951	643.181	190.248	120.22	777.142	1232.32	1118.81	1160.04	1131.94	1544.31	50.2884	33.3062	9.30735	25.2803	46.8226	36.2938	618.046	650.621	853.534	2103.52	2882.8	780.656
mRNA::Ttru_Chr1:840158-846444	9.80855	38.3185	18.0509	31.6246	33.3886	40.7581	33.6003	35.0162	41.9976	38.1394	36.5282	39.2212	37.0426	47.2854	36.4199	38.6526	35.3064	37.0541	31.6268	36.1287	32.3988	25.0429	45.9174	39.9567	38.8997	40.8644	35.5693	19.761	17.4191	16.0372	25.6676	20.9796	19.1354	41.6558	32.3572	33.8098	20.3439	34.1296	15.8814
mRNA::Ttru_Chr1:847105-849861	40.3424	105.639	65.1958	46.3389	38.484	34.5866	48.0724	49.7821	41.6252	47.5961	56.6186	68.8247	69.9374	66.3711	67.2694	62.4695	69.9437	79.9265	44.1981	38.6406	42.1556	53.1857	48.8025	54.3172	76.3571	47.8411	79.6814	22.8316	42.8788	43.6691	36.7394	31.5215	27.5687	59.818	63.6983	55.0068	76.7689	74.5559	80.1361
mRNA::Ttru_Chr1:850132-852122	26.2394	29.8119	34.1316	25.9015	22.9553	24.03	26.2546	23.592	24.1504	26.458	26.1293	18.1021	16.9027	11.8238	14.8517	13.4581	15.3251	18.2087	33.3832	26.6882	23.8859	32.1254	27.3362	31.0447	17.6298	27.0633	21.7396	46.2662	43.2645	30.3734	38.0987	41.3512	43.7159	26.368	27.1015	24.4127	24.1927	32.3322	20.7898
mRNA::Ttru_Chr1:853066-855871	9.78632	73.5604	16.8331	38.5492	29.5043	34.4899	40.4338	32.3397	31.4842	48.3991	47.1309	52.5863	54.1461	59.2124	55.2096	53.814	51.8644	55.3067	7.43371	94.6029	93.8815	33.599	98.6519	101.593	48.9802	110.719	48.2336	12.3094	19.0061	21.2192	20.4189	15.8616	14.6151	61.1987	42.2791	42.6759	34.0645	45.3415	38.7804
mRNA::Ttru_Chr1:855900-856541	0.561764	7.59998	1.56249	1.7774	1.88629	0.371169	0.255209	1.18467	0.86687	1.15679	0.941097	1.93268	3.19527	3.81451	5.15245	5.79204	3.74338	5.20948	0.253685	3.30187	3.30267	1.36021	2.74611	1.5743	3.38276	3.38686	6.4336	0.864261	0	1.04606	0.256082	0	0	8.51238	3.54723	1.85517	4.65815	2.66442	2.92916
mRNA::Ttru_Chr1:856625-857645	13.3289	154.796	36.6147	40.0574	22.5499	27.0362	27.4095	24.6051	23.6636	29.7805	32.5435	150.242	136.713	139.602	158.947	151.685	161.473	144.72	31.9575	190.225	172.458	64.0001	163.927	175.517	122.547	163.491	154.02	9.03132	16.0535	18.9999	13.3469	12.2608	9.6237	122.594	96.8193	92.9349	97.8058	117.244	87.8658
mRNA::Ttru_Chr1:857972-858878	0.290385	0.741813	0.206847	0.664595	0	1.06672	0.294738	0.274384	0	0	0	0.845754	0.702835	0.276657	0.81591	0.783471	0.93865	0.203123	0.914256	1.10945	1.46047	0.644164	1.34491	0.925665	0.659207	1.69468	1.34717	0.171128	0	0.308389	0.453097	0	0.191809	1.20233	0.404457	2.00274	2.22647	0.526187	2.0885
mRNA::Ttru_Chr1:864364-867424	22.0586	34.5574	16.5399	22.1042	9.55401	26.2245	32.9309	16.6858	12.4959	34.2542	34.9726	10.491	8.12573	8.16347	16.7208	20.0653	20.4577	18.9135	24.0476	26.2615	14.1042	21.0495	12.7485	10.7356	17.0005	26.2913	14.1031	7.38058	9.18008	5.81348	10.8563	5.17334	4.38377	52.3067	57.4394	80.1648	71.4533	81.1168	38.8049
mRNA::Ttru_Chr1:870243-873386	9.80411	7.49235	9.83337	7.53578	6.47274	8.64139	7.66597	8.30999	7.11313	6.42228	6.91817	5.64543	4.61108	2.19419	3.1289	2.96232	9.96615	7.41623	5.07922	3.59077	2.36327	6.42134	5.42317	6.09227	9.84721	8.77501	9.62141	2.2353	4.0029	1.68689	2.05477	2.62574	2.10729	7.37181	6.80673	7.79383	21.6517	23.2498	8.59303
mRNA::Ttru_Chr1:874405-875466	6.73608	29.2996	18.7328	24.5386	13.0848	16.3854	37.5176	29.0244	22.1169	28.9018	25.1108	49.2539	50.3819	39.8139	37.032	37.9062	54.1983	66.74	33.9172	15.597	19.7736	53.4189	52.0629	68.6582	66.9323	50.2533	74.6056	11.7509	13.2598	20.2605	8.15592	10.3557	9.1312	46.7938	63.3319	56.521	81.5879	68.3399	88.4825
mRNA::Ttru_Chr1:876340-877945	69.4949	20.9317	36.039	7.25816	8.86632	3.50621	1.80036	4.91585	4.95674	0.480671	2.98817	5.181	7.19876	8.28062	11.6412	9.4899	11.223	12.0493	0	0	0.231537	0	0	0	7.24619	0	5.10056	18.477	16.9439	14.4094	16.6362	19.1615	15.4857	9.34988	8.81088	5.63299	8.78155	5.3021	10.5295
mRNA::Ttru_Chr1:878147-880902	20.7602	9.81341	12.5036	15.8889	13.7288	16.311	10.7569	18.1916	15.0486	11.7213	12.8383	6.59307	5.98621	7.96492	5.67031	7.64549	12.2412	6.69178	10.4554	6.47644	5.21723	11.1776	6.4778	7.98645	9.07122	6.95895	9.49177	12.0215	9.75675	7.71876	8.91553	11.2729	9.49141	16.8464	10.6764	13.1341	20.7321	15.3004	11.7114
mRNA::Ttru_Chr1:881069-885228	8.01299	87.0342	19.4369	44.7476	37.957	43.7611	37.3864	45.1042	40.2487	41.1661	43.1186	95.2079	91.1688	134.752	97.7408	89.5117	82.3171	81.5153	15.3166	100.512	98.866	31.3859	72.0361	86.5934	92.0254	77.4591	80.2268	15.9352	24.6953	24.8368	24.0038	18.7972	13.8011	75.5376	70.1169	64.0397	45.2869	51.8591	49.0411
mRNA::Ttru_Chr1:885596-887080	1.76764	4.81701	0.971674	1.93874	1.86248	1.21344	2.05877	1.13923	0.99393	1.85098	2.14445	4.09492	2.68157	3.32567	2.67628	2.98458	3.08842	2.84284	2.10685	4.48333	3.82032	3.96932	4.06438	2.89568	3.98886	3.65977	4.20969	0.634311	0.772362	0.893419	0.477046	1.3724	0.709015	2.53664	2.36508	2.59227	4.84131	2.77486	3.06891
mRNA::Ttru_Chr1:895096-897554	123.222	95.3906	42.8016	53.3976	49.8045	51.0705	60.9359	57.0037	66.4047	71.6603	72.3466	43.0388	44.3199	33.9523	52.8365	63.1911	31.9542	42.4479	14.3523	55.6726	50.0945	24.2196	98.7151	85.1439	30.4309	83.6288	34.9916	28.7515	38.4819	26.8774	27.0969	31.9459	19.7426	138.171	137.692	151.649	103.605	130.459	102.96
mRNA::Ttru_Chr1:898598-900276	1.5872	4.57072	1.52216	1.37403	0.3331	1.04408	3.47723	0.735553	1.63532	5.46753	4.00213	1.25884	1.88933	2.86577	0.969694	0.817571	1.2595	1.26859	1.26033	16.5684	20.4134	5.53367	11.4671	17.5979	1.66754	15.9992	2.17545	0.078251	0.296221	0.140162	0.342979	0.131671	0.174864	9.85072	14.5839	16.7255	11.8468	10.0574	12.7824
mRNA::Ttru_Chr1:900644-904648	0.263628	0.763657	0.099669	0.187255	0.024702	0.177517	0.564433	0.16082	0.131793	0.799324	0.416286	0.471581	0.551397	0.609394	0.362887	0.394073	0.787	0.237445	0.239636	0.514741	0.495756	0.548934	0.770436	0.832742	0.440807	0.518657	0.816874	0.118743	0.084047	0.053004	0.129645	0.149807	0.066233	1.32524	1.05964	1.03789	0.818855	1.04197	0.661602
mRNA::Ttru_Chr1:906616-911915	4.88675	30.5014	8.32386	17.0311	15.7876	19.1406	17.8709	16.5481	16.3328	19.004	19.0833	22.796	22.6729	24.4325	20.3862	20.3087	20.2002	19.5555	2.01919	25.3846	23.4598	7.07116	20.6807	27.5752	21.0908	27.1706	19.1941	7.23643	8.55374	8.18925	10.7275	7.92301	6.52054	27.0126	25.0408	25.1679	17.9851	24.2094	14.3856
mRNA::Ttru_Chr1:913900-916309	9.38761	7.37084	5.56051	6.87693	5.56147	6.65569	5.33146	7.39954	4.59026	5.73882	6.47088	2.47698	1.72266	1.6383	3.33716	4.06172	5.14235	4.87151	1.89844	6.46451	6.85661	5.22326	3.8841	6.00707	3.6665	4.2945	4.12735	3.3592	3.5649	2.07917	3.34582	3.21699	2.88468	10.626	6.66473	7.86529	10.7676	10.7746	6.37073
mRNA::Ttru_Chr1:916397-918437	1.24962	1.55085	1.08911	1.31476	0.685124	0.602432	0.572567	0.632622	0.506186	0.72416	1.5164	1.69869	1.0837	0.594251	4.03962	3.33833	1.88891	3.09208	0.614377	1.28663	2.61763	1.10037	4.31477	5.50427	1.32349	5.19832	0.86407	0.374225	0.648698	1.11601	0.546103	0.367287	0.348262	2.70212	3.85165	3.82004	4.77028	5.33967	3.84253
mRNA::Ttru_Chr1:918985-923215	5.16421	3.99829	6.12159	2.19169	1.11923	2.04926	12.9506	2.24295	2.6	12.3355	10.6976	7.00533	6.27139	2.00936	11.7843	10.6432	6.04953	8.82649	9.37801	4.09758	9.74916	21.8732	12.9602	31.5763	7.30575	15.9629	3.9343	4.92838	5.13469	11.3443	8.07361	4.8163	7.27133	14.5526	12.8117	11.8615	15.2259	7.87015	13.0376
mRNA::Ttru_Chr1:918985-924587	2.38758	4.99144	8.02346	3.90286	2.53395	2.00527	7.22781	2.43387	1.27584	7.76632	8.95617	7.86458	6.42369	0.214507	18.1918	11.5835	2.88843	12.1695	0.421721	1.83789	2.3346	2.95645	9.66204	15.2427	4.36853	10.8115	3.05013	1.10239	0.6802	1.59849	1.47265	0.690757	0.4451	13.9385	13.7341	13.7484	16.555	15.9048	14.3422
mRNA::Ttru_Chr1:928967-930950	38.0433	110.84	56.1851	93.7782	93.6761	94.0263	109.756	94.0795	93.2831	124.726	114.652	75.3962	74.2036	91.5272	73.5289	67.3044	76.3671	76.1963	34.0373	103.305	101.345	63.4926	101.966	102.959	79.204	90.5144	77.6841	71.5814	84.6269	92.2982	70.0194	74.2571	62.4582	93.0566	81.736	77.1225	67.1736	88.6607	70.5683
mRNA::Ttru_Chr1:931158-932776	82.8667	79.8725	60.8039	57.1845	47.6541	49.1031	56.7742	52.1384	41.863	61.3261	57.6394	79.5878	79.8421	97.8938	80.2635	84.4798	79.7547	88.2423	50.2866	84.8608	76.4707	73.6963	71.7612	79.9154	90.2062	69.9093	82.3306	39.4606	55.0615	70.1085	63.3266	44.2673	40.7173	72.0717	72.5523	68.8391	82.7213	86.5193	81.2506
mRNA::Ttru_Chr1:933687-938937	0.967832	4.00539	1.46189	2.54001	2.0877	2.28659	6.37721	2.44389	2.10932	8.27982	6.11764	3.2145	3.92475	3.90008	2.92166	2.72255	2.90859	3.07411	3.37831	14.3772	14.6226	6.39992	9.54237	12.0124	3.77046	10.8766	3.50259	0.846593	1.6603	1.45123	1.94488	1.1617	1.01875	4.10905	3.92546	4.14236	7.00536	6.89914	3.6538
mRNA::Ttru_Chr1:935391-936264	0	0	0	0	0	0	0	0	0	0	0	0	0	0	0	0	0	0	0	0	0	0	0	0	0	0	0	0	0	0	0	0	0	1.96104	0	0	0	0	0
mRNA::Ttru_Chr1:939157-942303	3.17748	12.3563	4.91974	5.26249	5.17915	6.00108	4.91383	6.56936	6.3161	4.59844	6.73065	6.80419	7.37001	5.17532	7.78456	6.43061	10.2967	11.1127	3.93491	5.8365	6.49219	6.52156	7.41961	10.6841	11.512	9.0723	8.01928	2.92597	4.94389	3.74856	3.39861	2.91445	3.78058	9.88729	7.7843	7.87656	10.7932	12.6973	8.55595
mRNA::Ttru_Chr1:944441-946814	5.5522	16.3748	6.06917	8.99308	8.023	7.78957	10.1519	7.05652	7.82339	14.2239	14.5656	9.75836	11.3827	16.1562	11.9274	12.1124	10.4682	9.90822	0.966662	13.8793	15.3702	5.89008	14.5103	14.6496	7.34396	13.1208	8.4328	4.29698	5.56762	6.45308	4.55191	3.22913	4.07444	14.8558	17.5389	13.2288	15.054	12.0324	15.1584
mRNA::Ttru_Chr1:944441-952372	2.91561	5.71283	2.4934	3.27097	1.52733	2.39758	1.93161	1.98392	1.75297	1.38704	2.26227	5.06517	4.80348	6.53204	5.46698	4.89547	4.00601	3.57727	1.95793	3.01284	3.3938	2.49005	2.38332	2.19833	3.83704	2.17412	4.38615	0.960293	1.58423	2.05151	1.69495	1.29181	0.623277	3.06424	3.01451	2.76395	3.52934	2.41629	3.41307
mRNA::Ttru_Chr1:950002-951764	0	0	0	0	0	0	0	0	0	0	0	0	0	0	0	0	0	0	0	0	0	0	0	0	0	0	0	0	0	0	0	0	0	0	0	0	0	0	0
mRNA::Ttru_Chr1:952396-953044	132.607	53.1016	83.2504	100.15	79.7662	68.8095	67.8553	65.7931	75.3276	70.6849	73.4359	41.7521	44.7221	49.7775	27.914	31.0717	33.0885	31.7196	50.3687	34.7478	30.4155	36.617	35.0647	25.2564	43.5603	28.9799	41.0728	90.5549	94.141	65.2286	73.9342	78.4553	61.1302	38.6786	46.6415	46.7186	66.7827	42.3092	72.5388
mRNA::Ttru_Chr1:954140-954750	211.25	103.089	160.266	114.65	90.795	107.62	143.631	113.115	101.927	159.244	157.038	39.9341	55.5341	62.6584	43.2058	49.3693	44.7596	48.3472	97.2653	82.5095	76.2093	86.8045	66.1266	62.7328	48.2185	67.3653	48.1302	113.322	131.526	104.169	146.866	120.496	96.2487	110.528	84.7592	94.5548	166.119	75.7782	170.056
mRNA::Ttru_Chr1:955211-956372	45.9212	34.8911	47.64	22.3449	21.8206	17.6821	22.1465	23.4762	20.7809	21.6616	22.2646	28.6219	27.6554	32.5511	28.743	31.1762	26.4587	34.601	47.9765	44.254	44.9907	49.9508	36.1966	34.9433	29.33	35.0829	27.2266	45.6666	51.1024	39.7616	59.4838	55.4683	53.7985	27.4182	25.7073	22.9268	38.0479	29.0463	31.9949
mRNA::Ttru_Chr1:956606-958174	2.93024	6.98872	3.5387	3.46074	2.53515	1.5461	3.63357	2.79491	2.70574	3.21389	2.80663	4.64693	6.0385	4.056	5.39643	5.06859	8.05193	6.32689	1.44144	2.97444	2.38157	3.39636	4.71646	6.76751	5.21879	5.60854	7.21465	1.01776	1.44532	1.89975	1.48768	0.642236	0.568703	4.74691	6.84402	4.3588	11.3438	6.88033	8.20754
mRNA::Ttru_Chr1:958573-959014	808.283	293.301	450.216	495.596	463.133	413.61	745.27	390.7	461.507	805.549	730.944	371.817	307.046	285.976	301.191	295.024	392.605	414.367	1000.21	354.716	362.796	755.978	311.189	329.263	427.421	309.219	301.503	578.744	531.582	469.333	502.468	515.476	501.943	344.101	322.89	320.63	501.121	310.579	489.783
mRNA::Ttru_Chr1:959448-964600	3.52753	110.391	16.0872	27.494	20.6789	23.2994	19.6296	24.2464	22.8876	25.5134	22.6821	72.1071	71.4481	61.5991	68.2668	70.9882	81.9306	78.381	4.73041	57.8411	52.2191	15.3449	76.5927	76.347	70.6618	81.0927	87.9383	6.04477	11.8983	11.8436	10.4947	7.45378	6.53906	99.9409	82.3967	75.2878	63.4907	101.622	59.8013
mRNA::Ttru_Chr1:967323-971045	1.50404	7.94315	2.181	2.75151	1.25689	1.45992	1.75269	1.78982	1.48385	1.3589	2.377	8.52151	7.3721	9.93946	9.0366	8.00845	7.49349	6.2766	2.44709	3.99953	3.26249	2.55328	5.09937	5.34936	8.58561	5.20416	7.56158	1.54085	2.39365	2.06373	3.28113	1.86298	1.14604	5.82278	4.98657	4.97516	8.3687	5.93096	6.13088
mRNA::Ttru_Chr1:971197-973309	17.0399	14.5343	11.9724	15.53	11.3342	11.6454	14.6491	10.2843	10.3677	16.0602	13.5346	15.0698	17.6184	30.6414	18.5698	20.3106	11.7412	17.4065	17.5036	35.2766	31.6064	18.1973	16.1203	17.2392	17.5389	13.2514	13.8354	33.8723	30.3787	32.23	35.6891	32.2267	36.0833	17.0078	13.5516	13.4059	31.2141	16.8771	20.6126
mRNA::Ttru_Chr1:975506-977391	793.359	965.54	1197.77	646.216	647.105	582.993	703.689	634.551	615.049	607.246	650.342	617.069	667.019	537.449	510.128	479.009	716.796	653.433	1609.58	642.772	687.428	1316.97	790.072	922.108	627.579	756.89	816.355	557.082	512.011	488.711	573.71	544.527	491.041	571.916	530.709	519.74	429.642	745.652	375.73
mRNA::Ttru_Chr1:977729-980312	17.2405	60.4176	19.1449	47.0156	51.4026	44.7821	54.1996	47.4684	53.9538	59.5175	64.4961	91.4264	92.6616	153.951	90.2512	89.6826	61.7098	77.7114	33.1651	148.048	136.943	38.8188	108.527	102.486	85.799	111.363	57.087	23.3338	34.2406	42.2677	34.5857	26.245	26.0457	46.3755	43.5843	34.4058	24.0639	21.6929	41.924
mRNA::Ttru_Chr1:980462-984039	376.075	234.137	362.393	218.832	192.905	187.207	300.723	212.866	193.886	290.459	263.039	251.473	266.502	217.709	243.611	234.162	281.658	280.853	454.588	209.19	220.39	383.145	214.071	221.206	249.069	197.44	301.91	323.725	317.8	294.206	331.382	306.717	296.865	232.512	259.868	246.614	325.664	284.061	348.834
mRNA::Ttru_Chr1:981111-983175	0	0	0	0	0	0	0	0	0	0	0	0	0	0	0	0	0	0	0	0	0	0	0	0	0	0	0	0	0	0	0	0	0	0	0	0	0	0	0
mRNA::Ttru_Chr1:984191-988174	6.03365	69.9452	15.2719	25.5048	22.1107	20.1378	25.5191	22.4116	23.0895	25.6372	27.7237	65.6394	66.799	110.369	63.5718	58.0131	53.1391	57.1065	7.49728	100.567	111.761	27.7399	75.6118	82.2808	66.2466	86.9181	50.8892	8.23941	14.9884	21.2147	15.7235	10.6521	8.25916	66.2906	54.9459	50.2236	31.1299	42.1474	41.5362
mRNA::Ttru_Chr1:989524-1006195	0.417609	8.0755	1.65648	3.10566	2.86447	3.09915	1.5118	2.90995	3.10678	1.93839	2.12612	5.84096	6.06168	8.06961	5.28301	5.04637	5.17334	4.99138	0.516324	2.87728	3.29215	1.3279	2.71272	3.71924	5.73529	3.95485	5.32706	2.09577	2.39929	2.82412	2.79367	2.2278	2.37619	6.41476	6.93366	7.22807	4.95912	7.70874	2.96827
mRNA::Ttru_Chr1:998670-1014201	0.463494	1.58374	0.376939	0.373323	0.382109	0.165734	0.110064	0.325698	0.23815	0.099971	0.222949	0.659293	0.861626	0.986321	2.06758	1.74247	0.393938	1.45991	0.144952	0.290826	0.229304	0.097111	0.282842	0.223114	0.591545	0.336937	0.553549	0.515577	0.94331	1.86071	1.36126	0.888995	0.47496	0.628729	0.565349	0.45223	0.523585	0.373968	0.643815
mRNA::Ttru_Chr1:1051444-1053609	10.373	14.8406	10.3479	14.9735	13.567	12.3709	7.1388	14.0326	13.0619	8.07853	9.08926	16.0771	14.5032	24.8801	12.9312	13.3181	11.5078	11.2211	8.97732	13.7658	12.2179	10.2491	5.55063	8.38319	14.595	5.46233	12.3283	13.2303	12.3062	9.47967	14.4593	12.8547	10.2632	7.25223	6.89797	6.01845	9.11534	4.97077	9.32828
mRNA::Ttru_Chr1:1053791-1056745	4.58272	10.1427	4.26078	4.11225	4.17477	4.65175	3.83107	4.16099	3.71853	1.82821	3.57465	4.92812	5.70512	8.28674	18.0176	14.8227	4.45862	13.2361	1.36783	6.32051	7.47477	1.83297	2.71388	4.4934	5.73301	4.92839	3.79189	13.8978	16.7466	18.9752	15.6465	13.2856	12.6104	12.6222	7.23361	7.86091	7.91601	4.59715	11.8523
mRNA::Ttru_Chr1:1057540-1061744	5.59881	4.47326	3.90476	6.72461	5.90554	6.83911	4.26155	6.03925	5.82629	5.03938	4.34583	5.72821	4.89647	8.27517	5.68192	6.64956	3.92977	3.99144	4.34801	5.68454	7.80291	4.74129	4.258	3.95156	5.71688	3.57947	4.47919	12.6818	11.7014	9.35838	12.7986	12.4913	10.8772	4.95331	4.39513	3.39696	4.35013	2.58093	5.82803
mRNA::Ttru_Chr1:1070987-1083731	2.52668	18.4882	3.53969	6.19929	4.47899	5.05223	5.49815	5.05561	4.15997	6.63124	6.44846	17.3997	18.0801	27.1494	19.3284	20.0859	13.523	16.2678	3.36764	31.2984	30.326	4.60853	21.7069	22.6622	16.2935	21.5832	13.2101	2.48564	4.27453	5.56806	4.19566	3.04932	2.54274	15.6257	13.3334	12.1468	10.4444	9.66102	12.5254
mRNA::Ttru_Chr1:1087669-1090517	12.1466	63.9647	19.223	20.4082	15.419	21.7481	19.7348	17.2653	16.3769	20.029	18.007	62.0009	55.9722	62.7057	52.2261	59.9006	56.7108	52.4602	8.00322	57.6709	57.8445	18.9643	58.4235	60.8242	55.4919	52.2962	62.1789	5.79505	9.6085	9.28209	8.74472	6.10212	5.50938	61.9943	60.035	55.0551	64.682	63.1091	57.185
mRNA::Ttru_Chr1:1091151-1093326	11.6361	21.1124	8.13501	12.9899	8.99623	12.7947	15.0782	10.0774	10.9571	22.0856	17.6283	14.7531	16.6452	22.5471	20.3616	22.4058	15.7872	21.4329	5.03761	30.4276	28.7758	11.6764	22.4416	21.8818	18.5786	17.1718	18.8149	7.24782	13.9764	12.1352	13.2969	8.14567	9.06397	19.0381	17.086	16.9125	13.7362	14.5339	15.1481
mRNA::Ttru_Chr1:1093405-1095285	0.384576	1.13394	0.341236	0.566983	0.290317	0.662979	0.400982	0.321242	0.433764	0.265478	0.753255	1.31933	1.28384	0.762412	0.423367	0.510111	1.22244	0.791282	0.184012	0.544302	0.57568	0.254688	1.26564	0.363257	1.11364	0.990059	1.68968	0.068517	0.194419	0.245294	0.300094	0.28821	0.229593	1.81993	1.26127	1.11927	1.46377	0.838252	1.17661
mRNA::Ttru_Chr1:1095577-1096326	890.826	828.622	939.759	676.16	574.674	525.538	720.698	641.899	577.662	667.167	636.663	815.586	800.195	619.904	687.532	684.117	867.805	816.304	1557.37	699.408	668.641	1546.63	831.976	764.569	837.689	714.021	1060	713.277	959.838	889.689	893.91	727.878	791.342	647.49	848.988	793.566	1127.7	868.282	1145.3
mRNA::Ttru_Chr1:1096882-1098167	56.7965	122.412	59.2113	54.3541	45.6717	48.8304	64.3957	48.9057	44.5625	72.1897	70.5494	116.634	106.032	120.642	101.746	115.451	111.52	120.083	32.9487	122.64	121.925	84.2534	136.33	139.312	114.442	133.435	123.39	28.6582	43.7863	52.0145	42.09	28.211	29.7535	85.4643	89.7414	83.3407	100.93	89.6081	112.952
mRNA::Ttru_Chr1:1098179-1099929	172.759	118.212	113.799	99.7941	87.2423	90.6025	108.598	83.1167	79.9832	101.623	113.954	114.175	106.007	127.76	107.922	103.456	101.554	109.21	80.187	132.103	128.93	123.642	122.257	126.382	105.031	120.642	108.533	72.692	99.293	107.765	112.984	79.642	72.6378	129.512	146.446	139.586	116.067	138.451	128.696
mRNA::Ttru_Chr1:1127733-1128225	8.60533	1.30638	3.04262	1.54889	0	0.628421	0	0.396639	0	0	0	0.770857	0	0.743194	0	0	0.848772	0.552787	0	0	0	0	0	0	1.1957	0	0.729801	0	0	0	0	0	0	0	0.539414	0.816957	0.616432	2.15251	0.414146
mRNA::Ttru_Chr1:1130916-1141230	0.162083	1.46574	0.364066	0.394943	0.383278	0.65794	0.34563	0.528337	0.44789	0.381622	0.309065	0.804461	0.774594	0.45271	0.823949	0.844597	1.4997	1.17036	0.407159	0.225828	0.399066	0.652958	0.824217	1.02398	1.3076	0.786581	1.60023	0.353971	0.583977	0.65098	0.501721	0.530241	0.505632	1.66584	1.50176	1.46118	2.57655	3.92985	1.33327
mRNA::Ttru_Chr1:1155477-1156518	0	0.088529	0.057631	0	0	0	0	0	0.398599	0	0	0	0	0	0	0	0	0	0	0	0	0	0	0	0	0	0	0	0	0	0	0	0	0	0	0	0	0.435328	0
mRNA::Ttru_Chr1:1157439-1157937	0	0	0.165672	0	0	0	0	0	0	0	0	0	0	0	0	0	0	0	0	0	0	0	0	0	0	0	0	0	0	0	0	0	0	0	0	0	0	0	0.403167
mRNA::Ttru_Chr1:1158938-1160240	0	0	0.01456	0	0	0	0	0	0	0	0	0	0	0	0	0	0	0	0	0	0	0	0	0	0	0	0	0	0	0	0	0	0	0.029806	0	0	0.024378	0	0
mRNA::Ttru_Chr1:1162753-1163476	0	0	0.093599	0	0	0	0	0	0	0	0	0	0	0	0	0	0	0	0	0	0	0	0	0	0	0	0	0	0	0	0	0	0	0	0	0.139224	0	0	0
mRNA::Ttru_Chr1:1258063-1260496	29.9303	72.6153	30.2932	62.4492	51.5931	59.8461	45.1287	61.8756	58.9995	42.0439	52.2701	91.3083	93.2187	112.919	87.5244	89.8964	77.7912	74.3461	13.3719	88.362	83.2918	31.4182	84.0276	76.5018	86.2489	77.4165	87.9671	44.977	54.5242	65.5689	62.7776	50.6032	51.9784	83.1991	86.0251	83.7409	62.458	73.17	69.0828
mRNA::Ttru_Chr1:1260807-1265784	24.7539	61.1768	33.1406	50.8354	54.3638	53.3771	51.474	47.0014	47.8183	54.5242	54.812	71.5088	73.0751	104.865	74.9537	74.6924	53.571	59.8559	28.3975	75.8194	66.3231	33.5074	64.179	66.3346	66.5361	65.5835	55.4582	41.0304	44.7116	54.0294	46.2948	40.712	46.3675	53.5588	48.4393	44.0647	44.0984	36.8871	55.4735
mRNA::Ttru_Chr1:1261768-1263712	0	37.4057	0	7.9162	0	2.62143	6.95344	4.22841	2.33999	8.4519	17.845	96.1884	104.474	151.675	92.5706	98.5754	55.9091	64.5749	0	129.544	105.543	0	119.765	88.3634	82.8491	84.3934	63.3581	0	0	0	0	0	0	144.282	134.852	117.757	51.2477	89.6855	82.5795
mRNA::Ttru_Chr1:1266326-1267286	101.564	258.893	128.506	405.783	328.469	326.452	385.41	328.849	344.884	410.709	425.462	547.135	527.655	758.952	524.835	515.795	373.842	442.508	273.959	734.219	737.373	440.572	573.851	605.08	500.778	594.632	410.134	409.34	448.791	531.972	481.395	391.924	388.082	356.032	413.849	394.932	343.822	295.533	450.607
mRNA::Ttru_Chr1:1269605-1271126	0	0.055707	0	0	0	0	0	0	0	0	0	0	0	0.1403	0	0	0	0	0	0	0	0	0	0	0	0	0	0	0	0	0	0	0.098316	0	0	0	0	0	0.069207
mRNA::Ttru_Chr1:1275952-1283048	16.3616	53.4076	21.9073	48.2112	40.0393	39.562	44.9895	40.3045	37.8915	47.2166	48.6074	62.1382	64.0094	83.2268	61.5501	59.5693	49.6785	56.9263	28.6974	70.578	66.2028	39.1314	48.4922	52.4434	59.7425	46.753	50.3224	44.6465	66.62	69.4227	68.8238	51.0441	47.0217	55.6344	49.505	49.2437	54.418	41.4628	65.4384
mRNA::Ttru_Chr1:1276025-1276985	101.564	258.893	128.506	405.783	328.469	326.452	385.41	328.849	344.884	410.709	425.462	547.135	527.655	758.952	524.835	515.795	373.842	442.508	273.959	734.219	737.373	440.572	573.851	605.08	500.778	594.632	410.134	409.34	448.791	531.972	481.395	391.924	388.082	356.032	413.849	394.932	343.822	295.533	450.607
mRNA::Ttru_Chr1:1283916-1290439	5.90039	6.04762	6.69897	6.56694	4.93632	5.73426	4.50476	4.8084	5.4708	5.33179	4.87046	5.37013	5.33251	7.02221	5.13804	4.98701	3.97704	4.00359	5.9111	8.29153	7.79252	5.88351	5.00138	5.40273	5.1682	4.91842	4.33157	7.56285	6.86461	5.32121	7.63798	6.9427	6.61225	2.85088	3.10693	2.76126	3.95422	1.97652	3.96733
mRNA::Ttru_Chr1:1291357-1292752	109.431	145.992	82.5426	136.276	112.398	122.757	85.3557	123.891	112.995	76.3232	101.712	194.605	209.015	300.938	180.402	192.505	139.042	147.865	30.4249	247.02	243.833	72.7478	188.058	179.169	179.236	184.994	129	90.0775	137.089	204.869	144.946	100.293	105.843	185.347	168.483	153.364	108.65	98.9197	189.39
mRNA::Ttru_Chr1:1292209-1292752	49.2396	0	16.6691	24.4392	34.4277	0	5.18602	0	0	20.3129	6.42542	33.9904	0	91.8019	50.9486	26.3163	24.1716	0	54.9656	146.07	153.474	71.2873	57.352	68.775	20.6054	46.6538	15.0621	0	0	0	0	0	0	0	0	6.23993	27.0128	0	32.4799
mRNA::Ttru_Chr1:1293755-1300644	0	3.24572	0	0	0	0	0.978943	0.972316	0.91223	0	0	2.35637	1.42497	0	2.58463	1.94225	2.31675	0	0	0	0	0	0	0	1.51635	0.578714	3.46801	0	0	0	0	0	0	3.10243	3.81779	3.87317	2.43264	4.58556	1.10365
mRNA::Ttru_Chr1:1293755-1302200	1.22801	4.74956	2.01648	3.98312	2.25553	2.94364	1.66731	2.07219	1.46526	2.37077	2.77465	3.18696	3.71448	1.17146	4.27413	5.05526	4.08284	4.48246	0.425582	2.79596	2.65691	1.37953	6.03592	6.76653	3.84526	6.10576	2.86556	3.61395	2.35906	1.13896	2.60262	3.19925	2.10237	5.32881	3.87182	2.88649	3.77841	3.43345	4.1119
mRNA::Ttru_Chr1:1294629-1300644	0	0	0	0	0	0	0	0	0	0	0	0	0	1.15568	0	0	0	0	0	0	0	0	0	0	0	0	0	0	0	0	0	0	0	0	0	0	0	0	0
mRNA::Ttru_Chr1:1294629-1302200	1.79072	0	0	0	0	0	0	0	0	0	0	0	0	1.92377	0	0	0	0	1.25739	3.01267	2.57897	3.22752	0	0	0	0	0	0	1.0591	1.16664	1.43884	0	0.834666	0	0	0	0	0	0
mRNA::Ttru_Chr1:1302533-1303679	5.90249	20.3112	5.97587	16.4679	11.3236	15.2233	21.5771	14.4695	13.2495	23.8718	18.378	24.6403	28.4792	35.5264	32.3862	30.7742	27.5972	26.2569	9.59979	64.9163	67.1449	24.9351	49.4874	58.352	24.6031	46.0979	24.1869	11.8787	17.2047	23.5884	14.299	12.2069	15.6712	38.3929	34.0623	27.1854	29.0661	25.5099	24.1294
mRNA::Ttru_Chr1:1310107-1311352	20.6673	99.6008	27.9397	96.043	81.6159	86.226	118.594	89.0554	90.6854	129.476	118.682	82.9649	88.3413	133.164	95.5437	94.8036	75.7137	76.9004	35.6762	177.08	183.449	92.139	154.011	164.074	88.7954	147.966	74.5861	36.3103	58.806	76.9115	52.3792	38.7643	36.1145	96.9764	116.567	105.301	103.104	114.07	80.0669
mRNA::Ttru_Chr1:1315444-1316461	1.75194	4.74325	1.54375	0.140167	0.771997	0.361966	0	0.233073	0.412086	0.287512	0	0.958043	0.796924	0.47123	0	0.221982	0.265958	0.172583	0	0	0	0	0	0	2.42735	0	0.229171	0	0	0	0	0.123092	0	0	0	0	0	0	0
mRNA::Ttru_Chr1:1326553-1328526	4.91638	18.0212	6.62342	15.9974	9.59379	14.955	1.5154	14.5708	9.1269	0.627305	1.93232	24.206	22.099	14.9278	14.9005	14.2684	18.7163	12.7849	0	0.514427	0.18139	0.421354	2.99033	2.63209	19.5883	2.18273	15.4699	4.27713	6.12827	8.06027	4.14288	4.90663	3.18457	18.7531	13.511	12.5956	10.5465	14.3674	8.99068
mRNA::Ttru_Chr1:1328942-1330516	0.618811	0.321094	0.383691	7.27996	0.576717	1.02592	0.35457	0.861069	0.692466	0.410132	1.59636	0.544154	0.226811	0.269151	0.262013	0.126205	0.302434	0.489658	0.679692	0.807453	0.711172	0.47173	0.652027	1.19754	0.636044	0	1.30567	0.168854	0.239785	0.453853	0.592348	0.63931	0.283053	4.6071	7.26384	11.3346	16.0738	26.8786	9.63467
mRNA::Ttru_Chr1:1334186-1338275	0.134075	0.728181	0.146216	0.392229	0.289766	0.555353	0.767736	0.336918	0.283426	1.22807	1.19839	0.645462	0.693115	0.962465	0.753896	0.684927	0.256475	0.862224	0.624877	3.4784	3.7565	1.18077	3.32314	4.78322	0.718259	4.79404	0.92273	0.3193	0.794405	0.596003	0.354939	0.317382	0.453336	1.09333	0.846206	1.25165	0.608336	1.15172	0.780572
mRNA::Ttru_Chr1:1338441-1342167	16.5828	60.8312	20.5434	63.3823	49.8937	54.9734	92.7712	48.5734	55.0324	113.981	92.6686	77.5029	78.2497	112.673	80.8787	73.8927	58.9453	64.2869	48.0817	146.919	144.63	81.9605	121.566	138.154	72.3057	148.911	57.3447	36.4343	56.5897	62.193	52.4743	38.2943	39.1431	64.3775	54.3438	51.7793	80.73	92.4043	45.7031
mRNA::Ttru_Chr1:1342993-1343876	1306.17	1781.97	1608.12	803.985	663.838	567.801	623.007	685.714	690.546	565.784	588.016	1695.47	1674.66	1368.88	1614.29	1601.28	1908.55	1988.36	1957.39	1091.92	1068.83	1883.22	1347.12	1284.93	1613.08	1216.39	1939.34	777.902	892.727	830.319	860.309	788.656	760.944	663.2	684.243	669.926	1097.96	747.646	1110.91
mRNA::Ttru_Chr1:1346348-1348563	3.60006	23.174	5.15618	6.79959	4.64314	6.36888	8.94431	5.53177	4.29092	8.78365	7.96463	25.5612	23.7311	28.1135	27.2125	26.3958	25.3033	20.4773	5.29116	41.5026	40.8849	11.2254	31.6585	30.6415	24.2108	30.1772	24.3039	1.53356	3.59701	4.11454	2.48554	1.9112	2.0928	27.8863	31.9053	31.3033	24.0281	21.7758	17.9173
mRNA::Ttru_Chr1:1349002-1350192	59.2683	27.5519	33.9203	46.589	33.3108	45.3436	55.3048	36.398	32.1345	61.4063	54.741	44.541	35.8115	36.3016	41.2643	37.0167	37.2354	37.677	67.7745	63.1212	57.528	73.0084	45.1028	51.4916	35.0341	48.7034	39.5397	72.9177	69.9617	64.8371	72.9311	67.4811	73.4495	47.3708	46.5116	42.8046	61.8882	40.5612	60.4103
mRNA::Ttru_Chr1:1350557-1352148	46.7376	44.2164	50.5139	52.9082	46.878	52.247	51.8617	52.496	47.8305	54.4896	48.3208	56.1765	44.5693	38.6551	50.4269	55.5883	52.538	47.847	49.2864	33.7394	35.8017	34.5361	62.0406	45.3602	50.3256	45.6897	55.6749	50.3937	61.9291	51.5248	56.2097	59.3293	47.3183	98.4184	68.6951	72.589	89.094	61.3698	85.953
mRNA::Ttru_Chr1:1352304-1353163	97.9883	42.7605	73.4011	44.5228	34.8371	30.0033	33.3051	29.5128	30.5145	31.9224	31.4187	31.992	35.1752	42.1014	35.572	37.2424	26.7064	35.9976	56.4381	34.7345	40.7201	46.5566	38.626	33.9788	34.7862	36.0151	33.4703	50.5331	71.6319	55.7169	68.2614	62.1153	64.1092	52.6246	49.5417	41.3376	87.5562	46.5326	86.3967
mRNA::Ttru_Chr1:1353239-1354182	116.707	79.174	81.0831	73.2354	66.0223	62.8208	89.8715	65.5507	57.7831	79.0033	90.9889	94.7366	85.2132	108.781	90.1347	87.5605	63.2439	73.1537	70.9852	133.154	124.715	89.5331	92.7714	95.6447	84.2791	85.6198	79.0496	146.548	126.593	108.64	142.683	118.622	125.74	84.9982	78.4455	83.186	98.5828	71.6734	105.791
mRNA::Ttru_Chr1:1354492-1355383	250.914	305.788	302.79	196.681	172.219	136.183	30.225	173.745	169.454	3.07452	27.8191	343.454	328.49	247.189	334.769	298.405	325.121	331.826	1.13788	1.24223	0.441845	3.19063	0.501756	1.91729	301.084	0.544198	404.809	140.413	156.251	147.559	129.464	150.347	130.475	254.462	303.238	327.637	533.838	287.194	549.143
mRNA::Ttru_Chr1:1356420-1361079	0	0.407581	0	0	0	0	0	0	0	0	0	0.561354	0.345412	0.399444	0.304623	0	0.649487	0.273652	0	0	0	0	0	1.04202	0.322488	0	0.347809	0	0	0	0	0	0	0.474796	0.563661	0.553002	1.81972	2.10294	0.881203
mRNA::Ttru_Chr1:1356420-1367128	0.533737	0.398257	0.243253	0.239327	0.132576	0.260752	0.848678	0.057731	0.103286	1.09125	1.08222	0	0.28397	0.159217	0.698605	0.654317	0.11445	0.183994	1.02937	3.68564	3.91982	1.62956	3.4529	3.1487	0.026268	3.13756	0.043849	0.093009	0.242843	0.141512	0.243503	0.102374	0.181652	0.534502	0.307512	0.212629	0.243093	0.407477	0.142304
mRNA::Ttru_Chr1:1364879-1369250	1.15083	1.37722	1.22475	1.11454	0.96403	0.853221	1.09498	0.877432	1.05441	0.858056	1.24197	1.28768	1.70273	2.0689	1.19407	1.27867	1.30521	1.08999	1.07415	0.788182	0.699319	0.749997	1.14126	1.61499	1.76099	1.30665	2.24249	1.65641	1.60222	1.18475	1.7183	0.967922	1.19715	2.28166	1.83396	2.47557	3.14953	1.8708	2.73346
mRNA::Ttru_Chr1:1369437-1371301	24.1	28.9517	20.9041	11.7748	13.4332	13.9802	10.2999	12.0604	10.5174	8.78206	10.652	16.7698	18.0628	19.2522	13.0437	15.1491	14.4435	14.9464	3.6548	20.7823	16.6689	8.36048	14.3823	13.6985	16.7008	13.1125	14.8273	13.4245	14.792	13.0067	15.5185	12.7493	11.9033	17.4158	15.4655	12.9425	15.8001	12.5936	17.0193
mRNA::Ttru_Chr1:1373417-1377107	10.8783	74.7041	19.2124	63.7381	55.2865	47.9326	72.6701	58.4508	49.7862	84.2622	68.519	43.729	52.06	42.4344	32.6342	28.4073	43.4226	64.4921	21.0664	45.1233	40.1031	34.4622	53.155	45.1288	66.0035	65.8697	49.4807	14.8717	44.9865	26.0665	26.6641	23.0002	18.0377	47.8812	41.4009	45.6158	69.9977	81.4806	41.4875
mRNA::Ttru_Chr1:1379580-1383749	0.161672	6.0769	0.859507	4.1482	0.827642	1.86967	5.12239	1.95789	0.908359	7.27166	7.17534	1.21918	1.35771	1.93027	1.12926	1.09009	2.00956	0.7795	2.32095	34.7277	29.0389	5.57241	14.0607	19.5867	1.26623	15.8013	3.47654	0.625544	1.23429	1.67524	0.645667	0.40655	0.507496	11.3223	9.12026	13.5237	24.3009	36.7857	5.59134
mRNA::Ttru_Chr1:1384235-1389890	1.77675	24.9401	5.86188	6.76512	3.60304	3.76511	4.36676	5.47402	4.48217	4.27329	4.48698	14.0766	14.052	11.7742	14.1351	14.2381	18.6435	16.8653	3.95727	10.0841	12.486	9.42015	13.6904	15.6154	18.0352	18.0552	16.3954	2.26682	3.47723	4.00827	4.26355	2.79035	3.40137	20.1343	17.725	17.2829	19.3348	24.2833	15.7126
mRNA::Ttru_Chr1:1391006-1392899	11.3759	34.746	11.681	24.1172	18.6583	24.4154	32.2732	20.5528	19.5687	39.3039	33.4634	38.9358	38.9632	52.4046	39.9993	36.6338	32.2694	28.0205	5.0507	58.9591	63.6729	13.4535	43.4174	45.762	35.1165	41.5733	29.5396	7.47697	15.8153	18.4937	16.9093	11.3224	9.86984	32.2126	26.2273	23.3803	20.3348	21.1048	24.091
mRNA::Ttru_Chr1:1401487-1403542	32.1381	84.4197	41.3815	70.9524	58.4673	68.6169	113.696	62.823	64.6259	129.07	104.67	77.5792	76.5404	72.8697	72.1385	74.4279	80.536	78.0115	50.0155	85.5747	87.4714	72.4156	95.4538	111.994	76.5396	93.1726	83.3925	33.3375	52.1432	47.3101	48.6834	33.6125	33.6373	76.2007	60.6008	58.4426	81.1752	72.0292	80.5996
mRNA::Ttru_Chr1:1404172-1417685	0	0	0	1.11587	0.627771	0	1.06331	0.319123	0	0.370739	0	0	0	0	0	0	0	0	0.195653	0	0	0	0	0	0	0	0	0	0.684781	0.557142	0.336292	0.396061	0.607313	2.52697	3.8567	2.99969	1.9781	4.86023	1.88426
mRNA::Ttru_Chr1:1404172-1418330	0.195021	5.54489	0.72518	0.743487	0.083653	0.962315	0.230682	0.752667	0.92422	0.747244	1.4921	2.38984	2.30864	1.61538	2.87714	2.70453	2.79995	3.51033	0	3.0019	2.23094	0.80746	3.0526	3.29677	2.24534	3.51271	3.51101	0.404515	0	0.093457	0.295486	0.092831	0	4.42546	0.994651	2.26268	4.13935	2.70229	1.51153
mRNA::Ttru_Chr1:1406975-1408094	0	0	0	14.6667	0	0	0	3.21429	0	0	0	0	0	0	0	0	0	0	0	0	0	0	0	0	0	0	0	0	0	0	0.803638	0	0	4.84364	13.063	18.7453	54.1372	41.691	10.7751
mRNA::Ttru_Chr1:1410011-1413737	8.27286	0	4.82225	5.37528	6.87886	5.71127	4.66064	9.36119	7.94113	3.15864	3.78945	1.47686	3.12906	1.95968	2.41963	4.62227	0.397955	1.3116	2.93413	0	0	2.27052	0	0	2.42055	0	2.44121	3.89432	4.8857	3.44805	4.35938	6.2591	4.51041	0.854633	1.44215	0	0	0	3.28481
mRNA::Ttru_Chr1:1421207-1422809	25.2894	32.1756	22.0688	53.3298	48.2151	54.0068	63.7017	49.0393	52.2625	67.7935	67.5527	42.2688	42.2738	67.6236	47.0574	43.14	39.6257	35.5059	33.5091	85.8538	83.0544	38.8013	59.9029	60.344	42.5125	53.1159	39.153	38.6867	39.9535	37.3322	43.1635	34.7873	34.2577	28.2703	21.9641	18.6414	16.1192	16.099	18.6187
mRNA::Ttru_Chr1:1423045-1424763	10.9772	28.1881	19.8894	7.5945	8.35032	6.55053	7.9716	10.5469	8.15197	7.53068	6.40502	18.9675	17.6531	13.6907	17.2023	16.4633	19.3182	20.1707	1.40643	6.05561	7.57639	9.62867	10.0921	9.56477	19.4517	8.0822	18.5646	8.1653	13.7558	5.37131	14.6091	10.1173	2.66473	23.205	9.57288	18.2709	20.0875	13.6115	18.8556
mRNA::Ttru_Chr1:1423170-1424763	6.91306	0	0	0	0	0	0	0	0	0	0	0	0	0	0	0	0	0	3.22754	0	0	0	0	0	0	0	0	6.46816	0	11.6456	0	0	9.20198	0	9.53535	0	0	13.7745	0
mRNA::Ttru_Chr1:1424969-1426693	118.157	403.099	88.4272	105.769	101.331	163.143	206.161	161.635	144.004	229.184	218.057	149.241	149.254	13.5436	256.879	290.175	161.932	282.21	49.5945	36.9676	18.4886	39.5022	354.644	215.348	144.653	312.942	144.556	44.3749	99.0745	24.7477	34.0796	46.4169	27.301	356.277	351.305	381.639	244.115	255.952	226.663
mRNA::Ttru_Chr1:1430504-1431837	22.7325	23.7441	11.5587	80.8143	57.3276	107.101	88.9004	95.705	73.2338	95.3916	98.1477	25.8187	29.0215	3.4267	44.8945	51.4124	26.5368	49.3372	16.3315	12.9777	7.27784	15.8905	89.4595	73.7113	28.5046	84.0564	24.8474	28.6795	38.3546	4.11392	24.9557	26.7037	15.6692	104.411	88.1251	89.9099	64.2587	77.2398	50.7846
mRNA::Ttru_Chr1:1432146-1437290	0.729344	21.5026	3.04439	1.71687	1.60481	2.52668	1.78403	1.81134	1.87352	1.79259	1.78851	15.6317	14.0561	14.0013	15.6908	14.4098	13.856	15.8512	2.22611	14.3321	12.562	4.43651	12.1445	13.0711	13.0449	14.8668	15.8949	0.500762	1.0307	1.54369	1.07305	0.689168	0.913921	25.8371	22.114	19.4263	17.423	24.4045	14.2983
mRNA::Ttru_Chr1:1437870-1439620	19.9902	44.5438	25.7219	28.5085	23.7358	31.5845	26.3854	33.1068	28.4393	26.796	30.8015	39.74	41.6242	25.4958	41.6605	44.0924	37.7936	41.7903	28.7287	36.7283	35.5992	21.3344	39.0305	38.8765	38.9861	35.2152	48.1406	19.3647	31.2185	21.8793	27.218	21.806	19.3041	50.527	45.4796	45.9381	49.9642	41.936	50.0969
mRNA::Ttru_Chr1:1439915-1441816	53.7249	78.2538	54.3317	65.6465	64.8045	73.2051	74.9119	65.898	62.4949	84.5097	84.494	69.045	70.6915	62.2675	67.1707	69.8045	54.1752	66.2752	28.0378	73.3881	73.0201	53.3612	77.974	74.2209	59.8059	64.1681	64.7	54.6546	74.1133	64.7748	65.5883	59.0681	60.5925	84.1272	69.3948	65.9837	77.4314	68.4342	82.7755
mRNA::Ttru_Chr1:1443132-1444203	3.98479	1.96385	3.11307	3.25471	0.239138	1.85351	6.17306	1.84526	2.04231	4.42137	7.72088	2.00756	2.22735	0.439257	0.860227	2.13662	1.23867	2.5713	3.77678	3.52003	2.31987	3.45701	3.62608	4.16052	1.04331	2.90522	2.13537	0.819291	1.6856	0.859309	1.32243	0.919415	0.917149	0.766391	2.74789	2.31521	8.89515	4.4014	2.41121
mRNA::Ttru_Chr1:1445687-1447690	5.03507	13.1523	4.20302	7.82753	4.68511	6.00043	11.6984	5.56757	4.94246	10.7254	11.4921	9.18671	4.93885	4.24883	6.69179	5.27309	11.1232	9.99039	10.0946	14.2545	13.7247	16.0299	15.5728	17.3169	8.27108	17.8715	10.4934	2.16553	2.89086	3.1913	3.40212	1.7146	1.42262	15.9342	13.8494	13.177	26.7312	32.2449	13.3973
mRNA::Ttru_Chr1:1447938-1448889	30.154	62.5632	35.7349	0	0	13.7404	8.50842	0	0	5.25549	0	43.2002	43.624	43.3343	51.1324	54.9059	38.9823	49.4071	0	33.0839	30.8286	0	36.4875	38.6615	41.3401	28.4721	36.9545	0	0	0	0	0	0	0	0	0	0	0	0
mRNA::Ttru_Chr1:1447938-1449084	20.2545	24.5231	12.3552	52.958	39.6312	30.4356	25.5204	41.1289	43.7002	31.0553	36.0606	59.6207	44.6745	52.6467	46.8089	40.7893	44.2259	48.3724	27.5715	51.7075	50.6124	40.8562	41.4494	36.8523	48.9494	36.3011	48.0031	41.1377	56.2416	69.1091	59.726	45.881	41.8364	103.377	92.474	86.6937	101.15	88.8053	111.398
mRNA::Ttru_Chr1:1449294-1452465	0.52734	25.3737	2.8764	6.80559	5.10205	6.86428	5.34569	5.00277	4.9339	9.1542	8.34059	30.8095	29.225	42.2735	30.1083	28.9297	23.2542	22.1202	1.23196	57.0167	51.8617	4.38089	40.5717	44.9815	28.4497	40.2909	23.9083	1.29776	2.0903	3.34129	2.73554	1.41262	1.66109	32.6097	30.4392	24.5392	13.1261	20.9213	18.0799
mRNA::Ttru_Chr1:1457295-1480887	0.109199	0.339492	0.1429	0.184294	0.261162	0.157758	0	0.161983	0.169888	0.141844	0.151902	0.242968	0.40522	0.250903	0.387252	0.343111	0.286627	0.348344	0	0.202116	0.159325	0.231668	0.118308	0.095976	0.184484	0.126345	0.288575	0.288781	0.278389	0.223764	0.245159	0.304182	0.224455	0.245181	0.293683	0.327622	0.382329	0	0.299812
mRNA::Ttru_Chr1:1457295-1488321	0.118986	0	0	0.118795	0.058125	0.03047	0.168632	0	0	0.054556	0.067713	0	0	0	0	0	0	0	0.197222	0	0	0	0	0	0	0	0	0.055624	0	0	0	0.04653	0	0	0	0	0	0.570098	0
mRNA::Ttru_Chr1:1471075-1480887	1.03249	4.93113	1.20189	1.52403	1.30524	1.44113	0.614319	2.15318	1.23018	1.05061	1.06395	4.41653	4.39231	5.11148	3.86862	4.59385	3.68607	3.60379	0.713516	3.64277	2.68713	0.579896	2.87281	3.03991	4.24514	2.01492	3.59721	1.79349	2.55677	2.07485	2.67871	2.1132	1.59929	3.00474	2.18142	1.58627	2.51772	1.56952	3.52405
mRNA::Ttru_Chr1:1471075-1488321	0	1.27006	0.214177	0	0	0	0	0.054425	0.088542	0	0	0.277257	0.25145	0.583134	0.289345	0.213547	0.493359	0.709403	0	0.346867	0.577226	0.316911	0.153344	0.228408	0.511082	0.420615	0.381854	0	0.080876	0.076523	0.127082	0	0.047867	0.391549	0.229781	0.488383	0.698504	0.610122	0.531955
mRNA::Ttru_Chr1:1500024-1503349	17.709	72.4446	24.0878	32.2229	24.0874	28.4541	20.1183	31.1104	24.4437	19.3382	24.7467	54.6328	47.8339	51.8112	59.6963	61.6467	51.7271	62.6959	10.0772	41.4306	36.5164	18.9548	42.1226	44.6805	53.3436	46.2657	50.9487	14.7191	25.5197	23.0868	21.6068	17.2593	14.5224	80.3959	71.61	73.4431	69.0618	72.6338	63.8757
mRNA::Ttru_Chr1:1504089-1504989	21.6178	56.789	21.6312	69.647	53.2236	52.5638	42.5567	53.052	47.1546	46.3839	55.4045	78.4568	84.9104	130.242	88.6058	99.6658	61.2818	75.264	29.2176	115.359	104.676	35.6004	76.3032	69.1522	71.0106	72.1474	67.1857	97.0671	100.241	128.097	123.64	91.7571	104.933	65.5326	89.6318	76.424	67.0547	52.3138	99.843
mRNA::Ttru_Chr1:1505778-1519743	0.760651	17.7354	6.01848	6.01799	4.08526	5.72015	8.19438	5.38536	6.3705	8.98575	7.76795	7.79719	7.19016	8.09509	6.17705	5.21615	15.699	10.5013	11.1491	9.14564	10.4227	11.7998	11.2356	13.3164	9.28651	11.9554	15.1898	3.49782	3.22812	3.61031	4.28884	4.14951	4.08027	6.22623	6.55376	7.61411	8.22358	12.1952	4.15443
mRNA::Ttru_Chr1:1520460-1522637	42.0827	52.8998	27.1992	31.8308	24.4201	26.8195	32.2004	27.0854	22.9853	35.1093	35.1286	58.3012	59.4322	82.2389	62.3574	60.7327	44.2195	50.7572	18.5731	93.5742	85.6698	45.2053	69.4779	63.9397	48.3111	56.1898	46.5072	18.3613	26.9929	32.2231	33.3596	19.2954	23.1537	68.1273	77.8086	70.5011	54.4414	55.1143	59.6772
mRNA::Ttru_Chr1:1523166-1525727	6.56215	41.8139	12.3539	18.7999	16.6532	18.7479	19.659	15.2751	17.771	22.4991	19.8562	38.7575	41.4509	58.6007	41.8083	41.7224	34.7945	35.0416	7.61322	37.1969	35.5757	16.7326	29.1504	28.7146	38.3638	29.902	37.9313	13.6126	21.115	28.7359	19.8862	14.699	13.1474	34.4363	26.2795	26.3506	24.472	23.0578	29.5845
mRNA::Ttru_Chr1:1533590-1536304	22.5902	47.6182	25.6475	45.1139	44.4468	49.8143	43.9428	39.1775	47.332	42.4789	42.0288	50.973	53.741	66.9619	49.6735	49.2604	39.5914	43.7711	25.8838	41.7318	48.4387	38.6668	43.6816	53.8209	53.9962	44.3364	38.1064	27.0282	32.5818	35.2839	31.2714	29.2808	24.4533	47.6385	52.5822	50.5346	32.9415	41.6559	37.388
mRNA::Ttru_Chr1:1537790-1542677	0.820807	1.14511	1.49707	1.35999	1.21632	1.49171	1.34777	1.46684	1.21273	1.61557	1.53304	1.41008	0.923217	1.21284	1.35618	1.13242	1.9506	1.12383	1.65948	2.15623	2.63902	2.2995	2.85746	2.39804	1.30614	1.60011	1.46739	0.768805	1.35997	1.71525	1.32149	1.21237	0.696714	2.27845	1.57267	1.73566	3.49769	2.4549	2.33966
mRNA::Ttru_Chr1:1543069-1551404	8.71444	30.7861	12.7719	12.223	11.2191	15.4277	10.2445	14.5972	13.4116	11.8704	10.8746	23.8165	22.1813	19.85	20.8064	23.7509	23.1552	25.8735	4.69745	6.42664	5.86885	7.58559	19.3817	18.0257	24.4362	18.9248	21.8472	14.0329	15.2829	12.7606	16.8081	14.2915	13.5737	33.614	30.5025	30.5603	23.9691	33.8969	26.6024
mRNA::Ttru_Chr1:1552629-1556361	9.37169	62.6764	18.0131	35.4629	30.337	32.8295	20.8388	33.6352	30.7854	24.2662	26.2988	61.6145	68.0602	87.2348	68.8951	59.2591	55.1892	56.6009	8.61197	53.6606	50.2151	16.8148	49.3304	51.5981	61.6303	48.0053	53.2006	12.7395	21.2392	19.8919	25.3421	16.9609	13.4986	54.0519	44.3645	39.9769	32.5635	35.3424	36.6438
mRNA::Ttru_Chr1:1556513-1557744	242.81	435.517	299.412	232.868	196.827	193.356	243.418	218.59	206.928	227.042	259.658	383.657	371.526	359.122	445.646	418.443	381.067	413.536	234.477	272.55	276.265	321.713	349.879	312.75	356.279	298.094	427.9	158.762	265.401	286.369	241.971	165.396	159.202	372.3	393.186	370.185	470.326	392.328	516.756
mRNA::Ttru_Chr1:1561263-1584638	0	0.237166	0.105908	0	0.017949	0.071013	0.017986	0.251079	0	0.057708	0.016979	0	0	0.03434	0	0.14474	0	0.068032	0	0	0	0	0.033612	0	0	0.156333	0.091552	0	0.056446	0	0	0	0.02439	0.190477	0.311519	0.146162	0.237266	0.769763	0.045503
mRNA::Ttru_Chr1:1563425-1584638	0.027414	0	0	0	0	0	0	0	0	0	0	0	0	0	0	0	0	0	0	0	0	0	0	0	0	0	0	0	0	0	0	0	0	0.348867	0	0	0	0	0
mRNA::Ttru_Chr1:1564197-1584638	1.45944	1.41434	1.55342	2.5118	2.72799	2.70087	1.28711	2.30324	2.16784	1.12115	1.3174	2.22765	2.34204	3.86986	2.60602	2.23384	2.0431	2.06846	1.4849	1.66007	1.73457	2.09298	1.25911	1.56744	2.42928	1.48195	1.94779	2.68977	2.01315	2.45156	2.43609	2.5354	2.2883	1.05151	1.0315	1.29387	1.02678	0.67024	1.64855
mRNA::Ttru_Chr1:1591199-1592252	201.481	116.238	163.622	155.623	147.803	169.534	171.906	132.079	149.29	190.141	187.384	154.916	149.486	158.204	163.322	170.119	147.298	155.113	109.617	211.608	221.523	179.186	194.691	209.356	149.846	191.674	156.887	159.182	151.578	152.301	187.522	147.548	158.959	171.856	157.354	151.632	147.338	174.09	145.826
mRNA::Ttru_Chr1:1593758-1594622	3.8328	13.4317	5.50664	11.6117	7.36401	11.2114	56.7169	3.38191	11.0135	79.0436	52.0193	6.94799	6.52407	13.0282	13.1159	8.67222	5.6982	7.83481	51.0994	107.784	101.34	40.3123	62.7812	66.3954	6.12135	60.8309	8.07989	13.5357	11.3176	12.3704	20.8417	14.3232	18.6639	11.8271	11.9882	9.31289	8.91731	3.09452	10.9107
mRNA::Ttru_Chr1:1595633-1598237	1.52308	11.3141	1.93909	1.03426	1.15304	1.3102	1.02376	1.2524	1.52744	1.00587	1.66731	1.81498	2.20927	1.80135	2.03754	2.8079	1.76637	3.48226	0.382199	5.09777	3.24061	0.834386	2.75945	4.25255	2.35658	5.37022	1.45427	0.379101	0.179069	0.423543	0.828905	0.478331	0.476048	2.77923	1.83091	2.43131	2.79499	2.53354	2.16391
mRNA::Ttru_Chr1:1598739-1603396	4.17286	96.4185	20.1528	20.2069	17.0261	21.7721	20.2464	18.0001	19.2201	24.8987	20.2484	98.5468	89.9569	93.6438	80.7251	83.5711	83.1255	88.6411	25.7648	125.335	106.568	32.4886	121.138	117.531	78.4205	110.17	87.7347	6.16873	10.09	9.296	12.6486	8.0797	7.02143	87.5302	65.558	66.8656	41.5824	71.0234	34.8171
mRNA::Ttru_Chr1:1605576-1607265	7.52352	135.38	24.1074	42.2545	29.0795	39.1751	41.0736	37.2804	31.7407	45.5092	44.352	128.255	119.112	160.224	137.927	136.669	111.496	117.717	20.4974	187.134	177.175	46.8158	158.927	167.457	122.813	156.569	114.999	11.8029	18.5915	22.7396	20.8282	13.066	11.2787	153.598	169.897	162.697	111.595	131.717	115.697
mRNA::Ttru_Chr1:1609239-1610637	5.38516	21.2979	6.25705	12.463	10.9676	14.9763	32.2062	13.4985	10.7233	35.6835	28.7114	28.9919	28.7491	31.4451	23.9781	28.2025	26.788	24.3887	6.18459	62.2938	62.6484	15.9069	47.6935	65.3085	26.7654	49.6817	24.4801	2.14371	4.43127	4.89309	4.70469	2.04978	3.05035	27.2871	25.7128	25.553	22.6729	25.5392	22.8919
mRNA::Ttru_Chr1:1617813-1638879	4.89671	5.21251	4.29528	4.58221	4.4914	3.45413	3.24775	3.69746	4.01757	2.68186	3.54268	5.62132	6.05276	7.32304	6.28287	5.84129	4.55307	5.36522	4.34496	8.92299	8.92355	5.67141	4.72584	5.90266	4.90337	5.14533	4.70783	6.20695	5.31675	5.83832	7.23437	5.87165	6.68648	4.32816	3.74235	3.42732	3.90074	2.98317	4.32578
mRNA::Ttru_Chr1:1646806-1662168	2.1441	36.714	6.21441	5.58922	4.34862	5.38337	4.61588	5.01285	4.33765	5.15848	4.83337	30.8564	28.9608	35.1932	26.8013	27.3797	30.7999	28.4877	2.93798	37.9447	35.9278	7.34786	32.0137	35.562	31.1462	34.4641	30.1931	0.780368	1.80827	2.30398	1.522	1.34096	0.916904	52.6582	42.2986	39.2418	26.7487	57.9675	23.5823
mRNA::Ttru_Chr1:1646806-1663563	0	0	0	0	0	0	0	0	0	0	0	0	0	0	0	0	0	0	0	0	0	0	0	0	0	0	0	0	0	0	0	0	0	0	0	0	0	0	0
mRNA::Ttru_Chr1:1646806-1666548	0.370844	1.42893	0.200493	0.229774	0.136662	0.229961	0.117157	0.367655	0.214385	0.331479	0.189484	1.02674	0.790982	0.144329	1.02523	0.655602	0.923939	0.680194	0.357607	0.582207	0.303364	0.225248	0.679163	0.603207	0.612	0.384914	0.912213	0.325698	0.255658	0.12767	0.258954	0.35768	0.103882	1.26215	1.52286	1.26656	2.03711	1.99925	0.919407
mRNA::Ttru_Chr1:1667863-1683675	1.20065	3.28597	1.18132	1.47812	0.824556	1.14729	1.29233	0.935752	0.886042	1.52732	1.57519	1.64921	1.70887	2.21633	2.04958	2.14032	1.99896	2.24993	1.21377	3.04139	3.70922	1.94498	2.17334	3.05807	1.97947	2.81108	1.98008	1.05851	1.5976	1.31976	1.4344	0.896156	1.04442	3.15882	5.08055	5.53459	2.91186	3.59883	1.85217
mRNA::Ttru_Chr1:1684416-1687579	16.3649	15.1543	14.3411	15.3815	11.5437	16.1071	19.6343	12.794	14.1607	21.8983	18.7885	8.53118	8.49675	9.50285	15.5943	15.3876	9.28686	15.0801	13.932	35.9609	38.2973	25.862	25.6399	29.7123	11.6776	27.9092	9.91079	30.6196	25.984	20.7217	31.7797	30.4871	30.5373	13.5688	12.032	11.7149	15.9462	12.8562	14.3233
mRNA::Ttru_Chr1:1688502-1690135	33.1261	20.7678	27.8689	22.5093	14.3273	16.5775	14.2387	18.1786	14.409	11.8471	12.7234	20.17	20.6067	15.9188	20.8296	18.4999	25.4512	23.4102	24.6536	20.8515	27.4388	32.7192	19.5811	23.9095	25.2402	25.5171	25.9742	23.0305	23.3286	21.7874	25.0814	23.408	18.6915	27.0236	26.574	26.3672	34.0059	25.8677	26.6882
mRNA::Ttru_Chr1:1690838-1693072	17.1767	3.55637	0.187429	5.96147	1.75363	1.9661	0.562348	1.40234	0.809257	0.978568	1.32188	0.089978	0.150162	3.56932	1.55876	1.41968	1.00064	1.0361	0.55428	1.42644	1.49375	0.626295	0.690924	2.18158	0.701015	1.89018	1.03774	8.15666	4.57286	0.150921	9.05854	7.00349	4.27093	8.33046	5.07885	5.80673	7.2932	9.02684	3.10221
mRNA::Ttru_Chr1:1693107-1697506	9.98766	20.2693	10.8632	15.8764	14.4396	15.4042	13.975	15.5354	14.0263	16.2614	15.2224	20.3775	21.0085	28.6192	20.6661	18.0531	15.2438	16.4046	8.31134	29.2353	26.4862	13.6513	18.4383	21.3638	18.5785	19.0519	15.0992	8.48625	10.0093	9.75733	11.1396	9.01212	8.26786	15.2926	12.5775	11.7566	12.4354	12.0475	11.6696
mRNA::Ttru_Chr1:1698841-1705576	0.177622	3.2906	0.564182	1.29156	0.568275	0.491132	1.40034	0.662448	0.530551	1.21917	1.16095	1.71308	1.43133	1.10941	2.01345	1.8939	1.60372	1.91643	0.400711	2.9431	2.71898	1.07788	2.09173	3.48355	1.50373	2.6094	1.57147	0.360617	0.437253	0.260408	0.479528	0.433258	0.363831	3.20801	4.18096	3.28084	3.25824	4.13827	2.27179
mRNA::Ttru_Chr1:1705728-1717298	0.59864	5.99415	1.12574	1.55444	1.20027	1.49006	1.35018	1.27987	1.26879	1.49644	1.38379	4.07645	3.98904	3.78626	4.65358	4.38511	3.95788	4.43975	0.537801	4.06852	3.40606	1.43135	3.45302	4.17401	4.08436	3.71052	4.40964	0.750261	1.10769	1.14181	0.986308	0.712413	0.784602	5.89729	7.72967	7.26164	6.39485	6.87674	4.90139
mRNA::Ttru_Chr1:1717080-1723558	6.71285	7.94036	5.03622	6.01897	5.13458	5.55382	4.15386	6.48538	4.22121	5.27045	6.31837	5.42934	4.0672	4.94111	6.90623	7.02769	5.70976	6.16601	2.79373	3.75346	4.03198	5.58215	5.58288	7.53485	4.59539	7.13778	5.76596	4.30417	5.60744	3.80876	4.61909	4.1033	2.99967	6.70942	5.00405	5.08965	5.98667	6.56229	4.78464
mRNA::Ttru_Chr1:1723815-1725307	99.7436	79.2681	90.7169	110.829	109.222	119.113	97.7855	100.72	108.265	95.8743	113.759	106.851	115.919	150.972	120.053	120.615	94.8473	100.852	160.618	101.601	94.7181	134.061	66.6667	88.5449	105.176	80.0749	101.415	226.694	153.141	141.607	229.064	197.424	239.744	82.0596	93.5672	92.7209	58.1052	74.4998	55.4591
mRNA::Ttru_Chr1:1723818-1724927	0	14.1352	8.90711	0	0	0	0	0	0	0	0	0	0	0	0	0	16.7035	0	0	43.6276	57.9937	6.49591	33.8181	12.1289	0	27.5713	0	0	0	0	0	0	0	0	0	0	0	0	0
mRNA::Ttru_Chr1:1723818-1725307	0	0	0	0	0	0	0	0	0	0	0	0	0	0	0	0	0	0	0	0	0	0	0	0	0	0	0	0	0	0	0	0	0	0	0	0	0	0	0
mRNA::Ttru_Chr1:1727385-1729257	1.03855	19.4345	4.14328	4.68577	1.92589	2.33215	4.43307	1.66811	2.2422	3.00161	4.32593	3.31496	3.87089	2.846	6.16997	3.79383	5.89725	6.12361	0.67804	3.06339	2.41067	1.98369	4.134	3.89419	4.30481	4.64359	3.82088	3.16737	3.25643	3.63609	3.55873	3.41772	4.30701	20.3113	19.7512	19.4766	17.2691	31.2289	10.0309
mRNA::Ttru_Chr1:1732468-1735095	22.8434	45.5476	15.7567	20.0102	15.5101	13.5373	25.3034	19.8783	20.752	24.9459	30.1946	19.8719	19.8135	17.763	21.328	24.5366	35.7423	32.5955	10.0092	62.9488	55.0757	19.9602	28.7623	38.2283	26.0762	47.5574	28.3921	9.104	11.7479	9.52087	12.1484	10.6975	8.95703	64.1097	57.6411	56.1902	43.0375	42.5915	32.7552
mRNA::Ttru_Chr1:1737527-1737962	251.116	147.011	200.686	318.831	224.553	288.323	413.272	226.718	248.905	509.972	411.644	180.248	179.901	241.124	205.836	262.437	224.495	234.144	569.687	333.044	288.231	567.535	263.607	267.272	193.385	279.353	186.162	309.258	266.432	265.705	290.868	270.661	311.355	231.976	272.905	284.059	330.994	295.628	248.463
mRNA::Ttru_Chr1:1738625-1739381	151.999	84.2683	86.6402	84.9869	75.6281	62.9642	109.698	73.3458	75.4869	120.684	124.31	102.25	106.723	107.2	109.991	115.61	84.9678	105.176	77.268	145.72	148.354	108.261	212.059	155.242	91.3218	157.414	108.031	45.5563	69.5006	63.482	56.6687	42.8628	45.4136	132.136	145.413	150.531	144.96	144.072	153.319
mRNA::Ttru_Chr1:1739685-1740713	42.9519	43.7231	35.08	51.6166	50.5543	49.2088	53.9797	47.648	51.671	59.7766	62.8972	46.0134	37.168	44.191	41.6382	44.5037	45.5194	47.9422	60.1715	86.7692	91.2696	81.3199	101.049	90.0564	48.1019	86.0649	52.5423	34.5976	38.2079	29.4335	33.3987	33.1248	25.9878	43.7083	38.2219	36.9263	61.4388	40.6581	55.6527
mRNA::Ttru_Chr1:1740745-1744954	1.94134	47.9451	8.07165	9.65581	5.92134	7.26781	4.95384	7.81759	5.3693	4.78944	4.31838	48.8688	43.4766	48.1158	44.9677	46.0959	43.394	42.9295	3.81233	37.8339	37.4125	6.84273	44.201	45.2865	42.0687	39.7708	44.6078	3.12422	5.65735	7.28627	6.21912	3.62192	3.3909	47.0144	38.3445	34.5131	29.4654	37.044	31.988
mRNA::Ttru_Chr1:1745192-1745636	350.803	122.78	260.659	259.495	297.674	244.528	257.06	225.818	220.182	232.555	257.254	217.357	254.165	293.963	233.816	260.221	229.268	227.642	587.127	215.526	249.039	390.315	185.327	191.477	211.287	165.308	224.086	586.181	511.613	510.243	578.559	511.019	513.946	194.116	229.492	224.615	280.945	224.894	280.428
mRNA::Ttru_Chr1:1746954-1751246	0.48665	1.58875	0.284939	0.940994	0.495205	0.845718	0.275321	0.628141	0.541745	1.08648	0.711231	0.920312	0.331489	1.97808	0.614242	1.55514	1.78208	0.253088	0	1.04248	1.1122	0.78991	1.17787	1.01454	1.28422	1.18153	1.94351	0.816243	1.37906	1.45147	1.3008	0.640037	1.14995	2.45313	1.65601	2.15532	2.06159	1.83111	1.10382
mRNA::Ttru_Chr1:1751957-1756794	0.720264	3.63583	0.871715	1.37675	1.03604	1.31476	0.459299	0.911216	1.2228	0	0.545647	2.31071	3.24845	3.69922	5.66709	4.85678	1.86077	3.29659	0.174321	0	0	0	0	0	1.78063	0	2.33141	1.9282	3.09307	3.22991	3.51944	2.45928	1.9939	2.51357	2.9781	2.70011	2.81057	3.0969	3.44321
mRNA::Ttru_Chr1:1757411-1758266	17.0501	49.8715	13.6255	48.8412	33.9236	41.3693	51.8299	35.2432	34.8217	65.9349	58.0465	59.2111	54.2719	75.069	51.2088	58.236	44.3589	44.2422	25.9272	87.7285	97.6	41.9737	66.6692	74.1212	55.7088	61.7747	42.7804	41.03	64.3357	73.1794	70.5246	45.1775	47.6754	76.7608	82.3111	74.5792	77.1437	62.8333	83.6687
mRNA::Ttru_Chr1:1758543-1760746	1.81092	17.2407	3.54554	3.18632	2.55303	2.75577	2.85726	3.02809	2.36467	5.52399	4.29817	22.5776	18.4624	33.7285	25.7837	20.9601	15.6838	18.6196	1.27973	41.3085	42.0179	4.66651	25.4497	27.5075	19.7208	26.1588	13.5323	0.685783	1.89065	2.60667	1.65061	1.00957	1.02096	17.2185	15.3133	13.513	6.83752	10.1318	13.4994
mRNA::Ttru_Chr1:1761011-1763179	18.4339	204.361	39.8832	42.9485	28.6116	36.7025	39	35.8327	29.7479	48.4418	41.6803	220.333	204.077	266.446	210.791	200.004	226.304	203.645	24.1854	311.862	316.506	77.8778	254.745	299.567	229.735	260.119	210.215	8.72923	20.5741	34.1669	17.6755	12.3367	9.68205	183.794	178.957	155.99	139.705	173.663	147.36
mRNA::Ttru_Chr1:1769467-1781246	0.024166	0.262197	0.065212	0.077509	0.031841	0.045925	0.095231	0.037178	0.042466	0.018501	0.029966	0.152593	0.17854	0.045584	0.146717	0.113403	0.407581	0.27432	0.043344	0.015158	0.013394	0.080133	0.190812	0.101155	0.190155	0.152513	0.367465	0.028966	0.063711	0.086085	0.016842	0.048718	0.043056	0.161463	0.304731	0.275512	0.464263	0.485724	0.228206
mRNA::Ttru_Chr1:1798810-1801588	0.171586	0.310907	0.331897	0.720949	0.03696	0.211938	0.183119	0.788117	0.236642	0.467945	0.172359	0	0.058723	0.279353	0.067686	0.065302	0.156494	0.303665	0.276799	0.41849	0	0.408674	0.135119	0.077578	0.27401	0.070354	0.20295	0.044118	0.04167	0.039424	0.038576	0	0.049239	0.923932	1.10159	1.02878	3.48036	4.31234	1.12533
mRNA::Ttru_Chr1:1802567-1803190	0.195275	0	0	0	0	0	0	0	0.304912	0	0	0	0	0.491792	0	0	0	0.728564	0	0	0	0	0	0	0	0	0.481923	0.906237	0.577969	1.64666	0	1.01841	0	0	0	0.176833	0	0.465709	0
mRNA::Ttru_Chr1:1805438-1816683	0.434278	5.69935	1.15593	1.79302	1.43617	1.16996	2.6467	1.51582	1.6613	3.34721	3.12326	4.01393	4.40295	6.90958	4.70008	4.75454	3.81508	4.4557	1.38294	12.1535	11.8744	2.506	8.19699	8.99983	4.40203	8.53118	4.07253	0.774154	1.75912	3.66351	1.15145	1.04788	0.450796	2.7588	2.78034	2.68329	1.82391	2.41782	2.34721
mRNA::Ttru_Chr1:1831331-1832046	0.080038	0.293164	0	5.35271	0.222006	0	0	0.197038	0	0	0.196196	0	0	0	0	0	0	0	0	0	0	0	0	0	0	0	0	0.241951	0	0	0	0	0	0.680826	6.68816	6.94016	3.83728	1.4907	1.21117
mRNA::Ttru_Chr1:1836983-1845424	1.45931	14.3019	3.1187	7.74418	6.36709	6.55653	8.80508	6.88641	6.52511	9.98515	10.0268	19.1418	18.7965	27.2392	20.3425	18.7703	13.2371	14.6293	3.30876	30.2142	29.3299	4.13338	21.416	20.7293	17.1146	18.6209	15.0116	2.25383	6.31815	7.19871	5.90262	3.63026	3.47667	13.7343	13.0022	12.1205	7.61505	7.88178	10.159
mRNA::Ttru_Chr1:1849097-1852035	0.045754	0.196496	0.049916	0.104831	0	0.364168	0	0.378037	0.926839	0	0.389756	2.55823	3.14547	1.378	0	0.72252	0.207572	0.346077	0.125461	0	0	0.363129	0.185182	0.560893	0.604798	0.192274	0.467143	0	0.473932	0.79067	0.103846	0.101033	0.134227	0.435667	2.65473	5.68167	1.19601	1.04182	1.81418
mRNA::Ttru_Chr1:1849692-1852035	0.511849	20.19	4.03307	9.54391	9.68302	9.20245	4.60531	11.1492	9.99375	3.02733	4.77792	32.9187	31.9849	45.7214	25.7214	21.0777	29.3789	23.1599	0.683606	10.8751	12.0045	1.21495	8.26379	12.3608	29.3467	10.6036	24.5726	1.69151	3.00278	2.95522	3.45172	2.30805	2.84325	16.7704	25.9154	21.7259	8.80064	11.6361	7.57476
mRNA::Ttru_Chr1:1852591-1854578	0.022955	0.088287	0	0.178036	0	0	0.053675	0.051236	0	0	0	0	0	0	0	0.096447	0	0	0	0	0	0	0	0	0.165035	0	0	0	0.061792	0.058038	0	0	0	0.090175	0.194456	0.038108	0.293242	0.202279	0.050994
mRNA::Ttru_Chr1:1856253-1861204	8.84764	62.2935	22.5603	42.2805	42.594	42.1001	48.0897	45.636	46.337	60.7103	51.649	48.8639	50.0577	41.3849	47.7757	46.262	49.8154	54.0753	19.5394	47.0856	39.1424	24.4328	70.0604	64.2792	58.8222	68.2408	48.6555	15.6641	25.2185	24.1298	19.9657	18.9939	14.6428	57.2983	52.5862	53.2884	55.312	67.2261	47.7283
mRNA::Ttru_Chr1:1861663-1862904	39.623	32.836	33.1509	32.1185	31.1002	37.5177	19.426	23.3001	29.0214	22.2921	21.7566	32.8302	33.3559	52.301	35.1814	31.8041	24.8607	29.1919	38.8599	43.8359	41.4285	39.0737	32.1308	37.0755	30.4482	29.0195	26.0161	40.7844	35.1394	35.1892	42.0006	36.0325	44.8625	25.3315	22.8947	19.4802	20.2591	16.4529	25.1691
mRNA::Ttru_Chr1:1863374-1868546	16.0354	57.7944	17.7951	40.2163	30.2594	34.0091	35.6068	33.7113	31.5263	39.1244	37.467	65.2851	76.8119	102.109	61.8599	57.9857	52.0318	52.9162	12.0826	83.8263	80.6988	34.6412	65.0325	69.3007	67.9032	73.4415	51.6909	18.1511	32.2391	47.7227	32.5808	20.9189	21.4557	68.4644	63.0822	54.7519	36.9801	44.2943	53.5515
mRNA::Ttru_Chr1:1868861-1870779	0	0	0	0	0	0	22.2833	0	0	39.7759	34.2551	0	0	0	0	0	0	0	0	0	0	0	5.58839	5.94818	0	0	0	0	0	0	0	0	0	0	0	0	0	0	0
mRNA::Ttru_Chr1:1868861-1870941	88.2299	85.0061	65.1567	73.0217	75.9297	69.4265	20.9518	81.7419	55.5233	5.28029	20.1472	58.9111	57.9521	60.7358	59.8942	68.5044	62.5803	55.8418	7.703	10.5484	15.9552	23.2764	13.3839	11.1635	86.7774	22.7729	56.9641	71.7394	109.639	89.4417	98.1089	78.5169	70.9829	84.4108	81.9205	73.8516	82.563	96.9504	85.5364
mRNA::Ttru_Chr1:1871091-1872422	51.8556	43.1851	38.0995	33.5465	38.1782	29.5999	22.0341	42.1883	33.9906	16.0487	25.3814	42.7464	41.0574	29.964	37.4678	42.2877	46.4796	42.0814	12.5813	30.1481	29.5923	25.2232	30.3435	35.9312	50.0369	40.7848	43.239	33.8496	34.4358	24.4223	37.6382	29.1804	31.0224	52.3408	52.2835	52.9627	59.5771	56.4631	59.0646
mRNA::Ttru_Chr1:1873225-1876263	11.6959	110.075	22.2923	102.029	74.4729	83.6685	80.5485	69.821	75.0105	91.8668	88.6439	163.883	170.467	266.077	149.819	153.171	101.694	122.002	22.5164	201.596	184.87	43.6187	133.458	134.563	151.406	139.197	108.544	33.5153	83.2756	99.4188	63.0328	42.3357	37.0439	132.875	102.903	96.0554	72.6357	71.8547	90.2307
mRNA::Ttru_Chr1:1876482-1880329	18.3616	5.67699	10.1778	6.9568	7.22345	6.67255	5.66271	5.7088	5.72578	3.72534	5.31181	4.43128	4.93435	7.24266	9.4744	9.69204	2.41023	6.87077	2.47318	2.1007	2.11328	2.63595	2.50766	2.9885	4.48732	2.70764	3.79032	30.8597	26.8741	22.1177	29.826	22.5937	28.1019	7.30562	9.10524	8.48596	9.23473	7.18765	8.12386
mRNA::Ttru_Chr1:1880655-1884863	14.6284	86.4759	43.4643	75.8214	85.4754	100.799	80.0029	84.5939	97.3966	88.7761	90.8187	109.478	100.108	114.782	76.7619	76.0364	90.6816	79.1117	64.2957	95.6071	83.9428	59.0498	89.4987	94.8889	89.7941	98.2008	89.1775	71.9596	52.098	40.9796	68.2354	69.5916	67.2784	90.7062	74.0301	72.091	44.0379	61.1101	46.0922
mRNA::Ttru_Chr1:1885129-1885777	156.134	92.1659	188.281	37.7378	47.8069	37.4994	35.5552	42.0797	32.8496	39.7425	40.1819	59.7814	76.8905	82.5016	70.4714	68.7078	78.2897	62.0749	166.067	74.5919	61.2365	125.086	52.1475	68.0376	67.5554	46.0828	68.6047	129.89	91.7063	87.3138	90.0288	109.217	113.346	38.0191	33.5288	38.9321	35.8265	35.3712	34.2324
mRNA::Ttru_Chr1:1886318-1887167	174.641	399.019	183.442	501.137	389.839	407.284	685.93	390.997	419.397	764.185	702.599	573.746	564.157	848.618	613.591	615.224	432.651	551.152	387.105	1354.84	1425.61	620.128	928.243	960.645	545.421	912.705	439.863	360.059	546.339	673.043	520.375	359.704	420.608	596.853	581.954	529.743	524.9	394.951	717.887
mRNA::Ttru_Chr1:1888683-1890304	68.6943	69.1041	54.9099	60.374	61.3779	88.9784	119.861	77.3931	80.5672	151.509	133.828	52.5015	44.8654	7.14317	42.0882	55.3833	67.049	62.8619	73.5144	24.6741	26.0817	138.794	186.237	120.472	51.3333	159.602	57.7049	17.0376	25.3866	7.59443	13.0805	16.3237	8.01621	144.108	136.159	153.266	125.266	145.873	105.834
mRNA::Ttru_Chr1:1890455-1892219	167.845	85.4287	116.92	38.2343	35.857	37.5419	31.4487	40.0684	30.6412	33.3407	32.3674	50.9834	44.3036	12.0933	49.4288	64.7979	63.1408	57.263	53.6238	8.45004	9.72107	55.9924	28.8831	36.0298	51.7357	30.1357	60.3384	77.9939	63.9491	47.6323	53.0226	59.4715	68.8316	69.4921	49.0952	49.3045	60.973	49.8908	50.4359
mRNA::Ttru_Chr1:1892874-1893680	168.381	107.974	126.65	181.895	149.947	133.722	180.515	145.24	137.799	190.424	197.425	162.204	142.686	193.429	173.658	174.119	117.087	149.244	160.894	289.47	337.955	210.827	242.486	251.385	147.818	266.524	113.219	225.978	190.84	170.262	261.329	198.808	222.937	123.835	106.867	106.586	116.241	79.132	138.912
mRNA::Ttru_Chr1:1893959-1895544	178.588	99.547	140.086	160.665	166.074	129.696	84.3048	151.712	124.943	69.0548	103.351	139.879	151.363	166.539	135.402	126.596	116.004	142.654	115.044	106.887	92.617	87.5531	91.549	87.6082	137.339	94.5021	112.247	213.674	234.778	186.106	255.505	231.908	221.288	133.093	116.03	109.592	117.806	100.856	133.599
mRNA::Ttru_Chr1:1895731-1897338	32.0171	71.629	48.7618	26.4704	25.7149	23.3059	12.9983	25.963	25.7953	9.51896	16.3453	44.483	43.8228	28.6105	79.1935	75.346	33.0284	81.9258	2.79998	23.6218	27.0492	10.1218	26.3228	29.7786	35.6593	24.4265	38.9605	91.9187	120.783	148.454	56.6954	77.4059	46.204	38.3679	36.8057	36.0999	40.7692	32.2599	42.9786
mRNA::Ttru_Chr1:1904230-1905136	17.8267	22.2618	32.3635	0	0	0	0	0	0	0	0	0	0	0	17.4241	25.8886	0	0	0	0	0	0	0	0	0	0	0	0	0	0	0	0	0	0	0	0	0	0	0
mRNA::Ttru_Chr1:1904230-1905244	68.3365	82.9271	81.0935	89.6683	79.2072	74.328	104.263	86.123	90.9061	104.792	98.4271	89.454	89.8209	72.7408	65.2008	55.4669	82.7853	90.801	92.9602	80.3613	81.8267	106.976	95.1603	83.5962	83.4323	79.0458	89.9737	146.233	129.733	111.213	135.655	129.391	132.187	91.5643	59.2747	56.994	74.5396	71.7068	71.4845
mRNA::Ttru_Chr1:1905570-1908517	14.1256	14.1874	9.42054	17.0614	8.39716	10.2474	13.204	15.265	8.73595	9.68306	10.8185	16.8655	13.8047	14.6148	11.4086	10.5806	19.4201	13.5141	4.81835	2.5479	2.94009	8.07851	6.9607	13.5882	17.4495	9.75094	15.3975	7.64918	9.84144	8.8235	12.5072	8.55567	10.3359	21.477	12.7595	11.9654	14.6372	12.4138	12.3626
mRNA::Ttru_Chr1:1908307-1910865	6.51593	43.7641	9.72697	40.6423	31.4443	34.3543	28.8612	32.0755	32.2209	31.743	33.4872	76.3767	75.6978	115.081	77.0054	75.6696	46.0921	56.179	4.63938	57.487	51.7415	12.7668	38.3318	44.6426	66.9851	45.3985	48.1387	8.60262	17.4363	27.4763	16.6655	11.1957	9.60347	58.9024	47.5409	43.0386	21.8719	28.2707	34.266
mRNA::Ttru_Chr1:1911388-1914230	3.99962	41.3615	10.4186	47.9679	35.1711	37.5739	19.9805	35.9752	30.9919	17.5644	22.4529	61.3249	59.8628	101.167	60.6046	60.7658	40.5774	48.724	4.77787	49.8043	51.7905	12.9917	42.5261	41.0882	53.0914	38.9396	41.558	14.0273	23.4116	27.3025	24.7444	20.2175	17.9592	61.5918	58.8698	54.8963	29.328	36.1825	37.8703
mRNA::Ttru_Chr1:1914847-1920256	18.5328	23.3291	21.8655	36.1365	41.2403	41.0399	41.6696	44.4514	45.4928	45.9422	45.0061	22.0839	21.1114	14.1724	18.2368	21.5645	22.5851	21.417	12.8642	18.6888	16.6253	12.2841	25.3705	19.9167	20.7339	20.1542	20.8235	30.271	31.7499	25.3535	28.7838	27.2383	26.1751	43.6083	39.1532	47.6156	35.794	45.5016	31.4529
mRNA::Ttru_Chr1:1923034-1924759	0.424178	0.288742	0.313724	54.8802	0.193235	2.01985	0.190386	0.23719	0.068743	0.514313	4.82519	0	0	0	0	0	0.40615	0.087653	0.474503	0.361578	0.955755	1.19779	0.467125	0.268126	0.189776	0.853031	2.68936	0	0	0.067827	1.46054	0.191184	0.169255	23.5177	35.7553	42.2799	121.903	88.0125	38.9239
mRNA::Ttru_Chr1:1925877-1927597	50.7325	28.0227	97.4282	222.675	265.354	306.512	188.245	269.921	204.838	103.714	150.837	132.269	132.798	24.4369	163.275	129.414	166.172	135.081	21.0456	7.58113	4.649	34.124	58.1618	57.7743	139.686	47.9602	155.02	51.0306	32.0791	74.3305	55.6609	58.8411	74.3518	571.704	527.521	529.908	708.586	716.757	580.782
mRNA::Ttru_Chr1:1929681-1931128	1.7946	0.955704	3.53383	0.913489	0.580399	1.70509	8.29008	0.81637	0.828517	12.335	10.826	0.543773	0	0.149673	5.61604	5.81992	0.898614	6.11844	8.65315	0.902818	1.46647	8.25169	11.3145	11.4863	0	12.1365	0.147086	0.709813	0.793709	0.659021	0.365451	0.772554	0.461536	3.09658	1.73499	2.01461	1.1469	1.36128	0.686664
mRNA::Ttru_Chr1:1932216-1932483	0	0	0	6.40333	8.95714	12.3943	163.968	9.36175	23.8635	204.512	152.904	0	0	0	0	0	0	0	0	26.1795	18.1306	34.3107	84.4395	49.5143	0	66.9732	2.73403	0	0	0	0	0	0	0	2.75534	2.94761	6.53579	0	1.20374
mRNA::Ttru_Chr1:1932891-1933453	0	0.210363	0	0	0	0	0	0	0	0	0	0	0	0	0	0	0	0	0	0	0	0	0	0	0	0	0	0	0	0	0	0	0	0	0	0	0	0	0
mRNA::Ttru_Chr1:1935868-1937158	4.43713	18.5804	6.40496	8.68786	9.57107	12.6405	8.64639	10.2761	10.9104	13.0224	11.7569	8.89794	10.8994	13.4343	11.9352	15.2091	9.88693	9.92568	0.192318	18.9601	17.2889	3.71953	18.2098	28.5683	11.694	25.5058	12.2101	9.36304	9.48811	12.4574	12.4804	9.5091	9.98923	24.1235	24.239	19.1806	9.50016	24.3019	11.1816
mRNA::Ttru_Chr1:1949232-1952256	34.7271	78.8199	35.953	57.979	45.5799	49.5707	75.3277	56.5476	50.2157	93.8842	90.8848	84.1161	78.3145	98.1176	79.5128	83.3363	78.5442	81.6715	26.4859	121.155	117.449	76.5533	125.836	134.367	87.5364	137.411	77.6606	29.1426	47.8273	52.6458	52.9183	38.5441	32.9252	88.7195	87.672	86.7254	77.5525	84.8224	91.5051
mRNA::Ttru_Chr1:1952626-1959512	5.24437	8.50538	4.45769	5.6034	4.4835	4.37902	4.87887	4.4793	4.51725	6.95472	5.51563	5.65937	6.23245	7.5356	6.10654	6.26735	6.27054	5.67507	2.81645	9.04966	8.90291	5.25088	6.72312	7.83493	5.42193	7.94124	5.76009	4.66515	3.73478	4.28109	4.15876	4.30445	3.25599	7.01838	6.753	6.30462	6.59075	8.72679	6.25303
mRNA::Ttru_Chr1:1968577-1978932	2.37023	7.12906	2.91469	3.44165	2.7447	3.35493	2.9893	3.26745	3.17092	3.93794	3.23198	5.06837	4.99254	7.23135	4.99055	4.62637	5.11725	4.23334	2.79899	7.94102	8.17814	4.03391	6.21511	6.52295	5.58893	5.95367	4.8656	2.73214	3.56233	3.46761	4.48753	3.35382	3.03375	7.30832	5.41201	4.82812	4.77084	5.32425	5.01795
mRNA::Ttru_Chr1:1980808-1985842	0.066312	2.45824	0.381845	0.687047	0.096597	0.500369	0.153717	0.521798	0.515356	0.178931	0.308	1.10189	1.04892	0.28467	1.42074	1.06309	1.71832	2.09837	0	0.256614	0.161868	0.172093	0.639026	0.815458	1.63299	1.28698	1.31037	0.139716	0.211983	0.22858	0.304944	0.332934	0.15583	1.07166	0.674139	0.746147	2.09309	2.02489	1.14241
mRNA::Ttru_Chr1:1986540-1988783	1.08512	1.51795	0.886271	1.02305	0.424575	0.809814	0.359462	0.567083	0.352403	0.067934	0.482469	2.05999	1.86841	1.51002	1.46558	1.08065	1.29486	0.773384	0	0	0	0	0	0	0.767571	0	2.75463	0.615978	0.846842	0.651018	0.490072	1.03634	0.68775	1.9558	1.33085	0.881752	2.56577	1.45485	1.61062
mRNA::Ttru_Chr1:1992265-1992814	0	0	0	0.403706	0	0	1.70304	0	0	0	2.49484	0	0	0.610381	0	0	0	0	0	0	0	0	0	0	0.490448	0	0	0.377217	0	0.344368	0	0	0	0	0	0	0	0	0
mRNA::Ttru_Chr1:1994001-1996118	0.959321	1.72393	0.746348	1.03976	0.706433	0.865604	0.164235	1.07225	1.02314	0.158701	0.234336	1.24441	1.21148	1.51842	3.22471	2.84282	0	2.41095	0	0.094826	0	0.166496	0.091865	0.105474	0	0.287286	1.1958	1.1958	1.52614	1.97885	1.09915	1.15684	1.66911	0.835466	0.63938	0.662589	0.334706	0.639752	0.465065
mRNA::Ttru_Chr1:1994001-1996362	0.10015	0.18115	0	0	0	0	0	0	0	0	0	0	0.481555	0	0	0	0.75159	0	0	0	0	0	0	0	0.526497	0	0	0	0	0	0	0	0	0	0	0	0	0	0
mRNA::Ttru_Chr1:2000586-2002204	0.996743	1.45068	0.675408	3.02564	4.31952	2.57915	2.05704	3.71502	2.67685	0.476011	2.18721	4.47267	3.2902	4.55581	6.42643	4.88181	1.02332	7.48254	0	0.260309	0	0.152108	0.126118	0	3.28023	0	2.02041	4.57515	5.89517	5.96996	7.07985	5.56774	7.02418	5.48615	6.4482	5.62672	9.98583	4.75109	10.9687
mRNA::Ttru_Chr1:2002355-2004296	0.27821	0.672982	0.850212	0.121277	0	0	0	0	0	0	0	0.105895	0.088333	0	0.305815	0	0.235493	0.152422	0	0	0	0	0	0	0	0	0.203456	0	0.124902	0	0.057835	0	0	0	0	0	0.074161	0	0
mRNA::Ttru_Chr1:2004888-2014699	1.66261	15.8957	3.34397	8.76095	7.02934	8.03295	7.81821	7.90823	6.87098	8.52474	8.38056	14.8286	14.5191	18.0426	14.4012	14.1845	12.5573	13.3168	3.89521	18.6566	16.7832	4.75633	18.5075	17.6534	14.9601	16.5817	11.7923	4.17956	6.78344	6.42989	6.28911	4.9182	4.69226	21.3831	16.9944	16.7828	12.65	16.9442	11.9165
mRNA::Ttru_Chr1:2013885-2014545	28.3037	90.1626	38.3145	104.468	81.8603	100.529	112.432	75.5678	91.1242	109.836	127.98	123.28	112.424	201.945	105.502	84.3929	68.8677	91.6726	90.6901	312.867	293.328	89.0304	184.906	188.601	111.548	205.943	86.822	81.1323	104.213	132.461	105.103	77.2372	94.3847	63.6899	90.3804	95.5474	68.7379	57.9822	99.685
mRNA::Ttru_Chr1:2014995-2017237	13.2808	56.6833	17.9945	55.7339	48.521	53.2725	68.3722	57.0864	52.0316	77.2087	74.3381	68.3158	67.1885	104.77	65.89	64.2877	61.0424	52.811	17.8163	96.3364	96.9342	36.2297	74.4016	85.7223	65.631	75.1257	51.5003	21.8502	32.8846	53.826	29.7624	22.6696	25.0843	69.5982	80.1677	74.108	51.2082	55.8132	55.0118
mRNA::Ttru_Chr1:2017444-2034154	1.20272	10.2743	2.29699	6.17875	5.28331	6.58766	6.74135	6.27543	6.4686	8.89625	7.5556	8.7349	7.59626	10.4336	7.02177	7.70641	8.36798	7.80122	1.63935	10.1214	8.75704	4.02675	9.23522	9.95898	8.43305	11.5687	7.02298	3.23208	4.35269	3.32733	5.21796	3.51408	3.11303	11.0586	7.24167	7.49108	4.11103	7.92185	3.95421
mRNA::Ttru_Chr1:2034242-2035259	153.515	79.3909	140	67.7008	71.0238	59.3625	73.6846	74.5293	68.8184	73.3155	71.6531	67.2315	63.3951	43.3532	63.9775	66.1505	85.4814	92.0471	126.244	39.8993	43.9624	98.0337	59.0615	62.508	73.243	56.1608	78.6056	82.6261	92.3969	75.776	83.4932	68.6855	67.046	71.0374	71.2051	67.3863	89.8127	103.104	95.0927
mRNA::Ttru_Chr1:2035521-2035848	0	0	2.51888	3.29815	1.10462	8.87781	0	3.03019	0	0	0	0	0	2.23262	2.23376	5.01029	2.4221	0	0	0	0	0	0	0	4.2144	0	0	7.37023	7.06568	13.1533	2.4082	2.46735	9.07681	7.1032	21.7927	23.4074	34.716	36.2604	11.6609
mRNA::Ttru_Chr1:2036336-2037900	55.2535	39.4693	46.8085	47.7373	37.2036	41.462	6.43229	32.3086	36.9153	0.743972	8.04389	47.163	57.6018	82.1853	64.5639	58.8549	39.9282	50.7859	0	0	0.119447	0	0	0	45.931	0	38.2909	47.8959	49.5336	52.2133	66.2565	58.1929	65.4113	34.7338	41.1176	40.1254	25.0744	22.1483	30.211
mRNA::Ttru_Chr1:2038485-2039640	54.8741	75.2718	42.1789	80.1445	73.6989	87.6614	94.3532	72.7102	76.698	99.7185	105.596	91.2943	80.8833	114.185	95.7021	95.6408	82.8716	79.9868	27.7391	152.568	137.815	61.5296	131.317	129.224	85.5649	121.115	77.7994	46.3519	66.5397	69.3366	60.8677	46.4448	50.7048	102.838	87.7514	86.943	105.907	82.6526	109.487
mRNA::Ttru_Chr1:2044228-2045392	2.49349	13.7743	3.50643	2.78328	1.17248	2.56039	0.832854	2.23283	2.73074	1.6791	1.55713	8.17827	6.14433	8.65258	7.88232	7.58258	15.0678	11.2069	0.437702	5.31612	9.69494	3.67064	9.7342	12.0464	9.17319	13.9852	13.376	0.612796	1.39541	2.09154	1.18571	1.13458	1.09708	15.1246	15.0259	14.2627	34.8306	32.1091	17.2134
mRNA::Ttru_Chr1:2045503-2048030	31.8296	169.099	47.8243	90.5991	81.0303	85.4208	101.376	84.8042	87.9602	117.647	110.835	174.033	176.152	260.639	191.153	205.183	139.062	151.006	66.557	278.265	269.884	103.954	191.749	191.16	150.178	178.213	151.358	38.9996	53.9288	51.4031	70.8914	49.4969	50.3062	145.134	138.013	121.52	73.3867	108.34	79.4529
mRNA::Ttru_Chr1:2048033-2051718	0.684764	7.8622	1.96175	6.24527	6.06519	8.32711	6.79174	6.31109	7.28109	6.43118	8.38928	9.01995	8.49855	12.5202	10.8942	10.7391	7.80492	9.32684	0.290995	11.5193	10.0308	3.4497	9.36462	9.89946	7.8972	9.29029	6.60465	3.40699	4.25612	3.82442	4.24674	3.65702	2.82978	8.54737	6.54589	6.56999	4.10839	6.21624	4.99448
mRNA::Ttru_Chr1:2052021-2057227	0.672257	4.22906	0.690061	0.686117	0.708364	0.617	0.445021	0.677209	0.696163	0.25903	0.40216	1.63944	1.51842	1.63067	3.0849	2.48212	1.15004	2.30701	0.524355	0.176897	0.374936	0.456763	0.445405	0.668943	1.41579	0.605704	1.64685	0.809165	0.932956	0.681934	1.25581	0.680534	0.551506	2.66429	1.91285	2.05656	1.70529	2.70878	2.1014
mRNA::Ttru_Chr1:2058041-2065762	24.1747	125.16	45.0798	59.5822	58.5298	67.5892	80.8496	58.4396	66.6716	96.8715	87.3435	103.117	107.161	143.418	106.609	102.328	115.14	112.402	52.1866	171.709	180.898	76.5374	123.708	143.937	102.926	133.326	117.577	53.9153	53.5461	55.0267	61.7937	50.9388	50.869	57.1704	46.0713	45.9325	38.9151	48.6961	37.4686
mRNA::Ttru_Chr1:2077408-2084431	0.398861	1.48575	0.450237	0.441475	0.299148	0.195888	0.14894	0.31707	0.29017	0.425843	0.255489	0.754858	0.782966	1.13977	1.72712	1.08779	1.01381	1.02957	0.206592	2.79157	3.40211	0.500777	1.67701	2.61609	0.770411	2.05551	0.576496	0.690537	0.697709	0.557288	0.602561	0.566915	0.751675	1.83314	0.920096	0.861895	1.08155	1.25366	1.30719
mRNA::Ttru_Chr1:2095293-2139183	0.116378	1.05628	0.219456	0.27873	0.180194	0.199701	0.148493	0.211696	0.196725	0.102569	0.154128	0.937206	0.975103	0.73742	0.704322	0.762733	1.04796	0.740544	0.070991	0.439705	0.371133	0.281892	0.5341	0.5735	0.99433	0.542661	1.03511	0.115096	0.184797	0.193144	0.14447	0.141513	0.119441	0.894269	0.71995	0.73958	0.944485	1.27107	0.855482
mRNA::Ttru_Chr1:2121898-2123035	0	0	0	0	0	0	0	0	0	0	0	0	0	0	0	0	0	0	0	0	0	0	0	0	0	0	0	0	0	0	0	0	0	0	0	0	0	0	0
mRNA::Ttru_Chr1:2124215-2124835	0	0	0	0	0	0	0	0	0	0	0	0	0	0	0	0	0	0	0	0	0	0	0	0	0	0	0	0	0	0	0	0	0	0	0	0	0	0	0
mRNA::Ttru_Chr1:2124215-2125213	0	0	0	0	0	0	0	0	0	0	0	0	0	0	0	0	0	0	0	0	0	0	0	0	0	0	0	0	0	0	0	0	0	0	0	0	0	0	0
mRNA::Ttru_Chr1:2124215-2125348	0	0	0	0	0	0	0	0	0	0	0	0	0	0	0	0	0	0	0	0	0	0	0	0	0	0	0	0	0	0	0	0	0	0	0	0	0	0	0
mRNA::Ttru_Chr1:2126360-2127497	0	0	0	0	0	0	0	0	0	0	0	0	0	0	0	0	0	0	0	0	0	0	0	0	0	0	0	0	0	0	0	0	0	0	0	0	0	0	0
mRNA::Ttru_Chr1:2143809-2145264	25.0372	18.7837	28.7294	31.4614	11.3777	27.133	12.2689	19.0437	14.012	11.5599	12.5247	28.0259	26.4802	11.2593	24.8289	20.992	32.1481	12.6272	10.7049	4.74204	2.87035	4.58565	4.45188	5.7693	21.2564	3.30054	29.4758	26.4503	25.6683	7.23811	33.718	36.4681	33.0949	22.7358	17.3396	17.7208	23.0604	13.0747	13.535
mRNA::Ttru_Chr1:2148156-2153330	6.13772	130.975	20.3519	26.0409	24.5805	31.7811	36.0215	26.4267	27.1887	42.1937	39.5637	97.5561	99.735	137.982	95.9736	88.5532	81.0996	79.0981	12.5039	107.9	100.384	27.7936	84.4328	95.3432	82.5139	93.4947	80.3283	5.70101	9.7745	13.7646	11.3957	8.54301	6.05561	111.028	92.312	83.6011	47.053	66.9001	59.3148
mRNA::Ttru_Chr1:2153480-2154473	176.202	92.9937	164.705	151.916	161.777	137.17	165.554	144.084	128.101	166.376	164.143	114.888	117.172	169.451	110.605	117.942	95.9465	99.2627	124.388	159.313	154.477	147.652	95.5716	101.507	110.53	91.0487	77.2176	202.486	182.679	187.511	219.323	211.371	219.005	74.2151	55.9772	54.9314	65.8127	47.0857	80.2907
mRNA::Ttru_Chr1:2154591-2157419	9.97551	83.1192	18.6904	55.038	41.7333	51.4222	51.5207	48.0711	45.4265	56.888	56.7092	99.4967	101.26	132.606	96.8412	95.9842	79.0837	81.5952	11.4	150.163	152.225	34.9396	115.711	120.6	94.3647	113.111	85.6621	9.90657	19.9797	25.976	18.2689	12.1172	12.0219	92.6368	83.4722	77.1135	46.7132	62.9133	55.0989
mRNA::Ttru_Chr1:2158648-2159554	0.406539	0.105973	0.206847	1.32919	0.152301	0.426688	0.294738	0.274384	0	0.844583	1.09758	0	0.234278	0	0.27197	0	0.312883	0.203123	1.67614	1.94153	0.973645	1.28833	0.806943	0.308555	0	0.847342	0.269434	0.513384	0.162803	0.308389	0	0.28815	0.575428	7.21401	14.6615	13.6189	10.0542	3.68331	9.46785
mRNA::Ttru_Chr1:2163013-2164713	0	0	0	0.071171	0	0	0	0	0	0	0	0	0	0	0	0	0	0	0	0	0	0	0	0	0	0	0	0	0	0.069008	0	0	0	0	0	0	0	0	0
mRNA::Ttru_Chr1:2166843-2167569	0	0	0.093223	0	0	0	0	0	0	0	0	0	0	0	0	0	0	0	0	0	0	0	0	0	0	0	0.375674	0	0.22548	0	0	0	0.265482	0	0	0	0	0	0
mRNA::Ttru_Chr1:2169639-2211416	0.044171	0.39054	0.087271	0.216723	0.182769	0.174893	0.153857	0.183337	0.20205	0.151267	0.122489	0.363531	0.434795	0.425388	0.341359	0.341604	0.404636	0.431596	0.086636	0.231047	0.152235	0.116028	0.252177	0.196228	0.408229	0.232344	0.374734	0.217039	0.23986	0.181483	0.231239	0.162235	0.167246	0.313544	0.470868	0.473134	0.649332	1.04664	0.344315
mRNA::Ttru_Chr1:2218087-2219195	0.134781	0	0.213058	0	0	0	0	0.103674	0	0	0	0	0	0	0	0.197495	0	0	0	0	0	0	0	0	0	0	0	0	0	0.11738	0	0	0	0	0	0	0.151486	0.200422	0
mRNA::Ttru_Chr1:2222218-2223331	0	0	0	0	0.113336	0	0	0	0	0	0	0	0	0	0	0	0	0	0	0	0	0	0	0	0	0	0	0	0	0	0	0	0	0	0	0	0	0	0
mRNA::Ttru_Chr1:2224987-2229730	0.582299	2.04387	1.80519	0.423487	0.53526	0.266527	0.327515	0.421677	0.329501	0.285884	0.405271	0.708143	0.920149	0.352106	0.529734	0.621021	1.22565	1.24503	0.600644	0.156195	0.068963	0.572785	0.18908	0.347446	1.31769	0.432647	1.09818	0.148777	0.163763	0.199169	0.108253	0.104274	0.248917	0.311251	0.5607	0.491193	0.764262	1.09711	0.418423
mRNA::Ttru_Chr1:2259067-2284279	0.047901	0.49359	0.124393	0.139954	0.051334	0.105866	0.073176	0.048003	0.097803	0.051205	0.069108	0.147762	0.205853	0.084115	0.243525	0.209139	0.344586	0.243127	0.04404	0.076909	0.061794	0.135574	0.209861	0.272165	0.263039	0.232053	0.203382	0.071329	0.075622	0.079469	0.062187	0.033741	0.059631	0.372654	0.204468	0.254382	0.544301	0.577509	0.156034
mRNA::Ttru_Chr1:2336878-2340565	2.01411	29.5381	5.63	3.92133	2.45876	2.6394	3.54147	3.69179	2.85428	3.43211	3.26087	28.7129	28.5501	31.6923	25.1642	25.3676	27.1866	27.1074	5.1476	24.7039	23.1168	9.44795	26.5018	24.5753	28.8315	22.833	30.2786	1.94572	2.78543	5.35685	3.05971	2.04565	2.22577	18.5866	14.8329	13.2407	14.8647	16.5669	15.9162
mRNA::Ttru_Chr1:2341496-2343166	7.95228	3.79674	3.35425	2.90974	1.47425	1.33652	2.63951	2.83589	1.21582	1.68023	3.15819	2.40561	1.58351	2.38096	4.38887	2.34939	2.53555	3.73663	0.633717	1.12761	2.64908	2.70942	0.849807	1.95108	3.65032	2.02731	2.92124	5.74467	5.73468	5.07452	6.20876	5.29668	3.95676	5.37274	3.5497	3.94965	6.93642	5.05738	4.19427
mRNA::Ttru_Chr1:2343371-2370694	0	0	0	0	0	0	0	0	0	0	0	0	0	0	0	0	0	0	0	0	0	0	0	0	0	0	0	0	0	0	0	0	0	0	0	0	0	0	0
mRNA::Ttru_Chr1:2343371-2371514	0.030011	0.214421	0.072536	0.106449	0.072173	0.104199	0.065476	0.12886	0.066504	0.045819	0.071114	0.138512	0.089468	0.050179	0.108951	0.152048	0.17519	0.185607	0.032246	0.043794	0.049766	0.084554	0.139325	0.125247	0.176523	0.119549	0.151656	0.039895	0.056393	0.088893	0.079995	0.073808	0.07115	0.250109	0.204369	0.209059	0.352194	0.425598	0.176028
mRNA::Ttru_Chr1:2371718-2374905	2.97343	28.3732	6.00829	25.8341	21.0242	28.6253	32.8723	22.2559	22.5698	36.6349	30.72	28.9487	30.376	44.1812	30.8166	30.0321	21.8492	23.5643	4.11821	60.8988	56.6023	17.4977	46.7345	49.1334	27.1635	45.6872	22.9047	6.41542	12.5807	13.5118	12.8065	8.39751	8.09064	37.8918	27.3389	22.4205	17.3849	23.4639	22.9799
mRNA::Ttru_Chr1:2375099-2376428	118.002	228.564	129.096	161.334	129.238	137.004	204.119	155.586	141.189	244.626	202.945	255.242	241.644	276.881	244.264	226.839	254.501	266.905	144.768	322.635	334.895	218.917	324.281	338.95	263.674	295.859	269.258	100.941	165.72	226.167	148.376	115.63	118.175	192.457	234.119	227.398	292.532	251.905	288.47
mRNA::Ttru_Chr1:2376795-2379680	3.63832	47.5695	8.19388	25.1817	18.8111	23.4703	25.8797	19.2212	19.2795	31.8203	27.1725	67.076	65.8267	93.6398	62.1219	56.3325	47.3155	46.0886	7.17002	108.822	98.3234	18.0296	78.2602	83.0969	58.1161	77.2413	49.3958	4.86704	8.51364	11.609	9.28727	6.4434	4.72324	58.8603	49.9536	48.5791	32.6588	38.5212	37.7925
mRNA::Ttru_Chr1:2380070-2387705	1.04461	12.3538	2.18591	3.57377	2.41763	3.28614	4.84073	2.93008	2.4333	5.4804	4.90719	8.54271	7.59689	6.64997	6.33493	7.55684	9.3208	8.06541	1.50222	10.1189	8.75004	3.08889	10.5099	10.6217	7.97386	12.5939	7.99689	1.10067	1.27958	1.66754	1.27608	1.16658	0.689326	12.0433	11.759	11.3256	9.962	12.704	7.77489
mRNA::Ttru_Chr1:2394824-2398493	2.337	5.36299	2.18728	1.70639	1.3582	2.45834	3.35473	1.41387	1.50725	4.15438	3.28112	4.50897	4.15487	6.28365	4.43701	3.89755	3.45934	3.80308	2.6606	12.0048	12.2279	3.50633	8.4997	8.05572	4.19846	7.80409	3.39096	0.684592	1.63085	2.12496	1.79427	1.04193	1.16385	2.18333	2.77298	2.86868	2.91762	2.73668	3.33595
mRNA::Ttru_Chr1:2406290-2408127	1.99868	62.3509	0.992607	4.4047	4.11899	1.78863	4.88649	2.80614	4.84186	4.29652	4.20194	1.24289	1.13085	0.783402	3.04578	0.629072	5.54209	1.87041	1.323	1.11864	1.47879	5.8878	5.41912	7.8389	1.05646	5.31372	2.27893	3.2375	1.46468	1.07099	1.29486	2.66448	1.10065	3.44405	2.29839	1.51936	2.13863	4.09042	4.80405
mRNA::Ttru_Chr1:2408666-2414298	0.437624	2.7352	0.294163	0.091838	0.184957	0.047355	0.247416	0.139974	0.188235	0.215194	0.208284	0.469528	0.54588	0.173903	1.66598	1.01844	0.764237	1.94635	0.590625	2.05879	1.71048	0.735585	3.03183	4.01824	0.582095	1.25912	0.177117	0.274321	0.410876	0.613611	0.239418	0.487616	0.415968	0.43563	0.794745	0.902053	1.17391	1.57206	0.855571
mRNA::Ttru_Chr1:2436380-2442357	8.63289	36.153	13.5796	15.9484	13.0974	13.5968	5.88196	18.982	14.0295	2.83846	5.31799	20.8072	23.5379	14.1376	20.7928	22.1088	21.5034	25.206	0	0.228619	0	0	3.21772	0.929128	20.3408	3.38555	23.4426	12.906	24.3773	10.5056	11.9722	14.6681	7.8824	51.5552	50.3439	53.7047	43.0678	55.4517	43.6781
mRNA::Ttru_Chr1:2441054-2442357	0	0	0	0	0	0	0	0	0	0	0	0	0	0	0	0	0	0	0	0	0	0	0	0	0	0	0	0	0	0	0	0	0	0	0	0	0	0	0
mRNA::Ttru_Chr1:2441341-2442357	0	0	0	0	0	0	0	0	0	0	0	0	0	0	0	0	0	0	0	0	0	0	0	0	0	0	0	0	0	0	0	0	0	0	0	0	0	0	0
mRNA::Ttru_Chr1:2467332-2473521	2.64832	8.09426	2.54583	4.11824	3.33599	3.21434	0.644351	3.53091	3.40231	0.416818	0.916913	9.08008	7.09152	16.3302	10.2921	11.0381	7.47562	9.67652	0.050493	0.059219	0.187094	0.127435	0.602414	0.818104	9.29809	0.364899	5.78794	2.9095	4.75915	7.1815	4.6078	2.76257	2.54154	8.67015	9.7074	10.1759	7.5511	9.18094	9.85111
mRNA::Ttru_Chr1:2474501-2475635	112.51	73.246	35.8212	18.7519	35.0149	25.245	17.679	25.6286	19.1017	1.86086	11.9874	15.2821	6.01663	8.34425	0	0.382922	19.2693	3.98865	0.339426	0	0.357304	0	0	0.226815	32.3559	1.65152	13.6475	0.380244	0.962298	0.113875	0	0.213343	0.567367	20.6321	31.4099	63.8822	52.1176	84.4618	24.1183
mRNA::Ttru_Chr1:2477519-2481466	0.042826	0.096835	0.015661	0.222439	0.376014	0.180283	1.39568	0.186657	0.080314	0.115963	0.305323	0	0.19999	0	0	0.044467	0.204302	0.103347	0.162221	0	0	0.027872	0.138072	0	0.296466	0	0.161816	0	0.028449	0.080741	0.131653	0.126798	0	0.126096	0.071975	0.090461	0.044525	0.288798	0.138997
mRNA::Ttru_Chr1:2482551-2494354	4.955	13.5069	5.59661	11.2841	8.84922	9.68136	11.3326	9.50511	9.81467	13.6714	12.7539	14.1616	14.1458	17.288	14.2022	13.946	13.2358	14.3055	7.55207	23.2204	21.6535	12.0479	18.3237	19.5664	15.3883	18.5983	13.6629	5.03919	7.62944	6.49451	7.4622	6.13383	5.52094	16.3557	13.1393	12.0936	11.4577	11.8034	9.23742
mRNA::Ttru_Chr1:2494616-2496119	52.2754	44.4693	35.9265	41.601	40.3967	35.73	40.9495	41.3722	42.7245	46.5992	42.5525	31.1802	25.1805	7.97199	36.7472	42.674	26.1198	39.2078	7.26209	7.11896	9.65391	29.6019	26.491	33.1002	39.5822	40.2052	31.0819	29.369	31.7943	13.7557	22.1674	29.2688	21.1452	81.7892	77.5759	83.1599	71.883	64.7477	71.241
mRNA::Ttru_Chr1:2499670-2505251	0.632678	8.35255	1.74945	1.40577	1.54109	1.69493	2.32589	0.968108	0.997699	2.68801	2.25855	4.87709	3.12631	1.68022	4.74545	4.85889	4.38511	4.98102	0.599957	2.07127	2.23584	2.08395	4.71207	6.14319	4.23032	6.35635	3.73027	1.19095	1.30114	0.838909	2.0429	1.75722	1.44471	6.20568	6.08107	5.57725	7.23144	9.78433	4.67146
mRNA::Ttru_Chr1:2505486-2508600	15.7088	94.5314	13.7867	50.1367	62.8425	48.692	23.427	100.268	51.0556	28.6723	35.3264	47.2256	17.0667	3.94068	4.0613	17.1959	72.8369	123.843	0.349025	1.58646	0.813886	0.792836	6.33423	5.00868	139.376	19.6531	53.8204	0.389097	2.57321	0.452095	0.850688	1.67002	0.564756	47.6523	52.1392	168.735	98.793	135.205	32.4283
mRNA::Ttru_Chr1:2512906-2517885	0	0	0	0.021162	0	0.028124	0	0.036408	0	0	0	0	0	0.07432	8.3369	6.83487	0.041574	7.28259	0	0	0	0.043526	0	0	0	0	0	4.82921	3.73365	4.56186	6.29342	5.9041	5.12349	0.032853	0.028038	0	0	0	0.03612
mRNA::Ttru_Chr1:2526085-2527893	0	0.045598	0	0	0	0	0	0	0	0	0	0	0	0	0	0	0	0	0	0	0	0	0	0	0	0	0	0	0	0	0	0	0	0	0	0	0	0	0.056036
mRNA::Ttru_Chr1:2529323-2530625	0	0	0	0	0	0	0	0	0	0	0	0	0	0	0	0	0	0	0	0	0	0	0	0	0	0	0	0	0	0	0	0	0	0.029806	0.063059	0	0.024378	0.244542	0
mRNA::Ttru_Chr1:2531623-2534036	0	0	0	0	0	0	0	0	0	0	0	0	0	0	0	0	0	0	0	0	0	0	0	0	0	0	0	0	0	0	0	0	0	0	0	0	0.115047	0	0
mRNA::Ttru_Chr1:2537448-2538111	0	0	0	0	0	0	0	0	0	0	0	0	0	0	0	0	0	0	0	0	0	0	0	0	0	0	0	0	0	0	0	0	0	0	0	0	0	0	0
mRNA::Ttru_Chr1:2547986-2548295	0	0.557507	0	0	1.39451	0	0	0	3.25354	0	0	0	0	0	0	0	0	0	0	0	0	0	0	0	0	0	0	0	0	0	0	0	0	0	0	0	0	0	0
mRNA::Ttru_Chr1:2549328-2550427	0	0	0	0	0	0	0	0	0	0	0	0	0	0	0	0	0	0	0	0	0	0	0	0	0	0	0	0	0	0	0	0	0	0	0	0	0	0	0
mRNA::Ttru_Chr1:2559181-2560745	0	0	0	0	0.072663	0	0	0	0	0	0	0	0	0	0	0	0	0	0	0	0	0	0	0	0.106836	0	0	0	0	0	0	0	0	0.899066	0.406808	0.586767	0.397043	1.96964	0.724961
mRNA::Ttru_Chr1:2580370-2580989	0.09857	0	0	0	0	0	0	0	0	0	0	0	0	0	0	0	0	0	0	0	0	0	0	0	0	0	0	0	0	0	0	0	0	0	0	0	0	0	0
mRNA::Ttru_Chr1:2582623-2583932	1.5506	0.603281	2.05833	0	0	0	0	0	0	0	0	0	0	0	0	0	0	0	0	0	0	0	0	0	0	0	0	0	0	0	0	0	0	0	0	0	0	0.690438	0.390639
mRNA::Ttru_Chr1:2583965-2589985	0.74991	0.336102	1.26755	0.674773	0.35167	1.24289	0.190888	0.476811	0.665184	0.12969	0.19508	2.20188	1.86516	0.243412	3.588	3.6635	3.47105	4.86067	0.034644	0.030363	0.026819	0.017822	0.058807	0.067541	2.69166	0.061142	5.62389	0.791401	0.801052	0.22387	0.977117	0.811684	0.150681	5.08686	5.14398	5.65639	7.09922	9.09707	4.65357
mRNA::Ttru_Chr1:2592091-2596245	0.111574	0.036725	0.143804	0	0	0.068252	0	0	0.025331	0	0.022232	0	0	0	0	0	0	0.032605	0	0	0	0	0	0	0.03531	0	0.043625	0.028543	0.026936	0.02548	0.074787	0	0	0	0.033964	0.049896	0.062953	0.184608	0.043852
mRNA::Ttru_Chr1:2603622-2609870	0.059577	0.059885	0	0.033275	0	0	0.061203	0	0	0.053457	0.14433	0.205887	0.024574	0.029265	0.650555	0.737471	0.130917	0.782656	0.04999	0.116815	0.20636	0.308567	0.226241	0.292326	0.068727	0.441027	0.02832	0.241384	0.47283	0.364422	0.567172	0.421629	0.434832	0.28477	0.563671	0.767937	1.42647	1.07614	0.796401
mRNA::Ttru_Chr1:2610699-2611587	45.0747	25.7904	63.0165	88.8926	70.7916	65.694	49.3164	79.5217	63.2104	48.8602	47.5895	42.6627	34	5.97805	54.6011	43.491	27.698	36.7004	7.87117	5.13767	6.01133	14.8831	8.0279	13.1182	28.5842	14.2483	32.1688	59.3088	51.7466	32.4558	62.1501	54.0827	42.8115	103.137	89.7565	92.8981	116.817	66.8411	61.6802
mRNA::Ttru_Chr1:2612499-2613512	70.2532	30.5561	53.2985	24.1055	27.5612	26.9333	57.1093	28.5908	19.3398	51.0216	47.7552	15.8945	13.2211	2.60582	21.1336	22.543	16.5797	30.7153	31.2022	8.07081	11.4671	64.3276	17.2627	49.381	20.6521	35.2335	12.2123	57.6528	78.9211	40.5356	61.1411	77.3397	52.6814	45.8068	33.3968	37.0954	55.189	29.803	53.9726
mRNA::Ttru_Chr1:2614337-2615693	17.7719	43.1653	69.3834	69.5547	111.717	122.546	199.385	94.2052	96.0084	201.827	145.955	137.034	96.8462	26.0366	69.2401	56.0163	121.08	90.5039	33.0022	23.4618	18.6553	14.0677	110.714	74.1543	101.25	80.3182	127.961	22.1546	33.4567	11.6142	17.4998	30.9002	12.8951	130.761	105.235	135.862	205.586	212.004	124.924
mRNA::Ttru_Chr1:2616263-2618451	76.5294	39.3743	25.231	54.2668	42.8341	40.6977	47.9969	71.8131	39.5875	102.328	58.7975	37.6845	33.1408	42.7667	34.8486	34.9965	43.9836	38.1402	18.1065	36.8854	39.6904	50.2903	33.1678	43.4641	45.158	51.16	37.6286	32.0793	49.3738	46.6688	49.6524	32.3633	27.1372	79.6984	75.9237	87.7143	113.909	97.4979	66.7835
mRNA::Ttru_Chr1:2618469-2623775	5.28268	6.74488	3.03206	4.79253	4.87425	5.228	3.30749	6.39741	4.44424	4.16786	4.19848	5.46302	4.87279	6.73996	6.5338	5.91795	5.36351	5.48548	0.553519	4.5772	3.70547	1.83147	3.0558	3.31675	5.9847	3.5269	4.84557	2.24723	3.84595	2.04409	4.40428	2.74234	1.98962	6.33067	5.88258	6.01274	7.38594	5.67819	5.58337
mRNA::Ttru_Chr1:2620947-2626440	0.07629	0.068971	0.017997	0	0	0.102682	0.087601	0.099138	0	0.101991	0.066091	0.034526	0.028318	0	0.032848	0.063051	0.03762	0	0	0	0	0.019621	0	0	0	0	0.098354	0	0	0	0	0	0.024356	0.029861	0.077688	0.037712	0.146366	0.03294	0.186526
mRNA::Ttru_Chr1:2635591-2637306	0.026688	0.048447	0.031583	0.07041	0.064869	0.092455	1.46986	0	0.138463	3.55124	2.09948	0	0	0	0	0	0	0	0.068249	0	0	0	0	0.539986	0	0.490859	0	0	0	0.068294	0	0	0	0	0.181084	0.044506	0	0	0.238875
mRNA::Ttru_Chr1:2638389-2639400	37.3447	30.324	11.2302	0.848227	0	0.570065	0.91607	0.122174	0.726468	2.55828	0.732761	0.483086	0.602606	0.712609	0	0.223811	0.26815	1.07676	0.525786	0.238025	0.837423	0.692075	0.230799	0.794247	0.376527	4.11812	0.231377	0	0.140057	0	0	0.496287	0	0.194294	2.19679	2.75618	2.05014	3.86744	2.13547
mRNA::Ttru_Chr1:2641289-2641496	0	0	0	0	0	0	39.4758	7.54566	11.7147	43.9373	21.9167	0	0	0	0	0	0	0	0	0	0	0	0	0	0	19.4954	0	0	0	0	5.16697	0	0	0	0	0	0	0	0
mRNA::Ttru_Chr1:2642089-2645030	27.9195	133.809	44.3634	58.7203	40.3935	49.8286	57.2321	55.1938	54.7584	63.2614	56.6646	118.959	111.574	113.902	119.369	117.916	122.512	136.255	45.3564	119.563	122.086	73.7977	164.896	167.577	126.833	161.561	127.348	18.8135	30.0553	41.9476	30.9378	22.9353	20.3482	149.31	146.657	145.811	128.626	178.811	129.655
mRNA::Ttru_Chr1:2648041-2648867	37.483	39.4546	19.4217	25.4917	22.2813	28.1574	19.2662	25.7878	20.2485	20.6779	18.9995	28.4219	19.3054	9.8013	19.6326	20.6398	50.0491	34.2065	16.2988	5.39168	3.33806	14.5265	12.305	15.8765	31.7097	14.8821	34.2242	9.55839	16.5349	8.80167	17.415	15.44	12.4726	31.6197	37.6343	42.1525	47.1265	52.2179	48.4375
mRNA::Ttru_Chr1:2654915-2656097	1.36857	4.90538	1.37622	3.97492	1.98352	1.62337	2.85629	1.80756	2.11733	2.58611	3.52911	2.54109	2.76667	1.15648	5.46317	5.2559	2.17149	3.94214	0.536552	4.24534	4.5817	3.26081	7.10825	5.79581	3.04713	8.02663	2.2473	1.44212	1.48209	2.15848	1.16245	0.910226	1.88242	9.26616	5.69484	5.33721	7.76404	15.2967	5.46101
mRNA::Ttru_Chr1:2657071-2657380	57.8049	213.036	75.1433	357.156	223.044	205.164	253.767	196.215	229.492	326.277	318.915	382.939	339.795	512.708	425.742	413.958	335.11	340.804	107.536	739.521	794.235	135.134	494.454	531.728	354.207	470.736	256.807	277.472	400.738	400.493	410.954	245.035	274.392	312.761	390.187	383.174	423.958	260.643	518.689
mRNA::Ttru_Chr1:2657876-2661993	15.0173	21.3264	13.1778	20.5118	12.116	12.0406	16.5746	14.1364	12.1353	17.9543	18.8548	23.6072	23.4809	39.9681	28.1372	29.6404	20.6214	22.0247	18.6364	42.147	45.2308	22.1381	25.2915	28.1364	25.1893	25.8542	20.7729	18.3105	24.2232	25.3738	26.5757	18.517	18.7412	22.747	23.5391	20.7274	37.2773	25.1028	31.5079
mRNA::Ttru_Chr1:2663101-2664296	0.163676	0.595636	0.387944	0.447585	0	0.145463	0.201097	0	0.109806	0	0.47014	1.54142	1.76474	0.950112	0.742752	0.714617	0.428107	1.52654	0.105833	1.33163	0.334595	0.11086	0.184402	0.211614	1.05125	0.385939	0.553849	0	0.112418	0	0.312602	0.199469	0	0.830638	0.351027	0.277002	2.59557	0.363457	0.566493
mRNA::Ttru_Chr1:2667601-2675396	2.52293	66.1298	8.75054	15.6112	11.1318	17.2321	14.269	13.1582	15.5057	18.8939	16.4062	43.8559	42.6782	57.85	40.7913	37.6943	41.2107	38.8028	5.08292	39.6218	36.2725	10.6138	30.322	36.3578	41.0708	32.1187	40.1023	7.19496	8.09228	8.70096	11.9266	8.25256	8.68362	37.7874	29.803	28.6483	18.1116	33.6852	13.5807
mRNA::Ttru_Chr1:2676040-2677252	2.41308	14.3462	3.36974	2.41519	1.61495	2.85574	2.17136	1.56503	2.26257	3.2996	2.21557	7.56579	5.51254	5.41066	9.29605	8.24309	9.03589	11.0345	1.96428	11.0193	15.2767	7.40235	10.5003	14.1276	9.4351	13.828	8.33754	1.16484	1.32486	2.61276	1.53497	1.17551	1.69289	7.01566	4.41367	5.98525	11.0209	18.7472	8.05769
mRNA::Ttru_Chr1:2698626-2699751	0	0.020064	0.02613	0	0	0.039407	0	0	0	0	0	0	0	0	0	0.096754	0.057962	0	0	0	0	0	0	0	0.040675	0	0	0	0	0	0	0	0	0	0.037914	0.074853	0	0	0.051213
mRNA::Ttru_Chr1:2718658-2722262	0	0.527204	0.055732	0	0	0.31829	0.055002	0.10297	0.029557	0.223855	0.129545	0.105779	0.088323	0.105091	0.050831	0.14734	0.1177	0.152172	0.745084	0.262117	0.185101	0.98369	0.710823	0.991222	0.041167	0.739705	0.050842	0.066699	0.062739	0.029733	0.11614	0.111807	0	0.139525	0.07907	0.251774	0.287532	0.2927	0.102303
mRNA::Ttru_Chr1:2722281-2728794	1.21789	49.7557	7.93183	11.7235	10.6278	12.6414	9.61531	10.8215	12.4254	12.3863	13.3315	32.5955	32.2186	40.0786	30.601	29.8082	31.3676	28.3869	6.99426	46.7436	43.6607	14.7341	35.3064	42.7791	30.7689	39.6418	28.9143	7.74303	7.77232	10.3572	12.4875	9.28766	10.4357	28.7801	21.2411	22.115	11.8284	26.0586	9.20497
mRNA::Ttru_Chr1:2735291-2736306	0	0.091448	0	0.140566	0	0	0	0.23371	0	0	0	0	0.199774	0.236252	0	0	0	0	0	0	0	0	0	0	0	0	0	0	0	0	0	0	0.164193	0.411702	0.433716	0.600278	0	0.225182	0
mRNA::Ttru_Chr1:2737440-2742955	1.10026	27.9765	2.49858	2.90705	2.93114	2.09494	1.32352	3.13557	3.12396	1.17699	1.04353	7.93908	8.08145	0.767254	6.3291	7.1382	11.7076	11.5471	0.079654	0.409375	0.715819	0.139739	2.87427	2.51081	10.1176	2.52769	10.7325	1.81942	4.43026	1.24586	2.78855	2.77568	1.65161	11.9796	11.1959	11.0521	11.6224	15.7788	10.6235
mRNA::Ttru_Chr1:2757169-2758425	0	0.070044	0	0.104662	0.096253	0	0.094212	0	0.102742	0	0	0.180577	0	0	0	0	0	0	0	0	0.156907	0.207993	0.691523	0.198405	0	0.180825	0.346169	0.111281	0	0	0.19558	0	0	0	0	0.06501	0.383426	0	0
mRNA::Ttru_Chr1:2775528-2776620	0.228756	2.24946	0.867936	2.15358	0.581845	1.80509	0.907443	0.317176	0.372679	0.522116	0.211874	4.12794	5.0626	0.427965	1.67557	1.40981	5.54999	1.87821	0.237581	0.642965	0.56508	0.998109	1.66227	1.19208	3.21778	3.70006	2.91226	0	0.252757	0.837529	0.35151	0.33611	0.298001	2.24099	3.2309	3.4241	9.73862	11.0314	2.98744
mRNA::Ttru_Chr1:2779431-2853040	0.116906	0.472729	0.205449	0.358376	0.205554	0.291494	0.394261	0.231974	0.281781	0.368536	0.346589	0.27987	0.293952	0.271727	0.296641	0.27552	0.27424	0.235575	0.185272	0.266258	0.174412	0.152292	0.310734	0.322566	0.305522	0.258168	0.313491	0.154704	0.18578	0.100016	0.15732	0.17856	0.169044	0.597898	0.776147	0.824748	0.78411	1.17406	0.410365
mRNA::Ttru_Chr1:2870838-2872344	130.561	104.987	252.135	179.169	223.817	194.972	70.7127	229.252	173.984	51.4137	81.3149	101.329	101.047	62.7685	163.148	155.255	87.9261	204.921	10.0116	8.6639	10.3807	38.5854	22.4346	27.9143	157.199	34.0685	87.921	169.485	200.022	123.582	186.801	166.445	135.916	150.725	155.131	164.008	178.124	143.634	151.313
mRNA::Ttru_Chr1:2893309-2909033	0.27025	3.71669	0.917603	2.09529	1.1293	1.76066	1.84321	1.5002	1.44725	1.46026	1.8017	3.02184	3.24877	3.50749	2.49076	2.2373	3.4039	2.18923	0.839616	2.35893	1.8552	1.04102	2.24036	2.62358	3.37128	2.07775	3.66777	0.625764	0.799958	0.795079	0.92826	0.623015	0.617391	3.92754	4.9131	5.2064	6.92203	9.327	3.52427
mRNA::Ttru_Chr1:2983378-2986404	3.81101	9.53142	3.89919	4.65819	3.15732	3.22842	0.599517	3.42841	3.65588	0.503138	1.12896	7.93382	6.89093	12.5813	8.98742	9.56302	5.26679	8.42339	0.072018	1.3325	1.90379	0.818158	0.553129	1.76437	7.67579	2.11149	5.66337	4.53894	5.61375	7.85867	6.63614	4.49356	4.39283	2.80342	3.03409	2.83307	4.63264	3.74138	4.19343
mRNA::Ttru_Chr1:2990027-2990713	44.3046	18.9794	26.2774	17.5301	10.2549	8.57533	9.53844	10.1258	7.66301	14.4515	9.86323	17.7055	19.662	17.2351	20.004	18.3467	15.3085	14.9122	12.0916	19.4288	18.4901	20.4884	11.4734	16.9122	17.4811	12.1072	18.0949	13.4241	13.5601	12.6327	17.6395	14.2718	16.2519	21.7954	13.0435	19.0425	32.0317	18.2968	23.1719
mRNA::Ttru_Chr1:2990887-2993348	1.35318	8.7373	2.33671	2.39004	2.0352	1.57857	2.1403	1.96273	1.40264	3.45874	2.88199	6.93101	5.31375	6.39731	5.97179	6.957	5.28849	6.49467	0.859067	6.70987	6.97543	2.99406	6.2676	6.66355	5.66865	6.61013	4.88125	0.9083	1.23966	1.35331	1.19187	1.14607	0.901289	6.20187	5.99808	6.62026	6.97378	6.78484	7.23847
mRNA::Ttru_Chr1:2998315-3002755	39.5365	79.1317	48.9563	57.6592	57.0244	55.1301	60.5534	51.4522	55.6192	67.1909	67.5567	67.1139	68.8483	71.1798	61.7686	61.4385	67.6983	60.7365	66.2217	85.5432	81.8206	71.9844	75.7447	77.7173	70.2982	76.0038	74.1393	29.597	39.2934	39.1875	41.4041	35.6057	33.5787	55.9429	55.742	50.7646	49.8132	53.5823	49.102
mRNA::Ttru_Chr1:3004844-3006048	23.8609	41.566	17.963	14.5347	14.4004	8.27282	13.0738	16.8367	8.01836	16.9437	10.8705	33.9042	44.562	50.3064	46.6983	43.6822	31.8257	38.4972	52.1	71.3243	60.1909	54.1718	39.4473	47.3446	30.7166	38.1257	31.0377	2.15673	6.54871	5.03548	5.06436	2.74365	2.04737	3.89237	4.70792	3.24273	10.3375	0.470089	7.88717
mRNA::Ttru_Chr1:3007273-3010566	0.441463	0.904973	0.371964	0.364453	0.734036	0.351231	0.364399	0.511191	0.652726	0.432805	0.725326	0.349822	0.584193	1.10099	1.1218	1.35311	0.972895	1.34214	0.197093	1.29606	1.12293	0.542322	0.840016	1.35061	0.817522	1.4904	0.673068	0.402996	0.449654	0.752503	0.960428	0.462224	0.653981	2.09623	2.00237	1.81496	0.93275	1.95758	1.75047
mRNA::Ttru_Chr1:3012885-3013770	258.427	266.416	217.399	348.288	353.244	347.552	464.266	298.653	318.687	481.277	470.001	299.82	329.393	417.678	342.337	334.873	250.506	264.352	148.574	486.156	456.278	327.785	386.369	391.828	289.607	402.955	283.585	279.311	313.147	361.17	374.069	279.295	273.764	334.288	309.643	277.797	213.994	252.188	270.775
mRNA::Ttru_Chr1:3014308-3016200	71.4132	71.7032	83.5253	73.6619	69.9553	66.5422	67.3726	62.7064	61.866	78.5906	82.402	78.5687	76.9395	89.487	70.9415	70.3749	87.9879	75.3811	127.44	83.199	89.4261	108.832	75.4777	80.4036	69.1787	72.1708	77.9909	99.9806	87.6163	91.7397	96.1563	92.6374	90.1745	71.8396	81.6141	83.4309	65.5266	79.2934	60.9602
mRNA::Ttru_Chr1:3016509-3017875	11.1422	82.7234	16.1221	17.5283	13.0241	18.9702	16.2428	16.4244	13.9015	14.3606	10.7766	60.1787	58.6283	80.9866	67.8765	67.5444	61.2877	61.5555	8.15416	94.427	97.6433	15.6232	52.0506	52.7859	58.439	52.4539	57.2526	12.1304	19.6641	31.0198	18.5732	14.425	13.0028	64.7245	56.5434	51.3451	49.9069	42.0781	50.517
mRNA::Ttru_Chr1:3018101-3023878	2.6856	55.432	8.66955	24.1613	17.7136	22.0645	21.7306	20.7407	20.8421	29.3463	25.6507	59.801	62.3848	89.1761	60.9008	58.1006	49.1448	49.1528	6.99839	103.455	94.1452	15.5963	73.7208	86.2888	54.6777	78.5646	49.0359	9.00798	15.1684	14.3658	15.7778	11.9825	11.1696	52.6714	36.5705	34.133	20.3324	30.1555	21.9046
mRNA::Ttru_Chr1:3024024-3027092	18.4728	37.6957	20.4683	29.9073	26.2941	27.4956	27.1836	26.0759	24.3315	27.2698	26.2032	21.5506	23.2698	31.9654	26.9468	13.1056	23.585	19.153	2.71035	25.3354	22.5045	12.3329	12.787	22.1508	15.4329	16.8666	18.9893	17.9605	18.9417	16.6538	24.0274	17.3332	13.0449	28.0222	26.9672	27.5661	27.6354	24.1113	30.4324
mRNA::Ttru_Chr1:3024349-3027092	0	0	0	4.96717	3.68352	5.16922	0	5.63819	2.51617	0	4.40236	14.2242	8.46197	23.3686	5.56784	19.807	9.15834	9.05365	7.92402	0	6.15752	7.74661	10.8114	5.06779	20.1462	3.76928	8.00102	4.37136	5.71416	11.9169	6.30786	3.66613	10.2848	15.4151	16.0963	11.9145	0	13.5521	4.91156
mRNA::Ttru_Chr1:3030795-3033340	15	22.893	17.6114	23.5319	21.6692	20.8683	18.1822	23.1692	22.9967	18.1075	20.6427	23.9002	20.877	21.0229	22.724	26.6913	27.7908	27.5808	20.6468	25.3832	30.4659	24.1491	20.1918	23.784	21.5057	24.9914	25.8888	27.4642	28.9783	22.1158	34.3966	25.6781	27.2385	19.7352	16.4556	15.9852	21.0726	16.3367	22.8276
mRNA::Ttru_Chr1:3034396-3035907	3.98674	41.9447	7.79328	22.2463	16.7656	24.3803	26.6951	14.7628	15.8699	33.106	36.5658	46.7699	50.5467	66.6166	53.8764	53.383	36.5642	42.0115	5.94724	66.4838	65.3965	22.4713	72.6512	73.4805	45.4743	58.1239	38.1545	8.77793	18.8914	22.4083	17.3462	10.9666	10.3066	62.5414	57.9775	53.0266	41.3319	40.4565	54.2281
mRNA::Ttru_Chr1:3036575-3037121	428.57	204.559	333.99	272.041	241.109	173.636	202.468	223.875	210.066	198.925	214.009	162.634	158	190.926	167.707	180.451	161.936	162.131	282.761	192.389	175.292	249.857	179.396	199.814	165.036	145.794	154.895	235.108	245.267	222.896	280.278	229.836	230.548	197.32	197.1	186.456	284.59	207.727	296.253
mRNA::Ttru_Chr1:3037494-3042895	2.97328	54.7747	7.7778	11.6245	7.43993	10.0632	9.89863	9.53722	7.70893	14.0367	12.0933	39.6748	39.0281	56.6628	43.7798	43.7302	41.6265	36.1575	4.34647	56.358	52.8691	13.6614	45.9423	55.7554	41.0782	52.6408	38.3201	2.83286	6.03807	6.59906	5.60648	4.25579	3.40059	57.1918	45.9569	42.968	23.5692	44.0767	23.3469
mRNA::Ttru_Chr1:3044159-3049485	0.547048	32.4571	3.85848	6.65755	6.36841	6.62534	7.16795	6.64483	7.47467	9.96746	8.34698	20.2644	19.223	27.4739	20.7791	17.6404	18.2394	19.9708	0.748244	29.3576	26.5982	3.56737	21.5065	27.0051	19.5258	27.8945	17.9405	1.31669	2.58763	3.75973	3.19918	1.80871	2.0314	26.1354	18.6278	17.9278	8.24081	18.7436	8.31822
mRNA::Ttru_Chr1:3050747-3051937	0.493559	0.374204	0.292463	4.16375	0	0.585079	0.70774	1.13154	0.110428	0.932164	1.5127	0	0.161313	0.191061	0.186716	0.179639	0	0	0.212793	0.765105	1.34569	0.445853	1.29791	0.42555	0.453027	1.94037	1.11378	0	0.226047	0.641951	0	0.100269	0.266605	4.50962	3.81127	6.40528	26.6991	20.0979	8.82998
mRNA::Ttru_Chr1:3052825-3053833	63.5368	46.3468	26.9677	39.8967	25.5425	34.6334	37.6195	29.85	27.4081	41.9113	47.0194	25.2191	18.5794	34.8223	32.7387	38.7723	38.2348	41.0681	22.8303	54.0149	53.1078	59.2047	29.4322	38.8185	25.3321	66.3384	26.9288	15.5391	19.9681	8.25504	21.126	16.1937	11.1039	82.2112	65.7406	66.9995	74.9766	56.8238	41.4128
mRNA::Ttru_Chr1:3097584-3098709	0	0.020064	0.02613	0	0	0.039407	0	0	0	0	0	0	0	0	0	0.096754	0.057962	0	0	0	0	0	0	0	0.040675	0	0.066633	0	0	0	0	0	0	0	0.037914	0.074853	0	0	0.051213
mRNA::Ttru_Chr1:3131136-3132300	20.5363	46.974	30.7599	21.4544	25.8873	26.478	47.227	18.0568	26.6152	62.8668	55.8513	40.2929	42.8435	53.9544	55.9887	54.1021	26.5902	45.8266	129.321	128.124	126.696	83.4664	49.2433	53.0035	32.9608	58.6507	28.3147	10.1724	15.1169	13.4299	12.7183	15.3976	12.8907	24.5729	30.9318	25.8479	13.0229	26.3195	18.2892
mRNA::Ttru_Chr1:3135296-3136419	1.63815	4.83435	2.89384	3.89881	1.80578	1.92716	3.53434	2.44371	2.63911	6.39147	3.27681	0.836903	1.56734	1.86197	3.2282	3.29746	0.464799	3.77925	16.5182	12.4433	12.1916	11.1034	4.60373	5.51235	1.30528	7.21715	0.787836	0.38507	1.70555	0.807323	1.58244	1.0496	0.718247	9.54124	23.0834	18.6131	5.79997	6.30173	5.75881
mRNA::Ttru_Chr1:3138818-3140156	35.4723	87.7451	32.1867	83.7752	72.7857	75.0142	80.6003	77.3317	72.3423	80.8169	85.401	125.225	130.402	204.857	130.101	128.029	99.0631	110.514	29.872	211.782	210.852	71.7169	146.738	146.619	118.203	159.886	86.545	39.0814	57.1168	64.6711	66.2954	48.723	43.4714	123.705	137.271	131.256	86.3323	91.0867	114.728
mRNA::Ttru_Chr1:3140464-3141115	189.669	106.66	235.647	101.882	76.4762	70.4184	95.6263	68.9429	71.882	101.396	95.7717	111.584	101.613	128.079	107.626	103.368	128.22	103.23	273.779	205.075	212.111	314.09	191.4	167.787	113.933	165.48	154.334	151.1	148.995	140.671	211.618	166.369	138.708	127.254	155.367	149.979	113.26	132.893	87.369
mRNA::Ttru_Chr1:3141359-3143854	12.488	84.1172	19.6786	53.3	44.8299	51.6489	49.9974	45.2216	40.6234	59.1445	59.1268	122.247	129.684	179.112	116.548	107.848	87.6607	91.9411	10.1526	173.825	166.998	34.366	145.904	144.174	112.069	144.613	89.8709	10.3862	21.6069	35.6215	19.7356	14.1292	12.4816	122.919	148.519	128.407	85.1006	85.2448	100.811
mRNA::Ttru_Chr1:3144515-3145760	9.69194	57.1543	14.9881	13.7666	11.7832	13.3811	33.639	11.7349	13.929	40.6634	26.7487	32.5108	24.6444	26.313	32.2074	29.4701	49.9205	49.8532	24.6252	96.5088	84.1025	38.177	60.6732	71.6368	37.8698	66.3921	33.0856	7.87634	8.21559	15.0485	8.5043	7.10157	9.06194	38.9476	39.8746	36.574	65.0422	62.3256	40.6055
mRNA::Ttru_Chr1:3146192-3150692	3.54278	135.187	17.4927	16.3426	10.5633	13.9699	11.5398	13.6024	9.66825	11.9674	12.3682	102.929	104.788	103.64	107.387	103.967	109.92	113.58	5.78549	98.4094	91.1242	18.8735	116.941	118.058	99.6168	105.997	110.608	3.43431	5.68935	8.68117	5.99787	3.9027	4.18167	125.481	108.723	93.7409	70.6254	117.426	73.1067
mRNA::Ttru_Chr1:3150821-3151610	42.8838	28.3796	37.115	17.1224	13.5831	14.7151	13.4142	16.5243	14.3205	14.6968	17.1598	20.0799	25.8527	26.3999	29.0643	29.4987	24.9549	23.1301	17.4067	37.3617	30.0749	23.4119	27.346	19.6462	24.0059	23.9254	17.8464	29.1964	29.4125	22.4144	33.2452	35.4761	36.7444	24.6342	19.7936	21.8409	24.4007	13.4795	28.799
mRNA::Ttru_Chr1:3153871-3162610	0.243574	2.70263	0.519898	1.48832	0.74729	0.967894	0.787718	1.05132	0.936084	0.817286	0.784121	3.79657	3.48464	3.90324	4.68879	4.97684	3.23265	3.29713	0.588667	2.39021	2.43939	0.605	1.95535	1.92504	2.68318	1.80409	4.25665	0.878732	1.75595	1.92988	1.48741	0.738998	0.877394	3.94861	4.23291	3.84987	3.31097	3.13961	3.29684
mRNA::Ttru_Chr1:3174099-3195404	0.48335	9.71736	2.29215	3.72094	3.29215	4.29994	2.16079	3.52937	3.80485	2.47934	2.63466	7.14255	6.42628	5.3843	7.5143	7.28523	7.38318	7.4698	1.32904	5.32278	4.44038	2.38698	8.15614	7.4741	6.64155	8.75601	7.15548	1.59625	1.8879	1.52173	2.30419	1.80461	1.72039	9.79751	7.59313	7.88917	5.08278	9.35413	3.7205
mRNA::Ttru_Chr1:3227901-3229074	27.0859	8.45651	19.5985	8.14774	11.7084	10.8828	9.06822	10.9551	10.3327	8.19243	9.53779	5.33112	7.06866	2.53082	3.99627	7.13976	7.8964	6.39989	9.2104	2.72877	2.74226	8.63081	2.83415	4.3364	7.23336	3.75743	6.99898	13.1065	10.9378	6.75748	8.11102	11.03	6.38184	8.8473	10.207	9.36125	16.3903	12.2838	11.7671
mRNA::Ttru_Chr1:3232850-3236557	0.572161	49.5567	4.67826	5.9928	4.1365	7.7947	1.38696	4.74382	3.92663	0.775477	1.50783	63.4993	65.7835	93.1464	45.4451	43.5012	63.6048	41.2899	0.144571	3.61024	3.54607	0.149095	3.74277	3.95888	62.002	4.40707	58.7824	0.644813	1.27812	1.1803	0.535155	0.623695	0.863268	48.2287	37.0285	34.7273	23.0977	35.4468	21.9014
mRNA::Ttru_Chr1:3236698-3238414	18.4271	47.3009	21.6522	36.4461	27.1608	28.9181	29.2488	33.0572	29.6101	35.192	34.2276	60.3908	59.1641	67.7175	58.6556	57.1058	66.0732	50.74	15.7548	59.5489	56.5277	33.9597	59.6966	52.7469	57.5775	50.5231	59.8262	9.67921	23.1502	26.9577	18.036	13.5937	12.0914	52.3098	42.7972	43.2824	52.0055	52.2076	51.2913
mRNA::Ttru_Chr1:3238487-3240664	26.7296	44.8649	38.6364	33.1549	44.0051	31.2894	58.511	43.3817	39.2991	81.0818	58.457	47.3946	58.1686	58.2693	48.5295	52.9047	23.8104	36.0839	28.7416	46.1902	50.9322	31.6061	43.9463	32.4806	38.7789	46.6394	28.5935	18.7668	30.9351	54.6031	26.4646	23.9243	18.8851	43.7577	46.6592	39.6868	23.1145	33.1284	54.5288
mRNA::Ttru_Chr1:3241626-3245538	4.16103	32.6554	10.0878	12.1809	11.2731	12.7053	13.387	14.7205	13.9211	17.4448	13.0894	23.3269	27.0636	13.3134	27.1225	20.8767	30.9407	33.079	10.6724	11.659	13.4274	18.6851	26.3936	28.8701	31.9178	24.7538	33.4566	9.19068	13.528	12.6342	11.4041	9.75217	10.287	13.8337	13.1253	12.8447	18.3424	19.9373	21.8311
mRNA::Ttru_Chr1:3245753-3251817	3.10679	39.6271	8.95119	28.4847	23.3025	26.907	33.1393	26.9861	28.7566	44.6401	36.7981	36.4727	34.8967	42.8641	34.483	34.9242	32.3218	32.631	9.88477	55.1425	51.8455	19.5973	51.7065	53.9571	35.0453	53.4863	35.3746	13.2178	19.7479	15.3127	20.5979	15.8046	14.4626	48.246	42.715	40.9798	24.0605	32.6993	23.0495
mRNA::Ttru_Chr1:3252202-3252745	18.0968	29.812	18.2833	29.8633	25.3983	31.6084	8.05414	21.3057	24.9608	6.64979	8.94404	39.9332	44.5198	62.6336	153.506	181.027	38.3913	113.194	2.67101	0.628293	2.19197	2.53753	1.83199	2.10775	33.0018	2.59765	42.7627	94.7011	87.8984	99.8616	97.3894	89.9587	94.3111	33.4877	31.1593	34.2387	34.7556	12.4635	30.5662
mRNA::Ttru_Chr1:3253106-3254284	49.2244	143.001	48.814	71.2162	49.9207	64.93	63.6332	61.6364	60.7891	68.9541	69.7465	133.128	142.157	158.806	148.736	169.851	156.394	155.26	36.3196	161.847	167.716	74.3128	150.205	175.726	148.134	159.09	147.854	44.6582	71.2223	84.2235	61.3488	46.0137	43.2142	129.983	141.031	138.402	156.908	140.997	171.224
mRNA::Ttru_Chr1:3254705-3285711	1.49971	26.9535	5.05466	7.72483	6.1486	6.45948	5.41781	7.17611	7.07746	6.63416	6.68153	22.639	21.2571	26.112	20.8037	21.375	23.3984	21.9633	2.46952	19.5902	19.1198	6.33761	19.6174	23.1589	21.7788	22.0922	23.0119	2.46753	4.02654	4.67564	4.15714	3.17338	2.62534	24.1115	22.8324	21.7922	15.9663	22.2337	16.2199
mRNA::Ttru_Chr1:3286233-3287126	28.4459	47.0429	38.8846	56.703	47.8017	40.8179	89.4413	41.9477	43.4635	130.104	102.634	33.0028	34.0728	48.9284	28.4959	25.9566	25.5789	28.409	56.2696	94.1756	99.1359	72.4876	56.7026	65.8563	37.6963	61.1269	30.3096	42.7537	44.0461	52.5046	51.1791	49.3175	48.5628	39.0101	30.2898	24.6343	35.4174	25.8015	38.0092
mRNA::Ttru_Chr1:3287254-3288022	272.06	116.907	247.382	203.318	196.077	170.247	238.781	183.495	192.925	198.242	216.516	77.5897	69.7438	73.3255	77.3447	75.7781	73.1434	92.2074	259.432	100.843	102.658	246.867	102.98	121.63	89.0862	104.812	69.1818	256.759	249.952	203.009	224.397	221.007	259.386	114.918	111.893	113.051	205.51	125.998	212.734
mRNA::Ttru_Chr1:3288699-3294025	1.99282	29.1039	6.96991	16.5848	13.7194	17.1787	13.8472	16.0527	16.7161	16.6897	16.1819	25.4075	25.3155	35.9844	28.0401	23.9177	21.3696	20.3434	5.29678	32.3279	30.1365	11.1683	26.0219	29.1947	20.406	30.7118	20.5336	10.9134	12.4827	12.2776	15.9767	11.5536	12.9226	28.3035	19.5838	19.9948	11.2457	16.6061	10.1177
mRNA::Ttru_Chr1:3294175-3295011	50.2535	90.1424	41.6744	73.7195	43.3888	53.6124	50.7834	44.1658	46.1801	54.4822	55.8357	73.5918	81.1215	99.0947	86.0014	96.3439	68.621	75.1744	32.8979	116.217	112.326	53.8336	93.984	95.6622	81.7054	87.0659	80.2988	52.9149	78.6853	70.2263	77.4289	49.3976	54.4036	76.6135	55.9166	59.0156	98.8615	54.3444	105.384
mRNA::Ttru_Chr1:3295368-3295935	72	24.5794	26.5408	43.418	50.1685	38.5946	13.9849	55.6449	38.7932	1.99627	32.3526	43.1613	45.0121	55.8208	84.6582	101.639	36.8617	75.6749	15.5062	31.5869	0	16.3689	27.8941	27.1157	44.489	18.5648	44.0596	90.0495	87.5887	63.0325	105.069	80.8573	87.4148	57.4896	57.985	47.8746	74.371	46.5699	94.3269
mRNA::Ttru_Chr1:3298611-3301600	129.741	107.779	85.4521	222.229	243.871	164.511	148.831	223.082	179.248	145.821	163.137	117.966	140.433	152.738	103.965	97.2724	109.951	115.613	73.612	102.596	105.228	100.045	106.281	105.161	168.173	104.88	119.662	247.648	292.874	279.275	288.174	243.781	279.91	123.807	132.99	122.395	127.205	124.091	160.554
mRNA::Ttru_Chr1:3303486-3313268	1.16871	12.9329	4.13573	5.99626	5.31057	6.82301	6.03207	6.62315	5.53327	6.0783	5.19467	11.4132	10.8496	10.9766	12.1561	11.6907	10.3996	11.5439	2.8624	10.0708	10.2107	5.52661	9.62727	11.6087	11.6944	10.4847	9.85843	2.19572	3.24823	3.4264	3.39253	2.9859	2.92984	16.0072	13.1761	13.0589	10.3409	13.644	7.95182
mRNA::Ttru_Chr1:3343858-3347069	0.160089	0.31413	0.094596	0.034069	0.125794	0	0.218389	0.087593	0	0.108788	0.029381	0.059937	0	0.238152	0.230652	0.556447	0.33338	0.215589	0	0.059449	0.052467	0.069698	0	0	0.093382	0	0.230631	0.075305	0.177754	0.201793	0.098722	0.03167	0.126045	0.315305	0.358269	0.021946	0.375344	0.229945	0.232229
mRNA::Ttru_Chr1:3347236-3354391	3.78112	14.1018	5.71129	4.595	3.00443	4.81382	6.83907	4.22931	4.10204	7.17774	6.49147	12.6786	11.5665	7.97373	11.6684	10.1701	10.4987	12.8611	4.37128	8.57171	9.60744	10.9696	13.7466	17.1715	13.7626	17.4295	12.1355	2.72543	4.88167	5.06337	4.33413	3.36352	2.80528	10.6616	9.08861	9.44697	14.8221	14.7061	11.8243
mRNA::Ttru_Chr1:3354465-3359300	7.92961	44.3101	12.2296	10.9385	7.15522	11.408	8.2027	10.6318	9.05589	11.5547	9.9819	30.6102	29.6759	20.6053	27.0993	24.5676	30.5776	30.9224	14.2787	23.5258	20.846	16.478	29.6459	32.9793	32.2586	28.9406	35.7332	6.0988	8.32141	7.4656	8.00983	6.37593	6.82952	32.799	33.9217	28.9935	40.6693	41.4072	34.79
mRNA::Ttru_Chr1:3356289-3357423	0	0	0	0	0	0	0	0	0	0	0	0	0	0	0	0	0	0	0	0	0	0	0	0	0	0	0	0	0	0	0	0	0	0	0	5.04971	0	17.8019	0
mRNA::Ttru_Chr1:3356775-3357423	1.43816	0	0	0	0	0	0	0	0	0	0	0	0	0	0	0	0	0	0	0	0	0	0	0	0	0	0	0	0	0	0	0	0	0	2.89981	0	0	0	0
mRNA::Ttru_Chr1:3356895-3357423	0	0	0	0	0	0	0	0	0	0	0	0	0	0	0	0	0	0	0	0	0	0	0	0	0	0	0	0	0	0	0	0	0	0	0	0	0	0	0
mRNA::Ttru_Chr1:3359312-3362992	2.78119	37.4737	7.41269	17.2958	13.5359	13.2344	10.1624	12.3783	11.8136	11.0987	14.4635	36.2973	35.7482	50.3604	42.5637	39.0627	31.3503	33.8254	3.08904	45.1018	42.9806	7.45366	34.7963	36.8818	35.0575	32.3862	29.592	3.63943	5.88897	6.66534	6.28639	4.18165	3.69785	37.6221	30.4975	27.9316	20.2889	23.5373	25.0368
mRNA::Ttru_Chr1:3363616-3367095	9.94191	56.7265	17.871	35.0932	24.962	26.4193	24.663	29.3703	28.4794	30.8021	31.6591	60.9897	58.4152	61.38	59.548	59.1862	53.2662	51.3876	16.4378	82.6869	80.8225	32.8642	72.0128	70.2782	54.8882	66.1609	60.6999	21.8521	29.4275	30.3049	32.969	24.8258	23.1488	48.9914	42.4182	42.8399	42.0953	45.0886	47.3442
mRNA::Ttru_Chr1:3367699-3368137	3.43375	3.1798	2.06283	8.24445	1.83955	3.30547	1.11825	3.11111	0.668207	0.627797	1.00995	6.73351	7.07015	9.25826	11.0784	7.05464	10.5503	11.0328	0	0	0	0	0	0	2.98159	0	6.36529	1.19719	4.6204	2.21572	6.49179	4.55768	2.04256	7.3902	13.353	11.5803	19.7996	11.9083	12.4764
mRNA::Ttru_Chr1:3370813-3372409	2.66764	11.1631	3.1576	5.61643	2.69264	4.2364	5.29882	2.0189	2.94944	3.79094	4.9053	6.01903	6.35596	9.39571	7.60697	8.31404	5.35261	6.79085	0.59429	16.4087	14.6861	2.62876	9.8734	11.1866	5.94099	11.7804	5.3922	4.15203	5.65989	4.98435	4.66049	3.56324	3.52631	9.17834	11.8756	11.3419	7.89953	8.64233	9.91075
mRNA::Ttru_Chr1:3373883-3376848	12.1524	5.71456	3.83134	4.24411	3.6421	4.82977	3.16809	4.62207	2.74986	2.77068	3.01478	5.16965	4.5891	4.09394	4.34423	5.71037	8.51662	7.62657	4.63913	2.07658	3.20674	4.37356	3.83415	5.19677	7.39173	4.58094	6.48276	4.47687	3.91748	2.27507	3.30326	3.21289	3.11682	7.05206	4.91933	5.88967	7.1997	6.85572	3.93
mRNA::Ttru_Chr1:3380697-3381471	92.4256	65.3457	83.6308	103.45	78.2205	92.8869	66.115	115.509	95.3021	51.3689	91.2911	52.4157	44.3674	29.9625	37.1624	49.1488	52.5856	52.1176	26.2781	20.6307	11.3408	14.5784	46.4724	26.062	48.4119	46.066	49.1002	30.6794	29.4492	14.7328	36.6462	39.391	23.3608	161.296	145.39	163.384	181.97	144.825	124.444
mRNA::Ttru_Chr1:3383254-3388976	3.11421	25.5797	3.72357	1.77718	1.40311	2.19139	1.16937	2.67596	1.79198	0.743432	1.2666	3.57801	3.63871	0.269002	3.08967	3.3591	3.89272	6.04432	0.019016	0.032102	0.056571	0	0.683562	0.535362	5.34098	0.911313	4.43665	1.17094	2.11299	0.036344	0.685078	1.27687	0.324873	15.1891	15.6597	20.5976	16.8032	20.7614	13.1361
mRNA::Ttru_Chr1:3391843-3397214	12.0431	13.1004	8.03735	7.80179	6.39841	11.3876	1.56656	11.6052	7.87807	0.561577	2.45445	11.6238	8.92988	1.63335	9.36597	10.4386	14.4101	25.4825	0.272444	0.034153	0.030233	0.080361	0.562223	0.798422	21.0912	1.6747	10.794	5.53584	9.08865	0.174656	4.37559	8.40439	1.76337	60.5874	56.3041	59.916	33.6408	56.1234	32.5256
mRNA::Ttru_Chr1:3402263-3404735	0	0	0.071807	0	0	0	0	0.039057	0	0	0	0	0	0	0	0	0.089185	0	0	0	0	0	0	0	0	0	0	0	0	0	0	0	0	0.514946	0.474634	0.124664	0.058428	0.251496	0.404064
mRNA::Ttru_Chr1:3435030-3439795	1.27303	8.34243	1.92933	2.37311	1.51591	2.15121	0.611073	2.1934	2.0984	0.37931	0.979404	4.26714	4.61087	0.428243	6.47618	7.59743	6.05463	6.58875	0.154964	0.233143	0.034313	0.091197	0.564459	0.518613	5.21438	0.391383	5.69007	2.93635	4.49312	1.18918	2.47764	2.61488	2.31188	8.94776	9.50105	9.87647	8.42142	9.52483	7.34513
mRNA::Ttru_Chr1:3441382-3447655	0.105685	0.190962	0.117383	0.077978	0.076536	0.022044	0.198078	0.057084	0.06533	0.354894	0.301828	0	0.024471	0.029143	0	0.0272	0.065273	0.063194	0.033189	0.029082	0	0	0.225298	0.323452	0.06844	0.38955	0.062912	0.092454	0.122324	0.032991	0.162328	0.062204	0	0	0.055032	0.096939	0.081171	0.112807	0.099032
mRNA::Ttru_Chr1:3452984-3453490	0	0	0.16137	0	0	0	0	0	0	0	0	0	0	0	0	0	0	0	0	0	0	0	0	0	0	0	0	0	0	0	0	0	0	0	0	0	0.578425	0	0
mRNA::Ttru_Chr1:3452984-3453804	0	0	0	0	0	0	0	0	0	0	0	0	0	0	0	0	0	0	0	0	0	0	0	0	0	0	0	0	0	0	0	0	0	0	0	0	0	0	0
mRNA::Ttru_Chr1:3452984-3455065	0	0	0	0	0	0	0	0	0	0	0	0	0	0	0	0	0	0	0	0	0	0	0	0	0	0	0	0	0	0	0	0	0.068084	0	0	0	0	0	0
mRNA::Ttru_Chr1:3452984-3457848	0	0.739163	0	0.028047	0	0	0	0	0	0	0	0	0	0	0	0	0	0	0	0	0	0	0	0	0.038679	0	0	0	0	0	0	0	0	0.235267	0.324526	0.177068	0	0	0.074987
mRNA::Ttru_Chr1:3456236-3457848	0.057326	2.36657	0	0.433697	0	0.398591	0.826544	0.193024	0	0.563192	0.316775	0	0.220335	0	0.127249	0.122596	0	0	0.587305	1.17666	0.230326	0.076394	3.42052	3.05394	0.278384	5.40324	0.224414	0.082061	0	0	0	0	0	1.37919	2.3576	2.36667	0.928871	1.25586	1.28492
mRNA::Ttru_Chr1:3458607-3460688	166.041	130.952	134.127	171.042	227.506	209.929	347.484	287.736	235.319	444.025	326.927	85.2417	85.4557	8.32422	104.416	131.814	91.2061	92.5077	137.923	19.6343	9.20968	67.4655	235.154	159.014	88.1939	177.784	60.0471	55.1164	95.2837	29.8889	47.5062	56.5217	36.0166	309.04	371.669	432.522	304.694	387.617	264.694
mRNA::Ttru_Chr1:3462136-3462964	30.0332	27.3714	32.5746	8.59216	8.21469	10.4897	17.0068	9.08696	8.59161	14.8269	11.8908	14.8031	10.6867	8.50626	10.8674	12.5115	20.3474	19.7026	40.7801	12.9571	8.86983	35.363	28.8134	25.6634	20.0604	29.3342	20.2766	3.88781	9.07156	2.45578	5.15456	5.07415	4.14296	10.1952	10.4372	10.2387	27.9001	25.4198	16.5871
mRNA::Ttru_Chr1:3463819-3464847	728.665	242.259	513.925	396.313	422.173	365.5	378.598	444.565	368.325	447.616	386.122	275.373	301.2	246.916	183.776	217.065	296.623	249.6	958.373	163.07	170.833	588.453	339.696	283.108	369.709	356.554	305.258	501.665	530.254	392.097	419.458	512.403	421.941	444.54	486.82	521.325	642.374	607.121	540.442
mRNA::Ttru_Chr1:3465984-3467643	21.9874	10.5212	14.5355	9.09388	7.16099	11.0666	11.3079	10.0671	10.022	9.46876	10.1743	8.55085	8.19357	5.305	9.09389	8.2886	9.36385	8.26808	13.3411	3.91495	4.67271	9.96406	7.58689	7.86653	7.75689	7.66335	8.94416	5.47247	8.18187	5.8959	6.74444	6.80624	6.11473	11.1089	8.70823	9.62775	25.2822	13.3496	15.1719
mRNA::Ttru_Chr1:3468642-3469558	22.6142	37.0902	23.9236	38.5667	28.318	37.1644	23.7876	36.1907	31.5241	17.7941	28.7682	33.8548	40.3614	41.6756	45.2408	39.3327	31.1083	33.3873	10.8073	31.1309	29.0002	10.1484	26.2161	30.3775	32.0123	24.7431	32.6242	44.8319	48.4171	58.7617	59.7869	42.0006	49.8675	62.9946	59.5189	61.5644	61.7257	62.1833	53.5753
mRNA::Ttru_Chr1:3470428-3473077	27.4168	63.8491	22.8957	51.8502	44.1435	52.0239	57.0877	46.5414	47.8158	62.8852	68.0796	69.291	72.6984	119.471	82.72	78.0802	53.7161	60.3521	26.7936	138.778	131.346	49.2451	93.0368	99.2236	69.8814	96.6032	52.6507	23.7131	35.2262	39.1867	37.0034	27.3027	26.2085	72.2462	74.877	67.2943	41.6477	45.0585	60.886
mRNA::Ttru_Chr1:3472968-3475886	11.8465	63.6028	23.9219	42.714	39.9798	44.1946	52.1848	43.5088	45.3107	61.6369	58.0399	62.7115	62.8225	91.7145	62.7132	65.7914	58.7616	59.9316	61.5587	113.323	122.623	65.1812	71.2038	91.3142	68.1029	82.7973	56.6937	40.5931	41.5347	43.7677	43.7029	40.4633	38.3897	42.7807	44.5207	42.6444	31.4924	38.8966	28.9197
mRNA::Ttru_Chr1:3476158-3486041	2.60576	20.0118	5.55303	5.0392	3.35937	3.56768	4.66774	4.28565	3.5056	4.85093	4.12581	17.9381	16.5184	6.12765	12.7269	9.32143	18.0706	16.2813	1.7406	6.76497	5.1901	5.3635	14.9921	16.1903	19.5851	16.8035	18.7445	2.05687	3.23228	5.24653	2.63112	2.12375	2.1728	12.6627	11.9402	12.5361	22.8262	20.0575	16.7911
mRNA::Ttru_Chr1:3477899-3483514	2.50737	0	1.45115	11.5022	10.1978	10.6874	7.01652	12.1964	9.26083	6.71791	9.47818	1.66738	4.18717	19.8718	1.49419	5.85943	0	0	3.30181	12.8154	14.3213	3.33331	0	0	0	0	0	5.56447	10.1898	5.44398	10.692	8.7912	6.21375	11.0697	5.36419	3.65113	0	0	0
mRNA::Ttru_Chr1:3491022-3495545	8.60561	50.5168	12.9003	15.4939	11.6013	14.6728	15.1635	14.7912	12.9896	15.3104	15.9753	45.559	47.7451	52.599	41.9024	42.1405	41.5649	42.2759	11.1344	61.7733	62.3428	22.9642	54.3129	65.7387	43.9563	59.9097	42.2111	4.77168	8.41446	11.1245	9.74513	6.05275	5.72968	35.3421	36.3873	33.9756	29.4968	36.5278	27.1293
mRNA::Ttru_Chr1:3491363-3495545	0	0	0	0	0	0	0	0	0	0	0	0	0	0	0	0	0	0	0	0	0	0	0	0	0	0	0	0	0	0	0	0	0	0	0	0	0	0	0
mRNA::Ttru_Chr1:3495449-3497887	260.122	527.34	206.503	393.99	318.421	333.282	269.713	332.05	287.76	261.133	270.361	614.991	674.97	927.035	654.332	626.685	454.161	469.539	64.3308	543.315	503.723	144.578	402.351	425.169	549.759	381.865	473.052	184.252	316.949	351.039	347.565	219.356	205.994	568.653	544.397	476.111	395.13	325.952	593.249
mRNA::Ttru_Chr1:3497967-3498711	58.5029	98.5271	38.7491	17.9596	14.7417	8.07516	3.57877	8.50213	8.88516	3.62581	4.6048	15.5481	16.0345	18.504	15.0055	14.0261	9.6703	13.3774	11.1012	16.3488	10.7439	10.9643	6.12819	5.373	17.4271	6.07622	11.5683	35.2833	85.331	100.903	118.158	52.1951	49.3858	82.2857	45.1677	51.5729	54.2937	34.3537	82.4255
mRNA::Ttru_Chr1:3498725-3500697	0.592124	1.28075	0.538797	0.178517	0	0.313379	0.541535	0	0.117082	0.564907	0.508806	0.51975	0.260141	0.103011	1.20075	0.964649	0.809099	0.897716	0.116118	0.926515	0.816737	0.662517	0.897628	1.14506	0.647932	0.728009	0.299595	0.259371	0.414365	0.522194	0.624636	0.381849	0.289675	0.45316	0.65469	0.718697	1.09167	0.594861	1.26349
mRNA::Ttru_Chr1:3514702-3515695	1.39333	27.6567	5.51009	14.0744	10.6522	12.1638	14.2273	14.3357	14.0738	20.0543	14.955	22.5319	23.8874	19.2337	28.4165	27.9942	26.1172	36.0413	2.15391	59.7728	54.8489	9.36124	45.1836	59.9814	30.1129	70.4573	20.8439	8.0028	10.3322	8.96793	8.51741	9.27847	9.80868	31.3808	33.8858	31.8832	25.9742	44.9983	21.6885
mRNA::Ttru_Chr1:3555108-3572279	0.927518	13.0451	3.68975	6.1505	5.16055	9.59639	3.96461	6.14968	6.00866	5.05102	4.18217	9.46399	7.76134	3.37269	7.67952	7.9986	14.6292	11.6941	3.75638	2.73479	2.12497	3.23157	12.8086	10.1119	9.63528	12.6111	12.1332	1.53253	2.04572	0.97915	1.68042	2.11293	1.35642	15.7193	15.6857	17.9251	11.5282	20.5777	8.50327
mRNA::Ttru_Chr1:3590550-3593918	0.025351	0.275476	0.014979	0.064638	0.149177	0.299844	0.088824	0.166269	0.063673	0.103263	0.083665	0	0	0	0.164174	0.158438	0.253132	0.286448	0	0	0.049805	0.066165	0.054653	0	0	0.170649	0.109454	0	0.20252	0	0.187456	0.030072	0	0.648626	0.340224	0.229214	0.435208	0.327637	0.055086
mRNA::Ttru_Chr1:3618000-3625712	1.96004	5.00034	1.58492	1.00092	0.912597	1.36835	2.19873	1.18516	1.28953	2.84777	2.59624	2.50318	1.99298	2.84398	4.04111	2.87432	2.81191	3.1078	0.843814	2.65008	2.56902	1.21176	2.1347	2.39968	3.21921	2.4549	2.52361	0.790866	1.25228	1.33089	1.38006	1.04159	0.698817	4.18094	3.6961	3.38088	4.13608	4.48346	3.23782
mRNA::Ttru_Chr1:3626111-3628997	0	0	0	0	0	0	0	0	0	0	0	0	0	0	0	0	0	0	9.32886	0	0	0	0	0	0	0	0	0	0	0	0	0	0	0	0	0	0	0	0
mRNA::Ttru_Chr1:3626111-3629021	5.5928	18.7312	7.59147	18.3244	16.0341	16.7556	22.3288	16.0116	17.2971	24.568	25.4727	21.1332	21.4952	25.7609	19.7127	18.6062	21.4882	18.4618	0	49.4221	48.2863	19.9553	48.0627	51.3592	22.1693	49.8433	20.6902	10.0197	11.8382	15.1327	13.1945	10.3674	9.78121	28.7887	28.0263	28.7869	18.3035	27.3158	13.9223
mRNA::Ttru_Chr1:3629283-3631413	9.27529	27.8079	7.9062	7.49791	6.61315	7.09083	9.06001	5.36979	6.30889	10.3923	8.28378	13.3069	13.1644	9.80057	23.4375	23.8233	19.6599	23.1292	5.05188	20.1504	16.3557	9.47902	18.4264	27.3354	13.8481	19.9682	17.7197	12.2313	18.074	14.6584	15.8388	11.2384	12.9954	15.8463	17.8835	17.4834	17.5503	15.3379	20.8669
mRNA::Ttru_Chr1:3634915-3635212	49.1209	28.0107	25.7788	5.69013	0	0	14.0054	0	0	0	11.3448	0	0	0	0	0	0	0	0	0	0	0	0	0	0	0	0	0	0	0	0	0	0	106.341	100.264	81.7851	76.365	72.2778	66.3497
mRNA::Ttru_Chr1:3635224-3635912	20.4623	13.3031	15.6722	44.2367	48.0882	49.323	34.6876	48.3392	57.3191	35.5677	41.2105	31.9709	34.029	41.1174	40.2457	39.4818	22.8628	28.7336	5.18939	8.33576	14.8712	12.3883	16.2984	22.486	27.5258	15.4513	27.1827	122.44	92.2878	91.2878	127.183	100.281	117.129	57.3316	60.2772	65.4594	49.973	36.4178	60.9121
mRNA::Ttru_Chr1:3638573-3643251	2.43464	89.5235	13.535	19.974	17.0279	20.4986	22.31	16.9999	18.615	28.382	22.5018	88.426	83.5674	110.925	78.2487	69.6326	68.4547	65.7222	10.2706	126.326	115.259	23.0403	77.9395	101.366	73.9408	92.3204	70.2097	2.61672	5.3413	5.95078	6.10749	3.83021	3.17127	70.4958	53.0637	51.595	28.697	47.6676	27.0136
mRNA::Ttru_Chr1:3643404-3648446	9.03655	23.6497	11.8664	7.4958	5.84392	5.57805	8.72792	7.14919	7.16163	9.71302	8.66378	10.2182	10.6299	5.76624	13.0488	13.3176	12.8813	12.8365	6.40334	8.82001	8.59694	9.10566	16.6931	16.119	10.1401	16.6232	10.9667	4.44019	5.9872	5.41451	5.86541	5.16163	4.01887	14.4688	13.1705	11.7832	13.5454	14.7997	14.0116
mRNA::Ttru_Chr1:3650943-3652824	31.5883	55.747	25.5488	37.397	35.5123	29.8153	35.2642	36.7057	34.4933	42.3837	40.4353	57.1354	58.9283	65.8531	57.7483	57.4026	45.6906	48.8761	9.62406	66.581	52.7378	27.5528	52.0697	47.4359	61.7253	50.6746	47.7037	15.8861	32.1291	36.036	32.87	21.6601	19.0445	49.786	45.8939	38.1915	42.5437	37.2796	49.6313
mRNA::Ttru_Chr1:3654936-3656718	8.94033	81.268	28.8953	61.5546	64.0892	64.8185	57.5614	65.5982	66.8785	60.0872	58.2858	91.38	99.4486	139.563	87.4449	92.5237	79.4626	81.6983	20.0357	46.8464	46.3903	23.8659	46.9624	37.791	96.6466	39.5019	78.297	37.8442	57.9486	75.6188	50.8602	39.5069	38.2039	94.1329	84.0243	77.9542	51.2733	64.3582	62.4821
mRNA::Ttru_Chr1:3657333-3658886	168.963	169.394	272.656	248.856	296.441	234.665	241.434	250.137	251.144	220.447	215.206	136.438	149.195	34.8807	133.493	154.274	88.3854	127.999	104.058	28.3162	17.4688	83.0257	119.963	91.7522	96.5254	127.618	81.0939	133.582	309.239	296.911	130.484	217.128	167.591	310.715	295.399	268.444	290.073	203.297	424.778
mRNA::Ttru_Chr1:3659170-3660487	83.8068	119.545	85.8061	86.6079	90.4065	78.7249	104.934	80.309	86.8793	100.759	110.363	132.534	129.366	147.513	139.14	141.882	112.775	134.428	67.1063	131.788	139.901	102.83	152.789	158.362	126.307	133.884	121.004	88.3106	132.514	167.018	125.201	99.2882	106.497	144.47	159.311	161.938	147.637	154.554	184.336
mRNA::Ttru_Chr1:3661021-3662074	1.43678	0.523464	0.511211	0.666765	0.489819	0.689864	0.953709	0.111084	0.261454	0.411264	0.556365	0.228288	0	0	0.22011	0	0.50705	0	0.373696	0	0	0.392951	1.30958	0.500853	0.177962	0.457456	0	0	0	0	0.491861	0	0	0.195959	0.247901	0.489878	2.60297	3.8585	0.897761
mRNA::Ttru_Chr1:3663263-3664472	0.847139	0.293575	0.812665	0.660893	0.30381	0.859513	0.09902	0.461797	0.3243	0.456582	0.463065	0.569276	1.10607	0.748695	0.548606	0.175953	1.47572	1.23004	0.938582	1.31159	1.15355	0.436824	0.544873	0.416858	1.33112	0.760161	1.45469	0.116771	0.332264	0.419368	0.923906	0.393072	0.261268	0.491013	0.553436	0.272916	3.3621	2.86481	1.67331
mRNA::Ttru_Chr1:3664714-3667745	14.422	7.55202	9.45425	15.0386	16.0258	17.2189	7.97899	12.942	13.0941	6.79935	8.04488	9.06898	10.1309	13.1928	8.84815	8.65628	8.88042	9.09722	2.12072	5.95368	5.64514	6.16219	4.47834	5.91751	8.7066	3.95982	8.41587	22.5736	15.9021	15.1158	21.6249	18.2454	20.7237	9.99173	8.20093	7.40878	6.62496	8.63249	4.95252
mRNA::Ttru_Chr1:3667999-3678325	0.098714	0.492743	0.172493	0.088756	0.063803	0.105145	0.199862	0.093625	0.097251	0.169407	0.025725	0.157207	0.204365	0.052173	0.117566	0.048669	0.427669	0.213534	0.069432	0.190857	0.199295	0.112093	0.319213	0.231567	0.244882	0.349173	0.269191	0.088387	0.020831	0.098516	0.057822	0.06504	0.061589	0.587596	0.361835	0.418229	0.640344	0.993796	0.30342
mRNA::Ttru_Chr1:3682373-3686396	12.0783	7.76933	9.58638	8.5164	7.47113	6.95861	7.00731	6.21727	6.76573	5.82251	8.32949	6.52166	7.68087	8.06851	6.8598	7.79785	7.88222	7.86337	4.10627	4.98162	4.72691	5.24308	5.81658	5.02288	7.27562	5.16019	7.63061	14.8568	13.6025	13.3423	12.383	14.4828	14.1022	10.3423	11.075	12.6175	13.1382	14.6026	13.308
mRNA::Ttru_Chr1:3692561-3709377	3.40231	10.8211	5.84037	13.4356	14.4206	13.5298	15.5315	12.2222	14.6896	18.5534	15.0925	11.8137	12.966	19.604	9.90486	8.85223	8.40853	7.74357	12.3076	16.8558	16.6193	12.8444	11.9115	12.4511	11.329	13.1911	8.6896	9.95	10.391	11.4867	10.663	10.8928	11.4735	11.1936	10.3723	11.4464	9.83539	13.3735	6.57495
mRNA::Ttru_Chr1:3714854-3720028	1.85259	11.7817	2.74003	3.75786	2.49558	3.0242	1.75442	2.70908	2.7429	1.4557	1.54876	7.46164	8.19178	11.3839	8.38326	7.6609	5.66808	6.86304	0.811943	7.72753	8.58549	2.02705	4.897	4.83204	7.43263	4.26769	5.59447	2.6469	4.37505	5.83421	3.12048	3.06331	2.09423	6.87764	4.16022	3.717	4.40321	3.55471	4.19583
mRNA::Ttru_Chr1:3724146-3725929	33.9771	100.152	37.3353	69.8226	58.0434	66.452	72.2239	61.2792	58.6186	72.1981	81.3855	95.1157	96.4451	140.348	101.661	102.429	89.1517	99.5071	31.1753	127.583	122.23	69.1789	120.247	119.098	95.9107	112.804	84.6647	28.8564	42.6745	54.1477	41.5807	29.1203	30.2826	93.5946	105.678	98.4928	88.9531	88.0587	102.886
mRNA::Ttru_Chr1:3727568-3730121	12.1136	75.7774	23.1206	69.418	57.4161	64.6554	60.4334	57.0221	56.2368	68.6227	68.7563	87.5401	81.9548	112.065	90.5693	84.5728	67.2591	75.9885	8.59464	98.4164	87.4258	36.8599	90.9518	89.5158	77.752	91.492	62.0032	21.362	37.023	40.5267	42.9196	25.1405	23.1423	101.887	94.6977	91.908	67.5356	75.4753	79.4355
mRNA::Ttru_Chr1:3730648-3731598	9.28453	2.98784	5.70359	2.47656	1.41979	1.79305	0.688299	2.69205	1.81933	0.631837	0	2.371	0.876122	0.776424	3.55758	1.22047	2.33969	2.65759	0.571375	0.259413	0.227744	0.45214	0.25155	0	1.02684	0	2.52092	4.16796	2.74368	1.87649	4.80669	2.29417	3.77179	6.53064	5.1181	6.56516	2.45281	3.20275	2.07847
mRNA::Ttru_Chr1:3732483-3735101	20.0172	73.7854	38.6825	21.716	19.9583	18.0061	23.0137	23.7262	19.6942	17.5429	24.5654	28.565	34.07	18.6519	28.5712	26.2361	37.8699	37.1036	11.6514	18.0335	17.478	18.4217	35.5137	30.5843	36.9701	28.7198	36.14	12.1064	16.4654	20.0829	15.4469	13.3139	11.8306	35.664	29.0224	26.9015	36.0244	32.3292	40.5076
mRNA::Ttru_Chr1:3735125-3738504	0.896821	4.80454	0.806033	0.772869	0.951313	1.36584	1.18011	1.0493	0.951674	2.40092	2.22315	1.92723	2.79255	3.54788	2.29026	2.21048	3.00477	3.011	2.58761	8.15303	5.70727	2.40648	4.95575	6.7567	2.4727	6.9717	1.96318	0.855049	1.2781	1.24092	0.996233	1.04881	0.755287	2.63506	2.352	2.01412	1.7346	2.28459	2.55256
mRNA::Ttru_Chr1:3738620-3739101	0	11.1259	2.45774	1.63447	3.42359	6.6132	9.89425	0.833915	2.12085	8.5197	3.26871	4.82476	4.61399	13.9478	8.49898	4.42547	6.50281	4.70345	7.042	32.0316	25.275	8.08104	17.4343	20.9068	8.73003	28.3007	3.04354	0.488203	0.939557	0.897648	0.877773	0.412418	2.2129	7.47522	5.07584	4.27622	3.89753	3.00407	7.84126
mRNA::Ttru_Chr1:3740414-3743008	0.705921	3.6553	1.25191	1.86116	1.07822	1.25867	2.84733	1.25782	1.06536	3.48981	2.38153	3.94948	3.42333	5.57811	2.26562	2.67904	2.53431	3.4427	5.50156	20.7803	19.926	7.49769	13.5652	13.9851	3.60936	14.8891	2.55598	0.618674	1.88828	1.74398	1.33194	0.880693	1.59363	2.19305	2.17818	1.97003	2.75426	2.18092	2.79956
mRNA::Ttru_Chr1:3765230-3766532	0	0	0.01456	0	0	0	0	0	0	0	0	0	0	0	0	0	0	0	0	0	0	0	0	0	0	0	0	0	0	0	0	0	0	0.029806	0	0	0.024378	0	0
mRNA::Ttru_Chr1:3769045-3776003	0	0.030358	0.041974	0	0	0	0	0	0	0	0	0	0	0	0	0	0.029248	0	0	0	0	0	0	0	0	0	0	0	0	0	0	0	0	0.023143	0	0	0	0	0
mRNA::Ttru_Chr1:3780850-3781906	8.78064	16.2556	10.7526	25.2349	4.02482	7.04348	11.9922	10.9546	5.59872	11.2369	7.52755	8.86861	8.89264	5.59619	7.88808	7.58813	19.6982	12.124	20.6008	13.4548	12.2158	24.7107	15.002	13.4708	12.6023	12.0753	15.0186	6.39904	6.34142	7.12967	4.40997	4.4492	8.25412	47.5062	104.829	130.675	48.6799	59.5807	20.5668
mRNA::Ttru_Chr1:3836574-3839353	5.55098	2.28851	2.37767	1.76161	1.10835	1.32408	3.07517	1.02757	1.10388	3.52945	3.34243	0.632865	1.174	1.11697	2.02977	1.43606	0.782158	1.46712	0.83007	4.1135	5.04422	2.32851	2.76884	2.94678	1.31472	2.46141	1.08197	3.39573	3.12404	2.95559	4.35738	3.7466	3.05163	1.04671	1.67796	1.0798	2.40219	1.41442	1.97706
mRNA::Ttru_Chr1:3839957-3840842	16.47	20.0037	17.2808	13.601	7.09965	3.75373	20.7413	9.93617	5.8985	26.154	17.4673	5.83308	7.51182	8.58147	18.8531	15.1279	3.88382	19.9655	40.4488	54.4955	53.3541	45.0511	28.0945	31.5887	8.41071	31.5585	3.62276	24.9328	22.8845	23.908	31.0684	20.3962	22.0035	36.1039	99.3261	106.171	23.4852	17.6383	12.2557
gene::Ttru_Chr1:3843262-3846094	3.69686	42.9474	7.7642	15.0506	11.3934	15.195	11.6142	11.5713	11.7334	14.6994	15.8929	42.4158	42.2482	47.3758	49.1657	49.7636	37.1435	41.3333	4.37486	38.3013	36.4454	14.082	36.3716	43.1323	35.3965	35.1882	37.1488	3.80098	4.36503	6.05936	5.5892	4.65044	4.19389	75.3425	64.9518	61.622	33.0344	58.4427	35.6006
mRNA::Ttru_Chr1:3849264-3856922	1.11301	4.96214	1.23141	1.63324	0.989432	1.12942	2.24876	1.08893	0.916269	3.83838	2.90691	3.35892	3.46347	3.1368	3.03457	3.40067	3.52487	3.01133	2.1185	14.0788	12.0197	3.64202	6.49575	8.12579	3.60957	6.40016	3.47214	1.141	1.53221	1.4038	2.12417	1.38608	1.50048	3.73691	3.57598	2.87246	3.41784	4.06885	2.521
mRNA::Ttru_Chr1:3858340-3860204	67.9445	47.1432	65.5823	51.7782	55.3961	53.9039	64.7076	60.8996	53.0798	73.4559	68.4238	44.5119	51.3918	38.6707	45.796	54.3166	47.1509	50.7346	168.491	94.679	85.9663	119.968	92.5838	90.9642	46.567	87.8795	57.9684	67.7515	66.3634	49.0716	63.6519	59.2283	62.645	41.7629	58.6091	50.5789	66.8747	52.0272	65.6137
mRNA::Ttru_Chr1:3861446-3863227	534.648	229.91	407.254	347.143	337.988	386.552	284.885	384.148	257.243	336.642	314.047	251.858	237.154	174.556	323.826	403.588	191.425	333.773	227.832	126.941	121.063	228.165	261.726	275.684	356.278	333.352	140.745	371.514	551.694	315.56	378.507	378.569	320.097	578.175	522.435	471.297	268.776	182.39	285.889
mRNA::Ttru_Chr1:3864259-3867397	0.36921	4.23061	0.69492	1.95718	0.516153	0.740668	1.3439	0.658777	0.722896	1.37595	1.92842	3.13502	3.644	4.94555	3.25267	3.42405	3.76095	4.40172	1.07298	5.48702	6.51033	2.68023	4.42879	3.86518	3.54355	3.31945	2.5426	0.579098	1.05715	1.58637	1.48471	0.876764	1.03393	3.8272	2.77988	2.4753	2.99519	2.06309	3.20547
mRNA::Ttru_Chr1:3868255-3872755	0.158493	0.641275	0.165203	0.141493	0.04356	0.219258	0.064952	0.202718	0.13944	0.050389	0.163277	0.49931	0.417063	0.372358	0.560288	0.502265	0.509253	0.568629	0.094073	0.041296	0.145857	0.145367	0.279954	0.459309	0.713037	0.457599	0.760923	0.104864	0.123682	0.023399	0.137356	0.176393	0	0.658197	0.811153	0.809562	1.01114	1.16002	0.221316
mRNA::Ttru_Chr1:3891146-3899071	1.25849	0.758806	0.648236	1.14155	0.767204	0.57008	0.214934	0.771814	0.511619	0.097383	0.394362	1.49058	1.18932	1.39382	1.63353	1.40711	0.970787	1.2877	0.013022	0.045598	0.120847	0.080321	0.110385	0.076071	1.00129	0.045893	1.23804	1.04454	1.05332	1.21626	1.56952	1.17127	0.792631	2.73004	2.40976	2.38282	4.65604	3.26012	2.90356
mRNA::Ttru_Chr1:3916744-3940023	1.86461	5.82366	2.04276	2.69596	2.72189	2.34124	2.05063	2.93275	2.33697	2.38221	2.47971	3.6534	3.69803	6.46637	4.37798	4.13869	3.99874	4.40418	1.0936	5.53294	6.69192	2.09757	3.59596	4.7459	4.05135	4.42903	3.28551	2.32921	2.55937	2.93749	2.67954	2.30414	2.13859	3.72996	2.78892	2.59185	2.73999	2.78369	2.85493
mRNA::Ttru_Chr1:3940637-3941294	727.691	304.086	412.587	320.875	296.732	259.406	396.266	326.206	301.761	365.779	389.561	337.931	354.326	324.987	360.401	361.452	377.871	383.135	306.447	280.839	298.563	406.157	349.827	356.766	402.437	365.385	356.257	387.903	402.997	393.056	404.557	333.399	366.63	323.891	366.372	362.792	473.698	387.049	412.17
mRNA::Ttru_Chr1:3941350-3943272	21.4744	21.8807	16.9871	18.0385	14.5342	15.2603	16.0735	15.4417	15.4507	14.4872	16.6199	22.8193	20.5518	22.6075	26.298	23.7585	20.8445	21.5894	12.8561	25.9892	27.6765	18.0573	23.3295	25.014	23.0366	20.5788	19.2433	23.178	27.1614	24.506	27.5526	22.5876	21.9316	20.8324	20.2284	18.3963	26.9323	19.2115	23.4465
mRNA::Ttru_Chr1:3944038-3944470	161.163	40.8862	81.1367	68.3238	50.7733	68.4097	180.931	40.7561	65.768	164.261	170.628	20.7496	19.3569	28.5307	26.5551	28.0821	32.5042	34.009	362.055	204.254	226.067	384.296	124.755	167.749	32.9341	151.586	43.9003	84.0456	55.4688	25.1891	91.1129	72.6817	68.2167	57.464	64.5618	68.4437	82.9731	88.6165	97.2624
mRNA::Ttru_Chr1:3944708-3947762	14.4163	61.1892	21.6661	32.5265	31.1516	34.7238	42.2667	32.8269	37.4987	54.0975	52.6189	68.2056	57.0572	71.6949	60.4471	62.6195	53.6983	55.5878	27.058	87.3089	89.963	41.4535	74.223	84.6736	57.0388	80.3116	51.7824	13.5206	19.3759	19.3963	18.1792	15.1185	11.4939	40.7136	33.9877	30.9083	23.5383	28.0283	22.6082
mRNA::Ttru_Chr1:3948152-3949997	116.746	152.84	93.6698	180.874	164.081	174.839	206.872	159.021	163.582	233.271	240.817	205.217	212.748	288.494	190.533	193.389	150.979	154.696	96.2826	328.759	326.424	203.399	272.375	283.482	179.42	273.095	155.859	155.808	163.877	173.062	207.417	165.603	155.738	214.053	226.604	203.253	128.654	158.377	163.121
mRNA::Ttru_Chr1:3950834-3952002	3.45161	18.4012	3.1923	6.81023	7.10829	8.09604	8.39431	7.05477	6.22885	7.99961	9.01012	23.6294	21.1902	34.5439	22.0086	20.9719	17.8664	22.1691	3.05055	35.0854	35.504	5.70981	20.7108	27.473	20.8944	26.2523	14.6474	4.75884	8.68276	13.6993	8.1559	7.08564	5.87085	21.0428	28.6499	19.5346	15.0767	17.5604	20.0419
mRNA::Ttru_Chr1:3952788-3953547	148.323	115.315	185.894	85.5276	100.235	72.9034	118.834	93.3067	89.1749	111.378	113.195	129.748	130.763	96.9064	127.025	127.765	137.81	141.315	359.01	145.918	149.984	243.378	144.009	147.487	129.412	138.039	143.353	146.682	139.224	138.58	138.473	137.5	135.179	91.7398	96.8034	95.7619	162.599	130.733	136.118
mRNA::Ttru_Chr1:3954025-3957216	17.4469	28.3519	14.3869	15.6779	14.6617	15.77	20.3559	15.6106	15.9493	22.5641	18.0754	32.6583	31.2917	39.8644	34.073	35.1592	32.6272	30.6943	18.5577	29.1506	29.583	29.0527	36.1188	38.481	35.3062	35.2441	31.2911	11.5623	16.5724	13.9172	14.3131	11.8617	8.71412	21.1114	18.0843	16.4512	18.1878	16.8458	19.3326
mRNA::Ttru_Chr1:3957400-3959962	0	9.88198	0.824999	15.2977	7.95741	16.1926	17.1849	12.6633	12.872	25.7954	20.9925	30.3697	28.3906	38.8442	11.3386	8.48002	4.38044	13.8333	1.39565	38.0226	40.8464	10.2847	36.8795	43.9629	7.82169	39.665	13.1249	0	0.224188	0.403625	0	0.235343	0.33411	3.4827	1.4325	1.48951	0	0.791442	2.64832
mRNA::Ttru_Chr1:3961029-3961656	5.33985	95.2325	12.4803	19.7452	25.9956	18.6873	11.5171	17.9789	12.64	13.4558	13.194	36.3795	45.115	60.2706	43.6569	37.835	20.8235	43.8526	0	14.9523	7.09559	4.15038	21.3536	12.8379	27.7719	32.9889	21.6951	4.74337	0	0	0	0	5.14819	48.9701	31.6345	25.5392	0	18.5454	19.1147
mRNA::Ttru_Chr1:3961702-3963244	10.8347	80.6137	18.1941	48.1652	38.5586	43.4669	38.8557	43.5813	40.469	46.1892	35.5174	110.123	113.68	172.831	93.441	89.6822	68.2327	73.9368	10.5039	73.3268	76.0638	29.6052	59.4137	60.4277	87.45	63.3071	67.6405	7.68928	14.2669	23.1549	15.8611	9.02889	9.40692	67.1831	48.6455	50.6818	29.7873	42.0257	35.5751
mRNA::Ttru_Chr1:3964481-3965932	1.71778	3.53341	1.95723	0.693888	0.31937	0.907543	0.078414	1.31786	0.426091	0.271858	0.146988	1.0527	1.3786	0.891915	1.88305	1.95294	1.00284	2.27375	0.166521	0	0.916397	0.260445	0.576398	0.330799	2.34388	0.300708	1.58703	0.186237	0.529206	1.0852	0.980628	1.01857	0.52047	0.912468	1.15982	1.41355	2.64934	1.71113	1.39491
mRNA::Ttru_Chr1:3966233-3969319	13.7635	10.2853	5.84504	13.922	10.0679	9.03783	8.56356	10.8143	9.3637	10.7979	11.0944	9.29699	11.6146	22.4021	14.4337	15.0835	8.49965	12.0137	5.21554	20.5367	24.29	10.4594	12.6094	12.5336	11.0477	12.895	9.87852	5.04172	9.63475	11.1905	8.64367	5.97417	5.45612	16.9202	14.196	15.0179	11.8754	10.3891	15.0379
mRNA::Ttru_Chr1:3971028-3973590	3.59136	46.3238	9.63983	10.0047	13.7125	8.60801	4.84394	10.1592	11.0003	0	5.16557	22.1228	23.6478	39.6496	43.4679	40.0752	42.7008	36.1674	0	0	0	0	0	0	49.5349	0	25.6228	4.69305	8.79522	11.3429	7.724	7.31317	5.5055	48.5256	40.8853	34.9233	21.6302	30.7468	26.3679
mRNA::Ttru_Chr1:3974155-3983983	0.519152	4.96588	0.995564	0.415115	0.489166	0.428704	0.439709	0.546284	0.235377	0.28964	0.21653	2.99576	3.54787	3.95232	1.85554	1.31433	6.852	3.17194	0.42782	0.949284	0.919378	0.836259	1.64395	1.90854	7.97318	2.60853	5.6646	0.255711	0.405446	0.352394	0.243331	0.371444	0.323972	3.19716	2.98292	2.84982	4.78323	8.0335	2.69617
mRNA::Ttru_Chr1:3984637-3985932	37.13	11.7428	14.3769	17.0863	18.0283	9.6953	8.87515	27.9716	20.2301	9.40535	14.2423	10.0692	9.11036	5.48449	9.53421	8.05	9.25947	15.8774	12.8236	3.77336	2.71645	14.3053	6.81584	9.7303	13.1244	11.1252	6.15819	15.7442	19.4935	23.737	14.9602	16.0426	11.499	18.0051	13.2674	16.3893	34.326	27.246	24.6287
mRNA::Ttru_Chr1:3986834-3988669	184.407	99.4932	128.922	74.5891	63.7702	47.9291	43.151	83.301	68.7679	35.9186	44.3985	65.7332	70.6746	34.0656	63.7882	57.6343	92.5802	103.885	91.4655	19.9374	15.794	93.9977	56.8654	58.6804	93.839	61.0169	75.3015	42.6341	51.4624	62.8869	41.3031	45.8871	39.2013	77.0569	71.0891	71.448	176.427	126.3	121.602
mRNA::Ttru_Chr1:3989007-3990963	1.65484	31.0223	4.45895	6.84968	4.70789	5.53674	4.31916	6.59285	4.25586	3.92867	4.41747	41.7251	39.1029	51.5798	42.8928	41.3898	32.6735	36.6304	2.63717	26.0859	28.308	7.72168	26.6824	29.0153	34.3295	22.4696	42.7468	1.30906	2.7854	3.39706	2.00628	1.54178	0.950325	33.4286	26.91	27.6155	29.251	30.9439	31.2768
mRNA::Ttru_Chr1:3991454-3992240	28.9252	22.7205	19.4467	0	9.04126	2.04817	13.8582	1.26233	0	8.11971	16.8018	0	3.80004	0	5.746	1.38187	2.58628	3.35085	1.67583	12.6396	6.28907	6.92518	14.5804	18.2397	2.48443	13.9509	0	18.1245	9.76448	3.56895	7.88542	23.7561	10.3107	0	0	0	0	2.90084	0
mRNA::Ttru_Chr1:3992979-3994952	9.061	14.6448	7.9575	17.3553	15.4248	17.4131	13.9599	15.3352	12.5147	17.4795	16.2376	21.3807	23.0544	24.7028	30.9532	26.9416	19.4744	19.3183	8.99612	25.8551	28.3485	16.3962	29.3403	30.3671	18.6135	27.0129	19.3538	13.1222	18.5489	17.3301	22.9189	15.3163	13.4147	27.6991	31.4491	27.8363	34.1907	25.0641	32.803
mRNA::Ttru_Chr1:3995107-3996057	37.273	43.3268	31.8636	28.6353	21.1549	19.3251	21.3373	16.2805	19.2546	23.5359	27.8354	53.2702	51.9102	82.3011	44.8564	53.9446	22.5195	40.4334	35.4252	35.799	33.2507	35.5683	19.1178	20.2012	42.7164	15.5731	33.757	78.3898	75.4513	73.6162	91.1861	68.1511	89.8045	27.9241	23.1344	22.6968	25.0941	17.9847	33.9092
mRNA::Ttru_Chr1:3996729-4000485	10.2013	23.724	10.4005	21.594	19.8591	20.0103	18.6172	19.7167	18.2804	18.4105	18.8053	27.6889	29.664	38.9318	25.519	25.0408	21.4172	23.5154	3.10759	19.2005	16.994	8.8199	16.0224	16.5045	25.9768	16.5204	21.856	9.50541	17.8952	22.2814	17.8844	13.3416	12.9449	27.8016	25.1724	23.3181	22.4663	24.0295	26.367
mRNA::Ttru_Chr1:4000780-4001566	0	0	0	26.5699	16.7734	18.0416	0	27.5716	17.6565	0	2.99565	12.5363	14.402	16.6795	19.7929	15.6945	12.0879	11.9449	0	0	6.28907	0	0	0	12.0897	0	16.9426	10.1876	21.0141	17.6473	23.8427	9.80069	14.6384	40.11	33.9951	36.1238	39.8653	25.8248	38.3045
mRNA::Ttru_Chr1:4001843-4002449	19.3789	25.323	14.3808	5.33343	4.68317	7.23791	6.79266	4.68677	2.9247	11.918	10.043	14.454	20.1691	12.913	11.6708	16.4183	10.8258	9.6586	13.8756	23.681	33.2849	16.6	28.9826	21.7093	6.23239	17.6253	16.2032	7.44381	5.85497	6.66127	6.5015	4.01906	4.516	17.0818	13.3225	13.0964	6.6133	8.80771	8.53676
mRNA::Ttru_Chr1:4003048-4005039	4.75376	4.49566	2.71832	3.76525	3.25414	5.11307	4.12329	4.6055	2.89401	4.28295	5.38382	1.3363	1.715	1.22244	0.890524	0.953918	1.8288	2.73711	1.49305	1.83247	2.60259	3.51425	2.07121	1.81177	3.6841	2.15968	2.56767	0.833723	0.667089	0.86075	0.673922	0.75533	0.501368	2.33053	2.01881	3.70369	4.7491	4.60853	2.6485
mRNA::Ttru_Chr1:4005518-4019962	0.471338	6.34327	1.15931	2.49471	2.27379	2.22741	1.54606	2.45673	2.21236	1.68231	1.97059	6.20603	5.43542	8.7101	5.8035	5.51101	4.92187	5.65055	0.218272	3.42125	3.81719	0.643428	3.71785	3.17546	5.7212	3.99886	4.49876	0.792002	1.31563	1.32823	1.18985	0.923219	0.655622	6.49049	6.27834	5.82204	4.95764	6.46781	3.58253
mRNA::Ttru_Chr1:4020143-4020719	127.391	63.7542	114.682	44.188	38.0528	34.8548	96.5105	35.1202	41.9891	78.3612	78.3215	51.6466	44.0108	36.4989	33.5275	43.769	49.3789	45.8266	238.296	183.116	144.353	261.526	128.295	139.679	50.9526	132.552	41.318	80.2387	119.961	96.4251	84.5221	71.7429	57.708	100.451	110.48	111.008	148.237	126.402	141.712
mRNA::Ttru_Chr1:4021502-4027486	0.443064	1.47808	0.621386	0.905409	0.321728	0.370591	1.36084	0.344872	0.583582	0.894877	1.38928	0.492398	0.591363	0.642985	1.03585	0.714464	0.616407	1.12878	1.67335	4.70548	4.69584	3.12064	2.04164	2.54877	0.383528	2.64572	0.444454	0.524442	0.421366	0.294595	0.64421	0.392057	0.563193	1.21872	1.665	1.95747	1.91935	2.10346	0.877138
mRNA::Ttru_Chr1:4028490-4030856	19.0208	9.77515	18.0497	10.6757	13.3513	9.33302	8.07491	12.4778	11.0764	6.9774	8.00758	6.65747	6.04816	1.0032	5.51478	5.24062	9.18488	7.88277	9.11822	1.41975	1.03122	7.28659	8.33333	6.3166	8.86328	6.91214	9.89678	11.7068	11.013	10.1841	7.65906	8.60568	8.77184	9.28093	5.48405	7.04192	12.4749	11.2006	10.5896
mRNA::Ttru_Chr1:4031612-4034237	88.612	105.333	72.9389	55.001	44.6005	47.3645	35.6268	48.1501	41.2875	38.4249	38.1518	91.9708	90.838	104.768	76.268	78.2787	93.5551	82.8394	20.372	76.3766	82.1268	43.8715	81.0348	87.4299	87.8623	74.2078	87.3567	28.885	40.8197	48.2743	48.0595	33.4233	27.0623	110.566	109.869	109.471	99.9858	119.806	96.6387
mRNA::Ttru_Chr1:4043678-4044347	0	0	0	0	0	0	0	0	0	0	0	0	0	0	0	0	0	0.323584	0	0	0	0	0	0	0	0	0	0	0	0	0	0.22641	0	0	0.788794	0.15731	0	0.41408	0.678739
mRNA::Ttru_Chr1:4047590-4048925	40.5194	118.421	42.5529	85.1799	77.0366	83.0419	76.1277	77.6335	80.3304	77.3256	88.9062	137.92	145.3	190.073	156.672	149.378	126.187	123.86	63.3194	124.528	129.25	79.1399	84.4552	94.3523	122.702	88.1135	123.461	64.7668	85.6217	111.849	104.531	82.4435	74.0384	140.177	155.701	146.049	107.806	104.06	128.127
mRNA::Ttru_Chr1:4049375-4049984	647.19	374.443	596.685	648.135	694.09	559.292	570.939	589.614	601.731	537.316	620.215	376.064	368.68	455.032	392.42	398.376	388.046	376.075	484.596	392.104	391.536	547.721	410.327	379.161	399.205	381.057	373.175	891.226	762.218	795.489	917.808	813.757	951.879	425.469	416.054	430.963	605.926	474.862	604.45
mRNA::Ttru_Chr1:4053862-4054825	15.0266	41.3943	57.3263	51.4186	49.8151	62.9489	106.488	104.662	80.3537	145.527	82.1072	82.2178	63.2463	35.6267	71.2927	61.8816	150.697	130.342	46.6714	37.4024	49.9471	88.4584	274.437	190.978	210.627	210.182	125.636	16.9342	39.9621	44.0076	27.2422	26.1601	17.6214	184.27	189.721	181.165	197.794	198.008	155.772
mRNA::Ttru_Chr1:4057923-4060876	0.073	0.529005	0.224333	0.224389	0.138061	0.198021	0.136875	0.128079	0.147324	0.119276	0.128864	0.131466	0.329265	0.261097	0.252973	0.244087	0.292475	0.094579	0.036982	0.195553	0.345118	0.152804	0.063137	0.58001	0.256034	0.394419	0.568997	0.08251	0.11688	0.073717	0.216391	0.034701	0.09208	0.460716	0.220768	0.456958	0.961266	0.755977	0.286665
mRNA::Ttru_Chr1:4060876-4065473	2.24266	24.319	4.88925	8.15909	5.19417	5.32744	4.38079	6.45999	4.27031	4.77798	5.00773	23.9628	23.8839	28.7562	21.4946	21.4495	24.8903	21.6258	5.81732	29.8729	28.8827	8.47908	23.2224	25.9966	21.3258	21.6738	21.571	2.53739	4.35289	6.22214	4.4984	3.68613	3.54497	24.8857	27.3358	24.8019	16.0511	28.7428	14.1109
mRNA::Ttru_Chr1:4065724-4067547	38.2204	50.7035	31.8059	28.6344	31.0874	29.051	31.7251	27.3172	26.95	33.4447	35.093	53.8167	56.1047	60.8821	50.933	53.9583	47.4114	46.014	22.1828	63.889	59.7857	37.5597	51.8393	50.7242	48.9774	44.6084	50.9645	15.7637	27.071	26.7609	27.9962	20.1324	15.8643	39.4228	41.4005	40.8514	42.7886	42.3362	52.0979
mRNA::Ttru_Chr1:4068397-4070164	65.0715	45.829	46.5489	67.498	67.688	64.9407	82.6859	63.611	65.0288	86.397	90.7696	54.2687	55.1603	68.7763	64.2932	63.0645	56.1726	54.3363	67.0693	96.8625	102.279	91.49	84.0912	91.4562	60.8618	84.0669	54.0871	85.1295	80.5434	72.7215	87.119	85.3746	80.6236	50.8057	44.1845	46.6719	42.372	46.7497	43.2964
mRNA::Ttru_Chr1:4070371-4071639	21.2337	12.5311	19.3491	20.9796	13.9725	15.4822	22.9853	8.68241	14.5085	27.9112	26.7365	11.7727	11.5881	16.1967	15.8121	16.7312	10.7023	12.973	32.6152	42.3015	38.9082	38.1185	18.786	20.3838	11.6778	22.684	7.69425	27.6003	22.4149	18.4539	31.4984	25.2617	27.7955	17.8721	17.2024	15.5594	14.7666	13.6516	14.1982
mRNA::Ttru_Chr1:4072883-4075554	70.9203	88.7528	73.5446	80.0551	74.2913	78.7272	90.1985	74.9687	82.8642	99.4606	102.027	107.238	108.281	132.581	104.295	94.0815	95.8991	86.9604	78.7418	138.666	134.166	95.7093	121.261	119.951	100.714	115.118	86.3	94.4031	81.995	73.7867	105.845	90.4554	90.0444	65.6719	59.0649	56.5523	41.2691	52.3154	40.6772
mRNA::Ttru_Chr1:4075798-4077850	19.3403	68.3982	44.6673	35.3671	28.7867	28.8696	55.6782	33.3498	34.9658	59.5192	51.9861	53.7833	50.2111	64.5327	55.3426	56.8327	62.0215	62.3847	47.9351	69.4996	73.6658	75.8739	65.9029	71.6179	59.5393	68.1117	53.4006	24.5338	31.7698	58.253	27.4473	28.4568	25.2533	56.9668	54.3321	56.1951	62.4124	65.0763	67.7295
mRNA::Ttru_Chr1:4078260-4080726	4.90325	24.5465	6.23833	16.8748	13.7904	16.9004	22.1913	14.1384	16.7476	27.1207	23.6334	30.9572	30.87	37.8175	29.2485	29.1077	20.4795	20.9613	8.21038	60.1711	46.4671	14.7962	43.8501	39.4467	25.4344	36.5941	22.6499	6.19267	9.8971	14.3231	12.9927	8.76667	6.80055	30.2981	26.6169	22.6975	19.2692	18.4765	20.0179
mRNA::Ttru_Chr1:4081001-4082129	344.747	189.126	267.574	155.357	140.305	116.7	142.442	147.576	138.847	134.134	151.459	165.557	173.814	149.206	168.405	170.134	187.379	180.395	156.976	94.8204	99.2314	191.956	145.644	132.876	193.35	138.753	180.432	225.888	248.42	234.718	252.418	230.064	220.59	263.712	237.747	221.736	270.188	285.168	276.636
mRNA::Ttru_Chr1:4082310-4083885	22.7024	145.615	71.1742	33.7116	33.4953	39.5698	106.714	40.6719	43.2834	127.043	99.7619	132.331	127.482	15.0609	115.965	114.321	50.1879	108.139	20.149	14.3885	12.6728	31.9745	162.49	115.174	69.8137	170.335	48.2727	27.7554	53.1118	59.7874	33.0722	31.2314	27.1525	67.8788	67.2513	57.1326	37.3322	22.1445	61.2349
mRNA::Ttru_Chr1:4084387-4086926	55.9921	233.807	134.538	151.683	149.373	141.829	166.198	183.203	178.039	176.006	137.168	293.323	232.138	72.6831	162.934	185.762	253.906	206.03	234.839	98.0281	99.6348	198.491	323.118	260.537	188.242	188.491	389.012	81.731	128.094	81.3073	81.9127	84.7695	66.9725	157.429	171.117	174.793	275.527	255.523	241.742
mRNA::Ttru_Chr1:4087295-4090514	0.758411	0.976491	0.232078	0.271805	0.188173	0.495136	0.839819	0.349466	0.468522	1.14753	1.19032	0.718472	0.299454	0.415634	0.977595	1.10997	0.59845	1.11801	0.538686	1.87284	1.77904	0.869002	1.09123	1.51685	0.558763	1.16178	0.920015	1.05143	0.460909	0.905709	0.754883	0.568525	0.544803	0.943412	0.862527	1.16003	0.956681	0.91729	0.665829
mRNA::Ttru_Chr1:4091152-4092097	555.531	565.439	663.11	504.689	435.181	410.42	892.641	463.174	436.55	872.833	843.105	596.885	518.821	599.011	569.473	559.582	609.88	603.208	760.163	653.562	665.179	1159.54	976.85	1081.75	573.866	968.333	673.782	618.461	661.719	748.171	647.805	527.237	521.603	660.628	612.419	628.915	1241.76	1175.75	994.314
mRNA::Ttru_Chr1:4094018-4101214	0.749339	2.30578	0.567407	0.502109	0.450709	0.381964	0.646845	0.48225	0.325315	0.676615	0.498198	1.37041	1.82363	2.80346	1.70828	1.95615	1.32733	1.71557	0.604337	1.58769	1.7142	0.651022	1.14698	1.03708	1.81851	0.938604	1.39297	0.336662	0.6803	0.815071	0.643477	0.431439	0.589917	1.49736	1.39357	1.04583	1.30041	0.929009	1.44596
mRNA::Ttru_Chr1:4105792-4114301	0.632425	8.55631	1.81763	2.64469	1.041	1.95355	1.19395	1.73094	1.29069	0.946011	1.3509	4.29457	4.57479	1.35477	4.42551	4.52709	7.4857	6.07897	0.882716	1.13308	0.943144	2.3467	4.01184	4.34143	5.6071	5.06276	6.59325	1.03049	1.284	1.41919	1.36169	1.11618	0.92381	7.43548	7.64662	7.28605	14.2473	22.5222	5.93053
mRNA::Ttru_Chr1:4115961-4116906	490.263	490.358	560.206	216.308	223.108	184.963	16.6568	201.478	193.17	0.848099	57.9002	258.785	265.092	278.116	386.565	320.415	393.366	302.705	0	0	0	0	0.416291	0	352.026	0.457707	306.701	454.735	500.546	536.549	511.228	433.672	426.517	1.95609	0.527027	2.79065	1.46795	2.82668	2.7128
mRNA::Ttru_Chr1:4119358-4120321	295.359	185.787	157.417	158.881	159.26	131.906	87.5193	124.247	122.469	84.877	121.67	236.292	214.344	308.787	233.636	199.734	139.654	141.306	7.60156	13.7865	14.8971	11.5973	11.2551	12.5251	153.61	13.1894	195.396	282.823	350.341	304.444	414.642	323.173	312.822	283.592	302.63	258.027	238.502	195.757	353.751
mRNA::Ttru_Chr1:4121168-4124617	7.82846	3.35003	3.22722	0.675531	0.36482	0.902371	1.20107	1.39736	0.310633	0.431608	0.801436	0.774202	0.704881	0.347295	0.949055	1.11343	1.02615	0.922403	0.902055	0.85721	0.441445	0.717532	0.488781	1.0836	0.604156	0.581571	0.538718	1.1625	1.39105	0.315707	0.858523	0.938075	0.494453	6.41203	3.46624	3.12267	2.33871	2.74573	3.15258
mRNA::Ttru_Chr1:4121223-4122186	3.67622	3.45497	3.69358	6.6066	5.21241	5.9364	12.2025	3.55263	5.19948	18.1539	12.6495	6.98656	6.18275	7.03349	10.7692	10.3846	4.11982	6.30711	19.0926	23.2681	25.6804	21.558	13.7786	15.9375	4.83698	13.8553	8.87274	9.70024	6.9889	5.9299	12.045	12.9818	10.6278	2.62382	6.59503	3.06772	8.56805	4.44505	10.6398
mRNA::Ttru_Chr1:4125247-4141465	0.917553	11.8419	2.23721	2.74778	1.72455	2.29921	2.15108	2.39405	2.0391	2.56665	2.80851	8.88452	9.37774	9.90184	9.1576	9.28887	8.17943	8.4695	1.76498	12.1014	11.4819	2.28672	11.4545	12.0627	8.37721	11.3903	8.73525	0.817332	1.15318	1.14553	1.20162	1.13083	0.850667	14.851	11.4167	11.0666	7.61459	10.5131	7.60067
mRNA::Ttru_Chr1:4129181-4132196	0.116295	44.5696	5.55508	2.9752	2.0412	2.24383	2.48245	2.0558	2.48356	2.23265	1.55547	42.8745	34.1883	23.4054	40.1175	37.6687	43.2953	46.2297	1.84372	9.27172	17.5419	6.05278	44.8822	48.0608	38.3791	46.299	47.316	0.392678	1.69322	0.887582	0.997766	0.85057	0.653324	44.3888	48.6449	47.4571	32.4952	51.5329	33.718
mRNA::Ttru_Chr1:4141848-4146407	0.30348	4.37786	0.988594	1.58155	0.966504	1.39005	1.85759	1.29948	1.14587	2.18657	2.4959	2.05265	2.22793	1.1833	1.97339	1.86703	4.01782	3.63258	0.649492	3.25818	3.38045	1.76819	4.29918	5.02805	3.73971	5.45639	3.3967	0.879124	1.04906	1.38467	1.2418	0.935109	1.06712	3.06586	2.69246	2.77198	4.24424	6.55982	2.04165
mRNA::Ttru_Chr1:4146577-4150614	2.08033	36.4822	5.9778	12.1165	7.7124	12.4576	15.2028	10.8169	10.2672	19.2418	15.0381	39.162	36.7752	60.0542	43.0918	41.1352	38.7052	36.5594	6.3082	74.8941	75.8042	14.2832	44.5916	57.1094	38.2677	50.054	30.871	2.64839	4.99872	6.804	5.19185	3.41547	3.7751	37.8583	27.4794	24.5546	15.9157	25.5693	13.0791
mRNA::Ttru_Chr1:4152103-4159387	0.751362	2.59558	0.760455	1.92643	1.57067	1.6595	7.24739	1.01343	1.62002	9.97621	9.24846	1.67895	2.21948	2.04502	4.43471	4.74746	1.64528	3.87588	0.880955	10.0535	8.74918	2.54219	15.615	16.6056	2.28359	16.7575	1.37547	2.75455	4.84638	5.53514	3.74339	2.66272	2.31245	6.07047	4.46716	5.25584	6.02091	6.39787	4.14063
mRNA::Ttru_Chr1:4161482-4164151	1.10792	53.2032	7.85878	20.4079	15.4663	18.3408	19.1503	15.2285	17.6477	27.7103	23.825	45.3094	42.7985	69.4401	49.1805	50.6314	38.1289	44.287	1.98361	70.7409	65.8842	14.9964	59.7629	66.2036	45.2297	65.1858	38.834	2.99721	7.79687	7.54196	7.6214	5.19743	4.37471	55.4891	51.0282	46.7261	25.0979	41.2457	31.1991
mRNA::Ttru_Chr1:4165359-4167540	17.5479	22.3778	20.299	34.6695	33.4329	33.3838	35.3118	36.8035	31.8299	36.209	35.87	21.9209	19.9884	30.6542	21.1872	21.1247	23.5545	22.4299	9.16376	28.4073	27.6348	18.7201	27.2533	27.5198	23.6288	27.0178	21.5111	36.5885	35.897	30.8117	36.4773	32.0921	31.4958	24.9548	24.0387	21.5438	23.6767	22.7106	21.8426
mRNA::Ttru_Chr1:4171207-4173660	4.00262	27.9881	6.67612	11.026	8.59673	12.1877	17.986	8.54964	9.08306	23.3712	24.3691	18.2004	15.9325	14.5271	20.3947	21.7738	21.2319	18.0432	3.08572	28.6219	25.1754	9.67246	35.8025	40.7526	19.977	45.1473	18.0415	2.9374	8.56574	7.19877	4.47478	4.6862	3.90099	36.5072	41.5371	38.0888	36.0256	41.2932	25.1244
mRNA::Ttru_Chr1:4174300-4177567	9.21926	17.0668	9.16172	16.3776	11.3232	13.3304	16.8978	12.1188	13.2386	19.6777	17.6445	18.9954	18.9061	24.1824	19.0107	21.4039	17.0104	16.6693	15.4727	41.3013	37.9448	19.185	27.4028	32.6361	17.5926	30.7579	16.2942	13.155	16.0136	16.2385	20.9262	14.6502	13.3593	21.5536	22.6722	20.1288	20.6689	18.6794	19.5666
mRNA::Ttru_Chr1:4178754-4180939	5.0358	21.8819	5.73934	13.3424	9.04559	11.2668	23.8922	10.2941	10.8802	28.6054	28.2019	19.9365	16.4038	24.8026	23.4523	20.7349	19.0914	21.3506	8.26649	72.2408	70.5551	17.9851	50.4944	61.1263	19.6314	60.385	18.7022	6.46038	11.1775	10.2664	12.7733	8.20047	8.56605	14.5906	17.0324	13.9613	15.3568	13.0478	13.3061
mRNA::Ttru_Chr1:4181190-4183858	63.9288	40.9787	48.7497	55.1289	54.8522	51.8076	44.4856	50.3647	47.8004	43.83	47.0929	45.7014	52.3992	74.3599	49.5405	48.6393	40.0276	41.2467	45.8485	68.9466	71.1254	51.2912	45.7243	43.1716	50.3375	44.0152	38.2511	87.4527	85.1476	92.2193	99.6035	80.2072	94.9608	44.7505	40.9537	38.6017	34.9356	28.5639	42.021
mRNA::Ttru_Chr1:4184249-4187095	13.7362	58.8793	19.2249	43.5771	41.905	40.8484	37.7536	42.9634	44.0261	42.6156	41.2102	49.9896	48.3043	72.5464	50.9662	50.879	38.9235	43.1113	10.8589	53.9133	55.6587	24.5092	49.5244	54.5277	41.433	54.5139	42.7416	17.6993	28.4421	27.4204	27.6442	22.8013	18.171	49.7517	39.5419	38.0566	37.3767	38.4957	41.8821
mRNA::Ttru_Chr1:4187667-4188697	110.181	105.517	145.437	138.178	141.009	132.47	192.967	140.843	124.234	261.923	197.937	111.313	133.535	113.695	99.6195	84.4118	63.2419	77.9727	162.995	120.411	132.881	157.218	175.239	136.79	98.4774	167.894	69.9162	154.136	243.245	407.822	230.014	199.082	196.093	181.328	183.849	161.358	121.793	90.4577	203.232
mRNA::Ttru_Chr1:4188887-4190618	3.72322	4.02627	2.21857	1.81	1.79592	1.8286	4.42387	2.48017	1.23216	5.48776	4.86458	2.66986	2.02252	1.44076	2.10173	1.91302	3.6402	2.53138	3.51059	1.80042	1.79788	3.50844	6.62901	5.20686	5.00819	6.7959	3.14403	4.37547	6.21027	3.10729	3.90089	3.2369	3.37129	2.84858	3.35863	3.0816	6.8945	3.1161	3.95643
mRNA::Ttru_Chr1:4191337-4192820	37.5623	56.8154	38.8467	109.337	110.677	102.566	74.6356	106.749	101.716	67.4845	83.4885	82.6987	89.0538	154.555	92.7609	97.8655	64.5854	72.0066	50.4432	83.9512	84.244	50.2069	56.2472	61.9867	93.305	57.2867	60.2297	154.898	140.91	128.026	169.952	152.232	171.722	72.1344	55.1553	56.4817	62.4752	45.5166	78.4308
mRNA::Ttru_Chr1:4193409-4194798	10.7508	58.4758	15.3997	42.2882	44.6575	50.2093	42.4091	41.3667	39.7371	39.5121	40.2734	69.5663	70.5316	94.9406	79.2536	73.266	56.5558	59.361	7.55042	80.3823	79.1844	21.7159	58.7312	60.4242	60.6301	53.2675	63.1539	17.2859	15.7264	27.6556	16.9	15.041	13.6164	66.8072	69.3432	65.2039	54.4514	61.6781	59.7906
mRNA::Ttru_Chr1:4195218-4197561	0.075178	0.306657	0.088894	0	0	0	0	0	0	0	0	0	0	0	0	0	0	0	0	0	0	0	0	0	0	0	0	0	0	0	0	0	0	0	0	0	0.119006	0	0
mRNA::Ttru_Chr1:4197714-4199522	0	0.182393	0.029729	0	0	0	0	0	0	0	0	0	0	0	0	0	0	0	0	0	0	0	0	0	0	0	0	0	0	0	0	0	0	0	0	0	0	0	0
mRNA::Ttru_Chr1:4202434-4206950	11.9358	53.6525	21.2673	46.5945	42.1578	46.4941	57.1355	42.5007	43.3399	70.5544	64.3727	51.5246	53.5505	66.0784	43.606	44.432	47.2277	45.9148	23.3597	77.4676	72.3672	42.7912	69.6442	72.8	51.9129	76.5244	45.2165	26.9273	33.1945	32.7047	36.3079	27.37	24.9083	61.1504	60.4706	54.5761	46.96	59.7448	46.2481
mRNA::Ttru_Chr1:4204210-4204785	0	0	0	0	0	0	0	0	0	0	0	0	0	0	0	0	0	0	0	0	0	0	0	0	0	0	0	0	0	0	0	0	0	0	0	0	0	0	0
mRNA::Ttru_Chr1:4207150-4208909	0.051851	0.282337	0.306776	0.273071	0.188709	0.448447	0.309976	0.231724	0.134266	0.502515	0.232808	0.118968	0.198421	0.471189	0	0	0.793589	0.171259	0.530065	0	0.415055	0.344243	0.114097	0.261967	0.278096	0.238095	0.456967	0.2221	0.140093	0	0	0.062285	0	0.828235	0.527404	0.3024	5.00819	4.41683	1.6217
mRNA::Ttru_Chr1:4213866-4214638	0	0	0	0	0	0	0	0	0	0	0	0	0	0	0	0	0	0	0	0	0	0	0	0	0	0	0	0	0	0	0	0	0	0	0	0	0	0	0
mRNA::Ttru_Chr1:4216593-4217518	0.056528	0	0	0	0	0	0	0	0	0	0	0	0	0	0.263966	0	0	0	0	0	0	0	0	0	0	0	0	0	0	0	0	0	0	23.8301	20.4419	28.604	34.1463	26.5833	33.491
mRNA::Ttru_Chr1:4219718-4224573	0.129136	0.186976	0.091524	0	0.02008	0	0.019968	0	0	0.069722	0	0.038377	0.032058	0	0	0.035636	0	0	0	0	0.033639	0.022352	0	0	0	0	0.036941	0	0	0.02159	0	0	0	0.1688	0.115417	0.141621	0.207219	0.252727	0.167357
mRNA::Ttru_Chr1:4225624-4228793	20.6619	17.4822	20.7703	13.6207	14.4872	15.8904	22.4738	15.6408	13.7565	25.7525	22.2371	13.0748	10.51	10.8729	11.7592	11.8555	12.3801	11.2092	30.6832	25.7537	25.0173	26.056	30.5521	28.7115	10.5637	25.7227	13.6349	22.5354	19.2945	17.7756	21.4995	20.4007	19.6911	15.942	15.3606	14.0692	15.7844	18.3698	15.1601
mRNA::Ttru_Chr1:4229235-4231531	12.1086	129.869	24.995	41.4371	27.4129	35.874	39.2842	32.1948	29.4498	46.899	41.7689	151.506	149.023	192.087	164.92	149.393	117.919	131.393	36.9394	308.925	280.675	62.4324	205.34	219.434	128.502	201.416	123.138	15.6538	24.8977	36.3843	29.4963	17.8022	16.6244	155.788	161.652	139.767	84.1178	109.196	109.1
mRNA::Ttru_Chr1:4231655-4233290	42.2872	33.7846	30.0806	53.9107	42.7797	42.9984	34.8668	49.2692	40.2991	37.7609	38.6222	51.0623	49.8163	67.3543	53.9914	56.0376	38.2652	45.6774	11.6953	71.2019	72.9116	29.5168	58.532	63.617	47.369	53.9484	40.5249	45.9943	53.3866	57.1412	69.9941	55.6698	52.4766	55.9181	52.718	53.2085	43.9283	44.7003	53.9473
mRNA::Ttru_Chr1:4233703-4236479	6.49948	38.0562	10.0961	31.7074	27.4465	35.3691	33.721	29.0123	29.3673	44.3201	34.4305	37.5247	39.7877	52.7125	38.1116	38.1668	35.4744	34.3417	7.87524	43.837	39.4784	14.0696	54.091	51.553	38.763	50.414	35.2867	9.09549	15.3469	14.6139	13.3966	11.5503	7.3425	36.2829	32.8662	31.3076	30.6412	33.6605	27.2726
mRNA::Ttru_Chr1:4237076-4242050	2.68599	53.5004	8.95285	17.7524	13.7562	16.3858	19.0325	16.4191	16.7452	26.3443	22.1658	45.3499	39.8212	47.6358	42.9885	42.3494	41.8898	44.6753	4.04119	57.919	51.8689	13.747	54.8317	59.0917	44.5207	56.3431	45.114	5.30598	8.36512	11.4273	10.1708	6.62438	5.12892	56.1391	46.968	43.1887	29.5366	55.1007	32.8132
mRNA::Ttru_Chr1:4242511-4243168	3741.12	1863.14	3265.38	1628.5	1502.99	1242.74	1226.45	1481.57	1277.11	969.771	1190.11	1435.48	1567.35	1489.91	1412.2	1402.28	1635.93	1551.97	770.509	1341.23	1359.16	1294.53	1241.09	1230.54	1512.74	1193.65	1702.18	867.135	1339.29	1631.41	1390.39	961.965	966.933	1519.28	1884.7	1795.62	1904.42	1893.82	2154.26
mRNA::Ttru_Chr1:4243386-4243943	20.7197	70.9321	20.8825	65.3855	42.5084	44.4808	52.9694	39.3002	35.8481	54.7585	65.8219	115.117	112.098	158.302	117.694	103.94	69.3389	75.091	41.8704	171.357	151.965	29.9886	116.722	104.017	93.2242	94.235	81.7806	36.3678	53.5395	56.9761	53.1448	31.2944	32.3275	95.4398	53.9761	38.0485	79.4925	31.1536	69.4941
mRNA::Ttru_Chr1:4245922-4248892	68.2812	39.7758	41.363	41.1452	41.5831	38.1834	38.8488	36.6775	36.659	42.7946	42.8083	42.3369	39.5847	55.8002	40.0574	39.81	40.265	32.6974	55.5528	59.9621	58.8082	59.0046	52.8456	52.5346	38.8982	47.8886	40.1231	43.3287	42.8046	47.6295	49.3228	38.9646	39.0658	45.7101	45.5376	42.0521	37.0831	36.2025	43.8921
mRNA::Ttru_Chr1:4248013-4250756	20.0442	28.3118	20.986	8.03345	8.0412	6.54878	8.52325	8.62715	8.05242	7.88691	9.0468	17.2535	18.1106	17.6193	15.6231	14.4022	20.0239	17.686	6.47143	14.4496	12.5514	11.2963	10.667	13.1231	20.7739	12.763	16.1228	8.01334	12.0172	13.5374	10.7877	6.88873	6.74706	18.5443	14.8714	14.9625	18.3627	18.2371	16.2682
mRNA::Ttru_Chr1:4251993-4253388	0.916796	0.617126	0.160848	0.182446	0.419765	0.476727	2.14192	0.153807	0.35843	2.75957	1.6208	0.15797	0.394883	0.156086	1.21737	1.02565	0.526672	0.45497	2.53272	7.33919	7.55992	2.64304	5.29672	5.90572	0.492436	5.53513	0.454554	0.586187	0.555377	0.525649	1.5438	0.90428	1.09229	0	0.231732	0.570508	0.557245	0.149643	0.694538
mRNA::Ttru_Chr1:4254004-4255911	6.05064	5.41586	5.88773	25.171	25.3451	27.0548	4.16825	24.8508	23.9416	3.19824	4.55041	19.1784	19.2985	37.9389	11.8005	8.66411	10.5024	10.766	1.14641	4.71044	5.75598	3.25631	3.83765	4.40587	14.8259	4.97598	12.6047	13.951	12.4298	14.1129	15.5255	13.551	14.4616	5.08756	7.81834	7.99592	9.25091	7.90532	9.42211
mRNA::Ttru_Chr1:4254004-4256440	0.885413	0.776559	1.31916	0.305357	0	0	0	0	0	0	0	0.212836	0	0	0.205454	0.199828	0.238845	0.154708	0	0	0	0	0	0	0	0	0.206098	0	0	0.685292	0	0	0.620293	0	0.080134	0.94182	0	0.207216	0.102989
mRNA::Ttru_Chr1:4254529-4256440	0	0	0	0	0	0	0	0	0	0	0	0	0	0	0	0	0	0	0	0	0	0	0	0	0	0	0	0	0	0	0	0	0	0	0	0	0	0	0
mRNA::Ttru_Chr1:4260774-4271770	2.36855	49.5601	9.11384	13.5569	11.3969	13.8485	10.7815	12.2487	12.8528	11.8915	13.0952	24.4231	25.3021	23.4802	27.6371	24.5999	32.4603	28.3686	4.75251	42.1936	36.115	11.0441	37.7375	39.4611	25.8415	36.628	28.4953	11.219	14.5897	12.5529	17.1671	12.7626	13.3969	45.9687	38.5636	37.4625	26.8501	47.1481	23.0485
mRNA::Ttru_Chr1:4272353-4274514	131.923	50.5923	74.1208	37.7149	36.9956	54.3085	120.943	43.8425	40.5847	140.557	119.784	45.4308	52.2574	8.43454	88.9284	92.8675	28.8992	57.9419	56.9184	8.98316	4.49129	39.6794	64.4166	56.4486	26.8014	53.6991	41.9964	49.7642	68.5755	15.725	34.5613	45.7448	31.3053	105.608	117.862	122.11	111.602	124.247	87.1761
mRNA::Ttru_Chr1:4275686-4276468	16.1898	25.8513	19.7238	3.13966	4.21033	3.97773	1.65415	2.95973	4.50199	0.209821	2.04632	9.78332	10.7751	5.1454	12.1927	13.9621	11.6757	14.6568	0	0	0	0	0	0	10.9372	0	8.70469	8.24078	17.5122	27.678	15.9786	12.1009	17.0758	14.5612	15.1934	12.1201	29.5123	13.9842	22.15
mRNA::Ttru_Chr1:4276566-4277548	5.12943	7.68756	4.80291	1.62206	1.75893	1.52068	0.788213	1.91682	0.722295	0	0.244951	3.52058	1.67303	0.741667	4.12307	4.42764	3.62956	1.99333	0	0	0	0	0	0	2.35255	0	2.40541	6.59076	6.99296	4.13851	6.42738	5.54796	5.66557	4.95083	3.71669	3.49673	4.30903	5.88695	3.46847
mRNA::Ttru_Chr1:4277581-4280057	5.00539	37.3286	10.7065	8.58099	5.85283	6.63278	8.16909	6.51065	6.06603	8.90236	7.95959	25.6927	25.1847	28.8299	37.4339	36.9245	32.0482	36.5702	3.77238	21.3409	19.1742	11.3372	20.3651	18.7953	30.9156	21.3758	29.4772	2.45589	5.63537	5.8246	4.34056	4.25818	3.24506	26.2639	24.2553	22.7639	24.7419	26.4174	26.1208
mRNA::Ttru_Chr1:4280218-4282324	20.109	27.0884	16.9398	16.9584	13.7074	16.3283	20.9676	17.8693	15.5493	19.3122	21.2644	27.4461	24.6664	28.8324	25.9108	29.4506	24.5279	27.9282	16.3751	42.6426	42.9808	27.804	36.9674	33.9549	31.4376	34.1048	27.484	18.4045	27.2365	28.7027	27.9061	19.9351	18.201	37.5534	30.587	30.1116	35.253	41.154	27.7254
mRNA::Ttru_Chr1:4283152-4285535	12.8945	73.2566	23.8629	58.7586	41.3976	46.4124	48.0563	47.4712	43.8956	52.7416	55.3546	74.5287	79.3855	111.934	89.7248	89.1763	65.3387	70.527	19.6846	114.651	100.245	42.0579	79.4448	82.1896	82.1902	72.3233	62.416	40.8555	60.9509	69.6511	59.7739	40.8801	44.3256	75.968	59.2079	57.1084	56.0125	45.2403	61.2048
mRNA::Ttru_Chr1:4286176-4287307	7.7457	14.4706	3.9242	40.2903	33.95	40.0391	43.9495	35.4851	32.1305	55.7443	47.1375	33.8592	37.871	58.7264	33.1423	37.0733	27.3186	22.9093	7.45011	55.8723	59.3403	25.9677	46.8728	47.8443	29.5318	40.11	31.3174	14.3428	19.305	12.9131	20.3489	17.8765	18.5919	11.2275	14.0014	15.9897	16.5772	16.1346	13.6281
mRNA::Ttru_Chr1:4286548-4287307	0	0	0	0	0	0	0	0	0	0	0	0	0	0	0	0	0	0	0	0	0	0	0	0	0	0	0	0	0	0	0	0	0	0	0	0	0	0	0
mRNA::Ttru_Chr1:4287531-4288863	36.5246	50.7482	28.7714	46.1054	33.507	30.9617	23.4106	36.3598	33.8623	21.2771	28.302	27.1306	32.7869	33.078	33.8826	32.3068	28.103	31.9952	9.51965	24.8238	20.9717	16.2203	18.6058	24.2996	30.5429	20.1214	27.7815	56.5704	74.492	68.0958	69.3022	50.0392	56.089	55.301	50.211	46.1342	54.0881	55.2664	47.3769
mRNA::Ttru_Chr1:4289368-4291611	1.89346	8.65454	2.16915	4.2968	3.30225	5.39876	5.59759	3.35887	2.91991	3.89635	5.65805	4.74693	4.25996	6.66187	4.13757	3.74711	4.48221	4.57586	3.36082	7.01078	7.04334	4.41601	2.49312	4.63928	4.46587	4.7485	3.70153	1.67994	1.69368	2.00313	2.59738	1.83715	1.68811	6.8062	11.612	11.8923	8.32311	7.70668	5.5668
mRNA::Ttru_Chr1:4291770-4294165	2.35002	17.1268	3.92613	4.55221	4.81144	5.13452	4.67439	4.49345	4.76108	5.57582	5.61806	12.7164	12.8321	16.9035	12.3975	12.3431	14.5125	12.3732	1.86423	16.8036	16.6371	4.29297	11.8092	13.926	13.7273	11.722	11.5851	3.06908	6.0952	6.37149	4.14149	3.01927	1.80023	10.3899	8.74854	9.22117	9.63548	10.3282	7.50308
mRNA::Ttru_Chr1:4294320-4298789	15.3161	73.6302	19.5411	39.7947	34.252	39.3489	50.0785	38.1279	38.819	60.5077	57.1995	76.5166	78.9606	106.097	81.0042	81.6137	61.4757	67.6745	13.4092	107.749	106.545	29.5809	96.4105	101.564	74.451	101.879	64.0929	17.7204	22.6012	27.2489	27.8352	21.2119	19.3538	84.8679	75.6352	70.349	45.1753	58.423	46.3864
mRNA::Ttru_Chr1:4299530-4299752	0.70889	1.31116	0.86421	3.54908	0	0	0	0	0	0	0	0	0	0	0	0	0	0	0	0	0	2.8867	0	0	0	0	0	4.6601	0	0	4.22172	0	0	15.1123	1.93675	5.73505	0	0	7.10318
mRNA::Ttru_Chr1:4300641-4301094	5610.56	1503.51	4654.98	3544.06	3953.62	3276.31	3201.2	3332.67	3159.03	3551	3610.12	2136.63	2370.48	1587.29	2340.92	2384.73	2188.3	2304.67	8814.59	1497.98	1452.9	4762.24	2259.04	2045.51	2173.93	1834.02	2837.67	4874	4684.55	3670.21	4212.31	5107.86	4708.21	3033.58	4076.46	4007.29	3930.6	3927.79	3841.89
mRNA::Ttru_Chr1:4300705-4301094	2195.3	437.929	1888.02	591.944	627.473	703.15	804.548	625.922	846.6	365.111	604.238	0	0	0	0	0	0	0	0	0	0	0	0	0	0	0	0	4313.61	1079.38	2172.19	1410.67	1220.36	3686.88	0	0	0	0	0	0
mRNA::Ttru_Chr1:4301676-4302362	244.79	137.863	168.86	127.158	94.4405	103.234	101.97	102.946	84.2931	99.612	103.249	128.709	136.204	164.702	149.728	198.228	144.639	162.791	92.3981	132.623	133.868	151.224	124.568	145.633	150.27	130.585	141.328	165.22	162.722	142.923	174.791	145.946	179.352	140.75	140.444	137.796	204.603	124.21	187.758
mRNA::Ttru_Chr1:4302537-4305045	63.8311	83.8791	57.8929	85.5309	70.0021	68.7784	71.7865	66.2089	68.5953	77.5109	83.8099	102.416	112.848	151.704	114.984	114.122	105.825	101.15	83.083	149.439	148.799	107.799	110.796	109.758	105.157	101.571	104.051	76.89	85.648	92.6941	95.0282	79.1792	85.8392	76.4453	75.3351	71.3671	61.6264	58.5812	68.611
mRNA::Ttru_Chr1:4303945-4304653	115.969	111.723	106.917	109.738	97.0739	105.934	149.422	105.508	117.19	147.284	152.352	143.87	135.764	236.588	127.787	162.841	81.2724	100.577	159.672	215.236	240.695	160.688	170.222	179.149	122.892	178.64	115.158	151.564	152.256	194.457	189.323	137.424	167.474	157.154	182.027	193.298	95.5398	120.089	119.421
mRNA::Ttru_Chr1:4305321-4305939	654.547	676.041	744.752	519.253	487.537	448.439	615.276	583.514	549.629	540.511	592.498	719.297	693.652	591.602	673.094	683.152	753.845	813.586	743.245	615.654	642.126	760.696	1021.22	914.96	737.512	896.584	772.819	551.254	651.309	592.255	576.289	535.811	487.165	601.647	620.7	692.031	1153.85	807.367	1080.99
mRNA::Ttru_Chr1:4306520-4309725	24.2894	114.911	42.9832	52.8957	43.867	47.6708	53.209	50.8498	45.9352	66.6783	58.5007	89.0904	85.2439	70.5663	92.7984	95.3322	118.747	103.301	37.8867	92.9905	91.3219	84.0533	133.398	133.178	118.873	116.697	118.089	58.3806	74.9755	49.3378	76.8367	54.7424	52.6256	72.7018	68.9043	67.1369	89.9938	96.9709	72.506
mRNA::Ttru_Chr1:4311419-4312319	159.799	43.9388	116.92	39.6065	37.6872	36.4069	31.8431	35.1833	31.2173	35.6406	33.5197	33.8709	40.7465	47.7568	37.0708	37.7086	27.7979	34.4534	44.2877	26.0398	31.6976	32.9994	20.9087	21.4932	38.5823	18.5359	33.4568	90.5038	74.6059	73.7749	85.3738	76.1977	83.4428	37.8631	37.0425	36.687	67.6427	47.2704	61.5973
mRNA::Ttru_Chr1:4314672-4315372	9949.25	3277.95	15600.2	6671.88	10019.2	7151.04	7446.72	8540.12	9289.39	7412.96	6890.01	2373.89	2685.21	214.529	2881.93	3028.95	2774.6	3653.79	8981.79	373.772	301.184	2641.26	3142.22	2035.83	2390.3	2052.68	2371.68	4973.52	6007.5	3094.41	2653.15	4639.44	3633.69	8011.88	9494.31	10933.9	10551.9	9702.67	11260.2
mRNA::Ttru_Chr1:4318374-4320013	27.0491	60.4727	27.0605	30.0007	19.817	28.5156	17.888	25.5392	25.2485	14.5289	20.0777	71.8777	78.7747	99.9676	80.9357	75.8167	64.2172	59.5597	28.8661	68.5578	69.4243	38.7164	51.4909	51.4566	68.7244	47.4378	68.7518	22.6892	21.1707	26.8092	27.3703	20.1727	22.4761	55.9414	70.8629	69.2728	91.2132	85.6953	74.8132
mRNA::Ttru_Chr1:4320600-4322186	1.46042	6.15304	1.52124	4.49741	3.35458	3.15096	0.702584	3.21566	2.82008	1.54421	0.790852	6.60442	5.39642	4.66702	8.04738	5.2518	3.74562	4.26921	0.523898	2.80015	1.99656	0.856947	2.71336	1.92814	3.57099	2.56307	5.6922	1.42231	1.34646	1.12434	1.32068	1.19668	1.58946	8.66122	9.43759	9.13324	9.77059	5.50626	6.04526
mRNA::Ttru_Chr1:4322353-4325937	0.925204	22.8311	3.77027	9.50827	8.1105	10.0069	5.83789	8.57222	8.44547	6.7241	6.85529	21.2798	21.7085	35.7814	26.2907	23.9386	20.1784	19.0158	1.52904	35.4417	35.3352	3.4637	19.768	20.1204	25.22	21.05	18.9277	1.60475	4.60751	5.94098	3.9141	3.23376	2.31263	25.8909	20.2848	18.9396	11.9042	14.6896	12.962
mRNA::Ttru_Chr1:4326153-4327516	56.0588	67.6246	48.1621	72.9453	72.3988	63.8194	60.1472	73.7194	81.338	65.9279	53.3169	91.2615	78.0599	46.9177	75.2142	77.7363	83.0261	83.9847	47.0803	52.2473	47.3997	51.6889	82.4209	74.8383	85.3128	77.8416	81.5828	52.4728	68.869	50.0376	63.8158	47.4526	47.3194	74.9176	72.2945	74.0864	105.58	87.4161	82.6934
mRNA::Ttru_Chr1:4328346-4330067	1.8873	5.69379	3.61837	2.66416	2.77753	2.48583	1.27279	2.61635	2.48176	1.10515	1.19471	5.61731	5.09142	3.86858	5.05582	4.30552	5.56615	6.85601	1.01956	0.846023	1.06489	1.76631	1.52237	0.806609	3.90125	1.46642	7.85596	2.20267	2.2999	2.0404	1.33141	1.91706	1.78204	3.61169	4.19303	3.94478	6.94301	5.5777	4.9952
mRNA::Ttru_Chr1:4330406-4335881	0.227802	2.17116	0.825116	0.860779	0.618479	1.24631	1.21308	0.806764	1.18786	0.941566	1.11086	1.45309	1.6374	0.403386	1.23655	1.03555	1.35367	1.53116	0.229549	0.738056	0.948118	0.964752	1.332	1.52981	0.973897	1.21616	1.72425	0.554274	0.442404	0.437497	0.390788	0.806814	0.546835	1.33772	1.67479	1.67655	3.1627	3.54457	1.95948
mRNA::Ttru_Chr1:4337143-4340545	1.98732	19.9449	4.60152	4.36527	4.98717	5.16613	4.01826	4.2461	4.81266	6.35061	8.69121	7.82273	4.27011	9.57056	7.53776	6.42464	8.78904	8.27406	0	6.80464	6.02015	2.94636	3.98999	7.65026	7.50552	4.12966	6.69825	0	2.4723	3.38708	1.27605	6.14497	4.26463	6.19488	2.5819	3.53367	3.55164	0.478894	0.675706
mRNA::Ttru_Chr1:4337338-4340545	5.49734	7.15219	5.83296	24.8173	24.2169	24.771	32.9528	22.8079	23.9651	36.6561	31.5084	23.6457	32.597	42.255	22.2416	22.4769	17.7991	15.7445	15.5501	51.3797	53.8526	19.6454	38.2963	36.4674	26.7324	38.8082	17.0472	13.4589	18.1182	23.4655	18.5424	11.0814	12.1137	20.2402	19.9272	18.4848	9.28218	14.9259	12.6578
mRNA::Ttru_Chr1:4340841-4342172	48.6953	35.4514	26.6706	41.7876	36.9294	38.9607	57.5334	34.2729	36.7518	60.8638	61.1609	39.8966	47.202	53.2321	53.1652	58.301	35.0202	43.3351	33.6734	87.7941	90.3803	57.5977	64.3796	71.4939	41.0246	71.8349	38.0954	44.0405	53.3705	47.7303	61.5484	51.1311	46.9967	41.6104	47.0995	46.7349	47.2532	40.9694	52.2913
mRNA::Ttru_Chr1:4344044-4345805	21.2054	106.401	63.5142	46.6989	48.8712	32.7816	73.1788	59.299	62.5487	78.9319	78.3505	83.4727	90.2757	124.462	98.5255	84.3696	81.7616	100.861	65.1778	75.0283	98.5467	115.442	92.18	102.422	88.1294	92.9688	100.466	12.8647	25.8127	44.2193	13.5414	14.6798	14.2894	55.4186	57.8852	51.3813	40.7054	52.7125	75.3599
mRNA::Ttru_Chr1:4352572-4357231	198.946	356.073	214.783	408.088	470.636	413.089	233.833	411.957	381.338	163.528	230.576	481.399	521.437	711.326	405.615	394.658	310.6	325.263	83.1534	282.443	286.478	193.898	219.879	247.92	446.118	232.992	339.401	204.17	324.416	420.266	342.308	242.812	240.733	387.08	361.275	318.997	231.995	209.384	351.424
mRNA::Ttru_Chr1:4357618-4359777	18.7739	57.2815	21.8208	31.9272	19.1342	19.9556	25.589	23.7904	21.5247	30.0746	26.7132	45.602	48.6433	46.4268	48.7264	49.1569	44.9573	49.2975	26.0277	55.8105	50.6828	37.4423	65.024	65.7893	50.9535	57.8534	52.0861	14.7929	24.7619	24.4229	21.5468	17.0676	15.6039	51.4466	45.4421	44.2252	45.5853	46.9267	50.9286
mRNA::Ttru_Chr1:4364309-4365889	3.72583	65.8351	12.0849	30.3064	21.9554	32.4728	28.9397	26.7015	29.2527	37.3134	32.8393	73.1205	62.5364	89.8684	68.2586	75.3816	48.6596	65.9058	4.21011	95.7778	86.3645	18.861	73.7285	84.413	54.4405	79.0092	48.3278	11.346	19.6524	17.8455	14.6674	11.314	12.3038	76.2601	56.7291	52.6188	41.4283	55.1985	41.1417
mRNA::Ttru_Chr1:4370236-4373041	3.38045	31.6025	7.60852	24.9995	19.8158	29.4055	24.7458	21.0852	23.8767	27.9873	28.4082	41.9647	32.4169	22.8698	33.688	31.9783	36.6147	29.7406	11.0723	71.418	70.7456	37.8039	61.6241	73.2184	26.0772	74.4718	45.0605	8.68645	9.48241	5.24194	10.6102	10.0971	6.2845	47.7189	42.019	40.2949	30.7028	39.3576	27.6802
mRNA::Ttru_Chr1:4373965-4374514	104.174	102.501	93.9565	226.883	207.111	198.595	232.294	181.935	220.851	256.572	231.708	135.155	148.766	200.815	146.426	127.143	102.396	109.658	68.1459	252.617	250.477	133.276	166.343	165.709	142.23	160.826	99.6895	226.708	197.544	215.57	228.525	201.74	235.432	175.456	150.782	158.721	132.812	129.065	169.026
mRNA::Ttru_Chr1:4374740-4375217	164.233	200.327	156.332	286.263	250.187	214.365	247.907	232.799	236.343	297.006	273.795	312.011	297.889	432.729	329.408	313.223	280.509	273.561	371.431	611.771	534.304	336.165	413.456	351.518	278.06	350.782	296.801	179.834	201.292	188.253	228.744	199.363	162.738	186.526	198.089	206.756	218.156	195.918	252.66
mRNA::Ttru_Chr1:4376264-4385799	9.11251	31.7913	16.24	10.586	8.36214	7.7545	8.86821	10.3558	10.1519	8.28614	9.27032	16.6652	15.9261	13.7897	16.7361	15.6885	23.482	23.5845	10.1289	12.3735	12.2984	13.3829	15.7198	18.3327	19.5263	16.6207	20.7524	7.59771	8.7225	8.58473	8.90698	8.03654	7.38751	15.0535	13.6298	13.5955	18.0533	20.8021	14.5971
mRNA::Ttru_Chr1:4385712-4388968	4.82007	12.2315	6.90061	6.44676	3.48025	5.83606	3.97249	4.82025	4.79039	3.14404	3.31265	10.3377	9.03438	11.2472	10.3973	11.4301	13.1045	11.2465	6.3058	10.1904	10.4353	7.30671	7.50996	8.68623	11.7422	7.88109	13.3787	5.73731	6.67129	8.18979	7.82492	5.16047	5.33467	9.38835	7.38972	6.8327	10.1796	9.96102	8.9772
mRNA::Ttru_Chr1:4391317-4394125	22.5256	49.2065	24.7606	69.7641	72.4854	77.3106	33.1481	119.352	68.1144	42.9191	36.3452	24.9465	22.5722	3.17451	16.7871	18.4544	27.0198	30.5618	4.22052	2.98163	2.97973	3.31151	27.8381	13.2618	30.9722	32.3949	18.5167	9.76622	23.5546	2.9219	8.76787	11.2221	5.35256	47.3078	45.1059	59.4139	55.3952	52.6184	35.8922
mRNA::Ttru_Chr1:4394807-4396957	6.23582	34.9661	8.65957	22.0441	14.4515	19.8533	14.1767	18.2041	20.7093	17.0959	15.8166	41.463	37.4121	53.3946	39.5498	46.4152	32.0627	32.9719	6.01793	34.8357	36.9587	11.8934	25.0496	27.7295	39.3993	29.1127	32.2629	12.2024	16.8755	24.0594	18.1113	10.9011	14.4109	26.8444	29.4657	26.5931	21.3973	18.3736	28.936
mRNA::Ttru_Chr1:4403380-4405949	6.26802	13.4911	12.4307	77.547	1.61501	4.80068	1.59919	14.137	3.01599	0.74271	4.10032	7.06402	5.76789	13.1828	7.09298	5.77311	7.94227	12.1119	2.58646	5.9368	7.31863	5.70673	2.43301	5.07945	11.1859	2.4575	27.8321	10.0539	5.7717	10.1904	12.1596	8.90216	7.947	190.688	169.055	203.388	305.007	877.152	109.401
mRNA::Ttru_Chr1:4406778-4407369	7.06724	4.45935	4.88735	4.16069	2.5156	3.44709	10.053	1.37171	2.36532	10.0125	9.50772	1.6648	2.28883	1.07475	2.13826	2.55354	1.84052	3.18805	7.81778	13.5197	15.1355	9.96387	7.86928	9.04367	2.15687	13.8982	2.10842	2.97524	3.1524	1.80535	4.96619	3.62327	5.17385	3.25382	2.31056	2.51566	2.09008	1.52922	4.82603
mRNA::Ttru_Chr1:4407058-4409946	1.04452	0.322086	0.228276	0.426451	0	0.209435	0	0	0	0	0	0	0	0	0	0	0	0	0	0	0	0	1.29421	0	0	0	0	0.794523	0.178011	0.180446	0.818305	0.147515	0.64304	0	0.115745	0	0	0	0.361867
mRNA::Ttru_Chr1:4407443-4409946	4.07619	4.34562	3.00324	2.42886	3.20235	3.3875	2.09972	3.35051	3.63923	1.48166	2.8663	3.08362	2.44168	4.78599	1.97823	2.42191	2.98995	2.33247	1.68548	4.0753	3.59483	1.97378	0	1.91554	3.38788	2.21434	1.8244	2.23847	2.74086	3.50675	2.77223	2.70128	1.02153	3.31943	2.2499	2.22318	1.93072	1.21039	2.45173
mRNA::Ttru_Chr1:4410789-4425317	1.185	10.2467	2.57589	3.7672	3.16057	3.65233	4.24428	3.30831	3.28343	4.44222	3.79451	5.41063	5.74391	4.41253	6.03895	6.09441	6.41189	6.30197	2.37987	5.4762	5.91578	3.35449	7.28799	7.16278	5.66404	7.0831	6.75257	1.74584	2.1228	1.81267	2.13126	1.67266	1.59865	7.38553	6.83589	6.77238	6.74102	7.42362	5.64718
mRNA::Ttru_Chr1:4416222-4417875	69.7496	77.3992	59.0668	83.515	80.6701	94.8936	118.937	86.1122	88.8447	138.786	120.581	52.3788	64.2228	51.4038	86.1819	83.3745	56.6425	69.1386	52.5948	61.8197	69.7034	61.1003	98.7864	80.6428	49.0138	86.6532	65.5428	59.5831	63.1058	45.1711	64.0687	53.8698	48.5981	81.8893	85.6058	87.1099	47.2142	72.2149	46.6609
mRNA::Ttru_Chr1:4426966-4431339	4.73686	21.6204	9.82968	10.2386	9.77029	11.8851	12.479	12.2064	10.3054	14.9879	13.5936	23.8144	19.8878	3.28446	17.8689	15.2892	25.6805	24.6247	7.05465	7.83423	7.81955	9.74136	24.9468	20.5523	21.5883	17.9292	23.4136	6.70216	10.2257	4.89684	7.22169	6.18241	4.67253	20.8083	20.3264	21.065	26.2798	27.8577	20.3206
mRNA::Ttru_Chr1:4432601-4433675	12.0058	83.4562	23.2657	64.3191	52.8808	62.2752	100.713	45.524	73.2352	129.739	108.985	70.0055	78.7722	104.588	77.5539	68.0315	70.8301	66.0129	22.5781	152.763	141.556	52.682	128.442	129.461	71.528	127.788	62.5428	40.3861	49.3475	46.3533	47.0717	40.7637	43.4569	52.4924	60.6809	54.8866	45.3837	61.0162	43.016
mRNA::Ttru_Chr1:4437143-4439661	6.24726	14.4687	7.17065	9.46265	4.55751	5.46906	10.6156	6.40118	3.81226	10.4996	8.85577	8.6074	10.7037	5.73896	10.653	8.85216	13.9515	11.4672	4.40773	24.1481	26.1133	14.2667	20.4841	25.833	15.8155	21.6107	15.7814	4.08736	5.53042	6.37564	5.26483	3.82587	3.55441	12.7608	14.2428	12.8697	31.536	36.2297	16.3735
mRNA::Ttru_Chr1:4438859-4439661	5.13724	27.7717	10.0381	6.16537	4.90116	7.82857	19.694	4.87761	4.8162	14.7106	14.9062	9.59421	7.20376	3.75246	10.7657	6.76014	16.2084	10.3773	0	15.5086	18.2273	7.50882	12.9717	35.2596	8.57909	17.8872	12.243	6.6997	0	0	1.73562	4.03546	3.48786	12.379	9.94623	16.1118	37.2316	46.9713	13.1962
mRNA::Ttru_Chr1:4439782-4446648	3.05199	12.9042	4.02858	4.15845	3.42509	3.14884	5.61459	3.70081	3.43169	5.29646	5.23156	7.24895	6.05679	4.61465	6.39026	5.4449	11.062	9.06525	3.44434	8.20383	9.23382	7.75261	11.0707	14.4518	8.84278	15.7709	8.26332	3.0634	4.01594	2.77763	3.99613	3.18502	2.89219	7.59315	6.8156	7.10769	10.6422	11.5655	7.43852
mRNA::Ttru_Chr1:4447051-4448771	75.4669	50.6097	101.929	119.762	190.171	174.867	42.477	147.153	137.725	33.6936	45.0718	116.335	82.2386	23.2685	92.9303	94.3957	109.907	94.9961	25.5063	16.6903	17.4762	24.1091	33.3982	28.1164	66.2918	25.6802	161.616	132.357	116.081	33.6897	94.1955	100.139	81.9388	155.564	118.013	113.046	154.863	110.421	120.216
mRNA::Ttru_Chr1:4449277-4454133	2.22066	17.8098	4.15843	9.88917	7.56846	9.50202	12.8564	8.52422	9.21102	17.0318	14.4743	14.2348	12.8524	17.9441	12.9526	12.5411	13.8748	12.618	6.09776	26.9259	22.9365	9.25156	19.0313	25.0339	16.6496	23.0153	13.148	2.90245	4.81485	5.82806	4.20242	3.51988	3.29125	13.435	11.7158	11.5834	10.2272	11.8823	9.5483
mRNA::Ttru_Chr1:4454472-4456694	12.6957	12.0059	9.97372	68.9361	6.77232	8.45895	3.06495	6.79052	4.6315	1.91451	6.69456	6.97133	7.78113	10.3251	11.1727	10.2513	4.32939	6.84053	9.68291	6.90714	6.48644	8.55949	4.43185	5.28807	5.64287	4.43776	30.8027	18.79	15.9415	9.81936	25.1282	17.7109	18.452	42.6326	46.2861	58.5033	149.281	129.611	57.9698
mRNA::Ttru_Chr1:4456964-4472878	2.4716	42.226	7.97828	5.52839	3.60705	4.34263	6.27883	4.95946	3.44445	7.23251	5.28057	39.0227	36.763	46.1015	33.9909	31.9865	32.2674	34.1374	6.18916	49.6341	44.1345	13.3118	44.0988	48.5316	33.899	46.6636	30.9257	1.37397	2.22373	3.08985	2.24685	1.83641	1.74488	33.3164	30.6254	29.371	17.85	32.3567	13.9508
mRNA::Ttru_Chr1:4456964-4508190	0.569511	1.53247	0.530658	0.937937	0.729089	0.99366	0.368969	0.859141	0.744827	0.355162	0.582872	1.71795	1.83901	2.45844	2.14603	2.10337	1.23805	1.26105	0.268483	1.09527	1.19077	0.385528	1.0939	0.861231	1.21799	0.803376	1.35879	0.381179	0.575783	0.704524	0.584809	0.410545	0.449365	2.4265	2.12117	2.07427	1.47303	1.55469	1.64217
mRNA::Ttru_Chr1:4508740-4510263	0.551167	1.50176	0.725005	0.326308	0.450683	0.427316	0.812269	0.96546	0.962034	0.5123	0.761654	3.96596	2.83349	2.80151	3.81954	3.67908	1.7318	3.05911	0	1.82118	1.23368	0.245471	1.35755	0.623313	1.87639	0.283546	2.85437	1.05391	0.582138	0.708345	0.770439	0.517271	0.981606	2.33526	0.729454	1.12795	1.59516	1.07561	1.45098
mRNA::Ttru_Chr1:4511374-4514273	8.74296	39.236	13.8937	35.5447	25.2631	28.65	24.728	31.2432	28.3118	27.755	29.5591	53.6729	54.5277	67.1372	49.6824	54.5941	46.2726	50.294	16.0378	50.1618	47.3145	22.0661	44.9138	42.4736	49.4425	45.4236	39.5252	22.9013	32.7581	36.598	32.9554	25.6016	27.1555	41.0818	30.2791	27.2148	35.2118	23.5164	38.4629
mRNA::Ttru_Chr1:4515127-4523618	1.00351	34.5382	4.80353	3.75514	4.05053	3.3453	4.30224	4.80101	3.77414	5.27197	3.462	12.482	15.2173	19.1053	15.44	10.828	17.3397	20.6011	1.78277	10.5076	16.9722	9.0499	15.0258	20.5636	19.4936	23.4999	20.3167	0.634988	1.56684	2.4459	1.15508	0.988496	0.873701	11.075	10.6667	8.40704	6.29056	13.1662	10.7472
mRNA::Ttru_Chr1:4541853-4549287	1.58208	26.2663	4.21413	10.1188	8.40983	9.39722	9.02379	9.37178	8.90746	11.447	10.1623	21.1165	22.2398	29.6446	20.8974	20.9233	16.7251	18.4393	2.6155	37.9823	37.3843	6.16518	30.8112	36.5499	19.235	34.0133	17.1778	4.18498	7.12468	8.95852	7.93874	5.64431	4.4418	23.9405	17.2592	16.5998	11.433	16.6569	11.6689
mRNA::Ttru_Chr1:4549398-4550668	22.8735	27.1873	29.5565	22.0284	24.7259	20.556	23.0314	21.662	23.2339	24.8552	24.8573	17.832	20.0395	27.0076	16.0293	18.9841	22.0308	23.0818	22.1583	22.3319	30.0121	31.7867	15.5097	20.147	22.6658	21.5831	17.7464	22.9373	26.6929	31.7132	24.2036	27.5206	26.3902	22.2958	29.5926	32.1401	31.1399	19.6824	24.3053
mRNA::Ttru_Chr1:4550928-4553562	1.90085	56.74	7.44458	5.48729	4.31721	5.28627	5.36433	3.89108	2.93172	5.46186	4.31637	73.5153	65.9942	88.3291	65.4922	59.0949	63.1103	57.2419	5.99627	99.3247	91.9342	9.40859	76.2085	77.7112	68.1795	66.3818	61.0195	1.3569	2.96145	5.35274	2.65983	3.03056	1.77568	59.2572	52.3576	43.1071	30.207	51.4381	36.4864
mRNA::Ttru_Chr1:4554000-4563793	0.112547	0.361861	0.113198	0.104162	0.144403	0.194321	0.057565	0.089884	0.184888	0.156534	0.081497	0.313591	0.400803	0.11019	0.212843	0.154189	0.492696	0.212241	0.188512	0.219871	0.210454	0.150649	0.248387	0.305675	0.25861	0.202813	0.479738	0.093327	0.142977	0.114428	0.10176	0.049054	0.078039	0.406474	0.368154	0.400848	0.803942	0.8893	0.364973
mRNA::Ttru_Chr1:4566193-4567468	0.567253	2.40711	0.896049	1.84673	0.377315	0.668363	0.554388	0.258633	0.302172	0.426391	1.03773	3.01091	1.77022	0.349637	2.04783	2.1352	2.7551	2.93947	0.292701	0.874795	0.923573	1.42841	1.69581	1.36234	2.62272	2.12819	4.24453	0.218411	0.621206	0.685654	0.575709	0.367589	0.122141	2.44808	3.01151	2.61555	4.00943	6.00166	2.08005
mRNA::Ttru_Chr1:4636913-4646952	0.109448	0.103976	0.085435	0.106041	0.03026	0.01946	0.030204	0.012601	0.068468	0.015686	0.012692	0.123094	0.184522	0.187407	0.368514	0.204934	0.06473	0.088421	0.350359	0.057721	0.136681	0.167224	0.024888	0.1362	0.121171	0.155592	0.055981	0	0.034671	0.051119	0.08595	0.013775	0	0.079944	0	0.105431	0.084916	0.024985	0.090573
mRNA::Ttru_Chr1:4642310-4646952	2.00389	11.2836	2.8695	3.13746	2.92454	3.56224	3.09498	2.85466	2.54371	3.08491	4.0589	7.09077	6.58082	10.9889	9.85933	9.48364	4.51304	9.09433	1.26723	6.46305	7.84386	2.67361	4.70339	5.33871	6.68939	6.13082	5.57028	3.62752	5.97816	7.92332	7.13975	3.76692	4.52718	8.59602	7.84126	6.36939	6.04078	4.31776	7.50799
mRNA::Ttru_Chr1:4647270-4653218	8.17854	33.0853	10.11	15.573	9.63248	13.3329	32.175	12.7357	11.6943	38.8928	34.1774	37.7545	40.2645	53.6944	32.5971	31.7012	26.3782	27.8644	13.0154	113.864	104.653	31.4043	94.631	100.307	34.2059	105.511	29.9439	6.48948	9.76538	11.6492	9.059	7.43045	6.53951	37.1086	30.9204	28.9165	20.2422	25.0175	22.1485
mRNA::Ttru_Chr1:4657490-4661676	17.6171	115.232	29.9278	55.2196	40.8947	52.5962	56.0537	47.6056	48.4596	61.3498	62.3787	90.7246	79.6698	86.5488	84.135	83.7715	80.657	83.8205	15.1861	98.2449	96.1928	43.0772	132.029	128.571	86.1665	141.233	87.0802	20.8651	32.5401	33.031	33.6764	23.2398	23.149	116.438	107.717	102.277	86.8175	109.408	85.9761
mRNA::Ttru_Chr1:4664174-4675013	5.37094	4.01557	2.94048	1.52499	1.18806	1.50423	1.84739	0.933126	1.11073	2.70421	2.74436	1.18141	1.79208	1.59845	3.17163	3.61557	1.22008	1.78346	1.65487	6.06276	5.95156	2.58723	3.58426	4.08603	1.2933	4.23103	1.41111	4.8873	5.11052	3.33264	5.7109	5.26924	5.00779	2.46644	2.11751	2.03164	1.88705	1.22384	2.80607
mRNA::Ttru_Chr1:4670387-4675013	6.17406	14.9245	13.0975	15.1655	16.1541	16.7788	13.0178	15.3092	15.5438	12.0013	11.8039	22.3388	24.8707	37.0649	23.3369	22.2103	18.3967	20.6003	10.7733	17.9138	19.2257	16.1196	12.4955	14.381	21.2762	11.4015	18.0012	17.9013	19.7541	21.7343	20.5458	19.3787	18.4515	12.8735	12.5718	11.1109	11.8816	9.85832	12.9486
mRNA::Ttru_Chr1:4675157-4676999	0.787169	2.72296	0.785811	1.03301	0.476009	1.35838	1.11499	0.767841	1.27002	0.543847	1.54313	2.13992	1.5969	2.23115	2.92756	2.92625	2.1288	3.08032	0.125604	3.01067	3.24296	0.912965	2.59297	1.86044	1.75511	2.70466	1.6226	1.40317	1.06185	1.6328	1.29076	0.649263	1.41064	1.17708	1.24973	1.39175	1.34215	2.78985	1.91841
mRNA::Ttru_Chr1:4677469-4679142	19.5011	37.8154	15.2091	34.477	35.3042	32.2927	7.37463	31.0659	32.6836	4.11533	10.0721	46.3659	47.6136	77.5076	49.2742	45.4798	31.8816	31.2834	1.68635	9.25154	11.4548	3.21512	5.93571	6.81409	38.6899	6.5745	35.1746	22.1447	27.7206	27.2175	36.416	21.9346	24.6553	24.6049	19.0627	19.6147	15.4395	14.523	20.6793
mRNA::Ttru_Chr1:4679544-4684502	3.79829	4.72517	4.25778	5.44185	5.10515	5.00037	3.18295	5.22967	4.02262	3.72763	3.38779	6.34317	6.27036	9.74227	4.1872	4.25178	5.84644	6.34354	6.68622	8.41952	10.2316	9.11582	9.23601	10.3174	5.96372	11.3689	4.80504	2.17694	2.76811	3.33639	2.99552	2.96525	2.82392	2.541	2.60504	2.10922	4.8161	2.52695	4.0266
mRNA::Ttru_Chr1:4691856-4696479	2.1116	3.41086	1.12409	1.92438	1.79855	2.22167	1.26218	1.85154	1.58043	0.832369	1.11058	3.47699	3.681	3.65845	4.62735	3.67899	2.4741	3.89659	1.11997	1.72547	2.12598	1.43613	3.10887	2.41004	3.18066	2.86982	3.15208	1.19745	1.73077	2.06926	1.60176	1.37139	1.13672	2.87834	2.41056	2.15108	1.82353	1.63264	2.67954
mRNA::Ttru_Chr1:4699558-4705529	16.9975	79.2862	17.7706	21.3227	20.4282	22.0542	23.0588	22.3065	20.0421	21.3019	18.5105	32.0471	30.1946	20.1315	26.0565	27.5901	40.7343	31.6877	12.369	15.1593	14.1467	15.0816	35.321	35.7643	33.7233	34.103	34.4224	7.84559	11.6415	7.64218	9.51524	8.61191	5.21054	39.8846	36.7334	34.425	27.1152	32.7417	24.6816
mRNA::Ttru_Chr1:4711868-4718202	0.130532	0.743921	0.369974	0.47559	0.318196	0.283674	0.15083	0.367303	0.242509	0.158094	0.227648	0.695863	0.508719	0.173098	0.641303	0.430809	0.903394	0.583858	0.164279	0.143945	0.101716	0.202794	0.446055	0.320193	0.745253	0.463739	0.586265	0.183052	0.258962	0.09798	0.175728	0.123159	0.081653	0.816687	0.740979	0.842367	1.02446	1.81471	0.82626
mRNA::Ttru_Chr1:4722234-4724548	0	1.34583	0.202787	0.148014	0.045506	0	0	0.378747	0.242809	0	0	0.259294	0.072126	0	0	0.401104	0.384491	0.373152	0	0	0	0	0	0	0.469281	0	0.083078	0.054066	0.153287	0	0.094619	0.227403	0.060362	1.96365	0.481909	0.252231	0.965819	3.63391	0.461549
mRNA::Ttru_Chr1:4725862-4732903	1.18541	8.63604	2.25381	3.30932	1.05104	1.76353	0.626106	1.53598	1.20609	0.673357	0.585412	7.05245	5.68979	2.7949	6.96977	6.76081	9.81578	6.82607	0.928019	1.01841	1.37998	2.24443	3.55472	3.97704	8.70613	3.20477	9.82053	1.05863	1.51515	1.59364	1.44829	1.15216	0.942393	9.44905	8.01956	7.34134	13.491	22.6553	7.12624
mRNA::Ttru_Chr1:4736977-4737993	0.050145	0.409855	0	0.280733	0	0.362761	0	0.152308	0.137556	0	0	0	0	0.390768	0.439164	0	0	0	0	0	0	0	0	0	0.371905	0	0.229713	0	0.417321	0	0	0.246509	0.32764	0	0.085503	0.085641	0	0	0.418429
mRNA::Ttru_Chr1:4784093-4785944	3.40141	4.02887	1.91025	3.85113	1.36055	3.12317	5.13444	2.56295	1.70453	5.47497	5.15086	2.12762	3.08209	6.32246	3.66534	4.26028	2.6146	4.19093	2.24816	8.09337	11.7253	5.7708	7.62659	9.00229	3.75283	9.97209	2.36619	3.48813	3.76141	6.68149	4.58369	3.81489	2.96118	3.31617	4.18376	5.0471	8.31988	7.05393	3.76064
mRNA::Ttru_Chr1:4787613-4789937	6.75129	44.2347	8.25227	13.7459	11.8635	7.71116	15.408	13.74	14.3513	15.9563	10.3625	20.2977	17.2256	12.0707	23.0106	23.8965	28.2173	31.7727	6.36263	12.5288	13.8308	18.7138	49.7857	48.4422	34.8434	56.6952	16.121	5.70327	9.30516	9.89157	7.81525	6.29121	4.08471	15.3324	19.6385	21.4944	44.9699	39.1044	26.2411
mRNA::Ttru_Chr1:4793200-4794178	130.657	182.251	115.224	324.962	372.482	332.933	303.888	307.156	338.791	299.601	339.83	253.544	254.443	344.842	245.661	227.991	167.444	192.09	69.9263	353.345	335.598	163.349	240.869	253.61	205.708	245.658	183.41	244.279	267.273	257.74	298.223	241.1	242.473	212.079	186.154	172.168	126.951	121.385	180.962
mRNA::Ttru_Chr1:4794298-4794811	107.54	198.724	104.121	237.755	199.968	195.682	58.3389	190.559	193.126	2.07685	73.7948	322.347	313.109	456.545	340.236	334.8	249.877	264.92	0.869682	0	1.37796	0	1.332	0	284.788	3.32815	263.264	328.581	324.574	328.84	267.496	288.062	189.65	193.726	179.401	164.591	240.229	134.284	244.734
mRNA::Ttru_Chr1:4805425-4805938	0	0	0	14.9734	3.23885	3.55882	166.596	4.65801	26.2264	215.124	164.586	1.21794	0	0	0	0	2.78605	0	132.245	392.675	369.411	133.609	289.465	285.124	0	261.066	0	0	0.757025	0	98.0385	1.44029	99.9001	0	0	0	0	0	0
mRNA::Ttru_Chr1:4807262-4808302	68.6584	41.6671	50.4949	43.5712	40.3793	38.0721	36.5037	38.0788	28.8714	33.4616	30.7831	46.2112	44.4345	59.4178	54.7212	49.9831	55.1859	50.1948	44.1893	39.152	35.4014	46.7522	39.9518	39.2243	47.0673	30.0151	46.9072	57.2056	73.8879	74.8815	78.2665	62.3668	59.5995	67.9389	69.9598	64.4131	72.8798	63.6401	59.5029
mRNA::Ttru_Chr1:4808379-4810384	95.2709	285.681	131.52	114.007	88.4281	95.0499	211.176	105.461	107.4	247.569	182.563	259.129	225.202	131.663	226.113	252.412	238.974	250.865	170.274	226.797	222.279	281.352	348.665	354.975	197.659	276.469	289.004	63.9361	90.3561	119.215	91.6404	79.1546	64.5129	167.101	180.631	170.531	227.978	239.375	250.426
mRNA::Ttru_Chr1:4811379-4814505	7.8998	35.7732	12.5316	16.1194	13.897	12.9973	5.89445	12.546	11.8415	6.01128	7.09661	13.8838	16.5819	17.0238	12.4905	17.5002	18.2388	17.9454	0.490711	5.29815	5.33392	2.07586	5.97685	4.50703	13.1339	7.03885	17.2413	7.76088	10.5948	14.0574	6.87757	7.41562	7.04232	14.6545	15.7234	16.8371	15.1725	12.6188	13.8953
mRNA::Ttru_Chr1:4817183-4821577	1.87373	37.686	6.37841	12.8957	10.5692	10.3463	11.7044	11.2291	9.92032	15.5059	14.5907	32.5392	34.1179	40.8253	30.8046	29.022	29.3462	26.7168	4.19686	55.7035	56.5524	12.1271	43.9365	50.5061	28.3596	46.9836	27.9972	4.30203	7.12925	10.6079	9.03992	5.92489	4.79876	48.6486	40.706	33.5515	17.8353	34.8496	18.4525
mRNA::Ttru_Chr1:4821885-4832848	2.09832	3.08325	2.1138	3.32862	2.69952	2.61755	2.2894	2.76928	2.62424	2.35976	2.33039	3.7294	3.28076	4.90369	2.63745	2.34929	3.50977	2.51583	2.35092	4.438	4.63257	3.08582	2.62262	3.79268	3.35808	3.57891	3.10097	1.72492	2.04729	2.14023	3.30806	2.00113	2.31697	4.12087	3.86107	3.96464	3.81682	3.2188	3.61036
mRNA::Ttru_Chr1:4833582-4837287	7.33931	11.344	8.76659	12.2255	12.6318	11.2356	7.68614	10.4425	12.8479	8.90767	7.7989	11.4869	12.8046	19.0088	16.3692	15.622	10.9538	14.8282	8.0428	15.874	13.968	9.69679	9.41168	9.16732	11.3846	9.58841	10.4607	21.8396	20.1877	22.0931	20.4886	19.9698	20.2626	9.22175	6.31333	7.10617	5.91554	5.46566	6.85038
mRNA::Ttru_Chr1:4840179-4841568	0.136519	3.78389	0.848801	1.83463	1.3507	1.10284	0.993964	0.695886	0.540628	0.478355	1.39677	2.2236	0.794043	0.94156	1.22399	1.76799	5.64831	2.63031	0.614569	1.56997	1.52012	0.641397	1.21723	1.74636	1.98045	3.02114	3.50376	0.098215	0.744447	0	0.086224	0.165286	0.219619	9.96222	15.6038	20.2364	10.986	24.9323	6.2079
mRNA::Ttru_Chr1:4843766-4844234	0	0	0	0	0.521712	0	0	0	0.566347	0	0	0	0	0	0	0	0	0	0	0	0	0	0	0	0	0	0	0	0	0	0	0	0	0	0.601277	0	0	0	0
mRNA::Ttru_Chr1:4864815-4866216	0.337829	0.245589	0.080014	0.544321	0.250477	0.237079	0.081937	0.152981	0.089116	0	0.230305	0.314242	0.654613	0.465762	0.756756	0.437204	0.174615	0	0.434398	0.310636	0.136721	0.090655	0	0.518307	0.244894	0.157295	0.150707	0.388743	0.092075	0.348584	0.170628	0.081776	0	0.68038	0.979723	0.62426	2.77091	2.53053	0.921003
mRNA::Ttru_Chr1:4875337-4879606	18.7836	75.5411	23.2809	49.0944	36.6035	37.5809	33.9481	40.6845	38.3194	33.9284	38.389	87.4515	87.3427	123.174	89.6913	88.3557	72.5506	76.2207	10.9697	105.723	106.301	36.468	92.2342	99.4635	83.6646	94.8921	69.8835	19.3799	33.4619	45.7851	37.9672	22.3859	22.4845	93.1024	80.2424	74.5091	54.4332	63.6425	63.1256
mRNA::Ttru_Chr1:4881971-4882448	63.6969	52.5925	57.864	103.944	85.7835	107.857	134.722	90.0611	89.2396	137.276	151.461	48.1927	41.4998	9.44447	52.5751	65.9211	44.9256	60.3344	104.32	69.826	77.717	129.064	162.457	134.736	55.7369	138.012	56.4191	105.814	90.3663	49.8049	62.1003	70.5114	62.505	58.0303	64.5144	71.631	107.973	57.7399	93.6785
mRNA::Ttru_Chr1:4882888-4883581	233.561	95.698	154.682	218.931	200.54	172.15	235.557	193.936	167.09	250.255	251.991	158.869	166.96	216.959	170.948	174.626	134.93	166.151	208.904	266.795	277.273	266.199	207.217	200.594	152.789	183.74	140.511	349.292	282.127	315.021	344.214	306.926	351.817	164.475	136.438	139.319	164.006	125.326	155.945
mRNA::Ttru_Chr1:4888353-4889113	5.80798	6.58972	14.6009	2.85198	1.2028	2.22992	0.768797	6.07652	1.50088	0.219233	0.890882	1.83404	2.73771	1.43275	2.12393	2.71404	4.06687	6.60229	5.28081	1.43825	0.315122	1.66508	3.48826	1.19992	3.14298	1.10206	13.6415	0.220469	1.68166	0.99642	0.585577	0.557085	2.22787	14.2642	13.5037	13.4213	46.9073	57.415	20.6306
mRNA::Ttru_Chr1:4891065-4894020	6.34666	3.06609	2.89696	2.57852	3.2075	1.73138	1.26515	2.33568	2.42902	1.15214	1.86713	3.94102	3.29249	4.50056	4.17103	3.90246	2.99562	3.07246	0.886911	2.41002	2.4715	1.56508	1.51416	1.01426	3.47945	1.70787	2.90604	3.91631	3.2702	4.41971	4.72103	3.39818	3.86448	3.4528	2.77052	2.57661	3.11032	2.76986	3.75588
mRNA::Ttru_Chr1:4895466-4905192	1.62454	17.3844	4.73341	12.9555	9.97653	12.7345	12.5222	11.6502	12.1963	14.6383	14.2993	15.0884	16.9997	19.3668	15.3443	14.9761	13.0303	14.405	1.43439	20.3735	19.3196	5.86278	18.8863	20.4408	13.2718	20.0725	13.6523	5.86247	9.48114	9.76385	9.56239	7.13345	6.62785	21.5251	19.3847	19.1613	13.9403	16.321	14.2521
mRNA::Ttru_Chr1:4905342-4907092	1.46037	1.65669	0.894897	0.686952	0.379772	0.360966	0.436638	0.466293	0.945723	0.505585	0.702697	1.91518	1.79673	2.72587	2.53542	2.33233	1.06461	2.32621	0.533247	3.31739	2.40112	1.03901	1.26275	2.37213	1.02595	1.43736	1.49423	2.68126	1.90271	2.40071	3.13301	2.00515	1.49774	1.77065	1.85699	1.30383	1.25987	1.13937	1.92315
mRNA::Ttru_Chr1:4919281-4953206	0.193182	0.462962	6.8004	1.15752	0.057972	0.108588	0.352918	0.558669	0.050866	0.07957	0.023711	0.184169	0.170129	0.176548	0.221026	0.256456	0.534505	0.241169	1.91862	0.13035	0.126791	4.02201	0.1135	0.22518	0.312369	0.177182	0.323098	0.037231	0.054767	0.055509	0.036063	0.038333	0.041481	2.51439	1.74427	2.09518	7.8795	7.55025	1.97388
mRNA::Ttru_Chr1:4937859-4953206	0	0	0	0	0	0	0	0	0	0	0.035865	0	0	0	0	0	0	0	0	0	0	0	0	0	0	0	0	0	0	0	0	0	0	0	0	0	0	0	0
mRNA::Ttru_Chr1:4945918-4953206	1.71534	2.58067	0	1.75082	2.08152	1.91078	0.922627	1.36817	2.49084	1.62133	1.54218	8.30613	8.96716	11.1088	4.94851	3.92149	8.71259	5.73934	0.646163	3.05516	3.12666	0	3.50114	3.06827	9.06847	2.82876	7.68503	1.02419	1.22956	1.39924	1.62187	1.0406	1.33618	0	0	0	0	0	0.756586
mRNA::Ttru_Chr1:4954172-4955302	60.1836	57.7203	41.7162	51.894	48.4585	60.8861	76.1053	55.0395	47.3513	91.8911	97.2195	92.7107	88.3617	93.6276	97.4288	108.973	83.642	83.6929	60.6794	149.972	138.772	110.812	184.136	149.821	85.1949	132.999	97.027	46.0358	53.4002	33.5244	51.3385	44.0028	38.0262	47.8456	45.5499	38.6123	39.4008	38.971	38.3443
mRNA::Ttru_Chr1:4954805-4957090	66.0766	79.3441	59.0388	39.9199	36.9115	36.0341	41.0233	40.0988	35.1995	42.2916	48.1132	76.1342	78.5323	72.8065	76.8002	73.6931	76.741	81.7963	94.4256	75.3789	65.4408	77.3592	83.1889	86.0337	75.6741	72.2827	91.0555	33.3117	48.1019	46.9534	46.7757	35.5841	32.5807	67.259	55.8362	52.465	68.9999	61.2441	70.5479
mRNA::Ttru_Chr1:4958129-4963722	15.2404	66.8805	36.7443	30.8982	32.6523	37.3783	38.935	38.3513	40.5363	42.6108	36.1363	47.888	48.6013	44.9327	45.4201	45.2817	44.0687	47.4016	21.0074	37.8546	35.9535	35.9633	70.6803	60.3446	44.8839	58.432	41.939	15.1348	19.6838	20.0141	17.8329	16.621	14.7866	76.7176	71.529	71.6346	61.636	95.5625	59.0281
mRNA::Ttru_Chr1:4963995-4966134	12.9521	26.2191	12.7514	27.2635	26.7442	26.0541	27.3697	25.1211	26.8764	30.9677	32.225	27.853	27.5303	34.6793	37.6502	37.4056	23.8182	25.5345	6.86255	41.1547	35.8019	14.6748	29.3549	30.9293	26.6323	26.6541	25.8092	20.0532	29.4961	24.8299	31.3206	23.0053	20.4652	35.093	32.9592	29.0081	23.4591	26.8308	26.8041
mRNA::Ttru_Chr1:4965025-4972191	3.01991	7.27641	2.91806	5.45891	3.77462	3.74689	1.22998	4.49025	3.63905	0.488084	1.8332	8.80456	8.01498	10.4649	5.31288	5.39119	7.57019	5.05349	0.106996	1.78211	1.15492	0.308766	0.475859	0.931148	8.47109	0.618156	6.41737	2.41018	3.75545	3.87417	4.79027	2.2943	4.09787	6.19536	6.01899	5.30901	6.6831	5.36353	6.9074
mRNA::Ttru_Chr1:4970862-4972191	11.8501	73.9252	19.5844	64.9768	46.9265	60.195	47.3392	43.9951	50.2948	45.2217	43.0472	85.0023	76.5292	106.82	59.1853	69.0175	56.1156	58.9136	5.91727	61.3766	62.3168	19.413	46.9417	54.3778	69.286	48.9569	61.9768	25.5103	44.096	50.4681	57.3408	28.7785	43.2109	69.7501	57.4294	54.3576	58.7409	47.4949	63.9911
mRNA::Ttru_Chr1:4967738-4969882	3.31169	0	2.1744	0	0	0	6.20586	0	0	6.41545	6.85295	0	0	0	0	0	0	0	3.62725	0	0	5.94784	4.95225	7.61351	0	6.87003	0	0	0	0	0	0	0	0	0	0	4.88405	5.5898	0
mRNA::Ttru_Chr1:4972747-4973238	7.077	5.50563	2.88331	1.03756	0	1.89387	0.859588	0.398411	3.53543	1.91844	2.73635	1.54759	4.44286	2.98392	2.23116	1.4199	3.4078	4.43901	3.19134	1.50378	0	2.16069	0.729559	0.839303	6.00094	3.8881	2.19761	2.34019	2.70063	2.57856	5.46412	1.97628	3.70977	8.4862	1.62952	3.00777	4.33518	2.16128	7.80179
mRNA::Ttru_Chr1:4973544-4975417	110.092	94.9026	109.835	57.9651	60.8309	49.8598	60.7006	54.3891	55.1477	67.4605	72.576	101.595	106.545	120.77	102.323	105.08	87.0851	92.7499	117.104	120.163	112.363	98.9309	110.171	99.6045	98.5712	98.4484	96.4242	99.596	99.3896	91.7879	111.639	101.716	93.3119	74.406	62.1512	66.0246	66.1574	63.236	73.5748
mRNA::Ttru_Chr1:4986392-4991315	19.4299	70.6751	28.6243	49.5626	46.0234	46.6241	62.9591	46.8208	46.9275	68.9311	66.0033	60.0561	65.0864	70.4482	56.5835	54.012	53.8984	57.8367	29.3244	71.6173	71.3977	49.9305	70.2647	78.5269	62.4162	80.8638	61.2985	37.3332	43.3404	49.6134	46.3943	38.9978	37.3061	74.9999	76.0309	72.9071	54.49	61.9077	61.0687
mRNA::Ttru_Chr1:4991505-4996432	0.135638	0.874475	0.190259	0.2782	0.138369	0.085318	0.040344	0.036815	0.147642	0.114405	0.074139	0.453383	0.378732	0.187877	0.290701	0.350833	0.588547	0.625005	0.064112	0.187515	0.099354	0.11003	0.217913	0.29198	0.559154	0.264403	0.436429	0.047639	0.067416	0.276338	0.124777	0.160265	0.159402	0.531509	1.19067	0.888147	1.25826	1.99865	0.712254
mRNA::Ttru_Chr1:5011931-5037993	0.282584	1.42648	0.459329	1.15052	0.815506	0.650077	1.21339	0.935045	0.862526	1.7042	1.34996	1.36085	1.35365	2.31147	1.51111	1.4789	1.42378	1.39945	0.41428	3.73899	3.89019	1.319	3.09651	3.4215	1.52089	3.37961	1.31773	0.547528	0.662235	1.0029	0.717893	0.54382	0.543023	1.91	1.21701	1.06182	1.32997	1.66386	1.27925
mRNA::Ttru_Chr1:5061721-5066880	5.27572	12.3991	5.13409	4.56414	3.76435	3.84606	2.30274	3.57647	4.05678	2.57165	2.54212	11.1209	12.7755	19.4799	17.5462	14.7034	9.04878	12.9143	1.46596	28.9691	23.0911	2.53635	18.3683	21.4932	10.6806	19.2457	9.6452	3.33576	4.45267	5.22435	4.1998	2.99634	2.91053	9.71547	9.73603	7.96626	9.10872	10.3149	9.00988
mRNA::Ttru_Chr1:5067190-5068684	8.29907	56.4002	10.5672	34.0168	24.393	28.6623	46.959	29.0222	24.4745	48.5168	48.4912	71.2132	70.3549	104.352	77.7667	76.5547	50.2963	55.0293	10.2887	131.529	120.49	31.8301	95.7688	106.737	60.4895	102.931	53.1569	6.6514	10.2145	16.6759	10.6462	7.26031	6.63083	73.2582	76.0013	65.2452	50.1492	47.7602	61.4575
mRNA::Ttru_Chr1:5070017-5076234	15.5381	24.3079	18.5105	20.6417	19.9227	17.7863	20.5444	19.9486	20.0226	24.2907	22.9167	20.7849	21.5215	35.4557	27.2971	28.2296	15.7333	23.2513	8.41277	18.5615	19.9313	11.6839	14.0024	15.0189	21.305	15.9058	17.0106	25.36	30.8509	32.9059	26.6882	24.8515	24.8678	29.1054	24.0111	24.8292	38.2725	28.143	33.9151
mRNA::Ttru_Chr1:5071640-5072582	36.109	27.9825	19.8116	48.3111	51.8483	51.5589	64.5485	49.0708	55.8594	65.0376	53.4088	21.0559	27.7934	57.5559	34.8086	37.0268	20.9769	35.5083	101.104	126.19	138.11	115.125	68.0758	94.6206	32.3931	77.1558	17.7072	62.4782	65.1461	77.1747	77.0368	67.2829	68.4249	39.0467	46.2549	40.6561	27.9166	31.5108	26.9551
mRNA::Ttru_Chr1:5086137-5093444	1.81304	31.0419	5.19288	15.4313	13.7635	17.518	16.4091	14.0685	14.5323	20.2352	18.8164	26.6009	26.7987	33.3505	25.3639	23.5114	19.6509	21.7079	8.49758	45.2167	43.8658	12.1597	36.6521	40.3315	23.3655	36.1017	21.1909	4.2288	6.1899	5.02447	5.01161	3.50482	3.55413	26.4937	23.5271	24.7818	18.3979	21.2007	13.7161
mRNA::Ttru_Chr1:5093601-5103159	1.86743	2.24903	0.938472	1.33512	1.13522	1.0247	1.46576	1.29027	1.07431	1.42155	1.72693	1.53204	1.40673	2.59854	1.50948	1.22963	1.13665	1.64576	1.22406	2.04774	2.15781	1.67701	1.45531	1.69245	1.94454	1.58801	1.31162	1.1243	1.57868	1.90914	2.23274	1.66973	1.42687	0.836104	1.26718	0.808025	1.36089	0.802724	1.26873
mRNA::Ttru_Chr1:5111437-5112572	1.61326	0.95245	1.03373	9.36458	0.220647	3.58267	1.61507	2.71043	0.471078	0.86792	0.905551	0.412546	0.515107	0.406563	0.198826	0.573709	1.37476	0.148587	0.791098	1.83204	3.22118	1.06701	1.18403	1.13221	0.160785	1.65295	0.197563	1.13943	0.360448	1.0237	1.55936	1.4917	2.1252	3.37342	3.14873	11.2476	46.5977	46.8073	6.37559
mRNA::Ttru_Chr1:5114278-5115903	49.419	77.8952	47.3587	97.7335	81.7598	94.0408	100.881	75.5057	82.4674	110.572	108.984	103.6	104.521	162.874	110.861	112.145	84.3692	85.8052	86.3171	154.467	165.836	127.716	111.034	119.394	93.7888	102.155	79.5166	87.1341	103.556	96.0604	119.263	89.8545	98.3449	74.3698	84.3861	68.285	69.7216	53.4704	92.0204
mRNA::Ttru_Chr1:5116083-5118768	0.912189	56.3923	16.3608	51.196	32.9136	26.9076	51.779	34.2048	36.8029	63.3589	58.683	24.267	42.9545	56.4514	49.0942	66.0923	21.3229	59.9832	17.5709	71.0458	95.193	39.8587	71.7228	49.4055	74.8489	85.563	38.7218	6.82527	11.8991	26.3638	15.102	9.40161	10.7879	131.928	127.756	115.576	57.4199	77.6298	79.9348
mRNA::Ttru_Chr1:5116088-5118768	6.41744	34.4832	0	0	0	16.3331	0	0	0	0	0	97.9018	66.7345	119.834	71.5238	58.5235	59.5901	30.4482	0	129.24	95.9044	6.92632	75.0221	87.0301	33.3155	47.6923	45.3837	0	0	0	0	0	0	0	0	0	0	0	0
mRNA::Ttru_Chr1:5132913-5158290	0.015862	0.166318	0.048682	0.023639	0.040068	0.073619	0.003635	0.030656	0.019432	0	0.017163	0.10485	0.064271	0.083562	0.114242	0.045448	0.07002	0.110573	0.043751	0.013892	0.024555	0.024488	0.087428	0.04635	0.141543	0.013971	0.127962	0.008858	0.004174	0.015789	0.007722	0.018622	0	0.092552	0.081787	0.056874	0.188286	0.33073	0.131419
mRNA::Ttru_Chr1:5164455-5169300	5.33192	7.25351	5.22815	6.03505	5.39328	4.54534	4.84278	5.734	5.00319	4.63505	5.99988	8.96149	9.285	11.3984	9.48674	9.39147	5.82049	5.39427	6.53646	13.4763	12.4398	7.01136	8.50337	8.44966	6.35118	6.38293	6.40486	5.81881	7.2053	5.47422	8.82723	7.03494	7.32843	6.28561	5.95863	4.87194	5.8154	4.06883	7.11921
mRNA::Ttru_Chr1:5181104-5184320	0.612649	2.48201	0.661066	1.22439	1.25578	1.3067	1.33924	0.757846	1.10551	1.66525	1.26125	3.64995	2.84772	5.46826	2.41771	3.38854	2.72906	3.91922	1.21327	7.2998	7.17578	1.66992	4.54108	5.67681	4.19502	5.0261	2.59019	1.05249	1.06472	1.37658	0.919844	1.23305	0.54527	2.15176	1.85539	1.40218	1.99839	1.5495	2.26035
mRNA::Ttru_Chr1:5184551-5190444	1.63187	22.2373	4.65233	11.6083	8.99165	9.57997	5.2226	10.5445	9.5941	5.74044	6.62929	20.7076	21.6326	30.1186	18.557	18.9063	16.5077	17.3415	1.89517	12.1407	12.0668	3.97305	9.38143	11.3618	20.3903	11.4737	17.9765	2.40796	3.81636	4.94819	3.47985	3.2037	1.959	21.796	28.967	27.3726	16.906	22.6705	14.153
mRNA::Ttru_Chr1:5192230-5196540	18.4736	33.0461	37.9524	28.9025	32.2817	26.3074	34.2142	35.1966	30.3317	30.1803	28.0394	32.6049	28.3875	23.8268	25.7402	26.7008	35.148	35.0079	10.0692	22.1835	24.4739	21.2579	24.9598	32.1291	41.5242	36.3328	33.2983	12.0757	17.1183	14.1843	17.1849	17.1505	11.4191	39.8893	43.1743	45.0682	52.1101	36.0905	39.546
mRNA::Ttru_Chr1:5200663-5202197	0	0.055153	0.035946	0.080842	0	0	0.073191	0	0	0.169273	0.274538	0	0	0	0	0	0	0	0.077875	0	0.122291	0	0	0	0	0	0	0	0	0	0	0	0	0.121845	0	0	0.098802	0	0.068478
mRNA::Ttru_Chr1:5207759-5209280	8.15754	133.533	35.9519	133.518	171.994	175.698	175.291	150.164	183.165	201.401	177.335	104.42	121.209	149.785	94.4347	76.8745	81.747	88.6504	26.2766	155.471	143.831	53.7621	125.503	136.569	89.7628	130.074	82.0931	147.781	119.944	155.532	145.703	133.963	151.8	123.719	89.9702	79.6362	30.1737	73.4405	37.2461
mRNA::Ttru_Chr1:5209564-5212799	10.4497	46.7633	19.1981	79.2366	77.9457	76.9115	64.4571	79.0616	79.5463	66.3978	67.8156	76.1986	80.6859	107.623	58.8553	56.5979	52.4303	48.9948	23.9769	80.189	76.8138	33.4954	49.5736	56.5352	73.7401	48.5697	53.5999	63.2698	70.1419	93.2441	80.4938	65.5318	69.6822	54.1243	43.3572	37.5056	35.5622	53.4892	25.4265
mRNA::Ttru_Chr1:5213822-5215517	0.02705	0.29464	0.064024	0	0.131608	0.093769	0.064815	0.302789	0	0.225083	0.121664	0.124367	0.103701	0.123107	0.359245	0.11539	0.414778	0.17904	0	0.246158	0.108437	0	0	0	0	0	0.238813	0	0.073176	0	0	0	0.086396	0.216308	0	0.270758	0.087324	0.118311	0.060575
mRNA::Ttru_Chr1:5215974-5225935	0.409668	12.5925	2.53444	2.45636	1.8162	2.14132	3.3656	2.47307	2.20023	4.28494	3.48807	10.8413	11.0428	10.1241	10.999	11.0629	13.5358	11.7803	1.99659	15.9702	13.1241	4.13448	15.0805	16.6005	12.3958	14.8208	12.8496	0.745156	1.52389	1.40047	0.949974	0.742347	0.702967	11.9726	9.62282	9.72606	8.25631	10.859	6.68539
mRNA::Ttru_Chr1:5227115-5234044	5.29356	45.8131	11.6817	18.4774	12.1772	13.3102	11.1638	12.5021	10.5356	13.2597	11.5299	55.786	57.6077	71.4935	57.9505	56.225	49.7329	51.1764	5.7762	74.0525	70.6242	17.867	55.7182	64.4312	58.1872	59.3374	50.3982	5.81887	11.2893	13.98	10.8827	7.40362	6.89761	62.6405	50.2434	43.6705	38.0043	38.8845	46.7602
mRNA::Ttru_Chr1:5234378-5235428	56.0471	39.3664	51.6453	57.8429	59.7535	52.6361	62.1155	50.4065	52.8959	67.0209	64.901	52.2842	49.9585	74.2161	49.4989	48.8593	43.2678	47.7812	36.3845	76.1589	74.8544	49.4394	45.7947	60.5875	44.6653	50.9772	35.9744	63.0725	67.6247	72.4707	75.1718	61.8163	62.1156	60.3652	54.7341	41.4721	31.9178	34.2136	37.1808
mRNA::Ttru_Chr1:5235664-5236754	525.749	247.926	430.477	264.813	278.063	232.615	194.336	258.928	237.381	159.376	197.422	266.441	278.684	284.556	261.937	277.627	240.874	273.13	355.792	264.91	252.265	350.066	315.154	293.258	258.056	268.377	267.832	351.981	332.805	299.602	339.471	303.674	336.955	202.558	200.704	208.224	291.259	201.74	297.287
mRNA::Ttru_Chr1:5237323-5238034	28.6388	131.804	37.2555	82.5498	60.2934	75.7876	89.8731	56.0754	69.5808	96.9144	90.2735	140.643	127.482	169.213	143.971	155.428	106.594	127.877	33.4855	171.547	191.472	52.3433	149.775	142.439	123.453	165.288	114.625	73.2197	107.858	147.598	103.099	78.9534	81.7281	181.153	153.479	156.487	174.468	144.682	170.382
mRNA::Ttru_Chr1:5246224-5247218	1.34001	1.78489	1.46747	2.17328	0.664804	1.12123	1.03327	0.962397	0	1.03841	0.481749	1.7308	2.46768	1.21564	0.715376	1.1457	2.19629	1.60356	1.74771	0.730897	0.641876	1.27478	0.708709	0.813101	1.34933	1.7342	3.39594	0.301586	0.716536	0.407077	0.664516	0.12693	0.506656	1.27047	8.01162	6.61509	2.12285	4.86433	2.31326
mRNA::Ttru_Chr1:5254095-5255778	64.1712	68.3428	71.1696	58.0031	65.6478	66.3081	48.4413	95.7079	80.1938	49.7138	49.6338	31.1644	38.285	1.73819	32.3873	42.9683	33.4667	56.8858	11.5825	5.21349	2.84337	2.53938	41.0143	28.0288	23.262	38.7879	41.6989	35.1677	53.7963	2.58386	18.3872	31.2279	10.455	144.28	155.012	156.383	96.7511	114.077	105.01
mRNA::Ttru_Chr1:5258924-5260433	1.6405	2.36156	1.68568	2.47595	1.44379	1.51276	5.07888	1.81348	2.1087	8.11723	6.93289	6.16022	2.9852	1.69998	3.03545	2.25924	4.61779	2.37217	5.63901	9.77626	10.1061	8.68861	11.396	9.6137	3.02759	10.1812	6.59855	3.46349	2.4388	0.397949	1.55821	1.04611	0.992607	5.71728	5.80171	5.96216	4.63958	5.03055	5.31196
mRNA::Ttru_Chr1:5262011-5266223	0.957891	16.2501	4.51755	6.42083	2.62182	4.93612	1.95559	4.33608	3.65771	3.9571	1.06786	22.7398	16.1693	3.64605	21.9467	16.5652	22.7374	23.2875	1.72086	0.744537	0.655	1.4912	5.9086	7.36701	20.2482	7.85922	31.7621	5.07871	5.85399	1.58525	4.77398	5.75045	3.21845	37.3835	37.8381	43.3236	55.2142	66.1241	45.2139
mRNA::Ttru_Chr1:5266600-5273528	0.494599	3.50557	0.930327	1.23104	1.03613	1.32837	1.9052	1.29286	1.39039	1.99345	1.86387	4.22169	3.18719	1.05536	2.28467	2.37156	2.40927	3.03709	0.282839	2.5852	2.83015	1.70592	2.69159	3.38861	2.17204	4.03825	3.06302	0.64338	1.1759	0.678499	0.66952	0.822885	0.458908	2.74184	3.32593	3.22368	4.18107	6.01193	3.4
mRNA::Ttru_Chr1:5283481-5284891	0	0	0.039704	0.269929	0	0	0	0	0	0	0	0	0	0	0	0	0	0	0	0.154083	0	0	0	0	0	0	0	0.096428	0	0	0	0.081138	0	0	0	0.112614	0.10993	0	0
mRNA::Ttru_Chr1:5285205-5286954	0.15657	0.047365	0.216151	0	0	0	0.06242	0	0	0.072276	0.058598	0	0	0	0	0	0	0.086215	0	0	0	0.069314	0	0.395624	0	0.479446	0	0.819824	1.5514	1.2679	0	0.815137	0	0	0	0	0	0	0
mRNA::Ttru_Chr1:5289790-5294017	0.429894	8.30252	2.42874	3.0386	1.3727	2.51824	1.24673	1.48936	2.91901	1.76829	0.987348	10.4075	8.40251	1.0563	4.88604	3.82479	11.3062	5.05813	0.321398	0.936058	0.166117	0.405124	3.30713	4.20106	10.0476	5.6488	13.2328	0.404081	0.196414	0.021453	0.138055	0.492524	0.169237	26.5805	29.4068	35.8321	48.3778	60.1494	28.0668
mRNA::Ttru_Chr1:5294875-5301922	0.15697	1.6522	0.300714	0.418347	0.269343	0.256559	0.502929	0.49918	0.470176	0.854758	0.383773	0.780669	0.578709	0.382855	0.773511	0.632897	1.06783	0.914833	0.016202	0.11315	0.268354	0.244442	0.348681	0.79603	1.23992	0.777441	0.9121	0.498339	0.559666	0.195605	0.271462	0.39025	0.170274	1.55449	1.7763	1.6238	1.58661	2.4883	1.78248
mRNA::Ttru_Chr1:5302530-5304129	1.6504	17.2124	3.45947	14.1222	12.9134	16.2028	1.61564	16.8161	13.7064	0.177232	1.40946	17.8498	17.452	1.05627	13.2414	14.3407	23.3703	14.5743	0.222363	0	0	0	0	0.237715	11.8558	0	23.3467	2.41491	2.23375	0.834602	1.20097	2.83854	0.740718	25.302	18.4725	24.4031	17.4789	29.8756	11.5648
mRNA::Ttru_Chr1:5309685-5311419	0.815856	4.4675	0.872704	2.91885	2.77367	4.83529	2.31923	4.54935	4.94153	1.95675	2.0958	3.90226	3.3614	0	1.85995	2.93926	4.63632	4.64198	0	0.119781	0	0.14005	0.81241	0.716975	4.05396	1.08994	3.10701	0.892428	2.88654	0.65767	1.15273	1.98135	0.841106	4.28838	3.31996	4.0153	7.37915	8.33679	4.32704
mRNA::Ttru_Chr1:5312015-5318363	0.657679	20.0831	2.73003	2.87964	2.28267	2.91727	2.55819	2.74842	2.19366	3.41747	3.27908	13.7694	13.4145	17.7325	14.911	13.9155	12.1357	11.8794	1.06536	21.9153	17.9115	2.22559	16.3825	18.6242	12.7309	17.5235	12.591	0.712263	1.46408	2.11801	1.21133	1.12127	0.977578	19.5684	17.1597	14.6526	9.78206	16.299	8.86839
mRNA::Ttru_Chr1:5318542-5320568	28.1466	84.3723	46.8044	45.4128	42.3945	51.2396	65.5361	45.2771	48.196	71.4749	65.3333	89.6914	99.0721	134.005	96.1371	88.038	80.5321	76.1397	122.606	131.191	121.021	114.65	108.927	111.744	90.1918	107.222	87.8739	34.5125	37.6855	35.5458	44.3107	34.6923	30.6794	60.374	63.8754	60.408	33.1551	42.0928	33.594
mRNA::Ttru_Chr1:5320775-5323866	3.09932	11.7855	3.82722	3.87395	2.62693	5.93056	5.01026	5.20622	5.00571	7.29713	5.36116	6.95784	6.62716	1.67603	8.17815	7.02074	8.41257	7.14907	4.57407	3.4712	2.07868	2.47057	13.8087	10.0658	5.98862	9.00023	8.05591	1.80534	3.48355	2.38404	2.74435	3.03704	2.49635	8.16223	7.6315	8.16683	10.0059	9.96652	8.23528
mRNA::Ttru_Chr1:5324860-5325811	282.188	168.646	216.58	158.718	162.883	138.653	176.766	174.85	148.047	161.512	176.884	163.772	169.834	136.834	169.168	179.149	143.677	162.318	214.675	159.304	143.951	191.128	165.528	142.641	156.262	141.003	183.775	110.293	166.057	156.532	166.156	118.991	111.735	203.39	207.215	194.137	227.052	207.873	229.447
mRNA::Ttru_Chr1:5326645-5327794	107.564	46.1981	89.0117	87.1204	96.6635	86.8844	82.724	75.3556	87.2038	83.8128	87.1184	65.5084	77.878	110.703	69.8288	72.8089	52.0727	66.7568	118.15	127.182	120.094	112.233	78.2465	82.8816	66.7517	83.1348	51.5114	129.479	106.545	108.475	147.329	134.348	147.119	51.4881	55.4827	57.392	45.3077	42.2424	59.509
mRNA::Ttru_Chr1:5328031-5330571	0.378374	1.02867	0.44735	0.132996	0.122699	0.292922	0.364451	0.151521	0.305517	0.047014	0.2286	0.933241	0.389462	0.231531	0.823199	0.505316	0.691984	0.391688	0.087308	0.616711	1.63206	0.270921	0.821407	1.28615	0.484696	0.700066	0.523409	0.43844	0.276151	0.130635	0.511331	0.49174	0.271895	0.204094	0.202688	0.198828	0.433989	0.818627	0.301794
mRNA::Ttru_Chr1:5332407-5352496	0.554313	7.11691	1.43195	1.47803	0.960186	1.45915	1.83295	1.49756	1.33968	2.26095	1.99182	3.30345	2.82782	2.27605	2.58845	2.85445	5.58208	4.03851	1.62208	4.39113	4.25403	2.3835	5.50428	5.76459	4.22156	5.69128	4.36194	0.852667	0.88289	0.640027	0.973318	0.891586	0.775378	4.44124	3.89853	4.03975	5.29485	6.03589	3.0077
mRNA::Ttru_Chr1:5353529-5361871	2.39738	38.8452	7.45046	26.7755	22.522	26.8897	33.1777	23.5478	24.5524	44.8545	35.1988	48.1977	48.7959	58.4157	40.6284	37.0197	36.8901	32.5709	10.5592	54.988	56.4966	17.27	54.7683	57.1271	41.7844	54.7034	40.8607	4.40573	6.79661	12.5016	5.87582	5.38779	4.5576	48.6651	34.394	28.7295	17.9264	33.7065	21.9486
mRNA::Ttru_Chr1:5353529-5363311	1.21457	12.5848	3.41904	4.15945	4.73592	5.46752	5.29986	4.66997	5.58731	6.67173	5.96261	5.1924	6.06785	7.60374	7.92376	8.22398	7.14124	9.87017	1.15414	7.38042	5.73889	3.69082	5.11367	9.65439	6.70928	9.81839	5.59011	3.62995	6.1894	2.93906	5.86319	4.28622	4.04869	5.44855	5.41561	6.82287	5.18728	5.72825	4.84301
mRNA::Ttru_Chr1:5364783-5366147	124.215	44.1224	90.3485	91.4706	91.2137	85.7083	74.7539	74.4423	80.2464	85.7351	75.5752	65.3181	64.7223	98.8338	58.3934	65.8296	49.6647	47.6249	64.363	74.8456	72.66	75.4473	39.6937	51.4539	62.5638	37.095	48.9412	133.976	100.212	111.128	128.18	124.989	141.263	57.8179	57.5256	53.1979	38.7231	46.9254	44.6778
mRNA::Ttru_Chr1:5366953-5367505	4.90792	1.73156	1.96388	2.79337	0.72186	0.492299	0.673951	1.24996	0.777387	1.51589	1.23445	2.50203	3.09027	1.20914	1.20417	1.14955	5.52509	1.79512	0.324582	0	0	0.350165	0.590508	0.678096	1.45733	0.627022	1.78035	0.373457	2.86518	0.340853	0	0.315014	0.842861	2.6215	1.7412	1.09276	3.35826	3.45501	3.246
mRNA::Ttru_Chr1:5368028-5374119	2.53517	5.98898	1.12389	2.76847	1.21574	2.20528	2.56149	1.619	1.85313	3.55023	4.2245	3.26244	2.14522	2.37435	3.34076	3.11407	3.69754	3.02314	1.11224	3.80905	3.9207	2.69357	6.27354	5.97109	3.45872	6.40178	2.87939	1.4682	1.25888	0.935601	2.49623	2.05262	1.59479	8.02993	7.24129	6.93094	4.47923	7.16034	2.62648
mRNA::Ttru_Chr1:5374243-5376377	34.6259	217.281	65.5717	129.237	108.131	115.183	135.997	123.377	118.673	145.36	153.663	222.266	220.21	205.999	203.383	205.329	199.42	187.478	58.2651	197.593	198.994	102.946	264.149	236.605	200.66	231.794	210.155	47.2211	95.2177	78.2258	81.6348	56.6207	49.2885	189.551	161.338	153.378	189.137	161.675	194.632
mRNA::Ttru_Chr1:5376975-5377668	185.279	68.2204	111.054	104.583	94.8816	95.3145	127.044	96.2421	90.0683	131.726	115.573	67.966	64.7125	69.9036	86.4039	85.1731	64.4735	75.7892	102.43	109.294	126.993	137.3	134.651	126.643	73.454	126.309	81.3174	112.292	126.63	110.006	141.994	115.365	117.082	83.6463	94.9678	91.4859	92.6592	97.4584	101.088
mRNA::Ttru_Chr1:5378009-5378912	312.409	170.596	220.313	286.709	251.935	214.93	262.992	271.284	253.08	272.228	292.937	228.881	214.589	250.078	203.158	209.687	202.111	221.088	297.573	206.218	231.108	290.746	194.583	194.072	221.813	185.606	202.766	432.274	464.299	519.759	485.86	394.046	447.25	288.609	318.27	326.797	376.769	326.507	378.093
mRNA::Ttru_Chr1:5384655-5386981	0.075785	0.034349	0.044807	7.50371	0.045235	0.064736	0.089494	0.46034	0.096546	0.311544	0.210413	0.085923	0.071703	0	0	0	0.286675	0.061826	0.096311	0.085146	0.075094	0.19942	0	0	0	0	8.67206	0.322515	0	0.048063	1.59916	0	0.060011	9.4606	12.1048	18.5143	33.7298	32.7036	8.46749
mRNA::Ttru_Chr1:5387159-5388168	78.6874	56.4948	58.8394	9.07374	5.59572	5.12376	4.04766	4.71286	7.36324	3.92382	5.54494	4.60097	3.62557	3.56688	3.26933	2.69313	3.22666	2.79189	2.37228	1.43206	2.93477	2.35943	3.47147	2.38964	3.39811	1.45597	3.70694	3.25149	3.79166	1.99451	3.77673	2.86124	2.48263	12.6578	6.4698	6.05087	13.4872	5.22079	14.4078
mRNA::Ttru_Chr1:5388433-5389065	291.856	108.266	236.252	148.778	167.634	158.368	155.426	166.395	133.822	142.242	152.617	92.0304	111.619	87.8606	90.6381	83.9188	111.705	114.861	147.901	78.7132	96.3413	155.076	96.0547	109.067	104.058	111.991	98.8039	299.931	230.442	236.254	261.734	262.722	277.504	135.786	122.743	125.865	130.961	160.94	139.858
mRNA::Ttru_Chr1:5390832-5392016	19.1618	50.2445	21.5813	27.534	19.2692	24.2961	40.6113	21.3578	20.7914	48.324	40.9234	43.6876	44.9945	56.9274	48.871	50.7302	57.3169	44.2493	31.1604	150.763	151.88	62.8295	109.188	119.087	50.7738	97.8628	49.9166	29.1399	38.1623	46.3064	41.2299	27.6515	28.1752	40.8947	49.5064	46.4129	53.4886	47.0958	53.3123
mRNA::Ttru_Chr1:5392376-5393264	9.65212	21.7701	7.36292	8.73511	7.06346	3.95482	6.06972	5.7911	6.87434	7.30144	9.46146	9.57734	12.539	19.3575	20.1604	16.398	14.4932	14.637	3.75968	23.9758	19.7861	6.79267	11.0726	11.1137	14.9293	8.43249	11.9246	9.67948	17.4163	17.7659	20.1988	15.7062	16.1776	30.4133	26.1248	25.8814	25.4605	25.4013	28.4646
mRNA::Ttru_Chr1:5393325-5395541	3.50916	3.70499	2.33708	5.51908	4.11809	3.71556	0.586499	3.5463	4.4766	0.281596	2.24904	8.8809	7.07991	9.1181	7.53906	7.66135	6.96758	5.52154	1.16127	0.159366	0.615431	0.265176	0	1.2216	7.16024	0.893923	6.71989	4.56703	8.00252	1.97316	3.32251	1.5044	2.49172	5.13137	5.45906	5.46476	7.42961	5.62105	5.96642
mRNA::Ttru_Chr1:5395238-5395979	0	2.76769	0	0	1.29174	0	0	0	0	0	0	16.6538	21.0966	27.7271	23.0424	26.656	16.2087	17.2299	0	0	0	0	6.84856	12.1669	14.7013	7.90365	14.7594	0	0	0	0	0	0	0	0	0	0	0	0
mRNA::Ttru_Chr1:5395238-5396342	0	0	0	0	0	0	0	0	0	0	0	0	0	0	0	0	0	0	0	0	0	0	0	0	0	0	0	0	0	0	0	0	0	15.8909	14.6528	15.5529	10.0241	7.30575	10.1022
mRNA::Ttru_Chr1:5398879-5399287	0.218007	1.18474	0	0	0	0	0.66628	0	0.803207	0	0	0	0.876771	0	0	1.01463	0	0	0	0	0	0	0	0	0.857132	0	0	0.708817	0.685153	0	0	0	1.618	0	0.802002	0.818975	0	1.07694	0
mRNA::Ttru_Chr1:5399582-5400805	12.7115	18.0884	11.7429	13.4778	10.3714	13.1785	25.3624	8.64037	11.4039	30.0299	30.1595	11.0933	11.8937	18.6384	14.9453	14.058	17.6805	18.6754	20.4639	47.1071	45.413	39.2023	37.8542	40.946	11.6345	38.5191	11.8627	9.38075	12.006	16.8205	13.1963	11.1742	11.4649	9.4271	9.67223	9.27424	11.6263	15.1654	15.3183
mRNA::Ttru_Chr1:5400443-5402544	0.507871	3.38216	1.04087	0.758662	1.31629	0	0.547393	2.11668	0.480856	1.72991	0.344576	0.229169	0	0.605485	1.10678	1.75529	0	2.43073	0	0	0	0	1.35614	0	1.60573	0	1.01434	1.88238	5.79304	12.4445	7.73706	5.45452	3.53158	2.40698	0	0	0	0	0
mRNA::Ttru_Chr1:5400862-5402558	0	0	0	0	0	1.48459	0	0	0	0	0	0	0.734098	0	0	0	0	0	0	0	0	0	0	0	0	0	0	0	0	0	0	0	0	0	3.55831	3.64313	2.83897	3.1331	3.63093
mRNA::Ttru_Chr1:5401000-5403937	15.155	14.2964	11.7956	12.3641	9.37182	10.7809	12.0727	12.4615	9.79501	13.7262	12.9506	16.1259	17.3574	21.3355	18.47	18.5611	14.2386	16.8015	12.1677	26.6919	26.4179	14.9738	21.6547	19.9946	16.3376	20.3502	14.6841	14.6841	16.667	16.7837	17.855	15.241	16.2654	11.9486	10.8292	9.36011	9.25056	9.19687	11.8368
mRNA::Ttru_Chr1:5404970-5406095	0	0.020064	0.02613	0	0	0.039407	0.108958	0	0	0	0.203612	0	0	0	0	0.096754	0.057962	0	0	0	0	0	0	0	0.040675	0	0.066633	0	0	0	0	0	0	0	0.037914	0.074853	0.741646	0.78589	0.051213
mRNA::Ttru_Chr1:5427868-5432560	4.92325	8.96869	4.11575	4.21116	3.32731	3.58972	4.7045	3.93152	3.12554	4.16307	5.2782	7.95397	6.55763	8.42755	4.16007	5.976	6.96504	6.16499	4.00836	8.03581	8.87129	8.25671	6.03639	11.3579	6.78138	8.75662	5.8882	2.67465	3.68238	3.2774	3.49009	3.67633	2.94403	13.2242	11.0298	10.6487	11.4032	12.1844	7.94056
mRNA::Ttru_Chr1:5433677-5434547	6.60379	10.2751	9.14938	13.5077	11.5221	14.2839	17.7822	9.2892	16.0477	24.3473	23.715	12.3678	7.96271	11.8138	9.16966	10.2436	10.2119	10.8294	9.721	19.3725	24.6776	22.2069	14.9554	21.2915	12.4533	15.5595	12.0446	17.9224	15.4028	17.5531	16.3942	18.8526	14.9861	14.4922	10.3546	9.0918	11.449	11.4563	10.291
mRNA::Ttru_Chr1:5437887-5438676	138.07	103.103	98.8618	134.297	113.57	117.458	78.6728	118.368	122.027	91.9066	113.053	102.13	99.6764	143.842	104.231	104.749	82.927	86.7557	52.9608	106.99	113.451	107.813	79.4023	80.8517	110.319	76.6307	82.5738	164.542	144.746	158.407	178.22	158.413	181.85	94.4318	82.2234	88.6591	95.0649	73.5012	103.555
mRNA::Ttru_Chr1:5450784-5453214	12.7467	13.8776	11.8423	16.1824	12.9965	13.7968	12.5168	16.3666	13.7263	14.3307	17.5812	8.82983	9.96201	7.78721	10.1494	11.9142	11.5504	11.3536	11.6936	11.2632	10.292	13.7142	12.7944	12.708	12.6883	15.4559	10.139	13.307	15.2337	10.6611	13.0296	14.1213	10.9128	15.7264	12.4406	9.37365	11.3041	9.07181	13.9393
mRNA::Ttru_Chr1:5451224-5453214	0	0	0	0	0	0	0	0	0	0	0	0	0	0	0	0	0	0	0	0	0	0	0	0	0	0	0	0	0	0	0	0	0	0	0	0	0	0	0
mRNA::Ttru_Chr1:5455376-5459007	0.479625	0.571941	0.165871	0.505877	0.631915	0.828763	0.21823	0.280878	0.29317	0.15861	0.79671	0.891049	0.612792	0.62504	0.403365	0.729961	0.466495	0.377035	0.236514	0.208005	0.413128	0.121973	0.352547	0.23135	0.489952	0.209638	0.504325	1.02197	0.622359	0.412125	0.806453	0.443648	0.698828	0.782231	0.78438	0.576361	0.692208	0.301915	0.558107
mRNA::Ttru_Chr1:5459233-5471990	0.865754	1.86787	1.29265	1.88066	1.34963	1.9151	1.99658	1.16494	1.39304	2.19106	2.43723	1.23753	1.28109	1.80652	1.27097	1.26694	1.01732	1.10224	2.42921	2.90585	2.92573	1.96951	2.04263	2.15975	1.15003	1.63041	1.11082	1.53967	1.79528	1.29335	1.65323	1.32474	2.03394	1.55027	1.4628	1.34231	2.10048	2.537	1.39741
mRNA::Ttru_Chr1:5472783-5473946	34.0907	246.475	58.3283	76.5613	44.6307	68.0687	57.7837	64.1379	65.7268	65.3962	63.3255	182.183	179.254	262.098	182.821	167.172	182.376	196.851	16.4038	153.993	150.817	73.0956	102.423	108.68	177.56	108.019	153.647	23.096	46.722	53.5465	37.094	25.7838	23.8459	218.614	311.381	288.606	206.389	217.539	223.506
mRNA::Ttru_Chr1:5475732-5477407	14.4055	52.3957	16.1824	20.742	31.8624	4.38859	19.52	32.4149	6.80129	13.3988	0	44.5204	29.7273	53.1524	41.5208	53.5487	37.2355	33.1924	0	73.1819	41.0197	24.4383	25.5517	57.7435	50.9823	46.9578	38.6816	0	0	0	0	0	0	0	48.7366	42.5267	18.6894	7.98408	47.2673
mRNA::Ttru_Chr1:5477682-5480123	1.74341	83.0465	12.0091	18.5033	12.4737	16.5523	10.4636	14.9327	10.3396	11.5803	12.3066	91.5921	88.5442	123.381	93.5582	97.501	67.0413	77.6456	4.85503	133.488	125.92	8.68851	86.9765	86.4766	80.5657	89.0177	72.5435	2.75096	6.85904	9.21052	6.36499	3.38594	2.92461	92.104	86.8395	75.8357	49.1588	54.8218	64.444
mRNA::Ttru_Chr1:5481611-5484160	35.6422	41.1524	26.1133	52.4989	49.4122	49.8902	44.8507	45.6423	45.2964	46.266	49.4476	60.252	55.4395	66.1178	54.1831	61.2599	39.8034	47.899	14.9146	40.5416	40.2338	21.9479	29.974	30.7452	45.6831	28.5111	45.2912	52.5519	59.6431	69.7013	69.0548	51.2667	53.3526	42.7548	41.39	41.2915	38.4775	44.1035	48.4487
mRNA::Ttru_Chr1:5485141-5487211	1.9833	87.2417	10.744	14.7869	9.04211	13.0217	3.42687	10.1475	8.1052	2.75676	5.48953	86.8017	97.9891	145.914	100.463	98.0027	82.9465	76.1885	2.0101	49.2604	45.7468	4.83909	29.4386	42.063	92.1832	39.4005	74.0001	1.10276	2.0559	4.53704	3.28254	2.68097	3.3258	61.103	66.8082	57.3104	50.7294	46.3007	61.5619
mRNA::Ttru_Chr1:5485722-5487211	0	0	0	0	0	0	0	0	0	0	0	0	0	0	0	0	0	0	0	0	0	0	0	0	0	0	0	0	0	0	0	0	0	0	0	0	0	0	0
mRNA::Ttru_Chr1:5487580-5489290	5.37363	0	2.41896	22.5983	1.41767	35.7333	15.5915	1.39694	26.7877	26.1284	40.7517	8.58588	30.0297	40.5888	18.6264	2.57059	3.2151	13.3975	12.5324	18.7315	56.983	1.64292	35.6105	13.9766	2.16614	17.0014	2.75089	37.1165	52.2859	53.9335	50.7775	35.219	38.0487	58.1665	5.85983	8.15705	22.1415	23.7159	9.54832
mRNA::Ttru_Chr1:5491602-5492772	116.256	291.204	163.596	284.51	190.079	190.662	236.74	187.853	197.055	270.228	263.805	235.234	247.575	340.055	225.074	231.614	216.702	247.846	78.626	477.532	448.964	254.25	303.994	310.69	218.765	327.215	194.666	345.51	326.983	290.649	274.146	154.036	230.706	326.769	448.394	446.284	365.694	287.364	411.201
mRNA::Ttru_Chr1:5493296-5493856	1.14789	0.423109	1.09706	6.19413	0	0.478341	0	1.21536	0.754196	0	0.30024	0.609779	1.50713	0	0.58705	0	0.673439	0	0	0	0.51911	0	0	3.30533	0.947276	0	0.578655	0.363783	1.04632	0.331825	0.324802	1.84095	0.820774	17.8835	9.12321	15.3301	43.3106	33.6558	11.9841
mRNA::Ttru_Chr1:5493999-5510111	0.693029	5.69784	1.08787	0.406266	0.225338	0.408529	0.28238	0.329406	0.295906	0.315803	0.261184	1.97256	1.85247	1.51217	1.85388	1.43071	3.25612	2.74913	0.472544	3.22598	3.0649	0.549806	2.11083	2.6695	2.86545	2.55844	2.16722	0.505201	0.482774	0.500396	0.67915	0.52516	0.359804	3.00149	2.80406	2.43697	4.19678	6.56754	2.4904
mRNA::Ttru_Chr1:5525232-5532911	2.58393	5.71925	2.19839	2.9894	2.44036	2.92742	3.0969	2.48493	2.49807	3.6223	3.81859	4.3171	4.99477	6.44613	4.1513	4.72048	3.80113	3.83817	3.79385	9.1937	10.4468	5.11758	8.41721	8.93413	4.32218	8.39341	4.40184	2.53303	4.02797	4.06402	4.11937	3.16387	2.18934	5.7459	4.45267	4.64095	3.94113	3.65688	3.93303
mRNA::Ttru_Chr1:5532963-5537281	39.5578	228.543	59.2996	78.8671	48.3141	59.7454	56.9331	60.4021	49.4154	59.2143	62.8998	188.327	191.339	246.534	203.605	194.158	190.204	195.622	42.2123	281.905	263.345	112.712	209.649	234.002	192.437	222.765	186.411	30.349	42.7759	43.6864	50.0656	33.4501	31.3789	170.707	159.831	151.646	121.533	148.231	105.964
mRNA::Ttru_Chr1:5539889-5548868	1.18906	5.19112	1.37708	1.58384	1.28473	1.54837	0.870892	1.39584	1.23594	0.672477	0.901125	5.7293	5.68089	8.13344	6.76988	7.13816	4.60238	4.25059	0.377837	3.0456	3.23956	0.870723	2.38646	2.83019	4.0381	3.64971	4.54649	1.19893	1.53924	2.03597	1.5911	1.019	1.12344	5.84867	4.81582	4.82878	4.18849	4.21998	4.61006
mRNA::Ttru_Chr1:5548925-5552205	0.873674	1.01557	0.878373	0.399327	0.307186	0.264568	0.5791	0.285254	0.129125	0.602302	0.459296	0.527011	0.489812	0.232684	0.61967	0.76399	0.521128	0.800358	0.164949	0.23233	0.102526	0.476701	0.562558	0.452213	0.638611	0.351331	0.619652	0.147174	0.243164	0.361491	0.289389	0.371369	0.369495	0.256746	0.415753	0.343116	1.05914	0.898748	0.453704
mRNA::Ttru_Chr1:5549125-5551632	0	0	0	0	0	0	0	0	0	0	0	0	0	0	0	0	0	0	0	0	0	0	0	0	0	0	0	0	0	0	0	0	0	0	0	0	0	0	0
mRNA::Ttru_Chr1:5549314-5551632	0	0	0	0	0	0	0	0	0.536061	0	0	0	0	0	0	0	0	0	0	0	0	0	0	0	0	0	0	0	0	0	0	0	0	0	0	0	0	0	0
mRNA::Ttru_Chr1:5576699-5577510	1986.11	170.113	2710.83	3215.91	3819.06	4172.44	541.593	4522.29	3466.17	22.0727	473.919	695.502	495.491	63.7332	342.393	307.663	944.051	532.493	0.177987	0	0	0	0.632237	0.362537	679.808	0	610.748	1721.92	2180.88	269.654	641.937	1147.42	469.607	1831.64	1601.43	1634.18	1281.12	1150.73	1216.38
mRNA::Ttru_Chr1:5626308-5628985	0	0.067311	0.022969	0	0.07707	0.221282	0	0.044436	0	0	0	0	0	0.099313	0	0.067887	0.281271	0.158247	0	0	0	0	0	0	0.390982	0	0.306375	0	0	0	0	0	0	0.104515	0.063743	0.129554	0	0	0.258886
mRNA::Ttru_Chr1:5630477-5631287	229.869	13.4336	364.297	1829.17	2004.49	2556.66	184.288	2389.4	2039.13	7.73114	157.232	380.018	206.461	41.9192	178.093	169.707	610.987	266.395	0	0	0	0	0.633402	0	415.706	0.333174	265.957	1226.49	1300.63	172.033	320.426	508.466	267.13	757.09	695.368	690.334	481.735	462.952	471.453
mRNA::Ttru_Chr1:5632483-5634757	1.86488	3.97999	3.19304	1.7117	0.928629	1.59435	1.7449	1.80358	2.03154	1.65156	1.81353	2.20423	3.45797	1.48661	1.61224	1.30932	3.92216	3.29906	1.53118	0.524192	1.07865	2.14826	2.539	2.23501	2.95373	2.46951	2.45758	1.04762	1.45913	1.18335	0.916773	1.62339	1.10809	2.3108	1.73641	1.73637	2.95644	3.6232	2.99654
mRNA::Ttru_Chr1:5640357-5646018	0.770052	2.88059	0.840199	0.97855	0.869902	1.3996	0.627975	0.921915	0.89179	0.69166	0.720317	2.80565	2.94355	4.67346	3.48257	3.21127	2.3596	1.87705	0.406371	1.19838	1.80216	0.741368	1.53689	1.36888	2.54108	1.50021	2.5441	1.46151	1.6504	2.29576	1.76082	1.36766	1.23966	2.21012	2.05826	1.71478	2.03576	1.69552	2.96344
mRNA::Ttru_Chr1:5646173-5659939	0.418309	5.23183	0.977243	0.96156	0.882055	0.929911	0.338298	0.938281	1.10038	0.418054	0.542964	3.78599	3.93628	5.61022	4.34058	3.67412	2.69323	3.58353	0.147885	0.63334	0.54824	0.22019	0.488095	0.589391	3.67824	0.897215	3.73593	0.642341	0.737419	1.03518	0.653526	0.560956	0.514106	3.75265	2.71209	2.76719	2.69309	4.61954	2.63562
mRNA::Ttru_Chr1:5660619-5668644	2.7199	7.01289	6.09759	7.57995	6.95736	6.46265	9.65312	5.2225	6.32499	11.8647	9.03108	7.5911	8.16096	12.6758	7.43022	6.92363	5.14428	6.61639	14.2301	9.74444	11.1932	13.3331	7.69253	8.71027	6.4799	8.78822	6.98541	3.76637	4.72614	5.36695	4.32304	4.13096	4.50293	6.13415	6.6249	8.85815	14.1362	16.8674	5.77237
mRNA::Ttru_Chr1:5672462-5674495	5.7652	4.27667	3.17461	13.7773	15.8719	17.4219	16.4601	14.9975	17.9828	15.8854	19.7193	15.5343	12.189	8.53945	16.5725	16.2337	15.6454	18.0081	16.1129	7.43523	6.94406	15.6595	11.4878	9.54836	12.4609	10.6367	11.8843	23.2335	30.9584	26.988	22.6996	26.031	23.2626	30.2936	29.9586	27.622	31.7548	36.6467	40.8284
mRNA::Ttru_Chr1:5675709-5677632	22.2578	19.7694	28.0217	19.6211	22.2116	14.6861	24.4301	21.1673	21.4124	26.5007	23.8406	15.4165	12.9487	11.0317	13.0886	11.5114	13.4515	17.5565	20.7965	22.0509	24.8563	37.271	17.7689	24.4092	18.6849	25.6007	13.678	36.6452	43.1796	28.6726	33.2068	36.3318	36.9034	19.221	14.206	12.8893	16.6156	15.6165	14.4747
mRNA::Ttru_Chr1:5710207-5713006	2.13589	4.01987	3.63896	3.26626	5.95197	2.62191	5.76361	5.57664	3.60479	5.81855	4.86789	5.44998	5.00307	6.7956	4.34385	5.18888	2.60927	2.78458	0.67652	1.52391	1.6416	2.29811	3.01537	1.53517	4.39711	2.05109	3.00035	1.72726	3.50657	4.64368	3.57103	3.80807	3.04194	4.37621	7.7443	5.1043	2.81979	6.19549	7.2633
mRNA::Ttru_Chr1:5711959-5714341	0	0	1.27548	0	0	1.78728	0	0	0.961872	0	0	0	0	0	0	1.10933	0	0.720553	1.85722	0	0	0	0	0	1.38281	0.269345	0.480346	10.1703	15.022	27.4315	13.2242	8.26372	9.92107	16.3672	6.20507	7.85643	12.9665	6.78704	11.1256
mRNA::Ttru_Chr1:5715751-5716090	0.543384	0.515947	15.8059	1.35047	1.28495	0	3.43438	13.8329	9.64216	0	0	0	1.32247	0	6.27651	6.01024	0	11.7393	0	0	0	0	0	0	1.26613	0	4.64245	15.4148	52.4144	60.0683	38.133	18.191	20.4536	5.28829	1.39504	0.531396	12.896	7.91582	11.2609
mRNA::Ttru_Chr1:5718456-5720122	2.51133	2.00383	37.9115	8.22359	4.00396	9.98603	7.88811	24.6304	12.838	2.3655	6.3395	6.61503	4.70601	2.01078	21.6003	17.3561	16.2699	38.5168	12.2709	1.39996	6.18037	45.3825	22.9695	19.7982	24.6374	29.9138	3.41422	11.6133	37.3348	31.2269	30.8986	21.4246	12.8954	27.6867	32.9581	26.9665	49.6282	43.8076	36.5836
mRNA::Ttru_Chr1:5722358-5723830	0.063735	0	0.039834	0	0	0	0	0	0	0	0	0	0	0	0	0	0	0	0	0	0	0	0	0	0	0	0	0	0.088326	0	0	0	0	0	0.127827	0	0	0.164363	0
mRNA::Ttru_Chr1:5723851-5724428	64.6773	35.7235	53.0078	58.952	49.1316	62.7088	67.737	61.4021	35.8133	63.1159	71.2566	44.548	48.1721	68.3013	54.5971	54.8131	54.986	56.0737	51.1959	89.5947	88.7177	94.0505	49.7428	52.0655	57.5434	68.3948	35.7021	70.6832	66.4013	61.5682	77.1846	70.3589	62.9704	35.3758	49.1343	45.0898	90.3293	64.3365	83.7447
mRNA::Ttru_Chr1:5726028-5726539	6.23432	0.98131	3.0169	1.89132	1.27785	0	0.788862	0.73129	0	0.882802	0	0.718919	0.590377	0.693494	0.691313	0.659757	0	0	0	0	0	0	0	0	0	0	0.680913	0.864481	0.415242	0.395971	0.387381	1.45942	0.977561	4.23303	4.01216	2.77974	2.82958	1.3319	2.2872
mRNA::Ttru_Chr1:5726760-5735527	3.39419	58.7596	10.7674	9.50772	6.49825	8.07545	8.30288	7.61709	5.37861	9.96307	8.59688	44.6656	42.767	40.4287	43.1177	44.3893	54.4573	45.4644	9.00047	37.3371	34.6375	18.1987	50.1742	57.0125	43.1414	51.8566	52.5633	1.37259	2.58804	3.59058	2.38343	2.01181	1.96764	74.3576	63.2102	61.8138	44.8293	87.413	31.2066
mRNA::Ttru_Chr1:5736175-5739215	0.070748	0.205059	0.05017	0.217232	0.066833	0.191761	1.32548	0.186054	0.106975	1.61729	1.31044	0.190972	0	0.442543	0.367468	0.177288	0.637303	0.366363	0.358285	3.9141	4.28972	1.33204	3.1185	2.45759	0.495894	1.97344	0.489835	0.079931	0.075479	0.142814	0.139739	0.201697	0.044599	0.557858	0.546587	0.443064	0.886326	0.85435	0.740167
mRNA::Ttru_Chr1:5739491-5740394	284.385	246.621	192.468	283.027	276.578	243.106	199.761	269.638	222.009	200.777	226.63	320.372	329.716	413.101	328.063	322.773	231.117	272.157	91.2312	197.579	226.462	172.329	205.393	197.793	323.677	190.998	257.61	276.488	413.815	420.795	425.553	295.129	279.317	290.172	324.011	301.486	292.842	239.897	404.252
mRNA::Ttru_Chr1:5740865-5742611	17.0213	32.6658	18.5954	33.2035	31.6087	35.8337	41.3442	36.0028	33.1651	45.4093	54.6075	34.4385	29.354	33.0371	36.4422	32.5192	27.3936	29.5461	15.2382	51.7974	44.175	17.2249	57.5544	51.4041	30.6758	47.803	34.2306	23.0013	35.6836	28.6858	38.5485	28.0218	24.2786	46.521	38.3931	37.3389	44.2441	31.3232	43.0207
mRNA::Ttru_Chr1:5743110-5747238	12.1198	43.9329	16.268	6.21155	3.5612	3.22968	6.70508	6.44741	5.12836	5.30281	4.54355	24.1417	18.358	12.8516	14.524	13.7889	49.4855	39.5219	16.0834	10.4303	9.96904	32.5413	15.8989	21.6404	39.6574	22.7145	34.3228	4.33897	3.5252	5.33555	4.11589	4.27774	3.81451	23.8775	17.7155	19.9977	34.672	37.1044	19.0102
mRNA::Ttru_Chr1:5750443-5752844	19.2178	20.3778	12.8366	17.0217	19.6268	21.4785	12.9759	15.2995	18.4559	10.7227	15.4669	17.7621	15.4495	25.3021	17.3607	19.9352	13.3091	16.1361	5.62355	22.8085	20.0439	10.6782	13.6459	12.6412	17.8608	13.0306	12.7685	37.504	32.6453	39.5138	44.2485	40.2751	45.8061	20.125	17.4841	16.0392	16.067	15.3777	19.9626
mRNA::Ttru_Chr1:5753420-5757065	3.68151	133.769	22.749	66.1157	53.5422	65.7101	57.7256	58.9675	67.8469	66.813	68.7183	130.492	129.039	184.085	112.063	106.493	108.166	103.617	15.8105	158.721	154.462	37.5941	117.311	141.746	119.575	134.496	104.414	29.5969	37.8377	43.1819	49.8504	33.1442	35.1632	89.7234	66.3748	62.2417	33.1603	64.3876	31.2775
mRNA::Ttru_Chr1:5758550-5760601	26.4286	33.3957	27.6856	23.0616	20.9044	18.7085	26.2748	20.0716	16.9981	24.4088	24.6933	34.2807	33.0823	39.5498	32.8967	37.0432	31.0139	36.5327	17.5356	28.2194	31.3704	27.2241	26.109	26.5789	32.9664	22.8492	34.6344	23.8681	29.1904	36.5476	28.1189	25.1322	25.8168	29.2006	26.7606	26.2644	39.713	25.0974	38.0581
mRNA::Ttru_Chr1:5758550-5761053	0.230776	0.097832	0	0.135144	0.325583	0	0.125437	0	0.348558	0	0.117722	0	0.197295	1.01432	0.230541	0.222456	0	0.172082	0.137904	0.242461	0.569134	0	0	0.266117	0.486528	0	0	0	0.606073	0.353078	0.775765	0.127394	0.169047	2.27656	0.235936	0.088115	0	0.617389	1.61234
mRNA::Ttru_Chr1:5763866-5781275	3.40177	64.2067	12.9608	12.6329	8.72506	10.4567	14.0294	13.0368	11.0639	14.1674	12.8661	20.3658	19.0946	6.52919	18.6179	16.7788	34.5525	33.6751	5.00386	10.319	9.36209	14.8512	32.3968	35.1358	27.0416	36.1758	32.121	4.77378	9.05964	6.78781	6.26076	5.81447	5.29977	36.2902	31.886	32.6023	39.1056	67.2619	28.0395
mRNA::Ttru_Chr1:5781541-5787803	0.536688	0.735761	0.530696	0.475742	0.560634	0.55525	1.07541	0.459799	0.743403	1.4167	1.3006	0.892378	0.948143	0.742041	1.10903	0.926492	0.603835	0.647266	0.559561	2.57327	2.55555	1.67588	1.48552	1.74163	0.648893	1.50134	0.657579	0.819701	0.686514	0.71112	0.918202	0.54383	0.509346	0.377473	0.712289	0.488503	0.649106	0.563506	0.56786
mRNA::Ttru_Chr1:5781541-5806985	0.031882	0.035715	0.0083	0.072699	0.038737	0.064458	0.039283	0.041659	0.011054	0.07822	0.068641	0.020083	0.034961	0.020089	0.05064	0	0.083515	0.030052	0.023925	0.138886	0.17319	0.069812	0.124855	0.20461	0.083734	0.085293	0.051031	0.033662	0.078868	0.0668	0.053281	0.033984	0.029626	0.037339	0.071031	0.019729	0.043848	0.115065	0.056851
mRNA::Ttru_Chr1:5803676-5806985	1.86767	4.97225	3.01511	2.69692	1.97069	1.85895	4.21744	2.50247	2.91348	4.51992	3.85601	2.12888	1.51704	4.4186	2.74184	2.79981	1.91899	2.6852	1.84005	10.8513	10.3785	4.44694	8.28702	8.74633	2.0866	10.8781	1.45776	3.61269	4.25818	5.27314	3.38766	2.23598	3.06312	2.10141	3.23824	2.84751	3.02733	1.88975	3.20222
mRNA::Ttru_Chr1:5811949-5814192	2.05798	13.9463	3.85077	17.4393	17.4985	20.3322	25.8739	17.0768	19.6987	25.687	26.5398	42.073	38.5892	63.7822	44.0635	39.0829	31.4906	36.6636	4.60719	73.6079	67.7771	21.0072	51.1924	53.9148	36.5805	55.9039	28.1367	10.216	17.3767	22.6112	17.8694	13.9137	10.4989	48.0717	44.7735	42.3036	30.0791	31.8042	36.3248
mRNA::Ttru_Chr1:5814981-5818962	14.965	12.3342	9.93598	9.98674	10.6637	13.1109	13.0875	11.6973	11.3786	16.8039	13.9391	12.1477	11.4254	8.91751	10.3433	12.7803	11.1614	12.0662	3.04603	4.42395	4.1094	5.90267	8.05983	8.19203	13.4564	6.35814	10.553	8.5961	8.85335	7.53852	7.98592	7.54474	6.19147	12.9158	14.377	13.9415	13.7923	12.8846	14.1877
mRNA::Ttru_Chr1:5817173-5818447	0	0	0	0	0	0	0	0	0	0	0	0	0	0	0	0	0	0	0	0	0	0	0	0	0	0	0	0	0	0	0	0	0	0	0	0	0	0	0
mRNA::Ttru_Chr1:5817173-5818958	0	0	0	0	0	0	0	0	0	0	0	0	0	0	0	0	0	0	0	0	0	0	3.99947	2.58903	0	3.72722	0	0	0	0	0	0	0	0	0	0	0	0	0
mRNA::Ttru_Chr1:5817608-5818958	0	0	0	0	0	0	0	0	0	0	0	0	0	0	0	0	0	0	0	0	0	0	0	0	0	0	0	0	0	3.12417	0	0	0	0	0	0	0	0	0
mRNA::Ttru_Chr1:5818225-5818958	9.47166	3.55441	5.78475	0	0	0	0	0	0	0	0	0	6.98308	9.4447	5.10639	0	11.0094	7.26365	19.0475	4.19963	8.04344	15.0152	4.27429	7.38541	10.5671	3.54788	8.10331	3.77416	10.4253	2.11846	9.05883	6.2136	2.66473	3.61934	2.45612	0	8.95882	9.79587	7.69109
mRNA::Ttru_Chr1:5822449-5824651	11.1462	34.3744	11.7097	24.6194	16.1491	16.8681	16.0243	18.3797	18.1412	22.2364	17.6008	19.8742	28.8633	33.4679	18.1258	23.7369	15.244	15.9291	7.12678	59.1204	65.5326	16.641	36.5726	41.01	22.5768	29.836	22.5194	7.23677	12.468	13.525	13.0802	7.77447	8.49611	10.2676	7.17869	6.94977	4.56165	6.28972	7.94153
mRNA::Ttru_Chr1:5826088-5829471	3.60798	6.03173	2.45977	4.40605	2.13767	4.04959	5.53935	2.97836	2.28105	5.20671	6.3278	3.84949	3.35619	3.54331	6.75299	6.62223	5.416	5.6605	4.84957	4.77321	5.6008	8.16494	10.497	7.55745	4.71852	8.77413	5.17393	0.925118	1.84751	1.46178	2.73613	2.12487	2.06445	11.7285	10.3271	11.4679	16.6541	18.0024	7.40197
mRNA::Ttru_Chr1:5829786-5833789	5.57984	31.6047	7.19159	25.2171	16.9504	21.4854	28.7693	18.4074	18.0605	37.7497	32.6641	56.368	53.6075	81.1635	50.3875	51.2277	41.4852	37.9203	23.1976	76.483	77.152	36.8159	52.6304	60.1297	48.3181	49.8988	40.4915	6.26535	8.74321	11.7435	7.98829	5.79407	5.86315	33.2639	33.3468	30.5828	19.5178	22.5225	23.2218
mRNA::Ttru_Chr1:5833989-5834656	138.311	137.277	180.877	103.484	97.7579	77.5292	86.4653	88.9223	89.4484	81.9199	86.8575	82.5933	91.6613	81.793	76.3513	78.3812	97.6542	92.6804	63.3855	88.8367	72.3448	106.367	86.6117	81.6072	83.7647	69.7312	93.8324	86.9415	97.5174	87.4047	93.7445	83.0395	96.8629	58.1077	49.9212	44.4181	72.042	52.843	76.1908
mRNA::Ttru_Chr1:5835062-5836526	68.8217	418.368	173.134	219.795	199.966	183.541	194.877	199.05	216.759	198.972	221.189	372.589	365.37	330.172	323.081	308.244	410.117	401.518	124.294	284.862	296.259	253.658	426.128	417.634	404.472	399.595	419.894	102.249	174.755	158.045	135.396	116.494	108.037	225.054	252.358	247.563	357.341	338.73	337.787
mRNA::Ttru_Chr1:5836858-5839133	15.2119	49.8899	22.3052	64.7597	62.7434	61.2851	29.4663	61.3768	56.1113	22.5136	35.1306	89.1823	86.4996	137.984	78.5567	72.4869	57.5281	57.9583	6.41779	49.5555	47.5709	17.2438	32.411	33.014	83.1258	28.86	57.1545	29.0983	46.5128	62.292	52.1819	35.8822	35.5643	74.9094	59.5712	49.2281	33.5184	42.6067	45.3768
mRNA::Ttru_Chr1:5839162-5839642	185.837	124.252	171.591	206.975	204.453	179.408	194.74	173.003	196.617	196.836	197.836	156.608	136.745	189.803	160.628	156.231	135.899	133.37	179.635	185.092	181.732	262.759	182.632	178.708	165.687	150.994	137.358	207.896	219.404	175.37	222.619	185.155	203.372	89.3865	82.4032	91.9004	164.86	100.529	181.929
mRNA::Ttru_Chr1:5840173-5843809	5.09139	142.702	26.1654	47.4512	45.1552	55.0976	59.052	45.1793	50.2616	70.2545	67.2344	125.062	115.296	142.108	112.484	108.747	122.387	107.919	53.1962	153.902	153.409	68.4776	127.08	152.637	116.674	137.736	118.402	20.8371	23.4282	21.5457	32.3828	23.3401	23.3577	94.1829	77.622	74.9705	45.4568	79.6162	41.7871
mRNA::Ttru_Chr1:5844997-5846114	0.431343	0	0.625035	0.890164	0.934268	1.26942	3.29191	0.617149	0	3.95524	1.27218	0	0	0	0	0	0	0	1.2903	2.18426	3.11737	2.25048	2.23217	0	0	3.06399	0	1.45049	1.35216	1.10005	1.22641	0	0.523132	0	0.986581	1.40804	2.13242	0	1.89356
mRNA::Ttru_Chr1:5844997-5851521	0	0	0	0	0	0	0	0	0	0	0	0	0.211079	0	0	0	0	0	0	0	0	0	0	0	0	0	0	0	0	0	0	0	0	0	0	0	0	0	0
mRNA::Ttru_Chr1:5844997-5851778	0	0	0	0	0	0	0	0	0	0	0	0.500831	0	0	0	0	0	0	0	0	0	0	0	0	0	0	0	0	0	0	0	0	0	0	0	0	0	0	0
mRNA::Ttru_Chr1:5844997-5856646	0.056676	0.256268	0.059943	0.318662	0.079888	0.253912	0.227841	0.096221	0.077556	0.225134	0.163787	0	0.069932	0.094328	0.193535	0.315238	0.262502	0.221702	0.424991	1.29448	1.06152	0.401979	0.570939	0.994854	0.26233	0.514397	0.191569	0.10092	0.11918	0.282649	0.136271	0.347745	0.178615	0.614278	0.445931	0.68885	1.13628	1.17902	0.375223
mRNA::Ttru_Chr1:5847665-5850643	3.19867	15.5769	2.71209	5.01919	3.10324	2.93772	2.74589	3.17447	3.75642	3.90589	2.70249	8.95113	9.35946	3.98678	11.653	11.1758	9.66544	12.1004	2.36789	4.6254	9.18903	5.51603	9.42352	11.9869	9.37924	9.2812	10.2128	0.964625	1.89148	3.25955	2.40402	0.792795	0.7336	12.2179	12.3843	11.3512	14.6042	15.4769	16.6059
mRNA::Ttru_Chr1:5852521-5856374	2.00971	7.93111	3.07556	7.29884	2.087	3.56233	11.4776	2.34956	3.43563	16.8564	13.6028	4.0306	4.41061	4.55398	4.30138	4.43393	4.22676	4.87026	8.89756	31.9181	28.9483	13.9024	19.216	23.4762	3.34121	22.3927	4.96948	0.98501	1.34383	1.23749	1.83574	0.900097	1.03162	10.3045	10.3208	10.0412	30.4187	33.5136	15.8927
mRNA::Ttru_Chr1:5859298-5860967	15.2272	22.9462	17.615	24.8238	29.6407	26.7497	14.792	21.9632	24.9068	11.8465	19.2106	21.0628	24.0867	39.7085	23.1802	23.6284	13.5219	18.6054	5.49609	14.5441	14.1386	7.25472	8.26121	8.78619	19.2521	10.2707	17.7596	36.9336	30.4079	29.5519	34.2415	34.3203	31.4126	15.862	13.5582	11.3059	9.78932	8.65782	14.2674
mRNA::Ttru_Chr1:5862305-5865250	3.35322	10.0314	4.06734	5.28918	5.78153	4.86612	8.68344	5.81297	6.13251	11.086	8.886	5.67004	6.82524	10.3442	6.4703	5.63086	4.767	5.69181	4.56229	17.1295	18.7499	6.78183	9.68896	11.4896	5.75427	11.4066	4.69246	1.90337	4.92359	4.62104	3.50877	3.44562	2.49356	3.75448	2.53407	2.82205	3.90265	2.96974	3.80181
mRNA::Ttru_Chr1:5865281-5866991	3.18658	29.1467	7.73186	26.7807	25.8448	29.6896	46.4312	27.0244	29.4589	60.953	55.7402	27.8613	29.3471	43.7334	26.1853	24.548	21.6154	22.3213	6.30043	68.9327	75.5421	17.2998	55.4628	59.606	27.2319	66.8682	17.9606	12.4742	15.2802	14.7341	17.1718	14.5512	10.0038	24.4036	18.4427	14.827	6.99753	13.2306	9.22932
mRNA::Ttru_Chr1:5868045-5870526	17.86	23.5428	15.7737	20.7199	17.6441	19.6725	24.4514	19.3709	17.6183	21.1917	25.272	20.3794	20.4166	25.3572	19.9807	22.0153	20.2509	23.3059	12.412	24.9335	26.7412	20.4906	16.3317	21.2177	26.1304	20.2088	18.196	14.3521	19.4195	16.585	23.0537	16.6159	14.1233	22.0933	24.6424	19.8954	25.3622	24.6874	23.8215
mRNA::Ttru_Chr1:5873382-5874393	1.0087	2.38976	0.53845	2.26194	0.519053	1.45988	0.252279	0.352493	0.138534	1.44931	0.470621	0	1.00434	0.475072	1.16439	0.671434	0.26815	0.522034	0	0.952099	0.418116	0.692075	0.461597	0.264791	0.188264	0.725974	0.23105	1.32663	0.980396	0.928281	2.85743	1.737	1.65068	2.06951	2.00559	1.72421	3.96565	2.03746	1.54517
mRNA::Ttru_Chr1:5874690-5883524	3.33537	34.9261	7.84507	13.3151	10.2277	11.8098	11.5457	12.7756	12.3182	13.6774	13.6151	34.7946	32.3585	40.9902	33.9828	32.8777	28.1291	31.8216	4.70379	34.9456	33.9525	10.0273	34.0359	34.5631	35.3793	31.0464	30.2663	6.53695	9.00037	9.8668	8.99527	6.66457	6.17494	37.4585	31.0127	30.6902	22.5582	34.6526	22.2934
mRNA::Ttru_Chr1:5884866-5886435	1.80416	2.20232	1.29539	1.49322	0.651378	1.33891	2.06453	1.0639	0.849702	2.96437	1.53577	3.27764	2.39076	2.02643	1.97276	4.43435	1.21444	3.63759	1.81939	2.70194	3.09364	2.44666	3.40369	3.00545	1.38346	3.41717	1.9661	2.88145	2.5675	1.44271	4.16233	2.70959	3.03077	2.25306	1.81028	2.47345	8.06881	6.3562	3.12974
mRNA::Ttru_Chr1:5887538-5889560	12.788	49.5239	21.8505	29.6913	24.2843	21.304	30.3981	25.8127	28.4572	37.9838	35.1385	35.1335	36.216	35.222	40.4265	39.444	30.5369	40.6977	4.51361	41.2974	36.319	16.2071	42.7215	43.4878	31.595	43.129	28.0329	33.0785	36.9371	40.7004	34.481	37.8453	39.052	54.2281	42.9677	40.8028	35.2563	37.8056	40.1516
mRNA::Ttru_Chr1:5890953-5891793	175.908	236.286	193.516	349.796	379.405	330.104	580.483	296.992	365.235	610.748	559.031	354.639	357.054	507.432	370.132	369.268	206.13	297.882	148.823	650.957	633.712	303.767	562.659	503.191	318.01	524.067	231.083	232.492	288.642	381.174	320.871	225.26	269.509	324.832	278.031	261.463	209.119	167.072	283.491
mRNA::Ttru_Chr1:5892980-5893910	10.89	5.6318	5.79693	6.07047	3.36945	3.08115	15.894	3.964	4.22407	20.1819	13.6147	3.52993	2.48281	9.06542	5.50057	4.77968	2.10989	3.32589	13.3793	18.4426	20.4111	17.542	22.549	24.679	5.07995	31.5573	2.59586	12.2135	4.23818	10.2576	10.338	8.05896	5.73355	2.08706	3.99984	6.75992	6.03508	10.1482	4.42178
mRNA::Ttru_Chr1:5894419-5902272	0	0	0	0	0	0	0	0	0	0	0	0	0	0	0	0	0	0	0	0	0	0	0	0	0	0	0	0	0	0	0	0	0	0	0	0	0	0	0
mRNA::Ttru_Chr1:5894419-5902912	4.23979	17.137	6.60884	16.0792	16.0978	18.2982	19.4832	14.8578	16.8783	21.8727	21.8053	22.4779	23.5742	33.9456	19.2389	17.5335	17.1488	16.9376	10.9729	44.8428	44.0261	19.7149	30.0387	34.225	20.3767	32.1016	17.5198	11.6431	11.8057	10.4919	13.528	12.007	12.8162	14.5782	12.7722	12.2796	6.19749	9.38879	6.10664
mRNA::Ttru_Chr1:5896052-5898108	0	0	0	0	0	0	0	0	0	0	0	0	0	0	0	0	0	0	0	0	0	0	0	0	0	0	0	0	0	0	0	0	0	0	0	0	0	0	0
mRNA::Ttru_Chr1:5906139-5911316	0.57766	4.98564	0.753755	0.748207	0.80789	1.03407	0.592202	0.692495	0.54042	1.21783	0.736937	2.54047	2.10919	1.10488	2.78303	1.97858	3.90103	2.84973	0.453471	2.22424	2.23217	0.47258	1.47573	1.73975	3.69757	1.28332	2.218	0.35937	0.255199	0.18737	0.516203	0.365041	0.52325	4.30978	2.46544	2.51578	3.39757	5.44167	2.2746
mRNA::Ttru_Chr1:5911580-5913569	2.63895	30.5962	5.73629	20.1446	16.0729	18.9251	16.7452	17.6417	16.2257	20.4455	19.4447	43.8569	42.5915	58.1338	42.6045	42.0216	32.4992	34.2168	4.25435	61.6634	61.3669	5.78439	39.3003	42.8532	41.381	37.7873	36.7803	4.23763	9.8965	12.639	9.22095	5.40145	5.73655	38.8572	41.1088	31.4813	30.3348	22.4902	37.114
mRNA::Ttru_Chr1:5913831-5915509	9.14011	5.76312	5.57046	3.7605	1.3324	2.27799	3.41162	1.5937	0.924314	1.44282	3.14013	1.6365	1.04963	1.61979	2.78218	1.63514	2.23911	1.63104	4.13108	5.60584	6.03623	3.859	1.56918	4.15699	1.07899	2.14163	1.69201	2.7388	3.11033	5.67655	4.39013	4.34516	3.40985	4.81591	5.75916	7.16974	41.0225	32.9261	9.56782
mRNA::Ttru_Chr1:5917589-5921742	1.9126	4.98017	2.48453	1.67721	0.860468	1.20058	5.06817	0.557279	1.09839	5.90805	3.94206	0.595607	0.44436	0.633164	0.493469	0.380182	0.955843	0.84996	2.65988	7.08947	9.99746	5.11327	4.62777	6.47924	0.891369	5.29933	0.972444	0.581314	0.845711	1.08499	0.896921	0.954094	0.50732	2.17973	2.09095	2.31486	3.27493	3.5413	1.86511
mRNA::Ttru_Chr1:5924002-5924647	136.477	207.839	124.54	204.97	159.303	157.11	243.089	156.559	181.947	268.676	222.063	155.399	162.474	248.927	197.83	196.454	150.909	196.984	100.725	317.934	342.846	221.906	245.525	274.761	173.702	274.826	153.277	274.839	278.338	301.006	308.428	224.436	264.052	167.915	152.042	129.235	188.549	141.944	219.438
mRNA::Ttru_Chr1:5925554-5927356	1.17012	10.1562	2.9752	1.55249	1.29685	3.52513	0.242916	1.70435	2.43659	0.269908	0.844244	5.09783	5.88925	1.32977	6.46232	7.79615	7.08239	10.5341	0.076378	0.633345	0.58631	0.211784	1.36264	0.907822	6.42224	1.16665	6.90578	0.98358	2.23865	2.7326	2.0909	1.3403	0.780835	5.31274	3.87775	4.96011	8.0885	8.18106	4.39616
mRNA::Ttru_Chr1:5929561-5930893	14.6431	31.8824	11.9476	22.2815	14.0483	20.7204	12.9171	19.2654	14.7263	14.6265	16.3883	33.7291	34.5219	41.3257	47.4296	45.407	27.5956	46.4998	9.15809	28.214	28.7038	15.2977	26.3091	28.4898	33.7973	24.4132	31.8917	18.5707	31.4837	34.9498	30.172	21.2127	18.1541	63.9438	64.3986	55.9029	71.4501	58.2198	56.9009
mRNA::Ttru_Chr1:5930995-5932195	22.3832	32.7027	18.261	21.205	7.56162	18.405	98.1499	8.32146	21.1962	136.497	90.2329	14.1166	17.136	11.1344	21.5839	20.32	13.0328	19.3131	82.4613	187.627	180.803	145.126	109.612	127.016	13.454	122.501	18.3151	10.3958	12.2583	10.9167	11.6958	9.24019	12.1332	17.6364	17.1272	22.8473	36.9706	26.8091	20.6405
mRNA::Ttru_Chr1:5933009-5937983	0.371331	3.84108	1.24654	1.6554	0.624562	1.08901	2.10663	1.3732	0.981136	1.47043	2.05697	1.80054	2.36631	1.00497	1.74733	1.5479	2.79711	2.51481	0.690733	1.94927	1.76978	1.90349	3.60205	6.11347	1.3733	4.75619	3.23168	0.544869	1.15766	1.19351	0.840982	1.2456	0.664118	3.69421	3.51919	3.17636	5.016	6.81047	2.94192
mRNA::Ttru_Chr1:5938511-5939809	0	0	0.087686	0	0.092173	0	0	0	0	0	0	0.086546	0	0	0	0	0	0	0	0	0	0	0	0	0	0	0	0	0	0.095823	0.093816	0	0.119435	0	0	0	0.122381	0	0
mRNA::Ttru_Chr1:5967655-5968780	0.044083	0.080254	0	0	0	0	0	0	0	0	0	0	0	0	0	0	0	0	0	0	0	0	0	0	0	0	0	0	0	0	0	0	0	0	0	0	0	0.196473	0
mRNA::Ttru_Chr1:5976707-5978005	0.07402	0	0	0	0	0	0	0	0	0	0	0.086546	0	0	0	0	0	0	0	0	0	0	0	0	0	0	0	0	0	0	0.093816	0	0	0	0.0633	0	0.244761	0.163657	0
mRNA::Ttru_Chr1:5982637-5984152	37.5696	131.161	36.4384	84.9119	66.3122	86.128	103.236	79.8903	75.6973	127.012	116.311	94.2355	87.232	120.364	112.658	108.841	109.021	136.658	24.4251	144.381	148.003	100.137	139.23	170.011	132.647	181.795	75.8856	32.7022	56.9954	67.4063	49.2359	42.3141	37.0448	97.7776	84.8485	81.8794	109.391	99.7329	108.796
mRNA::Ttru_Chr1:5987166-5990229	3.80353	27.7891	6.08774	25.8858	23.9584	25.6256	30.2991	23.9254	23.6563	34.6756	29.2358	33.1435	34.6817	54.1027	36.5227	30.5499	30.1268	28.0217	4.19318	51.7151	49.1183	13.8345	39.4778	44.7765	34.1301	42.6141	26.9612	4.6773	11.3037	18.2716	9.80528	7.50165	4.95411	38.8421	30.6572	27.5463	19.0638	23.9266	23.0018
mRNA::Ttru_Chr1:5992775-5999450	0.945818	22.6771	4.76714	9.90221	7.71532	8.26243	8.52382	8.03738	9.04316	10.1774	10.3984	21.8205	20.7083	22.1231	16.3827	16.9279	20.6775	19.5972	8.12018	23.5476	18.1761	9.80778	20.5329	22.4917	22.2304	22.69	21.5924	4.59318	6.89804	7.31328	8.03165	6.48674	6.51356	24.451	19.5499	18.6104	14.8712	24.9698	10.7302
mRNA::Ttru_Chr1:6031171-6032485	3.38982	98.8944	11.6105	36.3198	24.6066	30.196	16.1773	25.9201	25.6006	18.52	21.7288	113.72	114.509	168.873	116.804	121.217	77.3917	83.21	2.42326	76.9908	75.898	9.52141	43.3394	58.9305	104.324	55.1773	89.0388	15.4364	30.4652	32.4167	26.7768	11.9003	20.2868	74.4843	74.3785	60.8915	55.5812	42.4138	70.8217
mRNA::Ttru_Chr1:6036159-6037032	107.869	54.3242	74.8049	47.4676	49.6103	43.4845	24.5822	46.051	45.7692	24.0535	31.6998	25.5871	35.0973	37.3381	23.8259	24.2484	25.0911	24.4364	28.2307	17.8429	19.5053	14.8874	17.2997	14.6435	32.6957	16.3943	32.12	48.4895	46.3209	38.3533	50.9399	52.2086	50.12	28.8821	27.8904	21.0966	32.3256	22.7305	33.7224
mRNA::Ttru_Chr1:6038323-6040122	4.49785	0.229296	2.66098	2.05936	3.42811	3.05603	7.24248	2.19968	3.4626	7.23231	4.93035	7.52866	3.38087	1.03235	1.78419	1.28968	10.1732	3.41798	3.61625	1.03194	1.31355	1.25788	11.7428	9.05588	6.94916	11.2552	7.45271	3.02879	1.15979	0	2.08517	0.546028	1.28894	0.504173	1.24163	0.96778	1.29966	1.98548	0.620096
mRNA::Ttru_Chr1:6043541-6044779	175.572	135.292	112.247	80.5566	84.771	93.7433	35.5188	100.658	93.2936	39.8525	40.865	30.7257	21.4511	34.6738	10.6375	17.5728	52.9438	38.3706	14.6774	10.9024	10.0697	13.8771	7.92576	9.90425	53.2012	23.9521	47.434	40.4557	61.2532	24.6167	38.4449	59.1252	31.817	41.1829	36.101	31.5407	78.5486	70.3889	50.7645
mRNA::Ttru_Chr1:6047009-6048545	85.0545	30.5114	6.53218	9.3624	11.5185	10.1488	25.3947	6.41509	10.8679	30.3361	19.3237	18.7827	12.9692	3.32715	8.63951	6.76169	34.743	10.3937	28.8156	9.01176	10.1341	24.2949	75.2359	57.8313	21.7365	58.3912	31.5178	12.7793	8.14904	1.09061	9.78641	1.4629	7.96717	35.158	30.6843	33.6871	60.1705	106.347	42.4505
mRNA::Ttru_Chr1:6049496-6049979	9.47032	16.1899	12.2533	42.9792	18.4014	28.6478	20.8922	20.4086	28.8117	22.3574	18.3794	35.6449	57.2785	91.5315	47.2938	47.1647	59.4529	27.6554	9.80442	112.432	156.826	22.7666	91.1721	74.2508	63.5996	68.4256	49.4914	14.2438	31.149	28.9653	34.2431	18.7948	11.9646	54.1472	38.878	27.1463	59.0246	35.8403	36.0185
mRNA::Ttru_Chr1:6050315-6050810	1.38708	29.5126	3.50544	12.7112	9.49069	8.95755	19.4715	5.52512	9.27076	23.3198	20.5632	74.1718	84.6413	111.2	80.53	83.5047	53.3602	70.8072	5.25493	161.254	140.82	16.2816	115.866	132.751	74.0561	123.538	54.6482	20.1705	17.0558	24.6609	16.306	7.99959	22.2567	27.0628	42.0457	30.724	12.5322	23.1855	22.7834
mRNA::Ttru_Chr1:6051367-6055335	17.658	69.5355	40.0592	45.3838	44.9516	54.4574	53.3031	43.753	54.0081	66.7315	61.8846	59.9151	58.1837	72.4751	58.9964	55.7173	67.3437	58.2456	53.7412	86.4225	86.3929	62.4949	78.482	80.7639	59.4147	80.7495	59.3001	51.1716	35.603	36.2058	56.2894	48.9578	50.5245	64.8979	57.1774	57.6917	37.0054	56.2806	32.7855
mRNA::Ttru_Chr1:6055981-6057026	0.806434	3.36131	1.3994	3.50327	1.22508	2.65368	26.9478	0.77605	3.778	32.4659	29.0825	1.36597	0.577632	2.73535	1.12428	1.27281	2.04979	2.1708	34.2314	57.2811	43.5105	61.9045	61.7532	52.4023	3.11063	58.9825	2.24158	1.26113	0.790828	1.40672	0.498612	0.5799	1.10562	1.21116	3.90291	5.35178	3.6316	3.54963	3.08987
mRNA::Ttru_Chr1:6057339-6059612	26.1596	42.4361	28.1087	31.7833	31.6823	27.6493	27.7028	31.3207	32.2732	30.5958	30.6295	50.3232	48.3115	55.1195	50.7078	52.3565	46.8707	45.4493	15.7147	37.4985	39.6987	23.6427	34.463	38.1115	46.801	31.5903	45.8696	27.5593	38.1649	34.1862	41.3719	32.2054	32.0889	44.689	35.7037	36.4617	37.6714	32.7553	40.6892
mRNA::Ttru_Chr1:6060464-6064271	84.9391	127.75	99.2996	126.142	118.956	137.255	203.583	114.963	122.787	230.966	215.467	152.56	143.043	203.236	159.118	160.546	124.448	144.969	273.452	234.438	223.503	241.078	169.492	162.439	142.548	165.653	119.768	82.2795	116.129	115.757	125.797	93.5807	83.6835	131.035	139.564	127.056	113.84	103.178	140.308
mRNA::Ttru_Chr1:6064821-6065754	61.3232	93.99	53.4854	105.409	100.077	82.601	91.3935	91.9544	90.2283	95.7533	110.526	104.871	110.323	138.022	107.952	105.727	82.5091	87.0521	25.6167	126.385	123.55	68.4622	120.749	113.068	97.7396	107.237	92.3391	89.3886	111.108	107.742	132.488	103.334	100.72	99.6416	94.9489	86.6766	97.6262	62.3861	117.704
mRNA::Ttru_Chr1:6066646-6070215	7.50673	43.0017	11.1644	32.3187	24.2732	26.7803	28.4891	25.2357	24.6164	32.6102	34.6684	40.6038	37.9514	54.4468	42.6397	42.5885	29.9456	29.6185	5.02949	64.319	57.4764	17.7079	57.4707	57.6311	37.3155	57.1908	32.063	12.1909	17.8796	20.4555	18.9563	15.5924	11.728	58.3724	49.547	43.5546	25.0994	35.1131	28.2538
mRNA::Ttru_Chr1:6071489-6073175	49.2615	21.4932	40.7039	34.6539	32.1233	31.1431	29.2894	31.0827	30.6081	28.315	27.5495	19.9013	22.2298	22.6723	21.6934	22.0647	19.3414	21.5845	20.4707	23.5345	19.9704	27.3671	21.4835	20.529	18.1406	22.0454	26.2187	31.2793	29.4557	19.582	29.7394	26.4488	27.2127	17.9582	21.6186	19.3451	34.5653	20.9587	28.7737
mRNA::Ttru_Chr1:6074017-6076126	10.4275	23.0361	31.1513	7.09085	0.861621	3.40518	7.51188	5.15062	1.78492	7.60769	4.3777	7.41036	3.68988	6.00487	4.62695	4.01523	28.1184	24.3736	14.3051	20.0958	20.9095	37.9033	16.7006	25.2125	13.8578	24.4304	16.8144	4.14332	2.61136	3.81372	5.25675	4.39478	2.48098	16.2806	12.3424	17.198	58.4909	58.3559	14.2179
mRNA::Ttru_Chr1:6077509-6079432	26.1466	55.9824	21.3419	50.6471	43.632	45.5914	40.3264	40.8747	42.3424	41.4962	48.3623	54.8409	48.9372	66.0956	54.38	54.4423	39.0705	46.3245	11.5337	95.5184	94.6597	30.0152	83.9144	86.1987	51.3861	82.372	42.158	21.4264	35.9199	36.5576	31.7453	22.7425	19.0854	64.9248	60.6509	51.8124	53.4647	52.8348	53.3014
mRNA::Ttru_Chr1:6079795-6080338	145.552	227.691	141.4	128.467	85.1879	91.0795	71.3711	121.039	85.4739	52.8072	79.9662	142.429	138.631	123.976	154.807	150.571	143.11	147.655	276.78	195.519	202.209	273.193	223.108	194.108	144.62	206.665	167.756	105.085	145.726	152.427	133.948	84.7625	94.3111	193.333	214.162	202.922	316.164	249.727	259.403
mRNA::Ttru_Chr1:6080444-6080885	173.491	316.797	192.986	495.598	379.799	367.332	400.961	415.199	424.081	403.688	416.899	624.998	554.72	516.015	556.088	581.821	555.801	679.24	167.201	388.806	410.363	373.745	543.686	618.271	616.999	559.083	676.251	219.254	358.417	282.075	315.583	226.331	227.181	466.822	406.647	463.28	778.402	520.573	738.359
mRNA::Ttru_Chr1:6087606-6088875	0.532463	4.77275	1.48697	4.12958	1.04447	1.88286	0.371852	0.780624	1.01353	0.85794	1.47903	1.24734	0.890925	2.63811	0.858477	1.15672	5.54372	2.30987	2.35541	0.704076	1.54857	1.84756	1.36487	0.783199	3.88864	2.67648	3.41621	0.439411	0.520758	0.49293	0.386099	0.184884	0.614335	6.00276	9.76539	14.2464	11.8513	12.9255	4.09868
mRNA::Ttru_Chr1:6112305-6113175	1.10259	9.73679	3.78285	7.59988	1.78114	2.49109	1.56376	2.03768	2.07567	2.32787	2.1821	4.48544	2.23491	7.32881	2.01956	2.49241	14.2679	7.97112	6.12454	2.64569	3.86884	9.89347	3.42132	6.8677	9.32222	8.68793	10.2843	2.89817	2.58605	0.489946	1.59972	1.22008	1.6247	19.8582	35.0976	43.1424	34.8619	42.6839	7.09966
mRNA::Ttru_Chr1:6135267-6138633	22.4089	58.19	30.9513	54.978	43.9763	47.6633	53.0033	53.5028	51.0354	52.4569	54.1104	60.4529	59.6506	64.0739	55.7447	56.9273	51.292	51.6409	41.4181	66.6282	68.9746	48.2325	71.0947	69.0825	61.7237	67.3361	53.6108	52.3045	65.5575	61.9227	67.7152	54.0742	53.1712	79.8296	64.1012	64.3008	86.5103	70.3388	89.5142
mRNA::Ttru_Chr1:6139149-6139884	75.4636	117.125	60.7754	84.2391	67.1681	71.7676	44.8048	71.7984	62.5756	57.0514	61.2088	141.482	141.511	156.88	146.166	153.681	148.696	167.987	55.2866	168.12	161.23	104.041	127.847	138.575	128.275	122.33	155.28	58.2104	95.7902	118.946	91.8445	69.7385	78.4064	162.469	157.661	154.447	202.052	168.924	193.188
mRNA::Ttru_Chr1:6140032-6141022	25.9053	29.4724	19.1143	35.7048	30.8922	32.6998	30.2633	29.5181	25.1291	31.1763	33.7895	51.2313	58.315	83.8566	55.3949	50.002	35.3372	41.032	30.0058	71.2919	75.0847	30.1936	47.0351	35.9756	47.6857	37.1209	39.7221	52.3371	67.4353	90.0478	104.233	83.5914	91.0172	35.3349	36.0489	38.1962	34.1208	29.1284	48.5498
mRNA::Ttru_Chr1:6147640-6148488	1.07738	3.24066	1.50573	7.17232	0.673645	1.41179	0.649778	1.96523	1.97937	0.371786	1.51034	1.86329	1.28948	1.21692	1.49815	2.58779	2.06722	1.78971	0.334122	0	0.267678	0.530928	0.29594	0.339436	1.45211	0.311094	2.66915	0.939232	1.43075	2.03323	0	0.790846	0.842643	8.18575	19.4035	17.589	16.5644	11.5574	3.69032
mRNA::Ttru_Chr1:6170139-6171892	4.50266	4.01575	2.12506	8.77468	5.81109	7.65482	2.30322	5.70043	3.70763	1.51367	2.33756	8.12288	8.46726	7.33309	17.712	17.8447	4.38255	8.85592	1.86264	3.42888	3.4381	1.10604	2.74948	3.02488	4.64924	2.03209	6.653	14.1971	13.2218	9.45041	17.3271	16.7594	14.9473	8.32252	7.19252	5.8988	6.70581	4.66202	8.49093
mRNA::Ttru_Chr1:6171871-6175134	72.4784	64.1944	61.5981	71.2219	67.4135	70.4669	82.8554	70.9171	67.3528	83.5195	86.2332	64.4267	56.4503	73.5369	57.8462	59.7554	59.7465	60.3533	51.9205	74.0681	75.888	67.3912	68.8534	66.0743	71.5201	64.1308	58.6505	42.6258	53.8691	47.0836	59.2084	54.7444	43.9724	65.9345	59.7966	61.2934	68.8617	65.8754	58.0706
mRNA::Ttru_Chr1:6176469-6177355	338.853	366.362	1386.45	1043.24	1281.43	1194.13	1347.52	1266.77	1324.06	1525.9	1398.49	1003.62	1148.66	57.507	1346.14	1390.58	1097.55	977.683	1237.65	126.568	61.3087	415.515	1406.61	726.002	733.488	795.256	1170.81	737.923	876.222	453.84	402.619	664.5	516.952	1105.7	812.446	829.717	1016.8	1466.52	846.395
mRNA::Ttru_Chr1:6177886-6179386	57.7589	115.853	50.1415	124.569	96.5259	101.019	103.611	100.409	96.4394	115.956	112.872	138.117	138.057	210.778	136.636	140.812	93.3595	121.771	35.3577	204.2	198.955	77.0195	159.614	166.543	135.05	148.794	106.478	98.574	144.766	154.005	149.972	109.132	110.98	132.282	144.232	135.928	127.217	97.8175	161.743
mRNA::Ttru_Chr1:6184472-6195368	7.13162	74.2658	19.8657	43.3902	33.016	31.3533	28.3083	36.3891	33.0888	28.3455	32.7503	104.986	110.877	170.306	94.0159	88.2182	78.8041	70.2811	40.024	163.969	147.166	45.5179	109.491	119.353	102.283	102.676	85.5052	20.4634	30.6557	32.6507	40.0481	21.5622	22.9306	52.4726	36.0674	32.4867	23.3184	38.3457	20.9552
mRNA::Ttru_Chr1:6195803-6200151	11.0777	390.936	79.2112	221.139	196.773	250.317	170.256	207.641	238.014	194.289	215.509	305.158	332.531	462.774	286.367	275.589	250.952	241.229	14.3173	324.203	292.031	74.17	288.582	321.848	275.127	306.979	257.429	160.448	177.524	137.152	235.475	159.455	190.198	445.82	313.453	280.738	114.434	246.286	128.052
mRNA::Ttru_Chr1:6200889-6204365	4.14219	36.8961	7.77648	14.2343	9.85593	13.16	13.5588	12.9586	13.7458	14.7337	16.06	33.6907	32.0355	46.5264	34.7893	36.5334	31.4884	35.4938	5.20549	42.1455	43.9863	12.2437	34.06	41.6607	32.9804	37.975	29.5481	3.52448	6.49117	8.88705	6.27993	4.94073	4.70347	32.6152	28.9105	26.8096	27.1697	26.3497	27.5288
mRNA::Ttru_Chr1:6206693-6213526	1.43019	7.11922	3.10079	6.72421	4.70183	5.44251	21.4709	5.67706	6.8981	29.9912	20.6898	6.5355	6.60203	1.38603	6.2075	5.29821	6.34903	8.79335	9.04877	15.3466	11.5827	14.2403	28.5373	25.4108	6.59249	30.7905	5.36468	2.75737	3.94039	3.50079	2.47996	2.57503	2.32021	7.34203	9.3249	9.8132	9.98292	12.6803	7.79456
mRNA::Ttru_Chr1:6215561-6216076	2.75096	3.14855	4.23248	1.39359	5.8611	3.97979	0	3.59693	4.0717	0.43445	1.41617	4.96154	3.49316	4.78698	0.681617	3.90294	3.12494	2.01121	0.732412	0.688903	0.602592	1.58414	2.67363	3.07336	2.7493	2.84553	4.69992	2.98007	5.31567	2.72883	3.43266	2.87458	1.92518	1.19175	0.988413	0.248918	1.66886	1.96792	2.62394
mRNA::Ttru_Chr1:6216128-6217726	4.73438	5.8396	5.29656	7.60037	7.77151	6.09249	6.05649	6.88374	6.78372	6.84558	6.95456	7.12911	7.22557	11.3209	8.31269	12.2503	4.54099	5.84441	4.04727	2.44057	2.73723	2.4704	4.09701	4.40907	6.1191	1.33664	6.71812	8.09556	8.31878	9.86462	8.9366	8.49532	7.20125	7.84615	8.31147	7.40095	6.33822	4.13582	8.28012
mRNA::Ttru_Chr1:6216128-6219138	0.049864	0.141452	0.09224	0.404875	0.309292	0.073005	0	0.411934	0.330284	0	0.047515	0.747805	0.70403	0.468021	0.332156	0.784397	0.387461	0.428373	0.196917	0.097568	0.196016	0	0	0	0.561594	0	0.098603	0.297567	0.804543	0.47644	0.603701	0.449463	0.508664	0.415357	0.506356	0.127	0.067099	0.09404	1.0494
mRNA::Ttru_Chr1:6247771-6266589	0.109427	2.05781	0.327533	0.410894	0.365067	0.398709	0.137796	0.439969	0.357917	0.086079	0.088295	2.1029	1.49886	2.95995	1.68325	1.33647	1.60771	1.52433	0.021529	0.122241	0.06648	0.088394	0.172988	0.156871	1.57732	0.312121	1.07588	0.14407	0.237254	0.491531	0.235175	0.201617	0.247208	1.73337	1.39839	1.22063	1.32262	1.36124	1.31382
mRNA::Ttru_Chr1:6280804-6283513	0.401066	0.958646	0.701175	78.6636	0.190109	2.28878	0.188338	6.76623	0.121721	0.393726	7.44462	0.144697	0.120785	0.071818	0.139229	0.201477	0.241418	0.208209	2.68308	1.5063	2.40476	1.765	0	0.398903	0.281811	0.289433	31.4458	0.090718	0	0.121607	3.2922	0.038154	0.506266	110.382	145.461	166.571	412.04	530.862	152.646
mRNA::Ttru_Chr1:6291345-6293913	1.73339	4.43506	1.38625	112.081	0.323145	4.91851	0.479966	10.0275	0.387942	0.510836	12.3816	0.076816	0	0.076235	0.073918	0.142607	0.427191	0.221075	1.07816	1.06604	1.27628	1.3381	0.147519	0.084695	0.119688	0.07683	28.8049	0.048126	0	0.21508	3.87255	0.121446	0.537192	86.7869	112.539	144.629	342.152	437.046	117.286
mRNA::Ttru_Chr1:6300532-6305398	10.4884	29.2204	11.6493	19.2361	14.5028	15.8501	20.8161	15.2019	16.4366	22.3968	22.312	30.6057	28.7383	43.5575	28.4537	29.329	28.0724	27.8381	8.81285	39.9017	40.4709	21.4731	32.4961	35.5458	31.9673	36.5144	24.3904	9.24356	14.6864	18.8677	14.8979	11.6106	10.1215	26.7106	26.5222	23.9769	30.377	28.6589	23.6926
mRNA::Ttru_Chr1:6321886-6322516	3614.71	1774.87	3732.72	884.857	944.696	800.189	938.094	963.684	794.616	851.897	903.769	1309.67	1503.44	1010.54	1227.27	1151.86	1466.67	1506.9	4091.37	1287.94	1280.28	2985.12	1349.53	1396.23	1359.12	1323.16	1668.73	1672.68	1710.79	1569.31	1776.01	1617.03	1674.68	768.864	895.707	926.098	1274.13	1176.31	1310.83
mRNA::Ttru_Chr1:6322682-6324628	44.5696	146.901	54.6684	77.44	54.1646	69.9529	67.4333	70.0784	59.7081	80.5739	67.7964	164.242	147.578	167.973	143.056	136.542	174.774	144.81	24.8767	151.704	155.842	79.6349	190.025	188.51	157.525	173.974	172.702	23.7684	41.7802	57.6219	38.7496	26.8639	27.6493	164.742	161.913	153.506	150.178	184.315	142.856
mRNA::Ttru_Chr1:6325115-6326504	3.17406	3.16358	2.86976	1.92636	1.18186	1.07848	2.56774	1.8557	1.62188	2.87013	2.48314	4.12954	3.30852	4.7078	4.13098	4.56679	3.35368	6.17552	2.10709	3.45393	2.90205	3.20699	3.19522	4.54054	3.71335	3.65717	3.80843	0.982154	2.04723	2.37803	1.72449	1.07436	1.75695	5.09547	3.14487	2.46638	6.38788	6.01761	4.73303
mRNA::Ttru_Chr1:6326608-6329431	54.8645	40.0814	66.8096	49.4832	49.8746	55.0105	47.7011	47.3916	46.5181	48.7256	51.7414	40.5615	44.2436	48.5036	40.6132	43.5866	42.576	41.6636	112.007	53.7155	53.0778	74.9542	42.8713	46.5617	38.3859	42.9839	41.4182	91.9793	55.512	51.6678	76.667	74.9226	80.5442	35.0076	36.6027	31.9293	17.6702	32.1734	17.2198
mRNA::Ttru_Chr1:6331573-6337420	3.03513	73.6614	12.2879	26.9786	22.5174	23.9464	17.4871	22.7695	23.9382	18.6816	22.7444	55.9632	58.5879	76.5934	68.1228	65.7046	47.6496	53.603	4.10722	60.0464	54.5831	11.3743	61.7863	64.73	52.5782	67.0162	49.0886	8.1987	16.3297	23.0628	17.0042	12.7864	9.78686	107.273	79.6085	69.9056	40.3032	68.1066	56.1093
mRNA::Ttru_Chr1:6337789-6338227	0	0	0	20.1713	4.42558	7.27249	126.94	3.25391	19.8692	181.019	188.456	3.3037	0	0	0	0	0	1.21808	11.429	390.163	338.303	74.1042	294.195	268.236	0	260.691	1.35997	0	0	0	0	0	0	0	0	0	2.95823	0	0
mRNA::Ttru_Chr1:6337789-6339915	0.104773	0.341723	0.049521	0.532433	0.280769	0.631052	3.00427	0.151581	0.758515	3.00133	2.69792	0.720664	0.556338	0.66108	0.641793	0.795639	0.95335	0.153417	2.61321	9.82103	10.0843	8.00453	17.021	17.9773	0.850355	16.7559	0.503888	0.059502	0.056284	0.106448	0	0	0.066443	0.582007	0.636317	0.589984	0.290837	1.27333	0.277664
mRNA::Ttru_Chr1:6340673-6341024	0	220.828	42.4367	309.17	149.38	211.411	298.185	197.407	218.071	466.799	339.568	309.338	317.914	407.852	402.996	456.583	221.801	353.07	0	684.282	408.207	67.5759	560.701	679.668	277.775	687.682	245.313	10.4965	14.6635	0	46.5316	17.8287	0	226.583	0	35.8524	136.002	69.0455	173.471
mRNA::Ttru_Chr1:6342515-6343104	0.637384	0	0	0	0.316549	0	0	1.38036	0	0	0	0	1.84172	0	0	0	2.46843	1.6015	0	0	0	0	0	0	1.30171	0	0	0.332544	0	0	0.592746	0	1.12419	0	0	3.50384	6.31232	4.61486	1.14293
mRNA::Ttru_Chr1:6342521-6343104	0	0.397204	0.644036	1.06907	0	0.442235	0	0	0	0	0	1.13636	0	0	1.09441	0	0	0	0	0	0	0	0	0	0	0	0	0	0.324312	0	0	0	0	1.42777	0.593467	0	0	0	0
mRNA::Ttru_Chr1:6347744-6349688	53.2148	425.143	94.0431	339.482	260.69	301.317	380.309	274.904	274.519	443.89	424.103	424.142	434.547	602.593	474.844	437.661	347.966	337.169	55.5278	815.91	753.443	221.329	589.429	602.999	388.453	599.589	352.754	61.2492	105.903	119.241	101.403	67.3748	57.2049	483.676	484.391	460.969	295.994	426.79	298.258
mRNA::Ttru_Chr1:6355151-6363618	2.80639	11.609	6.83272	5.57058	3.9841	5.27463	7.57052	6.71605	5.98236	8.74308	6.95482	7.41683	6.82777	5.50514	5.99812	5.2955	11.739	9.01582	5.71666	8.21783	9.02821	8.81359	9.6274	12.7153	8.2675	12.8986	8.95969	4.48531	5.04707	4.83362	4.0428	4.17066	3.79208	11.0122	10.8399	10.6064	13.0787	12.9128	8.76483
mRNA::Ttru_Chr1:6365401-6367820	21.7197	125.025	32.9735	55.5043	41.5135	53.4291	64.2764	49.2326	43.9778	67.6007	59.6967	112.096	112.05	135.161	114.911	115.639	118.597	112.643	11.7068	87.7183	89.7262	42.5932	89.7059	97.3852	118.698	81.2215	126.654	19.9636	29.9423	42.5402	29.7951	20.1646	19.1804	144.134	148.667	137.475	123.251	164.666	120.305
mRNA::Ttru_Chr1:6368666-6372244	1.4497	11.6193	2.89244	4.53607	3.21077	3.72936	1.77397	3.4507	2.59191	1.64379	2.3763	11.0245	9.5365	18.7264	10.6053	11.3234	8.59122	8.54503	1.65194	5.01947	4.29083	2.19972	5.68022	4.7601	11.3673	4.26028	8.60989	1.50717	3.60415	5.4732	2.31174	1.38035	1.8684	7.34014	6.99263	7.00729	5.66451	6.23706	7.75938
mRNA::Ttru_Chr1:6396274-6401044	2.92674	13.2379	6.31314	6.0701	2.74196	5.18068	3.31646	3.92467	4.14842	3.33895	4.04753	7.9382	6.82834	7.93313	8.19853	8.16994	15.084	11.4015	5.41772	7.95685	7.88312	7.78902	6.94927	10.4038	11.5751	10.4383	12.9193	4.6338	5.02298	4.46546	3.57245	3.56556	4.39487	13.9739	20.7959	20.7821	18.985	27.7205	9.12773
mRNA::Ttru_Chr1:6431870-6445197	0.328806	1.41536	0.632881	0.614607	0.154304	0.303543	0.300732	0.216253	0.276886	0.334279	0.257506	1.10275	1.12397	0.723191	0.63379	0.736938	1.24227	1.02505	0.588472	0.440885	0.495844	0.855436	0.685627	1.01042	1.07882	0.887097	1.02343	0.348981	0.248717	0.356656	0.192997	0.293478	0.294155	1.459	2.41283	2.13401	1.91513	3.84057	1.09626
mRNA::Ttru_Chr1:6451753-6454911	0.139954	1.35847	0.447973	1.45761	0.352365	0.413722	0.508394	0.594721	0.205096	0.369297	0.26931	0.549387	0.458704	0.788239	0.143168	0.340023	1.70226	0.790446	0.824982	0.787065	1.01523	1.24157	1.00412	0.875516	1.66352	0.671484	1.29184	0.191706	0.362021	0.376734	0.20106	0.290246	0.348216	3.92682	9.17619	9.38699	4.90574	7.68606	2.18484
mRNA::Ttru_Chr1:6515412-6542073	0.239603	3.0449	0.617951	0.535946	0.343044	0.375184	0.435677	0.327287	0.314247	0.467795	0.382076	2.02152	2.08998	1.86814	1.89231	1.92709	2.2574	2.18153	0.567594	1.60569	1.77538	1.21141	1.83619	2.03568	2.29945	2.02691	2.21683	0.366569	0.567796	0.724781	0.440797	0.347236	0.324058	2.01944	2.45713	2.63726	2.66831	2.56783	2.13731
mRNA::Ttru_Chr1:6558846-6562035	0.631783	1.36322	0.90533	1.40753	1.67951	1.45529	0.440091	1.14733	1.45402	0.548049	1.00652	2.41566	3.02543	1.4397	2.44021	2.91543	1.47798	1.12956	0.034012	0.119797	0.158589	0.105335	0.522139	0.199866	0.846804	0.181173	3.13707	0.341416	1.11036	0.508275	0.795717	1.37204	0.93127	4.12977	4.19606	3.38297	2.47939	2.89595	2.98347
mRNA::Ttru_Chr1:6572276-6580760	0.045484	0.730278	0.135422	0.108763	0.015883	0.03512	0.083748	0.027491	0.07825	0.10198	0.130405	0.393057	0.40381	0.398523	0.385043	0.370972	0.975326	0.728183	0.215939	0.181919	0.15606	0.216822	0.504771	0.462562	0.35597	0.5549	0.572704	0.054088	0.025499	0.036177	0.03539	0.045487	0.060307	0.285919	0.953214	0.864137	0.842855	1.04229	0.484434
mRNA::Ttru_Chr1:6591269-6591653	11.747	0	0	0	0	0	10.9388	0	0	13.5473	0	28.3641	24.2151	37.9196	21.8214	19.648	0	0	22.99	15.7013	28.1608	13.5504	0	9.04903	21.5467	0	24.2729	30.4091	22.8562	39.1641	32.8087	40.6177	17.9154	25.7686	30.0679	23.0958	24.1456	18.3948	27.281
mRNA::Ttru_Chr1:6594252-6602971	0.06194	0.565391	0.177103	0.157943	0.121862	0.282326	0.08083	0.123591	0.071912	0.077306	0.078137	0.287823	0.165441	0.074367	0.137087	0.184862	0.399571	0.260343	0.06148	0.132957	0.0855	0.237969	0.169279	0.285404	0.450067	0.229642	0.342457	0.093249	0.012719	0.036213	0.112216	0.163072	0.197273	0.272539	0.711228	0.748791	0.897847	1.1394	0.204564
mRNA::Ttru_Chr1:6603304-6605666	1.19219	6.14611	1.32157	3.18004	2.71102	2.98978	2.06659	3.12544	2.84563	3.26577	4.01148	5.23491	5.56655	9.54863	5.85043	8.54219	4.22566	4.49578	2.13004	12.7186	13.4315	2.69482	8.26777	9.21389	5.98602	7.00992	5.43794	4.01534	4.94282	4.58214	4.76137	4.0888	2.94917	10.3307	7.19192	6.8704	6.54371	4.52084	9.02715
mRNA::Ttru_Chr1:6605767-6606922	0.469361	0.854276	0.354032	1.52371	2.26214	2.13045	0.736313	2.15781	1.26488	1.45398	2.26137	1.2092	2.01328	2.58259	1.74821	1.68165	2.46259	1.01617	0.110515	1.59132	1.74892	0.4635	0.771317	1.10637	2.51339	1.61487	1.1583	1.48544	2.23168	1.89027	2.17762	2.29189	1.10811	5.20712	2.19934	1.66392	2.2891	1.32909	2.47082
mRNA::Ttru_Chr1:6608805-6611733	8.81183	106.197	19.5125	39.719	32.5308	40.6289	55.6486	34.0031	36.885	65.9796	56.6174	98.2961	97.3975	126.179	101.347	100.964	88.0594	91.4775	14.595	136.76	132.582	43.6891	113.827	122.22	96.4547	108.469	89.9834	12.0603	16.438	27.6427	17.583	15.6916	13.8484	130.126	133.764	118.133	71.1089	117.684	72.8508
mRNA::Ttru_Chr1:6612377-6613192	25.9309	26.3491	17.2364	26.2367	24.7259	19.2436	11.8941	17.9713	22.022	16.79	21.3067	30.7672	25.5001	50.1607	31.7463	39.9284	28.5114	28.0095	13.8427	53.4124	49.8229	18.8842	31.6944	35.0497	30.7598	28.7182	18.083	24.7203	28.1335	21.4573	34.7384	26.5048	23.2308	21.0598	12.0875	18.0781	15.4356	8.95046	14.1834
mRNA::Ttru_Chr1:6613416-6614298	59.1364	107.471	68.9431	146.117	127.185	125.007	146.975	122.396	132.64	164.137	144.747	159.392	147.031	174.766	139.697	137.91	118.713	116.589	104.209	204.806	196.369	106.054	185.603	169.938	152.828	165.62	124.061	144.271	150.117	156.952	166.134	165.147	157.553	138.252	126.418	122.999	144.767	114.889	158.582
mRNA::Ttru_Chr1:6614667-6616359	19.3003	33.07	18.3977	41.4468	48.141	44.3536	50.4041	43.8766	47.8598	43.909	48.5861	42.1256	40.945	59.3399	45.1841	46.2541	34.8211	36.4226	21.7722	48.7194	47.9218	24.512	41.948	42.8044	35.2524	38.5395	38.052	55.6366	47.0046	53.5028	53.3196	51.5028	52.2061	35.1494	33.8741	29.089	23.4751	24.186	30.9143
mRNA::Ttru_Chr1:6617356-6621671	1.75397	18.3386	4.59312	10.535	10.732	15.5617	10.2357	14.0357	13.0074	10.9874	11.4836	20.8023	17.0841	17.6965	18.0411	16.0875	17.9638	19.4386	0.934372	5.13951	5.49123	3.67373	22.1265	22.5289	17.6952	21.7987	21.3192	3.45379	4.91446	5.5297	4.85946	4.05756	3.66918	26.7939	21.5737	19.9346	15.5901	25.0538	17.2165
mRNA::Ttru_Chr1:6622726-6624405	1.63923	6.30017	1.58807	0.722644	0.732287	1.0732	0.78673	0.920189	0.426296	0.758838	1.23054	3.79309	4.72189	4.42598	4.49937	6.64574	4.92631	5.37884	0.279877	2.86316	3.29015	1.01863	3.73881	5.40022	3.27223	7.30149	3.62316	1.09475	1.26313	2.47575	2.62218	0.986841	1.74741	5.46876	2.87757	3.05867	5.00015	5.38411	4.92406
mRNA::Ttru_Chr1:6624430-6627109	1.18549	30.2173	5.1209	12.7271	6.93049	5.39011	9.91648	6.31492	6.08086	13.421	14.0344	16.1827	21.2172	27.8826	23.885	24.62	13.7516	19.9523	4.40358	62.6027	57.6653	11.7856	43.6156	46.6088	15.2725	41.1753	14.5109	5.09719	11.1451	13.9389	12.2781	9.11589	7.07311	21.6721	21.2923	16.0424	17.9664	16.0292	22.5804
mRNA::Ttru_Chr1:6627894-6636892	2.19567	13.1913	3.41914	6.03726	3.62509	4.13513	4.63811	3.84491	3.74455	5.5511	5.20723	11.0119	11.173	13.9675	12.292	12.376	10.8646	12.1056	2.87904	15.5947	14.7671	4.86074	12.1386	14.4092	12.0271	13.219	10.6047	2.18901	3.45576	3.54101	3.44172	2.68645	2.14266	18.3763	15.8607	15.5464	16.4652	19.441	13.1243
mRNA::Ttru_Chr1:6637372-6638539	164.335	107.815	183.432	238.153	225.386	232.504	252.809	235.778	232.26	292.671	278.869	130.757	126.834	128.941	105.929	114.287	123.122	125.302	177.452	157.179	144.763	191.48	219.492	180.932	127.395	198.908	111.794	194.123	190.76	156.531	193.886	192.356	176.755	208.074	187.234	193.948	271.683	179.57	255.389
mRNA::Ttru_Chr1:6642535-6643997	28.6548	47.1854	33.996	20.3597	16.8444	17.5394	63.1535	23.5741	24.6466	76.85	74.1942	43.0553	41.3456	10.6038	47.353	43.6698	41.0642	47.0878	78.3792	35.3549	47.86	118.354	117.348	113.229	39.2413	127.805	43.8806	12.5486	21.0651	26.881	20.2244	15.2944	15.5744	44.9776	43.8382	42.2353	70.8481	52.4846	55.7814
mRNA::Ttru_Chr1:6644902-6649430	1.64414	5.14038	1.58313	1.47295	1.79775	2.25026	3.34965	2.53262	2.45568	3.45571	2.09959	4.04029	2.17502	1.11838	2.46915	2.19715	3.59672	3.33555	0.153573	1.8057	1.72436	1.03635	4.06375	5.15265	4.62743	4.29811	2.89605	2.27828	0.758851	1.08343	1.27657	1.72233	0.359453	4.98926	5.88865	5.48952	6.41747	5.36936	5.71212
mRNA::Ttru_Chr1:6645966-6649430	44.715	172.69	61.6495	109.139	114.813	122.037	182.02	129.41	137.444	228.846	193.944	97.7213	98.4344	87.2556	91.1828	89.9707	144.217	134.323	47.8152	103.16	97.3077	113.814	181.104	200.876	139.083	256.024	108.556	30.2617	47.5114	40.8972	35.0012	39.5387	26.9189	137.567	151.49	154.195	127.384	164.164	108.889
mRNA::Ttru_Chr1:6651596-6653937	2.63372	6.34357	3.23017	3.01823	1.88587	1.67084	3.02055	2.28492	2.2521	4.12374	4.92963	4.43541	3.63023	4.31518	2.4626	2.85006	5.12254	3.31424	3.29887	9.80516	9.46774	8.76041	6.96	9.30772	4.89783	8.78798	3.60756	0.693754	0.857344	1.33605	1.58761	0.987608	1.31073	9.09437	6.31319	5.25925	5.32283	4.40342	5.67601
mRNA::Ttru_Chr1:6654322-6654945	524.574	184.586	414.37	178.864	182.997	144.951	225.76	151.753	160.079	216.938	240.779	158.155	164.58	186.831	172.251	157.06	141.415	139.155	270.567	186.468	188.245	226.359	158.375	123.835	150.62	140.627	164.827	293.945	285.517	249.787	333.255	315.199	285.329	175.091	141.914	134.747	212.777	163.163	211.548
mRNA::Ttru_Chr1:6657275-6659378	44.0962	30.252	29.272	44.9408	42.869	48.9931	62.404	36.4081	43.1983	68.7525	64.937	39.6456	39.0346	56.038	42.8944	37.5095	30.4636	34.0518	32.8033	63.7346	64.3664	55.8109	50.1733	55.0549	37.1975	54.2331	30.2172	64.2192	54.277	53.4149	66.342	57.8733	58.9973	38.9921	37.9118	36.1942	28.5379	29.5709	29.8438
mRNA::Ttru_Chr1:6659797-6660819	51.3576	27.4956	43.5196	36.63	32.4616	47.2599	6.74937	35.5367	39.0867	0.358288	8.67284	41.6883	35.6796	38.1744	55.4093	51.7451	32.6151	38.4269	0	0	0	0.15094	0.254801	0.291697	33.4375	0	43.6978	72.6221	74.8215	51.7914	83.619	66.5113	71.0635	33.6424	28.1134	34.57	39.0584	32.6115	43.5607
mRNA::Ttru_Chr1:6661263-6664424	33.5717	252.734	70.5027	140.565	140.274	150.667	92.1136	151.399	146.28	86.3626	98.5213	214.106	201.793	203.771	223.556	214.21	217.461	213.525	24.3806	102.756	105.791	65.5863	168.181	175.371	215.026	199.586	222.167	38.9136	78.6929	70.7452	62.2977	50.4818	42.6108	260.181	262.987	249.522	207.436	242.627	215.719
mRNA::Ttru_Chr1:6664804-6668362	8.58298	45.8215	9.3085	25.1325	16.7987	23.6427	33.1027	22.5796	22.0619	45.723	38.9095	24.1662	22.5074	21.6707	22.9382	23.4407	28.7328	29.0035	10.7572	50.6603	47.1111	24.6247	70.4319	65.9245	34.9545	63.5447	27.9433	10.2435	15.1403	8.72603	13.307	10.968	8.90989	44.1752	54.6349	53.3266	30.8909	48.7029	20.9264
mRNA::Ttru_Chr1:6669635-6670758	39.366	61.3572	55.0389	77.6096	89.6693	87.0618	100.045	75.1441	83.652	106.759	105.108	86.2586	84.1141	124.726	80.3208	74.9453	62.749	64.8154	54.0765	123.046	134.444	84.5186	70.2513	82.9079	74.5316	78.384	59.5312	52.1128	65.7855	59.0499	74.6529	63.3034	61.3383	51.3067	57.0852	52.9334	39.9115	35.3529	51.4149
mRNA::Ttru_Chr1:6671193-6672048	40.682	22.0919	29.5592	20.1538	17.9595	17.6633	17.6511	21.2057	14.2129	27.7331	25.0689	18.1008	24.9702	30.0852	23.3844	21.5898	20.4232	15.471	43.7625	44.015	43.3778	37.7763	38.7031	36.2221	23.9602	38.4171	20.4903	38.8021	53.7309	38.8463	54.7795	44.7119	47.2588	31.5769	22.0309	19.9915	20.1178	20.5596	27.7888
mRNA::Ttru_Chr1:6672052-6680739	0.075406	0.264252	0.072343	0.12971	0.163462	0.109955	0.162862	0.132229	0.046509	0.303633	0.235666	0.438368	0.122106	0.187017	0.18065	0.155094	0.185845	0.195149	0.094767	0.746377	0.860896	0.182621	0.795818	1.03765	0.321711	0.918063	0.242678	0.065981	0.099537	0.058842	0.115123	0.055489	0.088303	0.239115	0.267137	0.138342	0.390095	0.301814	0.11083
mRNA::Ttru_Chr1:6681370-6684376	1.17443	24.8303	3.33475	3.66624	3.04537	4.02881	4.46236	3.54778	2.92472	5.96494	3.72762	24.0415	25.7212	33.7351	23.4374	26.1474	18.0673	19.5208	1.74099	33.5567	33.3911	3.37148	32.9359	30.072	25.0544	28.6181	19.5023	1.13287	2.1014	2.47383	1.80377	1.19112	0.76893	24.4546	18.1156	14.4336	13.1475	15.3217	13.1822
mRNA::Ttru_Chr1:6684485-6687107	4.95022	14.7211	6.30419	6.3282	4.97081	4.69166	4.80583	4.71519	4.33618	5.26296	5.29442	16.5842	15.0329	11.0976	17.9803	17.2053	13.438	13.7677	1.85434	15.9942	16.6695	9.8924	20.3927	21.6786	15.3798	20.6398	16.1627	1.74	3.06537	3.40452	2.7145	2.13611	2.62456	23.1856	20.3166	16.619	15.2802	17.3983	18.2107
mRNA::Ttru_Chr1:6687454-6694055	8.89253	40.9278	13.8702	23.0839	15.3558	18.4531	19.7446	19.0793	18.0822	22.9855	21.65	37.131	36.4154	39.42	39.6024	36.3183	32.7856	37.6853	10.8114	38.9333	36.0503	21.5124	40.3985	45.05	35.2342	37.0316	33.1677	11.8185	17.7772	17.4096	19.9234	13.8916	12.573	34.5317	30.9946	29.5162	32.76	32.4593	29.4502
mRNA::Ttru_Chr1:6688972-6694055	0	3.1795	0	0	0	0	0	0	0	1.6559	0	0	0	0	0	0	0	0	0	0	0	0	0	0	0	3.03065	0	0	0	0	0	0	0	0	0	0	0	0	0
mRNA::Ttru_Chr1:6689578-6694055	0	0	0	0	0	0	0	0	0	0	0	0	0	0	0	0	0	0	0	0	0	0	0	0	0	0	0	0	0	0	0	0	0	0	0	0	0	0	0
mRNA::Ttru_Chr1:6689963-6694055	0	0	0	0	0	0	0	0	0	0	0	0	0	0	0	0	0	0	0	0	0	0	0	0	0	0	0	0	0	0	0	0	0	0	0	0	0	0	0
mRNA::Ttru_Chr1:6690780-6694055	0	0	0	0	0.912743	0	2.9349	0	0	0	3.57289	0	0	0	0	0	0	0	0	0	0	0	0	0	0	0	0	0	0	0	0	0	0	2.55475	7.80699	7.7618	0	8.23347	0
mRNA::Ttru_Chr1:6695218-6696931	0.267242	1.35834	0.221377	0.56408	0.259845	0.925847	0.319983	0.179386	0.138661	0.666785	0.360412	0.736797	0.819179	0.60783	0.945894	0.569685	1.09215	0.883904	0.341712	0.729207	1.17789	0.568356	1.17759	1.08148	1.14823	1.22887	0.707445	0.076371	0.144537	0.410332	0.066938	0.19276	0.255978	0.747684	0.543996	0.891347	1.46548	3.15476	1.13627
mRNA::Ttru_Chr1:6697630-6698109	2.94895	0.820192	1.23751	2.75149	0.493884	0	0	0.42085	2.14194	0.505697	0.824642	1.62082	0.664219	0	0.778639	0	0	1.74349	0.834836	0	0	0.452473	1.52788	0.879478	0.628452	0	1.53371	1.47737	1.89566	0.905681	2.21395	1.66413	1.11624	2.74056	1.13736	2.01263	6.55968	1.51493	2.1988
mRNA::Ttru_Chr1:6698239-6700485	324.541	475.128	317.029	367.163	324.91	328.955	337.623	347.744	306.519	383.153	374.395	580.785	584.687	700.33	546.332	538.631	564.321	513.289	242.066	721.276	761.597	532.592	622.413	662.603	573.501	606.073	601.178	167.395	217.415	287.667	243.784	169.327	163.284	444.716	488.8	465.928	419.58	464.276	461.534
mRNA::Ttru_Chr1:6701336-6723366	8.01744	8.3576	6.71593	10.8455	10.4824	10.9622	6.5318	11.4462	9.93868	5.19729	7.02306	8.5246	7.73117	8.46042	7.40419	7.62831	9.18731	7.55607	3.04782	6.6949	6.17734	4.73371	7.8931	7.79755	9.13129	8.05748	9.04214	13.0047	11.8085	10.2042	13.1933	12.0959	12.6271	12.0479	11.5076	11.0988	12.9344	12.8737	11.2457
mRNA::Ttru_Chr1:6711528-6712833	8.48372	43.5308	13.9719	11.7931	4.30087	12.5852	12.2755	16.5191	16.7826	11.2436	9.47453	29.4725	17.3848	0	11.1589	17.7744	42.216	33.0763	5.74055	0	0	11.7472	15.9275	14.0164	35.2132	19.8302	34.7595	2.4306	11.9197	0	0	7.56222	0	10.5386	16.5251	16.8581	37.4338	40.0475	17.2899
mRNA::Ttru_Chr1:6722659-6723289	305.975	86.6596	188.871	497.477	554.56	452.334	321.764	396.576	431.183	274.067	304.254	182.809	198.695	297.368	177.307	158.766	121.994	161.11	293.974	133.825	164.34	278.248	167.282	141.53	209.735	153.838	187.53	633.258	395.525	444.019	480.528	509.297	600.6	175.526	197.153	191.168	170.396	148.54	179.012
mRNA::Ttru_Chr1:6725488-6726968	87.0702	21.121	28.8302	44.6591	28.4218	28.7775	18.0555	29.1475	24.4344	14.8571	15.7066	14.237	13.3303	13.3469	22.6126	29.6726	13.3735	21.4444	19.5111	18.7185	16.6096	33.8932	13.3587	23.5653	17.5022	13.66	13.0935	40.3649	29.1489	23.7942	40.2835	41.1537	33.4329	32.3223	36.1846	38.5869	44.3513	31.6587	25.279
mRNA::Ttru_Chr1:6728154-6732020	11.0537	29.264	13.0858	27.4005	25.609	31.6369	28.622	26.2453	30.4475	30.7121	29.3244	27.1986	23.5184	38.1155	28.5175	28.7728	25.3369	25.0121	4.25695	26.5338	24.5818	13.9651	24.8496	26.8081	26.3615	26.1982	22.9998	24.4715	28.5359	31.1495	27.9995	24.8337	26.0971	31.8689	29.4748	28.7042	21.4817	28.1763	24.343
mRNA::Ttru_Chr1:6732258-6737973	2.92649	12.0154	3.9179	2.61385	1.8913	2.64979	3.73036	3.55657	2.73874	3.83483	3.74014	10.1821	8.12226	1.79941	13.0148	13.8309	14.709	16.0366	0.877866	2.56536	2.8605	2.82313	10.2787	9.20164	16.6338	7.97532	14.8332	2.44571	4.28698	2.89129	3.55791	3.32532	2.72753	9.26886	9.5112	8.60966	10.4698	8.50038	8.6905
mRNA::Ttru_Chr1:6742949-6743807	150.26	52.5356	238.108	262.744	311.778	335.235	538.911	444.199	290.498	485.315	525.827	268.281	254.403	13.1602	184.462	148.402	114.797	164.247	94.8196	21.8957	7.10519	45.4168	307.213	247.264	125.645	203.94	94.7434	253.821	360.34	97.2399	103.787	206.409	132.782	829.6	1041.77	1022.91	1014.06	897.191	974.902
mRNA::Ttru_Chr1:6744948-6745752	107.848	120.237	102.111	184.221	170.072	151.079	150.033	152.508	158.503	144.862	164.157	173.583	198.391	323.111	192.295	199.559	133.57	164.291	55.505	234.418	241.752	123.211	133.224	151.681	170.712	133.426	156.995	125.775	153.076	220.845	165.053	111.212	129.062	170.04	140.399	129.835	108.254	106.759	151.572
mRNA::Ttru_Chr1:6746414-6747992	78.3331	118.131	76.1031	119.586	109.303	106.468	125.977	113.772	102.623	135.418	152.182	143.89	151.392	201.085	148.151	155.081	104.848	121.649	65.2797	176.154	175.003	88.8057	132.604	127.145	129.758	125.69	100.618	111.606	140.644	138.233	154.575	125.151	107.422	121.439	123.344	110.956	91.7736	79.1588	130.406
mRNA::Ttru_Chr1:6749250-6753126	2.35748	16.0663	5.1968	9.44965	10.2865	12.318	14.8175	10.1596	11.7954	16.7324	16.1423	12.7958	11.0943	11.3191	11.0981	10.7016	11.5192	11.5227	2.3707	17.3001	16.6846	5.05896	16.3795	19.2956	12.8215	21.535	11.1853	4.14928	6.00467	5.13148	6.04081	4.85996	3.22312	17.0877	14.9369	14.5657	14.1486	15.1125	12.3401
mRNA::Ttru_Chr1:6754002-6758459	0.08476	1.17649	0.178007	0.262095	0.198052	0.379748	0.240613	0.081923	0.140885	0.152722	0.164957	0.798722	0.491583	0.710575	0.687365	0.234203	0.795135	0.786146	0.118793	1.79402	1.76828	0.562963	2.3839	3.99071	0.753132	3.06811	0.525991	0.211875	0.174929	0.236392	0.254402	0.04455	0.177252	7.53606	5.0277	4.25916	4.43492	4.43145	3.98662
mRNA::Ttru_Chr1:6760619-6762215	0.695907	13.48	1.99066	1.00019	0.425154	0.806933	1.60359	0.976887	0.983147	1.45185	1.24268	10.8342	9.81271	4.49936	9.67492	10.7958	9.81312	10.4952	0.668577	6.48408	5.01193	1.8556	11.1557	10.4507	10.2143	9.63851	15.1495	0.664325	1.10053	1.04151	1.52922	0.838408	0.556786	11.5023	11.2841	11.6327	18.0561	21.3356	10.895
mRNA::Ttru_Chr1:6773956-6774986	1446.63	911.388	1729.6	549.962	512.989	391.542	518.507	504.514	471.344	442.048	434.521	680.042	730.159	542.491	575.114	586.237	753.352	751.936	1706.13	501.597	521.129	1260.58	629.647	639.298	721.957	567.349	904.609	691.932	595.398	531.892	641.465	594.901	625.943	383.132	449.962	436.82	656.906	477.338	661.231
mRNA::Ttru_Chr1:6775217-6776870	35.2965	22.4899	18.5855	41.1914	37.5565	42.2956	37.0878	34.7422	30.9715	39.1186	42.0244	32.6988	37.0134	54.0001	31.4659	36.3099	21.3545	24.0143	20.7318	41.5913	37.4495	36.5254	29.532	31.0618	28.4377	23.1012	27.0626	19.2333	20.4325	22.5485	27.0433	18.1058	17.2696	27.7394	32.2535	28.9185	17.8886	22.6667	25.3686
mRNA::Ttru_Chr1:6777231-6778379	2.10656	6.57311	1.78357	8.15516	3.58439	4.14217	1.80274	3.95506	2.203	1.70994	1.98224	7.72034	11.3316	16.4208	8.81209	9.04138	5.86777	6.00018	0.556883	2.60672	2.11551	0.700797	2.13822	1.78445	9.18499	2.03499	5.83819	1.37234	1.77578	5.26739	2.96308	3.04487	1.39606	10.6715	11.9592	13.3437	5.7705	5.54976	6.07856
mRNA::Ttru_Chr1:6779133-6782511	86.6327	240.304	117.572	161.815	164.423	164.912	166.39	167.03	173.377	134.117	150.833	255.701	285.266	412.732	274.126	264.102	213.236	197.971	35.9186	276.787	272.101	72.5805	196.17	230.53	239.722	212.904	205.348	256.617	264.416	339.738	319.02	265.614	273.042	310.018	236.688	208.611	85.4097	161.722	116.727
mRNA::Ttru_Chr1:6783028-6788058	4.44358	35.4934	8.52698	19.7439	15.9544	20.3618	14.1732	18.9366	17.2589	16.4288	18.6493	36.6117	35.8035	48.8773	37.6413	37.6141	28.9927	31.0122	3.4687	52.445	48.7711	11.2897	41.6934	47.4346	35.5277	44.5326	30.1913	5.61434	9.76461	10.5617	12.3471	6.87574	6.46387	49.1105	33.7012	30.6251	21.2526	29.3706	22.9826
mRNA::Ttru_Chr1:6788983-6795236	2.3855	72.6867	9.98931	11.7299	7.45535	10.9379	12.1366	7.85837	7.75439	17.2368	13.1833	76.9234	73.6981	104.087	69.4728	67.1194	61.7487	55.5652	7.16281	118.459	109.398	16.3537	80.5957	89.1962	63.1247	84.0117	65.1037	2.27561	3.63675	6.77095	4.7747	2.4658	3.31621	77.9278	62.3656	55.925	30.5884	51.5802	34.3748
mRNA::Ttru_Chr1:6797063-6802647	0.327321	2.46341	0.474459	1.87329	2.31898	2.51605	1.37753	1.96737	1.90194	1.64397	1.75385	4.20342	4.03763	5.53145	5.44304	4.30291	2.61485	5.40374	0.749524	3.68018	3.45344	1.0221	6.17314	9.28267	3.32563	7.37845	3.34578	2.96526	2.91521	4.17355	4.24704	3.35441	2.16585	3.49419	3.04532	2.82225	3.64799	4.43326	2.46279
mRNA::Ttru_Chr1:6804237-6807384	1.26781	1.55568	0.596114	2.54322	1.67218	2.21501	0.733628	1.58207	1.23532	0.778497	1.23152	3.30899	2.35349	4.74746	3.5372	3.07196	1.43149	2.11596	0.276039	1.45861	2.46725	0.641241	1.58936	1.35195	2.19582	1.59322	1.23784	2.07826	2.47109	2.47526	1.6819	1.61858	1.41722	3.38415	2.17423	1.97407	2.30285	1.58656	2.96812
mRNA::Ttru_Chr1:6826010-6827622	0	0	0	0	0	0	0	0	0	0	0	0	0	0	0	0	0	0	0	0	0	0	0	0	0	0	0	0	0	0	0	0	0	0	0	0	0	0	0
mRNA::Ttru_Chr1:6838057-6838441	55.5482	302.62	77.2278	64.8671	39.5563	39.4468	70.112	56.5915	38.134	91.5522	79.8174	168.506	157.32	225.354	202.801	207.211	204.734	231.178	84.4162	350.398	311.32	136.913	224.42	212.237	219.379	246.081	163.128	38.1051	58.5351	92.3281	68.7119	31.6531	41.7343	176.304	177.973	190.36	204.713	176.569	231.414
mRNA::Ttru_Chr1:6838487-6843987	6.71492	34.5601	8.9388	12.2211	9.23252	12.9855	14.5572	11.175	11.3066	16.7856	15.8901	29.0064	26.0619	33.3473	31.3952	28.837	22.5827	26.2701	8.03401	39.5286	38.7786	16.8906	32.106	32.715	24.1988	27.8377	26.3732	7.87136	11.3475	12.7404	12.1857	7.76202	7.31156	31.9175	28.994	27.1741	23.5236	25.303	24.3277
mRNA::Ttru_Chr1:6844018-6845265	13.5967	4.94628	9.66598	5.60051	3.69265	4.40242	5.70575	2.6615	3.31925	7.01916	6.1395	7.29062	5.16101	7.01435	5.7958	7.59603	9.11286	7.351	7.32257	7.20071	6.80939	9.44626	6.28162	8.81095	7.52904	6.20568	5.76492	8.19731	9.58313	8.26488	8.48699	11.1506	10.174	6.13686	8.91642	7.01759	8.38729	6.54104	8.74466
mRNA::Ttru_Chr1:6845605-6846655	1046.11	464.578	1229.75	598.641	558.29	458.488	480.767	471.056	495.62	513.873	503.873	600.546	651.812	877.481	609.558	561.795	862.153	625.911	1069.65	950.073	1011.17	1358.83	618.559	711.715	716.905	645.941	633.796	1672.54	1297.54	1527.24	1545.81	1572.57	1528.81	648.337	631.332	581.541	407.295	609.349	431.087
mRNA::Ttru_Chr1:6847490-6848297	23.2343	125.097	30.6725	183.993	156.148	172.035	78.2673	143.338	134.609	96.4355	83.0829	338.854	359.52	457.009	233.677	204.636	200.716	177.311	22.227	188.791	179.663	43.0018	142.672	151.935	294.266	148.425	286.889	23.0009	56.5131	80.5122	51.0282	36.8692	42.5593	111.213	121.061	121.758	119.56	87.5478	152.826
mRNA::Ttru_Chr1:6849096-6849876	46.3279	215.771	64.6739	181.603	134.902	133.232	161.648	120.83	134.186	173.148	168.625	318.454	310.141	430.668	292.421	276.051	251.704	248.063	174.734	428.536	355.065	232.369	260.482	269.49	263.268	292.547	246.701	97.8246	178.506	280.635	147.084	109.679	124.749	270.85	280.574	256.636	250.343	201.315	328.524
mRNA::Ttru_Chr1:6856650-6902819	0.027927	1.25929	0.157064	0.11025	0.098095	0.118069	0.087756	0.072819	0.115208	0.069554	0.063831	0.454972	0.375591	0.181299	0.474077	0.337313	1.07095	0.533203	0.026117	0.231727	0.201631	0.116286	0.434014	0.549244	0.507328	0.573008	0.71927	0.024232	0.036533	0.038871	0.033796	0.063169	0.021677	1.26723	1.10893	1.15372	1.54196	2.5801	0.841269
mRNA::Ttru_Chr1:6923426-6932538	16.1308	41.3126	16.9165	25.172	18.8887	24.1321	26.2289	21.2743	20.3133	28.4401	30.7657	41.4235	41.8169	48.5729	42.6426	42.0817	39.2877	37.0154	26.09	59.4871	59.0007	44.8279	53.8506	57.4024	39.1192	52.0836	42.2029	17.831	20.7524	20.7317	23.6673	19.9621	18.194	41.4121	36.6964	34.7529	30.2641	34.7454	29.2315
mRNA::Ttru_Chr1:6926447-6926930	87.936	89.8345	80.6687	133.918	119.046	121.818	127.898	85.787	112.542	157.663	168.71	47.074	37.6655	54.2858	46.5375	61.3481	34.8939	32.3311	33.9551	33.9037	31.3043	74.8421	26.9805	19.7293	32.7781	10.922	29.0267	145.047	118.215	142.134	163.768	151.113	165.121	160.275	175.16	168.071	134.179	146.463	110.768
mRNA::Ttru_Chr1:6933607-6935445	33.771	52.4143	26.9297	75.8665	65.2643	67.1581	93.7835	64.7197	65.7681	99.302	91.4441	82.4636	80.6184	122.123	83.3534	83.1051	59.0064	67.4546	43.8204	132.6	128.967	69.8893	96.5068	115.203	96.5138	101.234	66.6823	48.5318	62.9702	63.5261	70.2477	49.7055	50.8536	70.0899	62.144	58.7879	43.8523	41.2013	56.7678
mRNA::Ttru_Chr1:6935651-6937300	11.4755	47.2559	13.8196	32.734	22.732	23.75	23.5191	23.5994	24.4791	26.3646	26.8473	48.4671	52.4202	66.0318	53.3547	59.1853	42.3029	41.3664	6.36088	96.4254	93.574	17.353	64.8373	76.4561	49.1872	65.0369	37.7657	10.065	15.6501	17.3145	19.329	12.3661	11.782	48.0743	43.3868	37.3896	29.2682	30.8033	39.519
mRNA::Ttru_Chr1:6938298-6938892	0	0	0	0	0	0	0	0	0.372794	0	0	0	0	0	0	0	0	0	0	0	0	0	0	0	0	0	0	0	0	0	0	0	0	0	0	0	0	0	0.326688
mRNA::Ttru_Chr1:6938957-6939603	111.565	34.5376	157.045	184.007	203.985	352.902	107.952	355.488	252.888	126.409	94.3139	86.7581	72.9193	0.519023	35.761	51.3197	98.2622	55.8245	91.7849	0.689249	1.66827	26.3286	57.9294	39.5195	68.7276	64.4485	89.9955	168.252	188.928	8.03873	93.8603	233.13	64.6431	224.261	226.211	265.481	249.778	218.085	235.807
mRNA::Ttru_Chr1:6939997-6940854	116.958	210.956	334.081	24.255	17.7306	27.6591	77.7857	15.0933	27.4788	52.4501	84.1499	28.0614	18.4785	0	96.2841	151.011	28.7429	294.385	22.5184	6.07219	4.49208	10.7261	79.5706	53.9375	17.7064	97.2341	26.5807	228.45	255.831	8.16382	112.068	356.046	47.3674	604.238	670.475	818.142	1008.89	648.946	720.107
mRNA::Ttru_Chr1:6943128-6944745	30.1361	38.7206	73.3352	298.276	278.938	432.128	117.363	407.656	325.036	112.809	103.625	278.078	229.341	12.0389	58.2389	68.9885	292.119	93.6734	73.938	12.1575	8.75554	24.1435	87.4488	70.6946	213.721	111.71	330.511	76.6614	73.5669	4.17628	69.3084	73.2123	33.4134	371.906	326.471	363.743	411.354	371	334.796
mRNA::Ttru_Chr1:6945124-6955510	3.88392	14.1136	6.11808	7.21845	7.50518	8.83036	6.08795	9.39437	7.6	6.44075	6.27971	15.5401	13.1406	11.5721	15.6552	14.2576	14.3366	15.8832	5.32866	14.0823	13.0113	6.38837	17.9327	17.6396	13.5812	16.6226	16.7809	4.7317	6.68689	3.69809	4.70857	6.72929	3.01979	15.8261	13.5765	13.7084	16.1413	13.4317	14.9104
mRNA::Ttru_Chr1:6948603-6949584	71.5298	144.233	196.086	1104.17	998.661	1767.6	718.585	1736.72	1381.22	797.525	573.763	910.996	733.482	36.5281	271.713	332.441	982.259	694.71	887.319	129.666	91.1403	312.715	1259.97	1100.85	810.781	1621.34	905.189	356.852	491.085	25.0408	229.731	459.643	118.195	705.817	732.854	891.412	991.707	732.302	720.335
mRNA::Ttru_Chr1:6951071-6952021	186.071	97.5573	269.115	644.216	618.483	999.78	567.584	1066.23	742.628	617.935	462.736	205.325	177.754	3.24461	149.271	209.593	217.23	338.627	530.548	45.6181	23.094	163.537	583.271	464.1	222.421	677.638	202.189	467.833	518.63	28.8797	199.152	601.291	134.126	617.377	581.524	709.309	802.205	640.316	612.968
mRNA::Ttru_Chr1:6956928-6958025	25.9295	52.3824	23.7757	30.2097	18.0386	20.8749	21.644	20.4897	19.3659	23.8709	29.6916	66.5041	64.332	75.5016	67.8707	71.2601	54.6794	60.82	24.5624	65.8208	61.594	38.4427	51.4218	49.2876	52.8804	51.4813	53.5472	36.125	40.9525	49.2367	53.8075	36.5293	50.6539	39.9275	38.222	34.1912	44.7252	28.2468	55.3506
mRNA::Ttru_Chr1:6958346-6964141	1.62477	13.9663	3.22423	8.7358	6.07387	9.31922	8.84268	8.34364	8.04317	12.0511	10.6829	12.1317	10.7169	14.9826	11.911	12.0599	11.4758	10.2838	2.55955	23.1283	22.3011	5.29708	18.3012	20.9718	10.0355	20.8263	10.886	3.41472	4.90705	4.03105	4.80383	3.4969	3.69615	14.4534	11.2864	9.66393	6.08443	9.51702	6.95095
mRNA::Ttru_Chr1:6965370-6971972	8.94767	268.342	32.6101	6.59436	6.84733	8.1908	8.57904	4.613	6.42375	10.2444	7.56185	285.815	263.451	199.786	230.689	166.989	253.629	188.855	12.1472	99.992	152.832	14.4524	160.073	163.522	136.179	160.389	323.716	5.43514	6.00195	11.8704	3.80964	6.29596	5.66966	325.944	243.979	124.917	56.5947	273.907	128.568
mRNA::Ttru_Chr1:6974471-6980020	5.09186	23.7392	7.78274	11.8995	11.3761	10.8333	10.3655	9.91848	10.5956	10.2724	12.7999	20.1274	18.4447	20.1846	22.2764	23.3564	11.7153	18.4074	0.347531	26.2323	26.1749	8.73245	19.5713	21.5951	14.7211	17.6529	15.2687	8.57624	12.9079	11.9444	14.7154	8.66246	11.1822	24.6865	21.3802	19.056	14.3287	13.4994	16.2701
mRNA::Ttru_Chr1:6974926-6980020	0	0	0	0	0	0	0	0	0	0	0	0	0	0	0	0	0	0	4.55131	0	0	0.895865	0	0	0	0	0	0	0	0	0	0	0	0	0	0	0	0	0
mRNA::Ttru_Chr1:6981305-6986404	0.778043	2.35338	1.33313	1.58859	1.61988	1.83732	1.06148	1.40226	1.48442	1.65486	1.71584	2.44144	2.58691	1.73931	3.36379	2.77408	1.25667	1.808	0.556539	1.3381	1.533	1.0611	1.26081	1.20669	1.1351	1.01981	3.08626	0.758123	0.910252	1.00453	1.00281	0.850145	0.717437	2.81934	1.55893	1.5124	2.52664	1.54206	1.98983
mRNA::Ttru_Chr1:6988809-6996384	1.23699	17.8132	3.16494	4.79985	3.31712	4.61674	4.14224	3.93881	3.53931	4.66529	4.16822	13.521	12.7222	16.064	14.483	14.7023	14.5915	12.7441	1.66462	26.5684	22.3309	5.90589	20.7993	23.039	13.0512	20.1767	14.4109	0.790468	1.27575	2.07442	1.52529	1.11223	1.25431	18.8166	17.5065	18.7126	17.005	20.6307	13.9319
mRNA::Ttru_Chr1:7000764-7003216	4.73748	8.42511	4.82696	4.89249	5.27966	5.73087	4.42483	5.79436	4.99801	5.28296	5.47071	7.12965	8.51049	7.30702	10.9029	12.244	7.92064	8.96728	3.85891	10.5075	11.6738	5.82493	1.16548	0.713722	8.77341	0.404732	8.71372	6.38416	5.88864	5.93377	6.82606	5.66862	5.26025	7.5719	5.60102	4.84524	5.53468	4.7995	4.7513
mRNA::Ttru_Chr1:7003268-7018212	5.07042	97.6724	20.0012	7.18792	1.13549	4.27584	4.67904	4.24448	2.67597	3.2064	3.17822	27.8209	17.4621	4.61154	29.3636	29.6462	90.8415	58.3835	15.3576	10.6508	10.6936	36.557	45.841	54.218	36.2466	37.6918	82.8661	2.81777	5.29787	2.64039	3.43475	3.65008	3.08205	46.1043	31.215	40.12	120.303	222.603	38.0522
mRNA::Ttru_Chr1:7018631-7021966	0.629076	4.36214	0.847707	1.24152	1.26674	1.29896	1.04751	1.96079	2.09193	0.313131	1.38128	3.68006	3.79305	5.48403	10.4549	9.23542	2.94356	7.52827	0.388819	3.08001	2.97017	0.802533	2.15448	1.33222	3.13547	1.55246	3.42972	4.04725	6.03852	7.35292	3.5052	3.89049	2.62085	3.27852	2.0848	2.02188	1.9198	2.31699	2.3967
mRNA::Ttru_Chr1:7022042-7024687	1.77705	3.72732	2.1008	0.889067	0.976568	1.62326	0.696429	1.15827	1.04211	0.539156	0.801007	2.97242	3.47353	1.9177	6.14934	7.38078	2.14898	6.95039	1.3774	4.27277	4.67937	3.32307	4.85238	6.80089	2.89454	4.90524	3.00105	2.51501	2.6838	2.33828	1.79218	2.07636	2.23536	0.715369	1.35394	1.30341	2.5387	1.99195	1.83779
mRNA::Ttru_Chr1:7024884-7029235	5.06151	10.8072	4.03956	1.54049	1.33238	1.36379	0.62845	1.95434	1.59036	0.705129	0.994348	2.50176	2.34179	2.44448	4.93705	5.92753	2.83149	6.73076	1.63298	2.65406	2.26781	2.18479	1.94849	2.52341	3.19187	2.07	2.28328	3.17889	3.256	4.46241	3.53537	3.10782	3.42474	3.9794	3.42718	2.73806	3.74278	3.91378	2.94121
mRNA::Ttru_Chr1:7029674-7031633	1.81259	5.36955	2.2799	5.33781	4.09119	3.94772	5.40291	4.54041	4.42513	6.70477	5.94782	5.65688	4.71882	5.19774	4.33616	5.1523	4.89225	5.42816	1.52102	9.12934	8.77906	4.85541	6.93509	6.69276	5.63182	4.82125	4.52871	3.92027	4.07804	3.04025	4.29178	3.57282	2.62702	5.66223	4.26847	4.87879	6.01229	4.09603	5.34825
mRNA::Ttru_Chr1:7035909-7036554	10.1129	5.37941	4.42328	15.2264	4.79506	2.20248	7.06802	7.49984	3.14195	7.15324	8.14697	4.7815	3.55774	0.928833	5.07257	3.52794	7.40971	6.17209	8.54026	12.1385	13.0764	16.1582	11.3249	9.86853	8.18398	16.2789	4.54828	2.85149	3.27135	2.07042	4.8152	3.84473	2.56672	11.6356	16.5554	15.5249	51.3646	53.1814	27.7642
mRNA::Ttru_Chr1:7037175-7038157	8.21801	2.24088	6.70725	3.24412	1.62363	0.950424	2.1019	4.40468	0.722295	4.07277	3.91922	1.50882	0.418259	1.23611	2.42534	2.7964	1.67518	1.81994	5.19198	4.95495	4.35099	5.04028	3.12299	4.13408	1.56837	4.03147	0.962163	1.22619	2.33099	2.34516	2.97249	2.45142	4.2921	7.10336	6.07361	7.00037	37.2534	34.6156	16.3514
mRNA::Ttru_Chr1:7040020-7040623	39.4673	204.136	78.4114	176.569	183.844	160.155	270.622	165.754	209.126	346.99	314.605	138.28	145.55	162.064	174.566	159.427	115.599	141.986	22.6789	206.932	186.498	62.9121	365.046	337.321	141.689	391.372	132.415	201.151	224.364	203.855	204.726	201.061	186.304	332.444	275.292	288.642	231.6	262.476	227.626
mRNA::Ttru_Chr1:7042349-7044089	13.151	94.8491	17.8609	27.9473	20.6508	21.898	24.3689	19.7188	22.1756	23.1977	24.5269	78.005	73.166	130.477	82.4217	83.2165	59.4913	77.5616	11.9444	82.6673	79.9876	23.502	56.5194	53.7382	80.1047	57.6486	49.1843	6.82332	14.4733	24.9082	12.2884	7.00226	9.71728	87.7213	68.7251	64.4066	65.3792	51.1307	88.4207
mRNA::Ttru_Chr1:7045127-7048403	0.535336	0.283786	0.462907	0.133289	0.1538	0.176615	0	0.142817	0.09847	0	0.028744	0.175905	0.195836	0.116497	0	0.272181	0	0.084361	0	0	0	0	0	0	0.182704	0	0.169222	0.221053	0.139135	0	0.096591	0.092965	0	0.154252	0.131464	0.042946	0.407912	0	0.36913
mRNA::Ttru_Chr1:7051810-7054536	0.111457	1.55802	0.018822	0.040916	0.113264	0.108285	0.648149	0.139982	0.161153	0.477881	0.704086	0	0.059972	0.14264	0.069129	0.066692	0	0.310137	0.726722	0.498635	0.502755	0.333864	1.10393	0.516104	0.05597	1.22152	0.069088	0.450468	0.723351	0.442816	0.157564	0.265239	0.301666	0.062895	0.133897	0.105047	0.050074	0.137605	0.034832
mRNA::Ttru_Chr1:7056021-7064592	2.47518	27.5471	6.87216	14.9946	13.6915	14.0802	19.4098	13.6761	14.2666	24.1044	22.3482	27.655	31.9493	41.4556	27.0822	25.9556	23.3451	23.752	9.81305	53.0823	50.63	16.1595	37.7445	39.7251	27.3653	37.4271	24.0141	5.80709	8.16234	9.34389	7.64585	5.67136	5.53488	22.9964	20.5837	19.6002	14.6516	17.9523	12.9963
mRNA::Ttru_Chr1:7065116-7067699	16.8483	89.3829	24.7979	50.7124	38.0403	39.2059	45.5769	43.4538	39.6946	48.9058	48.3814	129.173	134.043	180.084	132.38	142.785	94.222	112.173	15.2542	182.015	166.641	41.9209	137.619	145.231	121.747	144.952	105.732	17.1657	26.8775	36.028	30.069	20.3517	17.8264	98.6935	75.8197	70.5557	60.2114	52.7816	71.9589
mRNA::Ttru_Chr1:7068177-7070731	16.0699	62.862	22.1318	41.3679	31.7843	37.961	40.2041	33.9196	35.6528	46.0243	48.3165	66.7788	64.8973	80.947	74.2714	68.5435	59.3157	56.8893	29.0702	84.7359	84.7517	53.852	73.1295	75.5863	64.068	64.6269	60.639	18.7865	27.4464	31.81	29.6029	22.6044	19.2948	58.8493	58.7907	52.9326	35.2751	47.7443	38.1262
mRNA::Ttru_Chr1:7071172-7077024	1.84922	6.42281	3.11286	7.2376	4.54554	5.78559	15.1768	5.60271	6.83582	20.9741	16.1077	5.32427	4.05338	6.70744	5.21121	5.09054	5.6792	5.30036	4.97779	13.7001	12.7909	8.09627	10.6923	12.5254	4.71147	11.9992	4.54982	3.73781	4.16315	6.29714	5.90015	4.68191	5.0997	7.56056	6.35384	7.27393	27.9029	31.5357	9.76905
mRNA::Ttru_Chr1:7090259-7098704	1.23229	24.1029	3.66043	3.97067	2.7605	3.65529	3.29798	3.70745	2.5383	4.58522	3.57645	14.0818	13.2623	14.998	14.4674	13.2602	16.6033	16.0367	1.41471	16.5867	15.5024	4.41239	15.3585	18.6613	16.3118	18.8879	16.7048	1.15483	1.60127	2.52024	1.80163	1.34825	1.30277	28.486	24.0861	22.2043	19.0628	32.3694	16.3505
mRNA::Ttru_Chr1:7099193-7100974	20.0367	20.2892	14.5687	13.259	8.05524	9.0134	13.9337	9.9313	8.90285	13.0189	14.3446	16.7623	15.7386	10.679	18.1314	18.1638	25.6735	21.261	16.4791	21.6125	25.9252	25.8174	29.0863	30.6107	17.171	30.3191	27.9169	5.39943	7.5935	8.17553	8.5036	7.55052	7.33606	21.0109	17.8943	17.0973	34.2042	20.0937	26.1062
mRNA::Ttru_Chr1:7110821-7117324	0.641455	3.04494	0.945044	1.14854	1.03172	1.01893	0.777664	0.673416	0.990754	1.2646	1.07965	2.51036	2.49807	4.01355	2.35984	2.5932	2.16574	2.29223	0.83116	3.19283	2.72129	1.16732	2.82062	2.3051	2.04421	3.01694	1.87399	1.9591	1.59568	2.35138	2.36246	1.72251	1.42996	2.11061	2.02491	1.78437	2.48148	2.2004	3.23146
mRNA::Ttru_Chr1:7122537-7128827	0.124904	2.59568	0.535695	1.09034	0.503699	0.725376	0.410228	0.611913	0.4723	0.495447	0.386967	2.13209	2.3426	2.96419	1.82676	1.57312	2.92504	1.99546	0.248214	2.87097	2.84326	1.0384	3.5384	3.80594	1.79716	3.35755	2.92466	0.774426	0.678217	0.690867	0.756322	0.666808	0.596301	2.67729	2.05242	2.06949	2.30679	2.22165	2.63593
mRNA::Ttru_Chr1:7131858-7134087	0	0	0	0	0	0	0	0	0	0	0	0	0	0	0	0	0	0	0	0	0	0	0	0	0	0	0	0	0	0	0	0	0	0	0	0	0	0	0
mRNA::Ttru_Chr1:7131938-7134087	0	0	0	0	0	0	0	0	0	0	0	0	0	0	0	0	0	0	0	0	0	0	0	0	0	0	0	0	0	0	0	0	0	0	0	0	0	0	0
mRNA::Ttru_Chr1:7137848-7138668	536.386	464.785	388.019	432.579	374.616	346.373	450.474	362.32	312.352	473.151	484.946	544.306	618.526	745.14	619.06	610.494	471.252	490.123	485.487	859.544	876.926	643.214	580.58	560.622	510.164	551.119	447.985	703.087	793.319	837.134	876.953	715.959	718.967	524.715	561.316	529.533	497.926	384.88	562.139
mRNA::Ttru_Chr1:7138903-7141473	14.0758	23.4003	13.1904	24.0149	21.9948	28.3289	13.9068	27.0654	23.6004	14.8941	16.3565	24.1776	24.0864	30.8832	24.2973	27.1466	23.0481	20.7076	4.91216	24.5737	21.8792	10.8737	22.9929	22.1706	19.9929	22.4916	22.8868	12.3576	16.9695	16.7187	18.9254	13.5093	11.8617	31.3733	26.516	23.6388	23.7084	25.5761	24.4661
mRNA::Ttru_Chr1:7141718-7144793	0.321452	0.632864	0.445987	0.285973	0.065988	0.189353	0.065442	0.183721	0.105622	0.152101	0.092431	0.377153	0.787346	0.37458	0.604757	0.175066	0.510626	0.316607	0.283076	0.187021	0.110029	0.694244	0.84534	0.138676	0.587607	0.377161	0.483703	0.236816	0.298159	0.317331	0.206998	0.199192	0.57258	2.36894	1.30512	0.966206	2.78468	2.32453	1.09625
mRNA::Ttru_Chr1:7147809-7152465	0.305839	1.43276	0.255022	0.295558	0.146991	0.15102	0.167019	0.449616	0.067219	0.097188	0.236186	0.842609	0.938447	0.199499	1.63675	1.04321	1.38397	1.21209	0.113427	0.159299	0.070332	0.11683	0.771357	0.398645	1.09389	0.561605	1.08139	0.126433	0.23858	0.270819	0.176635	0.127603	0.225638	1.62234	1.82065	1.84161	3.84211	3.35452	2.44429
mRNA::Ttru_Chr1:7154393-7155750	0.10527	0.063787	0	2.07992	0.347968	0.740511	0	0.318502	0.37141	0.197011	0.159802	0.163568	0	0.646273	0	0.151705	0.181768	0.588897	0	0	0	0.282982	0	0.359639	0.254949	0.163761	0.470584	0.101071	0.28733	0.090653	0.26625	0.085047	0.339037	0.56618	1.7977	2.18398	10.1632	5.10964	1.43901
mRNA::Ttru_Chr1:7159174-7161154	0.861478	1.48054	1.50176	1.24362	0.928068	1.87139	1.88641	1.36038	2.21391	0.999563	1.4686	4.34529	2.76177	1.53791	2.39016	1.53616	5.75204	4.16955	1.15581	2.35663	2.89033	2.45782	6.25383	6.95204	5.15898	5.1755	3.08125	0.645418	2.38028	1.44378	1.58257	0.977339	0.864984	3.06713	2.60664	2.40962	5.20286	4.74456	2.86704
mRNA::Ttru_Chr1:7161241-7162620	32.1531	195.306	42.8849	100.833	67.4834	74.1299	76.4009	73.8131	69.4825	90.9398	91.6933	245.021	244.33	356.021	262.396	259.721	175.481	213.81	52.7899	346.155	330.341	83.4868	250.303	222.042	232.211	214.377	174.783	54.6978	122.244	189.46	109.27	62.7014	71.1397	205.88	203.902	170.962	161.745	141.081	230.234
mRNA::Ttru_Chr1:7163381-7167259	10.1885	18.5337	12.6109	12.8233	10.0506	13.2299	15.1395	13.5544	14.5212	18.6436	15.87	21.1844	18.3597	15.0432	21.8397	23.9292	18.301	22.0144	7.82451	14.3361	12.9982	6.70367	19.5132	16.9184	20.4482	18.1554	18.7884	12.0723	15.7427	12.1497	11.1894	10.748	8.22469	20.8434	17.7256	15.8079	22.2083	16.7385	20.4987
mRNA::Ttru_Chr1:7167491-7168805	133.509	112.211	133.326	120.589	123.816	99.2725	117.151	127.906	117.226	105.975	118.172	99.5144	96.5254	98.0649	91.6696	95.136	95.9385	99.1626	189.669	60.6128	62.3742	110.59	52.3828	60.3069	101.728	57.6682	93.944	198.741	193.207	178.378	197.337	180.642	211.955	136.076	117.02	117.507	153.58	125.878	177.064
mRNA::Ttru_Chr1:7169101-7171099	2.08701	2.23895	1.30071	1.17175	0.864177	0.925843	3.25313	1.8945	1.49865	4.51281	3.65812	1.53559	1.28101	2.23204	1.97085	2.65998	1.7075	1.54714	1.08671	4.7653	6.34598	3.61865	3.83087	5.30041	1.51547	5.22348	1.57367	3.06599	2.59719	2.40037	2.74074	2.09567	2.14007	3.03533	2.65566	2.08658	2.07808	2.05083	2.84881
mRNA::Ttru_Chr1:7171759-7182168	7.82681	139.607	23.7824	37.1178	30.6645	39.5099	39.2122	37.7002	37.0471	47.833	45.1426	108.072	109.67	168.729	99.6512	98.5165	100.611	90.2385	25.3816	122.662	123.617	42.0546	87.1642	99.3318	104.525	103.218	93.9109	22.9462	26.7974	27.5622	38.9112	25.3793	26.0591	114.37	81.5922	77.9805	34.8718	74.0612	34.841
mRNA::Ttru_Chr1:7182698-7187751	0.115588	0.733568	0.149152	0	0	0.411035	0	0	0.365576	0.043801	0.272469	0	0.788554	0	0	0	1.11762	0.539595	0	0	0	0	0	0.162443	0.328658	0	0	0.139228	0.202327	0.310464	0.040498	0	0	1.22939	0.84175	0.889799	0.601655	1.73967	0.798105
mRNA::Ttru_Chr1:7183070-7187751	0	0	0	0.513133	0.463958	0	0	0	0	0	0	0	0	0	0	0.597631	0	0	0	0	0	0.0697	0	0	0.57179	0.279205	1.05313	0	0	0	0	0.216971	0.252408	0	0	0	0.96675	0	0
mRNA::Ttru_Chr1:7183316-7187751	0.265303	0	0.198242	0	0	0.56795	0.027018	0.466136	0	0	0	0.563017	0	0.249581	0.279	0	0	0	0.047767	0	0.074068	0	0.081238	0	0	0	0	0	0	0	0	0	0	0	0	0	0	0	0
mRNA::Ttru_Chr1:7189061-7190273	0.482616	0.219511	0.667222	0.658689	0	0.856722	1.77657	0.276183	0.430965	2.16181	1.2001	0.75658	0.157501	0	0.364551	0.175385	0.840548	1.77096	11.3318	0.186768	0	4.6809	6.3364	3.5319	1.76908	4.35675	0.362502	2.21168	3.42254	2.19472	4.70724	1.56735	0.911556	0.163154	0.620672	1.4283	1.0723	2.32019	0.463278
mRNA::Ttru_Chr1:7191498-7193703	55.1148	33.8158	37.5479	42.1089	34.7905	39.8481	37.9619	33.8972	36.1512	42.4906	40.2088	35.439	36.8106	42.4813	41.9111	41.5716	36.3635	40.026	23.165	50.9485	48.0392	42.7498	46.1125	45.9995	36.5054	45.1363	36.9558	43.8451	45.7067	44.3698	53.3147	41.8781	40.4138	45.3338	45.2187	41.799	52.5564	48.2028	45.2347
mRNA::Ttru_Chr1:7196868-7199470	49.6673	78.3247	36.7071	55.7261	47.1965	50.4009	34.4045	58.1764	46.7124	34.6407	44.1662	59.7872	60.6065	53.582	62.8297	65.6514	66.1702	75.0361	18.7012	51.4718	55.7997	40.2607	60.2515	63.5927	70.6019	68.6619	60.4346	39.9344	54.573	40.5254	44.9695	37.6209	38.8046	67.2815	54.8281	57.7152	59.0577	55.1297	54.6754
mRNA::Ttru_Chr1:7201321-7203752	50.6032	166.041	54.202	56.7281	42.3969	46.8503	49.8736	50.1118	45.7482	60.6548	53.3995	140.862	138.519	129.779	136.617	135.51	126.828	138.549	40.565	122.145	120.874	80.8713	132.121	130.716	138.948	123.174	145.069	23.7881	49.6923	53.9685	41.5323	25.9488	28.7258	133.066	115.69	105.233	122.228	115.867	132.604
mRNA::Ttru_Chr1:7205320-7208287	12.1745	20.1343	10.6615	9.56066	6.21438	7.23924	16.2031	8.98243	6.96106	19.9763	18.6841	12.751	10.3724	9.28568	10.2644	10.0768	15.9459	15.5724	9.41859	15.3682	11.7302	16.6452	33.4767	43.3463	19.0004	31.9772	15.995	5.00711	7.13151	6.3068	6.92453	5.35087	6.13743	17.703	14.3492	13.0691	21.1275	19.0523	14.3429
mRNA::Ttru_Chr1:7211500-7219345	1.49672	2.01607	1.82917	1.00947	1.02976	1.04748	1.81008	1.25475	1.44774	2.6009	1.68522	0.997579	1.37637	2.19384	1.02619	0.904924	1.1876	1.36806	0.342142	2.35006	2.15752	1.12284	1.98562	2.79312	1.49977	2.96825	1.11709	0.894289	1.00914	1.37292	1.2791	1.26992	0.964458	1.53312	1.11826	1.28082	1.84614	1.52015	1.74717
mRNA::Ttru_Chr1:7219742-7225119	3.14924	8.45897	9.88872	15.3807	19.4894	16.5659	9.33605	17.7882	16.7785	7.09312	9.09151	22.9843	17.9896	4.48822	22.0809	22.9645	23.394	20.8581	3.25562	2.53027	1.66087	6.08021	13.4768	10.7244	16.3396	12.6712	27.0555	9.01638	10.9031	7.42651	7.96558	12.6079	10.5646	29.1391	22.8011	18.7747	16.8651	13.8659	17.2793
mRNA::Ttru_Chr1:7225945-7229005	93.9077	49.4384	104.077	291.687	341.622	251.869	36.829	305.578	226.33	0	9.02741	63.5544	32.7667	5.27237	9.9353	16.0845	101.515	71.8801	14.7985	6.39302	0	4.92258	50.3263	34.2286	100.058	90.8819	71.441	28.7287	36.2926	4.89183	12.7073	27.4354	11.0701	76.1904	78.1001	117.374	108.935	93.5162	89.9267
mRNA::Ttru_Chr1:7225945-7229033	2.85908	1.69405	0.902326	0	0	0	71.7335	0	0	82.9279	95.6708	0	0	0	0	0	0	0	0	0	0.273802	0	0	0	0	0	0	0	2.09289	0	2.08229	0	0	3.67362	1.19531	6.16871	3.25001	0	0
mRNA::Ttru_Chr1:7229621-7230488	82.8838	227.572	130.367	178.219	184.103	155.014	173.209	198.808	196.988	145.593	173.546	166.204	187.281	139.647	157.236	141.26	173.748	157.18	34.0097	38.998	42.5103	90.1682	132.381	127.524	152.96	140.616	175.723	104.844	149.346	135.401	88.5808	113.717	93.6763	184.696	203.728	221.135	303.386	297.64	249.251
mRNA::Ttru_Chr1:7232133-7236367	1.24424	4.61904	1.69385	3.37617	2.00298	2.77884	1.37772	2.32473	2.80964	1.00511	2.04106	2.79945	3.27747	5.44351	2.49472	2.59583	2.31421	2.26513	0.15089	0.484977	0.389003	0.294815	0.485417	0.517838	4.09666	0.798748	3.44971	1.33962	0.864938	0.627057	1.43885	1.40527	1.37742	4.95161	4.71058	4.31535	3.96716	4.60446	4.78163
mRNA::Ttru_Chr1:7242484-7246285	8.86936	29.2323	10.8862	10.9727	9.2721	10.0129	4.57947	12.2333	10.111	1.93678	4.41193	13.3786	15.4058	24.6177	8.72197	8.5956	17.1859	11.4114	1.27011	1.45752	2.33998	3.30469	1.15038	1.70683	19.369	3.33538	14.3945	5.76424	9.70643	7.43804	9.02253	8.03742	6.60151	22.1324	19.0454	17.3464	17.538	18.9373	18.7475
mRNA::Ttru_Chr1:7247424-7251180	3.06793	8.94108	5.18491	2.99587	2.38654	2.2547	1.99769	3.08133	3.19971	2.79733	1.93065	2.4128	1.72239	2.16636	1.78966	1.33469	5.70432	3.56627	0.024643	0.628967	0.727802	0.639144	0.807318	1.58515	5.20827	1.92666	3.95865	1.12679	1.69712	1.09155	1.2501	1.94623	1.00425	9.21029	5.42424	6.42401	7.85345	7.44664	6.22684
gene::Ttru_Chr1:7251631-7252807	7.51178	50.4153	10.1889	18.526	13.7703	16.0462	11.3997	15.8986	13.1284	16.6852	14.0188	54.1157	53.5745	81.1093	63.3453	62.7961	44.816	54.0662	10.5846	85.086	78.5777	21.0528	47.4544	57.6974	51.69	59.916	43.739	13.7895	23.7545	29.7656	20.1044	14.5569	17.7294	50.6426	55.24	50.1487	48.2895	47.1188	58.6923
mRNA::Ttru_Chr1:7253574-7256604	61.5915	33.6168	39.1074	35.9025	37.8322	34.2579	52.9133	38.4978	34.6083	55.4966	51.9506	24.7251	27.3102	22.4612	28.0308	27.2238	24.7281	24.9202	33.5123	46.1261	45.513	44.7478	44.861	43.8337	23.4381	42.8072	23.8434	37.9136	40.7923	43.0008	41.4772	36.369	39.3889	49.5845	49.1945	50.6162	45.3964	44.3344	44.8906
mRNA::Ttru_Chr1:7256821-7260105	0.49487	1.10859	0.430917	0.232627	0.674901	0.352287	0.669642	0.341848	0.32735	1.09685	0.745362	0.292393	0.341801	0.406655	0.225034	0.48862	0.195163	0.79929	0.593035	3.48031	2.76451	0.918131	2.02251	1.41935	0.364434	1.34497	0.281285	0.110235	0.346918	0.196916	0.481676	0.339972	0.246004	0.666656	0.611881	0.856656	0.772949	1.34634	0.453096
mRNA::Ttru_Chr1:7260722-7261744	6.11844	98.8987	17.251	19.0907	20.0314	25.8797	16.3033	20.5153	22.7789	23.275	20.5168	127.358	141.254	190.019	159.197	131.802	93.9883	104.362	7.3856	139.998	129.77	12.6841	84.1301	89.2182	117.751	79.3759	105.583	2.61515	8.00562	10.063	5.63187	6.9704	4.71788	98.4754	72.6923	66.7279	43.2065	51.7609	69.0542
mRNA::Ttru_Chr1:7261818-7262394	9.23286	124.479	24.7549	55.4481	35.1468	43.919	40.2754	29.293	30.2465	53.8733	49.2714	197.957	168.359	258.349	169.701	171.008	138.788	121.144	19.0274	374.71	343.086	48.1417	238.496	225.877	143.14	220.925	148.283	5.87956	13.9182	25.2093	14.4983	9.3324	10.5278	115.129	119.634	98.9307	80.7107	65.0671	105.122
mRNA::Ttru_Chr1:7262606-7263324	2.46661	4.22556	2.36811	2.65706	2.64511	2.44489	4.84335	2.34843	2.59521	7.43114	4.28749	6.01828	2.65942	5.08466	3.48511	5.19145	4.89142	4.61999	4.8959	11.3918	15.4834	8.85675	8.3838	6.99071	3.74936	10.8486	6.88153	0.480778	1.14704	0.870299	0.639275	0.810027	0.540177	2.02924	2.82794	1.82935	2.93075	2.5918	1.80402
mRNA::Ttru_Chr1:7264113-7265443	82.527	45.4033	60.5082	65.8001	64.9129	63.435	56.0132	54.3989	62.9042	52.334	63.4318	45.1364	41.7939	54.3527	42.8383	39.8381	39.5286	41.945	32.0379	49.5762	44.2116	43.1423	47.728	44.0807	38.1848	45.3599	43.4405	101.643	84.4515	72.2202	101.555	93.9004	103.041	43.8601	41.4289	42.5506	45.6684	35.5606	47.7207
mRNA::Ttru_Chr1:7265708-7268573	20.039	29.1685	16.395	26.2288	19.5904	23.4374	17.0106	22.1554	18.7091	17.6598	17.29	32.6357	31.2401	40.4676	38.6573	37.3391	27.5167	26.7265	12.3784	24.1038	24.0679	17.499	15.4154	15.0842	30.2532	14.0185	29.2033	23.2257	26.1206	26.8665	29.3571	20.862	24.2774	19.919	14.4735	14.3459	18.581	15.7551	19.6322
mRNA::Ttru_Chr1:7267426-7268239	27.3191	41.4068	23.8735	45.6103	34.9567	50.2229	31.3887	32.1923	37.666	26.006	42.4442	39.048	50.6205	84.0677	51.7468	55.4642	32.594	44.0479	14.3992	40.3914	38.7859	31.0453	42.1661	37.4904	52.0983	43.9935	41.163	44.9882	45.9152	44.6722	57.1176	50.3127	36.4828	32.4032	35.5853	37.6395	30.4692	20.6078	31.517
mRNA::Ttru_Chr1:7268949-7273959	0.333221	2.87961	2.15604	2.33343	0.291271	0.558792	0.965612	0.596785	0.7459	1.05655	1.51139	0.779485	0.961218	0.996753	0.78538	0.654878	1.48683	1.46832	0.503953	1.21589	0.650754	0.929686	1.32022	1.72115	1.24322	2.746	3.39444	0.163825	0.375342	0.167081	0.388215	0.452715	0.208823	4.97186	6.02697	6.91286	10.4335	12.0362	3.81196
mRNA::Ttru_Chr1:7276291-7279711	5.61125	41.8167	14.0425	32.2229	32.4173	36.3527	46.0915	35.346	38.3794	61.0003	55.4018	32.3017	37.1376	49.3897	42.3367	38.6933	34.5398	37.1494	13.1176	55.7193	55.6922	22.5152	48.8568	54.069	40.7888	51.0722	34.0231	31.2962	36.816	37.5921	36.5351	30.1101	27.5438	37.9329	31.0665	26.9753	20.9674	25.0681	22.9596
mRNA::Ttru_Chr1:7279979-7282989	2.88895	21.4807	4.81747	7.21178	6.62232	7.27029	4.82433	5.86249	7.39111	5.06083	5.83559	19.1921	21.6124	28.186	23.9009	22.6438	18.5419	19.6312	1.12276	18.4934	15.6574	3.591	12.4874	12.9198	17.9997	12.2929	16.5898	1.93925	4.69265	5.59448	3.53165	2.20886	2.43462	20.0694	17.2245	17.5043	15.4471	13.6999	12.7963
mRNA::Ttru_Chr1:7283890-7285420	139.589	1024.72	22.933	26.279	27.0355	27.9377	16.9231	37.5786	29.0146	12.6511	12.6007	32.1127	22.5608	4.5967	14.2426	13.4578	51.3492	35.6925	3.46854	1.9503	1.96289	7.40455	15.9294	15.3408	43.902	12.0963	33.9255	11.704	15.7963	3.99177	9.5006	12.4197	6.44289	72.6189	60.636	64.4288	77.814	85.3661	44.2814
mRNA::Ttru_Chr1:7286252-7299494	0.864154	19.9308	3.31474	6.53017	6.7281	8.45313	9.82031	6.49056	7.0505	11.1692	9.65667	18.3421	18.7801	22.5013	15.4265	15.1663	17.0705	14.5727	2.8693	23.1301	19.9638	4.68438	21.7975	22.1805	15.9946	23.1771	16.7302	2.11616	4.05399	4.49122	3.39957	2.70182	2.12032	15.1066	10.7888	10.1427	8.67871	13.5594	6.56297
mRNA::Ttru_Chr1:7300477-7302433	18.9389	80.3693	28.2303	63.2093	48.0759	58.7686	70.7468	51.9251	46.578	88.2683	86.2949	83.3264	82.6389	90.5718	81.3944	74.0044	84.1344	73.941	34.8106	110.891	109.475	55.0853	98.574	92.3634	88.2622	87.0435	77.6074	28.7994	42.0287	40.589	45.2845	30.7255	35.8199	81.5788	71.166	74.2552	141.008	125.534	81.493
mRNA::Ttru_Chr1:7300594-7301350	0	0	0	0	0	0	0	0	0	0	0	0	0	0	0	0	0	0	0	0	0	0	0	0	0	0	0	0	0	0	0	0	0	0	0	0	0	0	0
mRNA::Ttru_Chr1:7304152-7305647	7.98007	64.0544	12.6337	20.9607	16.4533	16.6147	19.72	16.7922	14.6888	21.0504	20.1172	75.2845	79.4766	99.5883	79.8717	83.4819	74.8991	70.0802	8.59384	78.3936	82.28	19.8357	61.5249	61.0563	73.1845	57.7331	74.2546	11.1366	24.495	30.5074	18.7537	11.6373	12.5482	57.1945	56.6329	50.9724	56.3536	45.6748	60.7961
mRNA::Ttru_Chr1:7306027-7309393	9.41114	23.5909	9.00004	20.1802	16.5695	19.8025	19.4652	17.5251	19.3692	24.868	26.4831	29.372	26.5222	33.8907	26.9441	26.8561	19.7571	23.8726	8.30851	33.2012	32.743	16.5189	28.6019	30.9615	27.1859	29.3706	19.6061	8.55046	13.8478	14.7618	14.1933	10.0505	8.62235	35.2086	29.0586	29.0677	18.5731	24.7496	20.0956
mRNA::Ttru_Chr1:7318501-7320009	386.803	6744.4	5715.41	668.24	375.013	437.977	1359.12	1227.87	1072.75	359.263	842.296	2242.46	2187.59	340.739	1239.18	525.05	7021.03	4292.17	3879.94	182.213	196.042	4115.34	1946.25	3057.72	3266.15	2381.62	6839.14	116.964	143.752	57.8286	33.2946	115.613	109.793	898.38	914.908	971.758	2708.98	4405.72	1457
mRNA::Ttru_Chr1:7320881-7336622	1.99766	12.2734	3.27791	4.90281	5.86945	5.3274	2.98012	5.18687	5.76998	2.80721	3.51587	7.08109	6.74036	7.51587	6.5024	6.65072	9.77231	8.66372	1.39352	5.01709	4.70265	3.15937	6.59362	8.86523	8.1928	9.16382	8.7785	4.65575	5.05181	5.14952	6.10851	5.03331	4.81357	10.7461	8.5123	6.98938	7.55309	14.5744	6.07946
mRNA::Ttru_Chr1:7337132-7347478	0.654166	12.9997	2.42906	6.27926	4.64835	5.99444	6.79087	5.05421	4.7558	9.51023	7.90747	10.4092	11.0721	12.9947	10.0782	9.30959	8.8856	8.27494	1.93035	17.3335	16.6922	3.77309	15.6271	16.9864	9.88624	15.7513	9.08393	1.46653	2.71311	3.07742	2.54873	1.88265	1.54896	11.7927	8.88602	7.84069	6.05879	9.05144	4.9633
mRNA::Ttru_Chr1:7348871-7359250	1.56612	6.18079	2.73422	5.15949	4.6752	5.8709	10.6451	4.66734	6.07047	15.2393	11.4951	5.08777	4.72222	7.75471	4.79968	5.00906	5.09631	5.38816	6.65713	21.0355	19.818	8.98462	15.2012	17.2341	5.75827	15.1767	5.66919	2.65321	4.03087	5.04933	4.96169	4.50243	4.29654	4.73148	3.79343	3.55586	5.85013	5.42176	4.35796
mRNA::Ttru_Chr1:7350792-7352214	6.28233	25.6782	13.1934	10.6532	11.5347	14.6521	10.3755	11.0079	10.4866	3.9194	12.3212	12.3984	15.9141	16.0781	13.7453	11.6814	12.6019	11.5683	10.6919	7.80829	9.17217	12.6797	9.35481	11.3942	12.9631	6.02459	11.906	5.63257	10.5744	19.1632	24.2443	18.9407	19.0274	9.52226	12.3922	11.4262	9.27936	10.6072	14.2922
mRNA::Ttru_Chr1:7360008-7361070	3.79047	0.431522	1.798	18.709	11.2525	38.1831	2.23872	16.0308	19.6334	3.79447	4.06979	1.57951	1.87752	0	3.04576	1.88242	0.501192	0.975424	0.492733	0	0	0	0	0.495097	0.703598	0.452146	0.215993	1.38074	1.04897	0.248284	0.364733	0.69727	0.309146	5.61886	3.67726	5.40893	3.53629	3.17923	4.10311
mRNA::Ttru_Chr1:7363046-7363889	9.70934	4.89986	2.88354	140.883	101.806	145.291	6.39174	123.839	58.1292	5.25046	33.6701	41.114	75.4433	1.53432	3.92955	6.96122	11.4697	38.3657	1.68461	0.615548	0	0.535496	0	0.342383	101.681	0.627679	39.4899	1.51553	12.0853	1.19624	3.85001	2.07364	2.97446	14.1142	11.5163	9.86696	19.2015	7.2851	9.46464
mRNA::Ttru_Chr1:7365239-7366168	2.5106	0.363243	0.80786	38.6472	40.2601	44.1903	2.79481	52.1742	39.2368	0	7.04626	28.2321	14.12	0.672414	7.06083	5.54521	27.8195	5.51758	0	0	0	0	0	0	31.4343	0	11.0863	1.38911	0.313999	0.44665	1.82741	2.17859	0.555687	16.8923	18.9467	22.5533	23.5689	15.417	21.0147
mRNA::Ttru_Chr1:7377593-7378553	42.194	32.2987	40.9235	81.2393	78.8592	84.3981	5.42518	93.7206	85.9979	1.71229	9.85953	28.8142	30.6487	1.27536	33.3005	35.5982	38.3276	44.3308	0	0	0	0	0.247904	0	33.835	0	27.8093	25.7605	28.3977	6.68736	15.8865	20.4882	12.9249	33.2984	29.063	30.973	40.3207	27.7688	39.7935
mRNA::Ttru_Chr1:7379161-7380109	85.5928	124.399	17.4185	32.6062	29.6228	36.7686	7.31794	32.9158	26.4623	1.26741	7.59054	85.4058	47.8741	4.67222	51.7394	86.04	119.68	64.5436	0	0	0	0	0	0	40.6136	0	164.991	15.5944	22.6246	1.59242	9.07421	23.82	10.8078	63.6896	62.3845	61.2996	85.7353	80.7582	46.6472
mRNA::Ttru_Chr1:7383317-7384421	0.04513	0.123261	0	0.124761	0.802314	0.323372	0	0.05209	0	0	0	0	0.089085	0	0	0	0.237777	0	0	0	0	0	0	0	0.083437	0	0.102495	0	0	0.058969	0	0	0	0.368173	0.233082	0.537001	0.456743	1.81237	0.157653
mRNA::Ttru_Chr1:7391181-7392490	0.525269	0.296939	0.255734	2.028	1.97087	2.22287	0.387327	2.89621	2.58841	0	0.482825	1.23067	1.50305	0.250545	1.16882	0.474929	3.01468	1.58335	0	0	0	0	0	0	2.47476	0	1.5363	0.168667	0.300772	0.379258	1.06459	0.297377	0	0.483221	0.834947	0.921821	1.34711	0.538167	1.12222
mRNA::Ttru_Chr1:7404024-7417779	2.77429	9.00921	3.70674	10.1083	8.82043	8.96383	6.73763	9.39048	7.88994	7.36534	7.92096	6.02892	6.36632	4.74577	8.08944	6.92967	7.17322	8.89495	1.64286	7.11472	6.58426	3.5411	7.52781	9.2797	6.71471	9.6692	6.49741	8.01108	9.87394	8.7952	9.91869	8.6222	7.62599	11.0627	11.0385	10.3207	11.6164	11.286	8.93179
mRNA::Ttru_Chr1:7418566-7426056	1.26792	8.49298	1.92568	1.97029	1.15693	1.26398	1.7347	2.08752	1.2073	1.35708	1.93544	3.43319	2.54252	1.38095	2.60002	2.64498	6.96187	4.74409	0.855886	1.88558	0.939634	1.13547	2.85587	3.52213	4.43468	4.6963	5.71977	0.492158	0.435084	0.137177	0.295228	0.310427	0.325838	17.522	13.5145	14.6172	13.2604	26.5013	8.05323
mRNA::Ttru_Chr1:7426098-7428532	1.00924	0.750997	0.554023	0.698208	0.042938	0.368869	0.042495	0.516716	0.504032	0	0.119922	0.244817	0.136212	0.161933	0.235593	0.151491	0.272281	0.880757	0	0	0	0	0	0	0.324395	0.081625	0.392255	0.102173	0.193088	0.27403	0.581006	0.257842	0.11406	2.21191	2.70216	2.4058	1.606	2.35846	1.54433
mRNA::Ttru_Chr1:7428819-7431733	13.5968	38.8727	17.3841	30.7467	26.7292	29.9936	30.1778	29.6024	31.5132	34.8595	36.0929	32.2718	32.7473	38.0212	35.6856	38.6572	37.5465	33.5944	18.7993	48.7517	45.6448	33.454	40.4293	40.613	36.2539	40.4276	36.57	16.9983	24.1942	20.6078	27.6666	17.8164	17.1449	30.8134	26.64	25.4057	27.4456	28.5811	27.9265
mRNA::Ttru_Chr1:7432656-7437504	1.52611	4.07494	1.80269	2.22082	1.70942	2.80642	1.81985	1.94753	1.9742	2.23454	2.58316	3.03645	2.69698	1.14674	2.51376	2.21281	5.13199	3.6491	2.32596	2.02202	2.05509	3.49219	3.43606	3.43705	3.23338	2.99724	3.88479	1.01763	1.8973	1.44875	1.29043	1.26342	1.05395	4.76794	4.4985	5.12419	10.0256	12.55	4.08763
mRNA::Ttru_Chr1:7438560-7439354	202.614	51.0791	67.3293	26.3412	51.5441	43.1932	40.031	39.2411	33.1418	40.7999	50.4873	24.0015	19.9159	8.04629	38.0487	52.032	42.2089	35.8025	11.0095	2.01857	1.47484	9.5501	14.6853	13.4725	25.1112	20.6048	40.8935	27.4798	35.8321	4.47819	19.5558	36.7135	12.7524	38.9331	39.1121	54.4104	40.293	43.0245	23.4957
mRNA::Ttru_Chr1:7439970-7441876	14.0572	77.0885	29.623	48.3368	50.5505	55.7738	43.2864	49.7322	51.1045	45.0641	49.0264	69.0199	63.1649	73.7396	59.8817	59.7308	63.2703	56.9606	17.5992	87.0077	84.2212	37.9717	51.9958	63.8648	54.7253	60.831	58.1936	67.8409	58.3597	53.533	68.401	62.0094	62.9747	53.4824	55.389	53.782	31.0735	40.5125	37.4337
mRNA::Ttru_Chr1:7446222-7449379	1.47312	30.0769	5.58436	7.49804	6.3309	5.4667	3.67123	6.51308	5.61873	3.5779	3.77798	22.4188	27.4974	33.9557	16.78	17.7082	13.418	11.8381	0.27561	9.05623	7.1334	1.85493	10.9528	7.94616	21.2442	11.2237	17.2217	1.28608	2.64711	4.26393	3.38597	1.18718	3.52311	14.7243	14.498	14.6194	11.3942	11.8469	16.6494
mRNA::Ttru_Chr1:7450730-7453421	0.831903	6.25301	1.02183	4.2995	3.44353	3.36909	12.4948	1.72644	4.28263	19.3427	12.5778	4.23873	5.52458	6.49543	13.3895	11.7324	3.24728	11.6315	9.81426	57.777	52.8077	16.8748	41.0315	43.6787	1.83805	42.9729	5.21381	2.87891	7.92078	8.88592	4.87283	3.01487	1.69669	11.8912	6.15544	5.17688	5.1561	7.37104	3.93891
mRNA::Ttru_Chr1:7459242-7463626	13.96	57.4144	21.1028	26.9953	15.4404	19.0359	16.9873	21.4915	16.6592	20.1549	20.0839	62.9857	60.8274	69.0398	56.7509	51.668	53.1274	54.7121	12.476	83.9499	81.998	31.9111	72.5424	81.3278	62.9267	81.1623	50.2235	8.30147	15.3358	21.0748	14.8991	10.9491	9.77112	63.644	55.0273	52.5729	49.1017	45.2154	53.5942
mRNA::Ttru_Chr1:7464108-7465895	354.376	333.152	349.539	546.554	635.001	678.148	596.873	504.848	563.163	701.116	622.568	478.189	497.909	860.409	505.19	517.763	296.308	340.011	210.438	714.245	648.641	329.844	509.946	518.707	413.878	469.639	321.409	706.008	656.243	544.261	837.458	721.66	709.484	304.648	298.53	252.042	121.303	177.823	195.27
mRNA::Ttru_Chr1:7472117-7477656	1.68046	7.14109	2.12656	5.59268	5.51874	5.62797	1.89296	6.2942	5.69902	1.09187	2.63691	12.2594	9.42596	22.0486	7.83322	6.66794	9.81425	6.26586	1.34173	4.54016	6.35127	2.68405	4.42877	5.6025	13.0264	5.2392	7.94253	1.70586	1.92694	1.33415	1.72802	1.23984	1.36226	6.0495	4.95102	4.7234	6.20172	6.32855	4.30105
mRNA::Ttru_Chr1:7480659-7481432	0.718257	0	0.085403	0.426628	0.389974	0.814078	0.187143	0.174047	0.417043	1.495	0.520716	0.357284	0.296366	0.349085	0	0.330514	0.792339	0.514499	0.190782	0.700724	0	0.405745	1.01965	0.389754	0.278327	0.357813	0.68155	0.429908	0.409811	0	1.52198	0.362082	0.965199	1.20926	0.253323	0	0	0	0
mRNA::Ttru_Chr1:7496777-7497606	0.653256	0.716005	1.70756	3.43032	0.697801	1.21749	1.17654	2.81499	0.745684	1.53769	2.96737	0.963679	1.33344	1.88693	0	0	0.712661	1.15689	4.31252	0.946392	1.10676	1.64614	1.83588	0.701851	1.50182	2.25241	0.613341	0.194053	0.184809	0	0.171516	0.163397	0	3.81935	10.6483	5.33761	33.6316	31.6446	15.6011
mRNA::Ttru_Chr1:7498715-7501082	3.64257	33.1001	6.2189	10.334	7.31527	8.69394	9.2115	8.98459	7.23872	10.1811	11.6756	31.7026	27.8363	39.4402	34.8733	35.8874	26.5115	29.7108	2.36112	48.4154	39.9773	6.74543	45.6064	41.1311	30.5801	44.3175	25.1006	2.84625	5.67821	6.07929	4.10441	3.99043	3.23639	33.6458	29.8895	29.2042	20.5841	27.636	22.6329
mRNA::Ttru_Chr1:7502628-7503981	369.957	253.649	441.685	463.833	606.384	487.848	616.368	447.811	514.79	607.664	584.888	389.786	449.261	586.668	397.345	368.284	231.118	287.726	733.554	620.25	579.922	632.246	444.476	433.449	329.627	406.008	272.074	294.579	382.591	432.09	390.867	364.634	387.799	218.534	209.709	185.951	152.121	148.152	246.29
mRNA::Ttru_Chr1:7504307-7505971	60.3521	41.2868	35.7454	52.5348	39.5095	44.4892	52.2252	41.2372	36.8514	52.1589	56.4717	41.3248	44.1516	65.1952	45.9202	49.8202	38.0267	41.2819	32.8104	84.1823	82.1435	52.7303	51.941	64.1047	36.6799	58.5391	34.5487	34.3407	41.7357	36.3108	49.5536	38.5646	34.597	46.022	43.0633	38.3055	36.9885	35.1996	41.6428
mRNA::Ttru_Chr1:7506109-7507719	3.6925	15.2467	5.62829	3.47487	1.54215	1.99619	1.06016	3.65186	2.29263	0.259235	1.47663	8.82151	8.71794	8.25348	7.51872	8.92293	10.9811	10.2889	0.159176	0.415872	0.345566	0.610004	1.48155	1.78957	10.2916	2.13425	13.2642	1.97261	2.95606	5.30063	4.03543	3.7338	4.13259	12.5164	12.1557	12.3768	26.1526	24.5588	17.8809
mRNA::Ttru_Chr1:7508144-7508831	1.69396	7.14113	1.61368	1.30482	0.951506	0.658007	0.453104	1.68354	1.27387	0	0	7.75473	5.34984	2.51635	8.3154	5.57069	7.63621	8.67824	0	0	0	0	0	0	9.05537	0	6.56454	1.28781	1.22987	2.80044	1.59985	0.868011	0.289539	4.71138	4.38843	5.57897	9.17286	2.38101	6.26474
mRNA::Ttru_Chr1:7509264-7512646	17.7003	51.9012	24.0231	29.1151	26.3732	30.3563	29.592	29.7381	25.068	34.1629	32.954	44.3559	39.0586	39.383	43.2005	46.1818	44.7275	45.0734	17.8725	39.1557	42.3418	27.2362	50.5433	52.7404	43.2234	56.6989	46.9574	15.9456	19.7243	18.6595	20.1895	13.4718	13.5821	49.3491	42.5877	40.7964	34.6733	42.1848	35.2585
mRNA::Ttru_Chr1:7513126-7516476	49.5322	174.339	71.6048	125.239	112.335	125.253	131.697	132.21	127.988	148.253	144.522	185.636	188.686	216.504	174.467	167.912	161.537	162.787	64.812	213.47	197.981	102.656	258.81	241.533	187.172	251.984	171.925	58.3345	74.8261	81.7454	88.681	65.1434	59.9495	200.42	198.425	192.227	145.486	188.405	158.502
mRNA::Ttru_Chr1:7518416-7521458	9.84115	29.3578	12.0515	19.1748	12.1547	12.9345	29.3381	12.2087	14.9031	37.2476	31.2096	26.1442	28.5356	26.5334	22.6441	21.7894	24.2707	21.8818	9.45194	59.1106	53.3878	19.8182	43.383	46.7306	26.5607	46.4376	25.0247	5.55123	7.50476	11.1671	8.62267	6.85278	5.61545	22.1198	19.4085	18.6467	29.0207	22.6092	23.1264
mRNA::Ttru_Chr1:7522601-7528833	0.199119	2.44983	0.438964	0.767383	0.369913	0.488302	0.843803	0.459818	0.394695	1.59015	1.01302	1.44509	1.37984	1.26178	1.75839	1.61584	1.77213	1.97251	0.300745	1.46411	1.68118	1.11726	1.84315	2.50773	1.40227	2.56484	1.78893	0.167559	0.280946	0.481663	0.406209	0.328812	0.207618	2.67941	3.02537	2.39674	3.37166	5.45192	1.80575
mRNA::Ttru_Chr1:7529996-7532182	23.3802	76.1391	29.1779	56.455	56.0908	56.3041	67.4587	52.7014	58.0956	84.4893	78.5535	84.4879	82.0151	109.156	91.4532	84.8765	70.3754	76.5091	44.4611	114.976	123.79	69.335	112.8	116.806	81.5749	116.092	67.7256	46.2964	70.4892	63.9982	60.7046	51.4082	50.6615	69.3568	63.565	59.5707	53.7887	48.5751	61.4758
mRNA::Ttru_Chr1:7533168-7535506	0.71588	1.16122	0.311866	28.8132	0.089936	3.86143	1.468	5.61663	0.671828	0.412974	5.39703	0.854209	0.712847	0.423672	0.493241	0.39642	36.4246	0.491716	0.335149	0.507902	0.746575	0.446091	0.984021	0.847389	0.332748	0.939895	0.656877	0.267213	0.050505	0.09557	2.80572	0.629384	3.34122	85.5885	83.5427	115.238	665.338	864.684	200.81
mRNA::Ttru_Chr1:7535686-7541312	2.59084	23.0166	4.44616	12.0244	9.58038	13.1733	15.2898	10.8315	11.7978	23.3123	19.7692	18.2577	17.512	24.6292	19.9919	20.583	16.7716	16.1122	2.64002	40.1314	34.6377	10.5618	30.1812	35.1711	17.546	33.9102	16.5659	5.53191	7.2505	7.28348	9.85625	5.90706	5.29137	25.6453	20.6418	19.1618	11.8593	19.712	10.5721
mRNA::Ttru_Chr1:7541447-7541936	306.789	109.762	224.041	115.243	80.4897	80.2738	83.6958	89.6484	86.1791	82.7261	101.733	57.4235	54.3523	73.6563	66.6909	52.9411	56.2944	57.0291	157.135	94.6985	121.91	130.613	69.1029	66.8169	50.6357	56.4241	49.4505	241.63	240.121	223.224	293.776	227.982	244.784	142.788	214.274	210.36	200.047	180.131	231.648
mRNA::Ttru_Chr1:7543678-7545601	6.1853	101.547	17.2676	67.7217	50.5838	59.9548	52.8203	57.454	51.7518	72.3275	67.9588	103.205	105.471	109.574	120.86	111.998	65.2333	76.9006	3.64537	97.3206	77.092	18.7285	98.8074	97.1651	76.0911	95.7615	78.9832	23.8294	41.2226	36.6771	41.6839	28.9194	30.641	172.058	163.849	146.183	64.4943	86.7622	80.4944
mRNA::Ttru_Chr1:7547072-7547686	45.3883	25.7435	50.0935	38.3206	36.9986	41.9761	10.6976	34.0269	33.2887	3.6459	10.4944	23.151	20.4054	32.0339	32.8853	27.1462	26.8278	16.6465	1.94043	1.03843	1.97524	1.28517	0	0	21.7461	0	20.7745	22.6746	20.9684	6.74935	24.5063	29.7267	15.4275	32.3983	12.3324	13.7399	21.6512	9.23615	17.4329
mRNA::Ttru_Chr1:7549452-7550237	1163.87	483.559	825.211	171.607	126.295	103.033	12.0584	123.379	122.224	1.46021	12.5457	82.6921	131.983	15.3473	377.939	366.075	66.9366	567.957	0	0	0	0	0	0	92.9658	0	67.5687	1089.42	1019.62	76.6761	519.86	603.123	536.714	58.5044	89.046	110.309	294.579	179.83	121.174
mRNA::Ttru_Chr1:7562898-7563738	112.72	51.2391	76.2498	50.7708	23.2428	24.1073	52.0672	28.6719	27.21	69.5574	81.1744	26.7711	25.6293	24.0602	64.3878	67.1042	6.98822	47.6441	45.5443	72.7067	93.9041	42.7032	93.3264	85.0129	19.1443	88.3412	10.526	306.182	306.954	303.531	378.752	301.737	319.844	17.9745	20.6767	18.7207	21.3526	17.2814	28.3928
mRNA::Ttru_Chr1:7569140-7574509	11.4346	1207.54	154.664	217.609	301.876	289.638	633.469	293.181	282.957	650.683	583.679	1112.68	1698.28	87.157	853.081	885.993	500.19	701.296	70.8854	123.287	61.7493	109.413	1112.74	819.18	940.238	1454.27	678.9	56.8332	141.996	190.648	78.9083	80.9025	78.923	2243.74	1926.59	1693.1	640.682	979.94	1002.22
mRNA::Ttru_Chr1:7576181-7581819	5.46828	3609.43	330.446	132.95	425.898	336.497	2.84779	388.725	356.823	0.64154	18.3338	703.955	2524.66	21.8949	3.6858	0.772284	67.6233	2.29791	0.123023	0	0	0.148891	2.93964	0.278001	128.967	3.20571	838.439	5.09575	5.5679	29.7427	4.78015	6.72843	9.21999	28.8558	20.8953	26.5227	5.17147	23.8529	7.04364
mRNA::Ttru_Chr1:7611601-7617239	155.658	23712.1	3547.12	6181.08	12140.9	12325.1	22587.3	12026.9	11380.8	19694	16336.2	20586.9	21888	1563.89	16561.4	17711.9	12453	19885.7	1912.9	2364.55	1193.79	1730.92	24154.7	15737.8	17629.7	29629.9	13684.1	1587.11	2727.52	6517.34	2237.98	2293.24	2103.23	27405.5	22617	20378.5	7288.49	14834.2	11003.1
mRNA::Ttru_Chr1:7618868-7619813	118.272	47.5966	102.722	80.1579	90.9039	82.1797	105.715	77.4905	80.0384	121.146	109.795	65.3054	67.1714	65.8117	64.1021	68.9294	68.7514	67.5283	197.365	133.008	127.226	171.04	116.824	113.885	63.7664	113.019	72.5685	107.967	105.057	74.0103	115.929	112.146	109.046	55.9394	39.6082	39.027	51.7656	38.1585	69.7996
mRNA::Ttru_Chr1:7620195-7623830	41.2228	47.0593	39.7788	44.7905	42.4521	38.9841	36.4552	41.7623	38.4176	37.8517	43.2146	41.4629	38.4099	51.1405	40.7299	39.0504	36.2279	35.9196	15.3552	42.3824	40.851	30.7007	32.547	35.8743	38.7822	30.937	33.4625	49.6551	52.0918	57.8406	57.3916	49.2143	48.913	48.3973	55.6211	54.8189	79.1378	62.215	61.1878
mRNA::Ttru_Chr1:7626550-7627981	141.347	121.732	82.0404	139.493	114.744	102.385	37.5798	126.038	102.695	19.6678	45.5731	111.085	123.02	164.385	114.076	101.619	105.44	122.615	11.9388	17.2453	18.6447	15.0129	8.64819	8.75007	144.607	9.95613	98.8289	123.495	165.693	197.578	165.16	126.069	120.694	170.118	180.641	168.573	247.956	193.837	303.159
mRNA::Ttru_Chr1:7628140-7633502	4.15174	33.5488	8.09348	29.5303	27.0085	33.661	23.2204	28.6631	28.8568	23.5601	24.9144	26.9797	25.0501	36.5995	27.708	27.0222	25.2542	23.9654	6.5108	35.2882	34.4966	10.7069	28.8991	36.9978	28.7907	36.3994	22.9802	17.1052	20.0205	16.5656	20.8475	19.1691	16.5497	37.8249	30.4834	29.458	20.5605	31.1996	22.3138
mRNA::Ttru_Chr1:7636784-7651201	2.84167	10.5685	3.98863	4.41786	3.34602	3.71634	3.92416	4.50555	3.47336	3.76986	4.44839	8.12072	7.68636	7.38072	7.12531	6.97411	9.8922	9.7384	4.72649	7.47207	8.13487	7.57652	8.84677	10.148	9.00882	10.3078	8.64506	2.16841	3.00655	3.91506	2.82957	2.3587	2.33847	9.54021	8.8645	8.78398	9.63564	12.2429	7.96724
mRNA::Ttru_Chr1:7653720-7654698	313.461	599.663	287.902	533.415	463.509	421.852	646.62	433.746	459.051	670.955	719.811	698.288	732.098	1110.53	789.406	771.643	463.565	590.633	237.392	1363.57	1260.1	541.6	797.732	771.361	655.348	761.896	504.833	309.482	405.498	526.292	434.29	299.463	312.643	531.963	487.341	431.172	359.768	364.415	447.121
mRNA::Ttru_Chr1:7656087-7657418	60.546	82.1987	78.5037	68.6442	69.4879	67.675	81.7533	62.9152	67.3147	75.7012	80.811	48.949	50.414	52.2973	52.4872	53.4777	57.932	56.5763	41.4442	74.7096	79.7388	67.8416	75.4573	88.6303	55.7852	74.5204	58.67	36.6445	56.6081	51.5363	48.6387	37.5837	37.9026	51.1847	55.5336	52.1005	82.8474	67.2194	85.6539
mRNA::Ttru_Chr1:7657595-7659287	12.7395	42.0073	14.2455	38.7266	30.5332	32.7014	28.3199	31.011	29.4942	24.8868	26.701	38.0129	40.6332	54.7753	43.5226	44.1121	41.0119	36.8371	17.5426	57.9699	57.5931	20.0422	38.6017	41.0209	40.3096	40.9092	40.2059	29.2131	36.3717	39.277	44.4031	29.0763	31.6007	46.1299	35.1391	35.68	49.841	32.9311	46.0192
mRNA::Ttru_Chr1:7659791-7660242	109.199	114.012	112.517	116.752	102.131	85.3918	130.884	70.5883	109.238	109.854	115.096	93.6148	103.311	123.368	78.5597	89.9911	76.8523	83.4052	131.82	194.129	180.617	181.709	149.834	157.038	89.7015	158.443	75.6237	146.835	127.508	171.089	155.718	140.277	127.334	106.699	73.995	78.6723	110.615	94.5331	110.659
mRNA::Ttru_Chr1:7660427-7661778	4372.86	4346.05	4974.97	2048.37	2176	1683.75	3217.7	3370.13	2638.05	2436.97	2828.25	2111.94	1426.45	2211.2	1160.82	1471.95	5677.95	3927.72	10276.8	2502.97	2198.24	6331.88	2132.76	2374.79	4035.65	3118.86	5325.78	1093.88	1644.54	913.833	738.237	1460.39	953.144	2655.22	2715.99	2777.39	3867.35	3990.51	2990.93
mRNA::Ttru_Chr1:7666970-7668698	3.22792	5.90643	4.25814	7.18558	1.79971	2.74861	6.64964	2.36698	2.88112	5.93903	6.12304	1.70133	1.4187	2.40622	3.27617	3.04437	2.02653	5.0733	3.78832	5.77328	6.78246	5.9738	4.54503	5.88656	1.70443	5.47236	7.11788	2.57016	2.93267	2.91059	5.10142	3.49789	3.37818	8.36031	9.87165	11.8216	16.3763	24.1703	5.68084
mRNA::Ttru_Chr1:7673480-7674440	299.458	163.104	184.34	264.599	255.174	222.772	360.774	236.07	225.297	393.827	383.258	170.179	194.468	261.702	177.789	171.98	152.837	165.166	241.543	318.029	350.152	378.368	304.674	303.462	192.418	293.892	151.631	266.93	277.065	305.342	305.188	227.366	246.501	207.102	227.63	199	199.616	171.375	216.008
mRNA::Ttru_Chr1:7674966-7680004	2.12449	19.3373	4.67178	4.63921	4.67137	4.33288	6.79623	5.06987	4.47202	6.68192	6.66086	16.2912	15.6603	13.6523	16.7153	16.1742	16.876	16.0779	4.9683	23.4055	19.5049	7.60916	28.0226	28.0282	15.2674	25.6013	18.1887	2.69891	4.1704	4.56545	4.15306	2.75925	2.69803	17.6691	13.477	12.4064	15.2937	16.1059	13.6256
mRNA::Ttru_Chr1:7680027-7680555	241.526	104.905	191.776	252.196	228.781	213.551	223.639	197.786	217.749	207.853	213.806	151.389	158.689	195.526	187.675	190.254	151.649	183.747	136.698	124.497	133.078	162.842	118.865	127.773	161.89	120.277	156.041	273.915	301.502	258.599	305.62	253.727	237.953	188.617	177.298	169.619	345.817	209.486	292.583
mRNA::Ttru_Chr1:7681261-7683144	12.908	22.7233	13.2274	19.3035	12.8655	13.3174	24.0136	14.5357	11.9986	25.1733	26.3146	23.2645	17.0248	26.0895	21.6125	22.4028	17.3261	19.1132	9.91839	31.9451	29.9753	16.9688	37.6877	36.3786	21.0229	31.9518	16.2328	15.7298	25.0337	22.0356	21.0875	20.195	18.4863	22.7856	24.3262	22.9427	25.6852	21.278	25.1694
mRNA::Ttru_Chr1:7685122-7690212	10.824	21.7831	10.859	27.8837	26.6351	25.9905	28.9795	26.5862	25.3234	28.76	31.9278	28.1418	30.3325	39.4255	27.6081	26.0981	18.9665	22.9341	15.5708	41.6559	47.4199	24.0045	31.9653	35.1402	26.3684	30.6152	20.2037	21.5432	28.4007	32.5992	30.5022	23.4032	21.3065	31.4738	39.1405	36.5316	27.1	28.7951	31.9121
mRNA::Ttru_Chr1:7690616-7692779	16.0793	19.4971	12.192	8.85839	9.10361	8.5844	9.04646	8.73188	7.82461	8.34888	10.1505	13.8202	13.7127	16.9438	14.3802	13.433	14.8496	15.6244	8.67516	6.56833	9.78881	11.967	11.5612	12.245	16.6634	12.9846	15.7939	7.46848	12.6306	11.6383	10.8273	8.44237	8.40447	11.2525	11.8208	9.08606	15.2124	14.7149	13.1994
mRNA::Ttru_Chr1:7693981-7694851	164.739	144.667	132.995	200.425	208.879	175.282	198.597	168.4	186.647	229.922	223.883	166.306	169.865	266.19	211.174	214.347	118.788	158.052	72.044	170.5	143.405	85.6297	135.712	119.04	143.793	124.927	123.983	189.83	204.125	211.16	221.081	194.908	233.55	137.271	125.101	127.947	122.43	79.9493	155.12
mRNA::Ttru_Chr1:7697201-7701757	1.85895	7.97992	2.77215	2.44345	2.42871	1.54558	2.79902	2.84086	2.3163	2.51134	2.2358	4.9687	5.62519	4.04236	7.54366	7.66401	4.20339	7.32471	0.974918	3.1382	3.16689	1.076	6.59145	4.53295	4.92581	5.17284	5.09862	2.25109	4.56536	2.95603	2.5983	3.0249	1.73168	7.95235	7.6821	7.52201	6.44031	7.97554	6.83009
mRNA::Ttru_Chr1:7705675-7710755	3.42812	31.0332	7.7134	8.28593	4.81392	7.70233	6.96549	7.55173	7.53187	8.94423	6.83766	21.9094	19.7079	1.2137	19.7134	24.3478	21.8327	24.4517	3.70212	2.71346	1.34932	1.77246	28.5685	18.8839	16.1428	19.8367	26.4572	6.80929	8.08096	3.33363	4.48791	5.98194	3.9144	37.6721	31.7395	35.9547	29.5011	40.4095	28.8032
mRNA::Ttru_Chr1:7710067-7714629	2.28346	17.7092	4.42554	3.9033	3.9792	3.74231	6.3151	4.53967	5.06283	7.3307	5.51018	10.2924	10.5088	1.86085	14.3447	15.5076	12.5262	15.3717	7.09538	3.79578	3.41106	13.6058	13.5783	10.609	9.40687	16.5427	15.3793	0.898255	2.18442	5.12248	1.78498	1.36071	1.75317	18.0304	15.5149	13.2754	10.5847	12.0217	10.6479
mRNA::Ttru_Chr1:7715580-7717714	3.41885	12.3626	5.15238	5.6924	6.89861	6.86106	8.05236	8.40681	7.09529	7.33341	8.03373	10.338	9.73331	1.78664	9.4025	7.74595	9.70359	9.82809	1.27355	1.03353	0.662761	2.58464	8.2831	6.16594	8.27591	8.4444	12.0307	3.43642	5.48902	1.27191	4.1801	3.14004	3.30795	8.52715	7.32122	7.32602	8.29613	8.33178	6.22018
mRNA::Ttru_Chr1:7722952-7761227	1.18493	3.26319	1.81077	3.00447	2.94631	2.46237	1.80285	2.78307	2.89459	1.61288	2.00878	3.43493	3.79765	5.3405	4.31586	3.91057	2.36389	3.52884	0.55455	2.65647	2.63589	1.21598	1.94571	2.17886	2.84057	1.94705	2.48233	3.25406	3.28689	3.49203	3.47437	3.03172	2.98768	2.48666	2.56468	2.27467	1.58754	1.75701	2.00921
mRNA::Ttru_Chr1:7761946-7766185	0	0	0	4.31647	0	0	0	0	0	0	4.09172	0	0	11.1282	16.6901	0	9.12538	10.9529	2.5328	14.125	15.3553	5.77764	16.5948	15.5255	0	15.6801	0	0	0	3.04184	2.25278	0	0	13.145	0	0	0	0	0
mRNA::Ttru_Chr1:7761946-7766203	1.47592	13.1584	2.64865	0	2.80589	2.74142	2.77079	2.30433	2.47275	2.70357	0	15.158	11.2936	9.45535	0	14.4019	0	0	0	0	0	0	0	0	14.3479	0	11.8255	1.25881	2.2517	0	0	1.3676	1.16943	0	12.1693	13.0647	11.1764	12.703	10.9713
mRNA::Ttru_Chr1:7767603-7768099	63.0846	68.2056	70.1181	17.2232	20.9581	13.5786	4.20395	19.4795	15.7834	0	3.82653	8.35313	8.72215	18.2096	24.8213	15.3296	5.85427	13.5936	0	0	0	0	0	0	11.7806	0	10.0147	29.8055	29.5367	36.6089	30.8679	26.3285	24.3949	26.4604	21.2245	26.2589	24.8088	23.2981	25.2196
mRNA::Ttru_Chr1:7768946-7773034	2.90529	6.46833	3.80328	2.64194	2.82006	3.69936	7.27141	2.42649	2.49823	8.71045	7.98381	2.87146	2.6931	4.08299	3.28253	2.86889	2.00103	3.71518	3.48981	6.6356	5.97966	3.91904	6.91394	8.14379	3.48439	6.54744	2.64025	3.16481	4.00047	5.58605	3.67733	2.83276	2.20249	2.99711	2.51215	2.95312	2.91438	2.97071	2.57816
mRNA::Ttru_Chr1:7773184-7773714	5.50646	0.231108	0.897957	10.457	1.96649	6.42048	1.46236	8.13537	2.54608	0.820266	0.334158	1.34533	1.65939	1.29909	1.94161	0.617615	2.22642	1.93005	3.13377	0	0	3.76181	1.90419	1.4586	4.17656	2.69947	1.91333	5.64058	5.02733	1.10524	9.3732	5.77921	7.73734	1.6941	1.40559	2.35659	14.1129	7.45244	2.82249
mRNA::Ttru_Chr1:7774780-7776131	1613.74	520.023	235.297	543.39	591.892	599.941	196.806	571.722	415.29	241.498	301.306	318.808	307.915	124.127	377.548	378.679	361.511	459.124	768.221	129.398	242.357	818.946	162.119	295.288	426.164	237.805	359.377	1103.1	1180.61	553.902	725.969	796.672	836.309	560.752	494.629	489.315	436.839	858.45	302.957
mRNA::Ttru_Chr1:7779477-7780458	121.028	82.5503	140.98	468.573	370.054	679.725	282.19	701.094	547.583	222.505	240.636	235.886	199.376	16.3396	142.969	168.281	218.517	218.666	108.359	19.1034	14.1605	35.7636	437.357	282.342	269.554	395.646	224.815	153.484	162.811	12.7091	113.112	210.983	70.6596	526.865	457.804	525.993	532.24	450.286	442.153
mRNA::Ttru_Chr1:7780736-7781963	1.75785	12.0757	3.4175	3.2476	4.13526	1.76008	4.79839	2.97833	3.10657	5.92015	4.78225	14.4074	10.0446	19.2522	15.4363	15.2579	8.19943	12.1066	5.51943	29.614	25.3633	13.0986	32.9129	27.9886	13.8419	24.4976	7.13773	2.19775	2.56426	5.55727	4.56711	3.04088	2.21751	5.59309	5.8902	5.3583	4.49824	4.3902	7.17012
mRNA::Ttru_Chr1:7782048-7783855	0.133557	2.78538	0.652167	0.798855	1.00381	0.434342	0.181388	0.954096	0.972394	0	0.722511	2.75124	2.57684	5.41242	2.82121	2.82655	2.61889	4.26478	0	0	0.122745	0	0	0	3.69582	0	2.69654	1.61929	0.99083	2.05579	1.08878	1.26733	0.962485	1.59352	2.21008	4.40918	4.20873	2.01684	4.18939
mRNA::Ttru_Chr1:7783882-7784757	184.573	215.216	201.197	200.766	157.623	144.832	200.648	164.825	153.633	231.569	216.258	280.748	307.816	285.842	307.846	321.047	263.72	306.137	234.241	295.332	304.92	185.565	268.902	254.28	291.532	219.545	299.478	123.798	182.973	220.784	170.251	144.018	127.513	205.709	179.411	167.072	192.851	186.234	194.864
mRNA::Ttru_Chr1:7784976-7837721	0.388221	1.93092	0.532157	1.10217	1.01092	0.998457	0.994328	0.912405	0.909476	1.16807	1.20112	1.42782	1.47115	1.88813	2.07128	2.10554	1.25781	1.60801	0.540662	2.94389	2.86291	0.984158	1.91416	2.11747	1.24791	2.01809	1.3542	1.94575	2.1551	1.98142	1.77369	1.60774	1.54974	1.9288	1.79407	1.74516	1.41198	1.71007	1.49052
mRNA::Ttru_Chr1:7870826-7871682	0.062587	0	0.14868	0	0	0	0	0	0	0	0	0	0.508722	0.300109	0	0	0	0	0	0	0	0	0	0	0.238682	0	0	0	0	0	0	0	0.207841	0	0	0.108469	0	0	0
mRNA::Ttru_Chr1:7877143-7878476	94.8564	97.2352	70.2517	106.055	95.9717	86.4834	133.26	87.7994	94.741	143.761	142.111	105.742	118.686	173.081	133.747	134.848	79.389	112.038	115.515	173.436	175.327	117.197	148.545	137.135	102.752	152.776	78.1031	154.574	156.581	185.844	168.601	160.238	166.146	84.0626	97.812	93.7306	86.0503	61.1076	121.089
mRNA::Ttru_Chr1:7878682-7884947	1.55785	34.6505	5.09068	10.0036	7.66383	9.51347	11.5954	9.03129	7.56017	14.0726	12.6074	29.3872	32.2798	40.4807	32.4839	31.1043	27.3975	26.6826	2.70847	42.4581	40.7948	8.61537	36.0112	40.2588	27.5727	38.2016	27.8756	1.98115	3.84178	5.00487	4.28214	3.00534	2.7255	37.981	29.9012	25.6681	15.4698	28.701	17.4542
mRNA::Ttru_Chr1:7885178-7887964	2.05263	46.4464	6.65398	8.58348	6.37344	7.49972	10.4774	7.17285	5.70038	12.8911	12.6108	47.5354	41.1669	64.5242	44.8768	44.4215	44.8483	39.9427	5.71561	68.9695	63.1838	17.5578	47.4775	52.3527	47.3678	46.215	43.4385	1.89107	3.65537	8.01689	3.69156	2.77443	2.55234	35.4575	34.7183	28.303	25.5594	33.5579	24.1534
[truncated: 11,088 more rows]
