# Supplementary material for: Potential effect of Wolbachia on virus restriction in the spider mite T. truncatus
Source: Front Microbiol. 2025 May 29;16:1570606. doi: 10.3389/fmicb.2025.1570606 (PMC12159000; doi:10.3389/fmicb.2025.1570606)
Supplement: Supplementary file 1 [file Data_Sheet_1.zip › Supplementary file 4.xlsx]

## Sheet: Annotation
Supplementary file 4. Tetranychus truncatus transcriptome re-annotation;
Type	Query ID	Gene Name	EggNOG Description	E-Value	Bit-Score	Best Tax-Level	EC Codes	#GO	GOs	GO Names	KEGG KO	KEGG Pathway
KOG,ENOG	gene::Ttru_Chr1:8481-11151		Reverse transcriptase (RNA-dependent DNA polymerase)	1.6e-33	151.8	Paraneoptera		0
KOG,ENOG	mRNA::Ttru_Chr1:8481-11151		Reverse transcriptase (RNA-dependent DNA polymerase)	1.6e-33	151.8	Paraneoptera		0
KOG,ENOG	exon::Ttru_Chr1:8481-11151		Reverse transcriptase (RNA-dependent DNA polymerase)	1.6e-33	151.8	Paraneoptera		0
KOG,ENOG	CDS::Ttru_Chr1:8481-11151		Reverse transcriptase (RNA-dependent DNA polymerase)	1.6e-33	151.8	Paraneoptera		0
ENOG	gene::Ttru_Chr1:12240-13254			8.5e-25	121.3	Lepidoptera		0
ENOG	mRNA::Ttru_Chr1:12240-13254			8.5e-25	121.3	Lepidoptera		0
ENOG	exon::Ttru_Chr1:12240-13254			8.5e-25	121.3	Lepidoptera		0
ENOG	CDS::Ttru_Chr1:12240-13254			8.5e-25	121.3	Lepidoptera		0
KOG,ENOG	gene::Ttru_Chr1:58073-59637		It is involved in the biological process described with protein targeting to mitochondrion	2.5e-72	278.1	Arthropoda		3	C:GO:0005741; P:GO:0015833; P:GO:0006626	C:mitochondrial outer membrane; P:peptide transport; P:protein targeting to mitochondrion	K17776
KOG,ENOG	mRNA::Ttru_Chr1:58073-59637		It is involved in the biological process described with protein targeting to mitochondrion	2.5e-72	278.1	Arthropoda		3	C:GO:0005741; P:GO:0015833; P:GO:0006626	C:mitochondrial outer membrane; P:peptide transport; P:protein targeting to mitochondrion	K17776
KOG,ENOG	exon::Ttru_Chr1:58073-58235		It is involved in the biological process described with protein targeting to mitochondrion	0.00075	48.5	Arthropoda		3	C:GO:0005741; P:GO:0015833; P:GO:0006626	C:mitochondrial outer membrane; P:peptide transport; P:protein targeting to mitochondrion	K17776
KOG,ENOG	exon::Ttru_Chr1:58303-58450		It is involved in the biological process described with protein targeting to mitochondrion	3.1e-10	69.7	Arthropoda		3	C:GO:0005741; P:GO:0015833; P:GO:0006626	C:mitochondrial outer membrane; P:peptide transport; P:protein targeting to mitochondrion	K17776
KOG,ENOG	exon::Ttru_Chr1:58532-58625		It is involved in the biological process described with protein targeting to mitochondrion	0.0055	45.1	Arthropoda		3	C:GO:0005741; P:GO:0015833; P:GO:0006626	C:mitochondrial outer membrane; P:peptide transport; P:protein targeting to mitochondrion	K17776
KOG,ENOG	exon::Ttru_Chr1:58703-59115		It is involved in the biological process described with protein targeting to mitochondrion	2.8e-72	277.7	Arthropoda		3	C:GO:0005741; P:GO:0015833; P:GO:0006626	C:mitochondrial outer membrane; P:peptide transport; P:protein targeting to mitochondrion	K17776
KOG,ENOG	CDS::Ttru_Chr1:58166-58235		It is involved in the biological process described with protein targeting to mitochondrion	0.00037	48.9	Arthropoda		3	C:GO:0005741; P:GO:0015833; P:GO:0006626	C:mitochondrial outer membrane; P:peptide transport; P:protein targeting to mitochondrion	K17776
KOG,ENOG	CDS::Ttru_Chr1:58303-58450		It is involved in the biological process described with protein targeting to mitochondrion	3.1e-10	69.7	Arthropoda		3	C:GO:0005741; P:GO:0015833; P:GO:0006626	C:mitochondrial outer membrane; P:peptide transport; P:protein targeting to mitochondrion	K17776
KOG,ENOG	CDS::Ttru_Chr1:58532-58625		It is involved in the biological process described with protein targeting to mitochondrion	0.0055	45.1	Arthropoda		3	C:GO:0005741; P:GO:0015833; P:GO:0006626	C:mitochondrial outer membrane; P:peptide transport; P:protein targeting to mitochondrion	K17776
KOG,ENOG	CDS::Ttru_Chr1:58703-59115		It is involved in the biological process described with protein targeting to mitochondrion	2.8e-72	277.7	Arthropoda		3	C:GO:0005741; P:GO:0015833; P:GO:0006626	C:mitochondrial outer membrane; P:peptide transport; P:protein targeting to mitochondrion	K17776
KOG,ENOG	gene::Ttru_Chr1:61290-61998	mRpL51	39S ribosomal protein L51	8.7e-62	242.7	Arthropoda		3	P:GO:0032543; C:GO:0005762; F:GO:0003735	C:mitochondrial large ribosomal subunit; F:structural constituent of ribosome; P:mitochondrial translation	K17432
KOG,ENOG	mRNA::Ttru_Chr1:61290-61998	mRpL51	39S ribosomal protein L51	8.7e-62	242.7	Arthropoda		3	P:GO:0032543; C:GO:0005762; F:GO:0003735	C:mitochondrial large ribosomal subunit; F:structural constituent of ribosome; P:mitochondrial translation	K17432
KOG,ENOG	CDS::Ttru_Chr1:61415-61575	mRpL51	39S ribosomal protein L51	1.5e-21	107.8	Arthropoda		3	P:GO:0032543; C:GO:0005762; F:GO:0003735	C:mitochondrial large ribosomal subunit; F:structural constituent of ribosome; P:mitochondrial translation	K17432
COG,KOG,ENOG	gene::Ttru_Chr1:63150-64224		Phosphatidylinositol binding	1.5e-26	124.8	Arthropoda		14	P:GO:0032456; P:GO:0060429; P:GO:0002793; C:GO:0019898; P:GO:0061357; P:GO:0016050; F:GO:0032266; C:GO:0030904; P:GO:0035295; P:GO:0035220; P:GO:0048731; F:GO:0043168; C:GO:0005769; P:GO:0050821	P:protein stabilization; F:phosphatidylinositol-3-phosphate binding; C:early endosome; P:wing disc development; C:extrinsic component of membrane; P:positive regulation of Wnt protein secretion; P:positive regulation of peptide secretion; C:retromer complex; P:epithelium development; P:vesicle organization; P:endocytic recycling; P:tube development; F:anion binding; P:system development	K17918	map04144
COG,KOG,ENOG	mRNA::Ttru_Chr1:63150-64224		Phosphatidylinositol binding	1.5e-26	124.8	Arthropoda		14	P:GO:0032456; P:GO:0060429; P:GO:0002793; C:GO:0019898; P:GO:0061357; P:GO:0016050; F:GO:0032266; C:GO:0030904; P:GO:0035295; P:GO:0035220; P:GO:0048731; F:GO:0043168; C:GO:0005769; P:GO:0050821	P:protein stabilization; F:phosphatidylinositol-3-phosphate binding; C:early endosome; P:wing disc development; C:extrinsic component of membrane; P:positive regulation of Wnt protein secretion; P:positive regulation of peptide secretion; C:retromer complex; P:epithelium development; P:vesicle organization; P:endocytic recycling; P:tube development; F:anion binding; P:system development	K17918	map04144
COG,KOG,ENOG	exon::Ttru_Chr1:63150-63333		Phosphatidylinositol binding	2.4e-26	124	Arthropoda		14	P:GO:0032456; P:GO:0060429; P:GO:0002793; C:GO:0019898; P:GO:0061357; P:GO:0016050; F:GO:0032266; C:GO:0030904; P:GO:0035295; P:GO:0035220; P:GO:0048731; F:GO:0043168; C:GO:0005769; P:GO:0050821	P:protein stabilization; F:phosphatidylinositol-3-phosphate binding; C:early endosome; P:wing disc development; C:extrinsic component of membrane; P:positive regulation of Wnt protein secretion; P:positive regulation of peptide secretion; C:retromer complex; P:epithelium development; P:vesicle organization; P:endocytic recycling; P:tube development; F:anion binding; P:system development	K17918	map04144
COG,KOG,ENOG	exon::Ttru_Chr1:63541-64224		Phosphatidylinositol binding	7.1e-55	219.5	Arthropoda		14	P:GO:0032456; P:GO:0060429; P:GO:0002793; C:GO:0019898; P:GO:0061357; P:GO:0016050; F:GO:0032266; C:GO:0030904; P:GO:0035295; P:GO:0035220; P:GO:0048731; F:GO:0043168; C:GO:0005769; P:GO:0050821	P:protein stabilization; F:phosphatidylinositol-3-phosphate binding; C:early endosome; P:wing disc development; C:extrinsic component of membrane; P:positive regulation of Wnt protein secretion; P:positive regulation of peptide secretion; C:retromer complex; P:epithelium development; P:vesicle organization; P:endocytic recycling; P:tube development; F:anion binding; P:system development	K17918	map04144
COG,KOG,ENOG	CDS::Ttru_Chr1:63150-63333		Phosphatidylinositol binding	2.4e-26	124	Arthropoda		14	P:GO:0032456; P:GO:0060429; P:GO:0002793; C:GO:0019898; P:GO:0061357; P:GO:0016050; F:GO:0032266; C:GO:0030904; P:GO:0035295; P:GO:0035220; P:GO:0048731; F:GO:0043168; C:GO:0005769; P:GO:0050821	P:protein stabilization; F:phosphatidylinositol-3-phosphate binding; C:early endosome; P:wing disc development; C:extrinsic component of membrane; P:positive regulation of Wnt protein secretion; P:positive regulation of peptide secretion; C:retromer complex; P:epithelium development; P:vesicle organization; P:endocytic recycling; P:tube development; F:anion binding; P:system development	K17918	map04144
COG,KOG,ENOG	CDS::Ttru_Chr1:63541-63868		Phosphatidylinositol binding	7.1e-55	219.5	Arthropoda		14	P:GO:0032456; P:GO:0060429; P:GO:0002793; C:GO:0019898; P:GO:0061357; P:GO:0016050; F:GO:0032266; C:GO:0030904; P:GO:0035295; P:GO:0035220; P:GO:0048731; F:GO:0043168; C:GO:0005769; P:GO:0050821	P:protein stabilization; F:phosphatidylinositol-3-phosphate binding; C:early endosome; P:wing disc development; C:extrinsic component of membrane; P:positive regulation of Wnt protein secretion; P:positive regulation of peptide secretion; C:retromer complex; P:epithelium development; P:vesicle organization; P:endocytic recycling; P:tube development; F:anion binding; P:system development	K17918	map04144
COG,KOG,ENOG	gene::Ttru_Chr1:70964-73466		RNA pseudouridylate synthase	4.3e-139	501.9	Arthropoda		0
COG,KOG,ENOG	mRNA::Ttru_Chr1:70964-73466		RNA pseudouridylate synthase	4.3e-139	501.9	Arthropoda		0
KOG,ENOG	CDS::Ttru_Chr1:71100-71260	mRpL51	39S ribosomal protein L51	1.5e-21	107.8	Arthropoda		3	P:GO:0032543; C:GO:0005762; F:GO:0003735	C:mitochondrial large ribosomal subunit; F:structural constituent of ribosome; P:mitochondrial translation	K17432
KOG,ENOG	gene::Ttru_Chr1:73794-75483		nucleic acid binding	0.0055	46.6	Arthropoda		12	C:GO:0035062; P:GO:0008585; P:GO:0000381; P:GO:0042594; F:GO:0003729; C:GO:0005703; C:GO:0000792; P:GO:0001745; F:GO:0043565; P:GO:0009408; F:GO:1901363; C:GO:1990904	C:omega speckle; C:polytene chromosome puff; F:heterocyclic compound binding; P:compound eye morphogenesis; F:sequence-specific DNA binding; C:heterochromatin; P:response to starvation; P:female gonad development; C:ribonucleoprotein complex; P:response to heat; P:regulation of alternative mRNA splicing, via spliceosome; F:mRNA binding	K12741	map03040
KOG,ENOG	mRNA::Ttru_Chr1:73794-75483		nucleic acid binding	0.0055	46.6	Arthropoda		12	C:GO:0035062; P:GO:0008585; P:GO:0000381; P:GO:0042594; F:GO:0003729; C:GO:0005703; C:GO:0000792; P:GO:0001745; F:GO:0043565; P:GO:0009408; F:GO:1901363; C:GO:1990904	C:omega speckle; C:polytene chromosome puff; F:heterocyclic compound binding; P:compound eye morphogenesis; F:sequence-specific DNA binding; C:heterochromatin; P:response to starvation; P:female gonad development; C:ribonucleoprotein complex; P:response to heat; P:regulation of alternative mRNA splicing, via spliceosome; F:mRNA binding	K12741	map03040
KOG,ENOG	exon::Ttru_Chr1:74455-74666		nucleic acid binding	4e-26	123.2	Arthropoda		12	C:GO:0035062; P:GO:0008585; P:GO:0000381; P:GO:0042594; F:GO:0003729; C:GO:0005703; C:GO:0000792; P:GO:0001745; F:GO:0043565; P:GO:0009408; F:GO:1901363; C:GO:1990904	C:omega speckle; C:polytene chromosome puff; F:heterocyclic compound binding; P:compound eye morphogenesis; F:sequence-specific DNA binding; C:heterochromatin; P:response to starvation; P:female gonad development; C:ribonucleoprotein complex; P:response to heat; P:regulation of alternative mRNA splicing, via spliceosome; F:mRNA binding	K12741	map03040
KOG,ENOG	CDS::Ttru_Chr1:73936-74368		nucleic acid binding	2.7e-68	264.6	Arthropoda		12	C:GO:0035062; P:GO:0008585; P:GO:0000381; P:GO:0042594; F:GO:0003729; C:GO:0005703; C:GO:0000792; P:GO:0001745; F:GO:0043565; P:GO:0009408; F:GO:1901363; C:GO:1990904	C:omega speckle; C:polytene chromosome puff; F:heterocyclic compound binding; P:compound eye morphogenesis; F:sequence-specific DNA binding; C:heterochromatin; P:response to starvation; P:female gonad development; C:ribonucleoprotein complex; P:response to heat; P:regulation of alternative mRNA splicing, via spliceosome; F:mRNA binding	K12741	map03040
KOG,ENOG	CDS::Ttru_Chr1:74455-74666		nucleic acid binding	4e-26	123.2	Arthropoda		12	C:GO:0035062; P:GO:0008585; P:GO:0000381; P:GO:0042594; F:GO:0003729; C:GO:0005703; C:GO:0000792; P:GO:0001745; F:GO:0043565; P:GO:0009408; F:GO:1901363; C:GO:1990904	C:omega speckle; C:polytene chromosome puff; F:heterocyclic compound binding; P:compound eye morphogenesis; F:sequence-specific DNA binding; C:heterochromatin; P:response to starvation; P:female gonad development; C:ribonucleoprotein complex; P:response to heat; P:regulation of alternative mRNA splicing, via spliceosome; F:mRNA binding	K12741	map03040
KOG,ENOG	gene::Ttru_Chr1:78262-81020		assists the folding of proteins upon ATP hydrolysis	4.6e-244	850.1	Arthropoda		5	F:GO:0044183; P:GO:0061077; C:GO:0005832; F:GO:0051082; P:GO:0006458	F:protein folding chaperone; P:'de novo' protein folding; F:unfolded protein binding; P:chaperone-mediated protein folding; C:chaperonin-containing T-complex	K09500
KOG,ENOG	mRNA::Ttru_Chr1:78262-81020		assists the folding of proteins upon ATP hydrolysis	4.6e-244	850.1	Arthropoda		5	F:GO:0044183; P:GO:0061077; C:GO:0005832; F:GO:0051082; P:GO:0006458	F:protein folding chaperone; P:'de novo' protein folding; F:unfolded protein binding; P:chaperone-mediated protein folding; C:chaperonin-containing T-complex	K09500
KOG,ENOG	exon::Ttru_Chr1:78730-81020		assists the folding of proteins upon ATP hydrolysis	4.6e-244	850.1	Arthropoda		5	F:GO:0044183; P:GO:0061077; C:GO:0005832; F:GO:0051082; P:GO:0006458	F:protein folding chaperone; P:'de novo' protein folding; F:unfolded protein binding; P:chaperone-mediated protein folding; C:chaperonin-containing T-complex	K09500
KOG,ENOG	CDS::Ttru_Chr1:78353-78641		assists the folding of proteins upon ATP hydrolysis	3.6e-45	187.2	Arthropoda		5	F:GO:0044183; P:GO:0061077; C:GO:0005832; F:GO:0051082; P:GO:0006458	F:protein folding chaperone; P:'de novo' protein folding; F:unfolded protein binding; P:chaperone-mediated protein folding; C:chaperonin-containing T-complex	K09500
KOG,ENOG	CDS::Ttru_Chr1:78730-80086		assists the folding of proteins upon ATP hydrolysis	4.6e-244	850.1	Arthropoda		5	F:GO:0044183; P:GO:0061077; C:GO:0005832; F:GO:0051082; P:GO:0006458	F:protein folding chaperone; P:'de novo' protein folding; F:unfolded protein binding; P:chaperone-mediated protein folding; C:chaperonin-containing T-complex	K09500
KOG,ENOG	gene::Ttru_Chr1:83686-84616		Elongation of very long chain fatty acids protein	1.8e-167	595.1	Arthropoda	EC:2.3.1.199	12	P:GO:0042761; P:GO:0019367; C:GO:0005741; F:GO:0009922; F:GO:0004312; C:GO:0005789; P:GO:0042759; P:GO:0007283; P:GO:0030148; P:GO:0034626; P:GO:0044703; P:GO:0034625	P:multi-organism reproductive process; C:mitochondrial outer membrane; F:fatty acid elongase activity; P:very long-chain fatty acid biosynthetic process; F:fatty acid synthase activity; P:long-chain fatty acid biosynthetic process; P:fatty acid elongation, monounsaturated fatty acid; P:sphingolipid biosynthetic process; P:fatty acid elongation, saturated fatty acid; P:fatty acid elongation, polyu…	K10203	map00062,map01040,map01110,map01212
KOG,ENOG	mRNA::Ttru_Chr1:83686-84616		Elongation of very long chain fatty acids protein	1.8e-167	595.1	Arthropoda	EC:2.3.1.199	12	P:GO:0042761; P:GO:0019367; C:GO:0005741; F:GO:0009922; F:GO:0004312; C:GO:0005789; P:GO:0042759; P:GO:0007283; P:GO:0030148; P:GO:0034626; P:GO:0044703; P:GO:0034625	P:multi-organism reproductive process; C:mitochondrial outer membrane; F:fatty acid elongase activity; P:very long-chain fatty acid biosynthetic process; F:fatty acid synthase activity; P:long-chain fatty acid biosynthetic process; P:fatty acid elongation, monounsaturated fatty acid; P:sphingolipid biosynthetic process; P:fatty acid elongation, saturated fatty acid; P:fatty acid elongation, polyu…	K10203	map00062,map01040,map01110,map01212
KOG,ENOG	exon::Ttru_Chr1:83686-84616		Elongation of very long chain fatty acids protein	1.8e-167	595.1	Arthropoda	EC:2.3.1.199	12	P:GO:0042761; P:GO:0019367; C:GO:0005741; F:GO:0009922; F:GO:0004312; C:GO:0005789; P:GO:0042759; P:GO:0007283; P:GO:0030148; P:GO:0034626; P:GO:0044703; P:GO:0034625	P:multi-organism reproductive process; C:mitochondrial outer membrane; F:fatty acid elongase activity; P:very long-chain fatty acid biosynthetic process; F:fatty acid synthase activity; P:long-chain fatty acid biosynthetic process; P:fatty acid elongation, monounsaturated fatty acid; P:sphingolipid biosynthetic process; P:fatty acid elongation, saturated fatty acid; P:fatty acid elongation, polyu…	K10203	map00062,map01040,map01110,map01212
KOG,ENOG	CDS::Ttru_Chr1:83686-84616		Elongation of very long chain fatty acids protein	1.8e-167	595.1	Arthropoda	EC:2.3.1.199	12	P:GO:0042761; P:GO:0019367; C:GO:0005741; F:GO:0009922; F:GO:0004312; C:GO:0005789; P:GO:0042759; P:GO:0007283; P:GO:0030148; P:GO:0034626; P:GO:0044703; P:GO:0034625	P:multi-organism reproductive process; C:mitochondrial outer membrane; F:fatty acid elongase activity; P:very long-chain fatty acid biosynthetic process; F:fatty acid synthase activity; P:long-chain fatty acid biosynthetic process; P:fatty acid elongation, monounsaturated fatty acid; P:sphingolipid biosynthetic process; P:fatty acid elongation, saturated fatty acid; P:fatty acid elongation, polyu…	K10203	map00062,map01040,map01110,map01212
COG,KOG,ENOG	gene::Ttru_Chr1:85432-86422		Methyltransferase domain	3.6e-97	360.9	Arthropoda		0
COG,KOG,ENOG	mRNA::Ttru_Chr1:85432-86422		Methyltransferase domain	3.6e-97	360.9	Arthropoda		0
COG,KOG,ENOG	exon::Ttru_Chr1:85873-86422		Methyltransferase domain	5.9e-94	350.1	Arthropoda		0
COG,KOG,ENOG	CDS::Ttru_Chr1:85514-85799		Methyltransferase domain	7.7e-48	196.1	Arthropoda		0
COG,KOG,ENOG	CDS::Ttru_Chr1:85873-86422		Methyltransferase domain	5.9e-94	350.1	Arthropoda		0
KOG,ENOG	exon::Ttru_Chr1:100591-100694		Lim domain binding	1.6e-05	53.5	Arthropoda		15	P:GO:0007476; P:GO:0007411; P:GO:0010628; P:GO:0007563; P:GO:0006935; P:GO:0008407; F:GO:0061629; P:GO:0045944; P:GO:0048749; P:GO:0035050; P:GO:0070983; P:GO:0060562; C:GO:0005634; P:GO:0008593; P:GO:0007350	P:embryonic heart tube development; P:dendrite guidance; P:compound eye development; P:epithelial tube morphogenesis; P:imaginal disc-derived wing morphogenesis; P:regulation of eclosion; F:RNA polymerase II-specific DNA-binding transcription factor binding; P:chaeta morphogenesis; P:axon guidance; P:regulation of Notch signaling pathway; P:blastoderm segmentation; C:nucleus; P:positive regulatio…	K15617	map05202
KOG,ENOG	exon::Ttru_Chr1:101510-101777		Lim domain binding	2.9e-22	110.9	Arthropoda		15	P:GO:0007476; P:GO:0007411; P:GO:0010628; P:GO:0007563; P:GO:0006935; P:GO:0008407; F:GO:0061629; P:GO:0045944; P:GO:0048749; P:GO:0035050; P:GO:0070983; P:GO:0060562; C:GO:0005634; P:GO:0008593; P:GO:0007350	P:embryonic heart tube development; P:dendrite guidance; P:compound eye development; P:epithelial tube morphogenesis; P:imaginal disc-derived wing morphogenesis; P:regulation of eclosion; F:RNA polymerase II-specific DNA-binding transcription factor binding; P:chaeta morphogenesis; P:axon guidance; P:regulation of Notch signaling pathway; P:blastoderm segmentation; C:nucleus; P:positive regulatio…	K15617	map05202
KOG,ENOG	exon::Ttru_Chr1:101832-102421		Lim domain binding	3e-34	151.4	Arthropoda		15	P:GO:0007476; P:GO:0007411; P:GO:0010628; P:GO:0007563; P:GO:0006935; P:GO:0008407; F:GO:0061629; P:GO:0045944; P:GO:0048749; P:GO:0035050; P:GO:0070983; P:GO:0060562; C:GO:0005634; P:GO:0008593; P:GO:0007350	P:embryonic heart tube development; P:dendrite guidance; P:compound eye development; P:epithelial tube morphogenesis; P:imaginal disc-derived wing morphogenesis; P:regulation of eclosion; F:RNA polymerase II-specific DNA-binding transcription factor binding; P:chaeta morphogenesis; P:axon guidance; P:regulation of Notch signaling pathway; P:blastoderm segmentation; C:nucleus; P:positive regulatio…	K15617	map05202
KOG,ENOG	CDS::Ttru_Chr1:100275-100509		Lim domain binding	1.1e-12	79	Arthropoda		15	P:GO:0007476; P:GO:0007411; P:GO:0010628; P:GO:0007563; P:GO:0006935; P:GO:0008407; F:GO:0061629; P:GO:0045944; P:GO:0048749; P:GO:0035050; P:GO:0070983; P:GO:0060562; C:GO:0005634; P:GO:0008593; P:GO:0007350	P:embryonic heart tube development; P:dendrite guidance; P:compound eye development; P:epithelial tube morphogenesis; P:imaginal disc-derived wing morphogenesis; P:regulation of eclosion; F:RNA polymerase II-specific DNA-binding transcription factor binding; P:chaeta morphogenesis; P:axon guidance; P:regulation of Notch signaling pathway; P:blastoderm segmentation; C:nucleus; P:positive regulatio…	K15617	map05202
KOG,ENOG	CDS::Ttru_Chr1:100591-100694		Lim domain binding	1.6e-05	53.5	Arthropoda		15	P:GO:0007476; P:GO:0007411; P:GO:0010628; P:GO:0007563; P:GO:0006935; P:GO:0008407; F:GO:0061629; P:GO:0045944; P:GO:0048749; P:GO:0035050; P:GO:0070983; P:GO:0060562; C:GO:0005634; P:GO:0008593; P:GO:0007350	P:embryonic heart tube development; P:dendrite guidance; P:compound eye development; P:epithelial tube morphogenesis; P:imaginal disc-derived wing morphogenesis; P:regulation of eclosion; F:RNA polymerase II-specific DNA-binding transcription factor binding; P:chaeta morphogenesis; P:axon guidance; P:regulation of Notch signaling pathway; P:blastoderm segmentation; C:nucleus; P:positive regulatio…	K15617	map05202
KOG,ENOG	CDS::Ttru_Chr1:101510-101777		Lim domain binding	2.9e-22	110.9	Arthropoda		15	P:GO:0007476; P:GO:0007411; P:GO:0010628; P:GO:0007563; P:GO:0006935; P:GO:0008407; F:GO:0061629; P:GO:0045944; P:GO:0048749; P:GO:0035050; P:GO:0070983; P:GO:0060562; C:GO:0005634; P:GO:0008593; P:GO:0007350	P:embryonic heart tube development; P:dendrite guidance; P:compound eye development; P:epithelial tube morphogenesis; P:imaginal disc-derived wing morphogenesis; P:regulation of eclosion; F:RNA polymerase II-specific DNA-binding transcription factor binding; P:chaeta morphogenesis; P:axon guidance; P:regulation of Notch signaling pathway; P:blastoderm segmentation; C:nucleus; P:positive regulatio…	K15617	map05202
KOG,ENOG	CDS::Ttru_Chr1:101832-102237		Lim domain binding	3e-34	151.4	Arthropoda		15	P:GO:0007476; P:GO:0007411; P:GO:0010628; P:GO:0007563; P:GO:0006935; P:GO:0008407; F:GO:0061629; P:GO:0045944; P:GO:0048749; P:GO:0035050; P:GO:0070983; P:GO:0060562; C:GO:0005634; P:GO:0008593; P:GO:0007350	P:embryonic heart tube development; P:dendrite guidance; P:compound eye development; P:epithelial tube morphogenesis; P:imaginal disc-derived wing morphogenesis; P:regulation of eclosion; F:RNA polymerase II-specific DNA-binding transcription factor binding; P:chaeta morphogenesis; P:axon guidance; P:regulation of Notch signaling pathway; P:blastoderm segmentation; C:nucleus; P:positive regulatio…	K15617	map05202
KOG,ENOG	CDS::Ttru_Chr1:106608-106927		Zinc-finger containing family	1.2e-38	165.6	Arthropoda		0			K22415
KOG,ENOG	gene::Ttru_Chr1:108857-109493		Acetyltransferase (GNAT) domain	8.9e-97	359.8	Arthropoda		0
KOG,ENOG	mRNA::Ttru_Chr1:108857-109493		Acetyltransferase (GNAT) domain	8.9e-97	359.8	Arthropoda		0
KOG,ENOG	exon::Ttru_Chr1:108857-109493		Acetyltransferase (GNAT) domain	8.9e-97	359.8	Arthropoda		0
KOG,ENOG	CDS::Ttru_Chr1:108857-109493		Acetyltransferase (GNAT) domain	8.9e-97	359.8	Arthropoda		0
KOG,ENOG	gene::Ttru_Chr1:110841-111620		It is involved in the biological process described with regulation of phosphorylation	8.7e-11	72.8	Arthropoda		0			K17555
KOG,ENOG	mRNA::Ttru_Chr1:110841-111620		It is involved in the biological process described with regulation of phosphorylation	8.7e-11	72.8	Arthropoda		0			K17555
KOG,ENOG	exon::Ttru_Chr1:110841-111081		It is involved in the biological process described with regulation of phosphorylation	6.3e-11	73.2	Arthropoda		0			K17555
KOG,ENOG	CDS::Ttru_Chr1:110841-111081		It is involved in the biological process described with regulation of phosphorylation	6.3e-11	73.2	Arthropoda		0			K17555
COG,KOG,ENOG	CDS::Ttru_Chr1:113703-114028		The proteasome is a multicatalytic proteinase complex which is characterized by its ability to cleave peptides with Arg, Phe, Tyr, Leu, and Glu adjacent to the leaving group at neutral or slightly basic pH	7.4e-55	219.5	Arthropoda	EC:3.4.25.1	9	C:GO:0019773; P:GO:0044248; P:GO:0043161; C:GO:0001673; P:GO:0007370; P:GO:0007290; P:GO:0007291; P:GO:0044703; C:GO:0005829	P:multi-organism reproductive process; P:sperm individualization; P:cellular catabolic process; C:proteasome core complex, alpha-subunit complex; C:male germ cell nucleus; P:ventral furrow formation; P:proteasome-mediated ubiquitin-dependent protein catabolic process; P:spermatid nucleus elongation; C:cytosol	K02725	map03050
COG,KOG,ENOG	exon::Ttru_Chr1:116910-117600		larval salivary gland morphogenesis	8.9e-41	173.7	Arthropoda		10	P:GO:0016477; P:GO:0051674; P:GO:0007156; C:GO:0036194; P:GO:0072499; P:GO:0008045; P:GO:0035147; P:GO:0006935; P:GO:0007416; P:GO:0007436	P:motor neuron axon guidance; P:branch fusion, open tracheal system; P:homophilic cell adhesion via plasma membrane adhesion molecules; P:cell migration; P:localization of cell; C:muscle cell projection; P:synapse assembly; P:larval salivary gland morphogenesis; P:chemotaxis; P:photoreceptor cell axon guidance
COG,KOG,ENOG	exon::Ttru_Chr1:117703-117850		sensory perception of pain	0.032	43.5	Drosophilidae		1	P:GO:0019233	P:sensory perception of pain
COG,KOG,ENOG	exon::Ttru_Chr1:126923-129492		larval salivary gland morphogenesis	3.1e-162	578.2	Arthropoda		10	P:GO:0016477; P:GO:0051674; P:GO:0007156; C:GO:0036194; P:GO:0072499; P:GO:0008045; P:GO:0035147; P:GO:0006935; P:GO:0007416; P:GO:0007436	P:motor neuron axon guidance; P:branch fusion, open tracheal system; P:homophilic cell adhesion via plasma membrane adhesion molecules; P:cell migration; P:localization of cell; C:muscle cell projection; P:synapse assembly; P:larval salivary gland morphogenesis; P:chemotaxis; P:photoreceptor cell axon guidance
COG,KOG,ENOG	CDS::Ttru_Chr1:116229-116622		larval salivary gland morphogenesis	1.1e-47	196.1	Arthropoda		10	P:GO:0016477; P:GO:0051674; P:GO:0007156; C:GO:0036194; P:GO:0072499; P:GO:0008045; P:GO:0035147; P:GO:0006935; P:GO:0007416; P:GO:0007436	P:motor neuron axon guidance; P:branch fusion, open tracheal system; P:homophilic cell adhesion via plasma membrane adhesion molecules; P:cell migration; P:localization of cell; C:muscle cell projection; P:synapse assembly; P:larval salivary gland morphogenesis; P:chemotaxis; P:photoreceptor cell axon guidance
COG,KOG,ENOG	CDS::Ttru_Chr1:116910-117600		larval salivary gland morphogenesis	8.9e-41	173.7	Arthropoda		10	P:GO:0016477; P:GO:0051674; P:GO:0007156; C:GO:0036194; P:GO:0072499; P:GO:0008045; P:GO:0035147; P:GO:0006935; P:GO:0007416; P:GO:0007436	P:motor neuron axon guidance; P:branch fusion, open tracheal system; P:homophilic cell adhesion via plasma membrane adhesion molecules; P:cell migration; P:localization of cell; C:muscle cell projection; P:synapse assembly; P:larval salivary gland morphogenesis; P:chemotaxis; P:photoreceptor cell axon guidance
COG,KOG,ENOG	CDS::Ttru_Chr1:117703-117850		sensory perception of pain	0.032	43.5	Drosophilidae		1	P:GO:0019233	P:sensory perception of pain
COG,KOG,ENOG	CDS::Ttru_Chr1:126923-128156		larval salivary gland morphogenesis	3.1e-162	578.2	Arthropoda		10	P:GO:0016477; P:GO:0051674; P:GO:0007156; C:GO:0036194; P:GO:0072499; P:GO:0008045; P:GO:0035147; P:GO:0006935; P:GO:0007416; P:GO:0007436	P:motor neuron axon guidance; P:branch fusion, open tracheal system; P:homophilic cell adhesion via plasma membrane adhesion molecules; P:cell migration; P:localization of cell; C:muscle cell projection; P:synapse assembly; P:larval salivary gland morphogenesis; P:chemotaxis; P:photoreceptor cell axon guidance
KOG,ENOG	gene::Ttru_Chr1:160533-160920		CHCH domain	3.8e-66	257.3	Arthropoda		0			K17782
KOG,ENOG	mRNA::Ttru_Chr1:160533-160920		CHCH domain	3.8e-66	257.3	Arthropoda		0			K17782
KOG,ENOG	exon::Ttru_Chr1:160533-160920		CHCH domain	3.8e-66	257.3	Arthropoda		0			K17782
KOG,ENOG	CDS::Ttru_Chr1:160533-160920		CHCH domain	3.8e-66	257.3	Arthropoda		0			K17782
COG,KOG,ENOG	gene::Ttru_Chr1:161357-162385	TfIIA-S	TFIIA is a component of the transcription machinery of RNA polymerase II and plays an important role in transcriptional activation	1.1e-10	71.2	Arthropoda		7	C:GO:0005672; P:GO:0051123; P:GO:0010628; F:GO:0140110; F:GO:0017025; P:GO:0051091; P:GO:0045944	P:positive regulation of DNA-binding transcription factor activity; F:transcription regulator activity; C:transcription factor TFIIA complex; P:RNA polymerase II preinitiation complex assembly; F:TBP-class protein binding; P:positive regulation of transcription by RNA polymerase II; P:positive regulation of gene expression	K03123	map03022,map05203
COG,KOG,ENOG	mRNA::Ttru_Chr1:161357-162385	TfIIA-S	TFIIA is a component of the transcription machinery of RNA polymerase II and plays an important role in transcriptional activation	1.1e-10	71.2	Arthropoda		7	C:GO:0005672; P:GO:0051123; P:GO:0010628; F:GO:0140110; F:GO:0017025; P:GO:0051091; P:GO:0045944	P:positive regulation of DNA-binding transcription factor activity; F:transcription regulator activity; C:transcription factor TFIIA complex; P:RNA polymerase II preinitiation complex assembly; F:TBP-class protein binding; P:positive regulation of transcription by RNA polymerase II; P:positive regulation of gene expression	K03123	map03022,map05203
COG,KOG,ENOG	exon::Ttru_Chr1:161780-162385	TfIIA-S	TFIIA is a component of the transcription machinery of RNA polymerase II and plays an important role in transcriptional activation	1.1e-10	71.2	Arthropoda		7	C:GO:0005672; P:GO:0051123; P:GO:0010628; F:GO:0140110; F:GO:0017025; P:GO:0051091; P:GO:0045944	P:positive regulation of DNA-binding transcription factor activity; F:transcription regulator activity; C:transcription factor TFIIA complex; P:RNA polymerase II preinitiation complex assembly; F:TBP-class protein binding; P:positive regulation of transcription by RNA polymerase II; P:positive regulation of gene expression	K03123	map03022,map05203
COG,KOG,ENOG	CDS::Ttru_Chr1:161515-161692	TfIIA-S	TFIIA is a component of the transcription machinery of RNA polymerase II and plays an important role in transcriptional activation	2.4e-23	114	Arthropoda		7	C:GO:0005672; P:GO:0051123; P:GO:0010628; F:GO:0140110; F:GO:0017025; P:GO:0051091; P:GO:0045944	P:positive regulation of DNA-binding transcription factor activity; F:transcription regulator activity; C:transcription factor TFIIA complex; P:RNA polymerase II preinitiation complex assembly; F:TBP-class protein binding; P:positive regulation of transcription by RNA polymerase II; P:positive regulation of gene expression	K03123	map03022,map05203
COG,KOG,ENOG	CDS::Ttru_Chr1:161780-161939	TfIIA-S	TFIIA is a component of the transcription machinery of RNA polymerase II and plays an important role in transcriptional activation	1.1e-10	71.2	Arthropoda		7	C:GO:0005672; P:GO:0051123; P:GO:0010628; F:GO:0140110; F:GO:0017025; P:GO:0051091; P:GO:0045944	P:positive regulation of DNA-binding transcription factor activity; F:transcription regulator activity; C:transcription factor TFIIA complex; P:RNA polymerase II preinitiation complex assembly; F:TBP-class protein binding; P:positive regulation of transcription by RNA polymerase II; P:positive regulation of gene expression	K03123	map03022,map05203
COG,KOG,ENOG	gene::Ttru_Chr1:163647-176088		Domain in Tre-2, BUB2p, and Cdc16p. Probable Rab-GAPs.	0.00043	53.1	Chordata		0			K20166
COG,KOG,ENOG	mRNA::Ttru_Chr1:163647-176088		Domain in Tre-2, BUB2p, and Cdc16p. Probable Rab-GAPs.	0.00043	53.1	Chordata		0			K20166
COG,KOG,ENOG	exon::Ttru_Chr1:164359-164668		TBC1 domain family member	5.2e-49	199.9	Bilateria		0			K20166
COG,KOG,ENOG	exon::Ttru_Chr1:168440-168569		TBC1 domain family member	5.1e-15	85.9	Bilateria		0			K20166
COG,KOG,ENOG	exon::Ttru_Chr1:168664-168798		TBC1 domain family member	7.1e-13	78.6	Bilateria		0			K20166
COG,KOG,ENOG	exon::Ttru_Chr1:174573-176088		Domain in Tre-2, BUB2p, and Cdc16p. Probable Rab-GAPs.	0.00033	53.5	Chordata		0			K20166
COG,KOG,ENOG	CDS::Ttru_Chr1:163825-164067		TBC1 domain family member	1.6e-14	85.1	Bilateria		0			K20166
COG,KOG,ENOG	CDS::Ttru_Chr1:164359-164668		TBC1 domain family member	5.2e-49	199.9	Bilateria		0			K20166
COG,KOG,ENOG	CDS::Ttru_Chr1:168440-168569		TBC1 domain family member	5.1e-15	85.9	Bilateria		0			K20166
COG,KOG,ENOG	CDS::Ttru_Chr1:168664-168798		TBC1 domain family member	7.1e-13	78.6	Bilateria		0			K20166
COG,KOG,ENOG	CDS::Ttru_Chr1:174573-176088		Domain in Tre-2, BUB2p, and Cdc16p. Probable Rab-GAPs.	0.00033	53.5	Chordata		0			K20166
COG,KOG,ENOG	gene::Ttru_Chr1:184923-187207	RpL4	Structural constituent of ribosome. It is involved in the biological process described with	3.7e-54	217.6	Arthropoda		5	F:GO:0003723; P:GO:0002181; C:GO:0022625; F:GO:0003735; F:GO:1901363	F:RNA binding; F:heterocyclic compound binding; F:structural constituent of ribosome; P:cytoplasmic translation; C:cytosolic large ribosomal subunit	K02930	map03010
COG,KOG,ENOG	mRNA::Ttru_Chr1:184923-187207	RpL4	Structural constituent of ribosome. It is involved in the biological process described with	3.7e-54	217.6	Arthropoda		5	F:GO:0003723; P:GO:0002181; C:GO:0022625; F:GO:0003735; F:GO:1901363	F:RNA binding; F:heterocyclic compound binding; F:structural constituent of ribosome; P:cytoplasmic translation; C:cytosolic large ribosomal subunit	K02930	map03010
COG,KOG,ENOG	exon::Ttru_Chr1:185237-185415	RpL4	Structural constituent of ribosome. It is involved in the biological process described with	1.6e-24	117.9	Arthropoda		5	F:GO:0003723; P:GO:0002181; C:GO:0022625; F:GO:0003735; F:GO:1901363	F:RNA binding; F:heterocyclic compound binding; F:structural constituent of ribosome; P:cytoplasmic translation; C:cytosolic large ribosomal subunit	K02930	map03010
COG,KOG,ENOG	exon::Ttru_Chr1:186491-186575	RpL4	Structural constituent of ribosome. It is involved in the biological process described with	0.043	42	Arthropoda		5	F:GO:0003723; P:GO:0002181; C:GO:0022625; F:GO:0003735; F:GO:1901363	F:RNA binding; F:heterocyclic compound binding; F:structural constituent of ribosome; P:cytoplasmic translation; C:cytosolic large ribosomal subunit	K02930	map03010
COG,KOG,ENOG	CDS::Ttru_Chr1:185237-185415	RpL4	Structural constituent of ribosome. It is involved in the biological process described with	1.6e-24	117.9	Arthropoda		5	F:GO:0003723; P:GO:0002181; C:GO:0022625; F:GO:0003735; F:GO:1901363	F:RNA binding; F:heterocyclic compound binding; F:structural constituent of ribosome; P:cytoplasmic translation; C:cytosolic large ribosomal subunit	K02930	map03010
COG,KOG,ENOG	CDS::Ttru_Chr1:186491-186575	RpL4	Structural constituent of ribosome. It is involved in the biological process described with	0.043	42	Arthropoda		5	F:GO:0003723; P:GO:0002181; C:GO:0022625; F:GO:0003735; F:GO:1901363	F:RNA binding; F:heterocyclic compound binding; F:structural constituent of ribosome; P:cytoplasmic translation; C:cytosolic large ribosomal subunit	K02930	map03010
COG,KOG,ENOG	exon::Ttru_Chr1:189042-191224		Thiamine pyrophosphate enzyme, central domain	0	1169.1	Arthropoda		0			K11259
COG,KOG,ENOG	CDS::Ttru_Chr1:189042-190815		Thiamine pyrophosphate enzyme, central domain	0	1169.1	Arthropoda		0			K11259
KOG,ENOG	gene::Ttru_Chr1:196235-204894		GDP-D-glucose phosphorylase	3.4e-176	624.4	Arthropoda	EC:2.7.7.78	4	F:GO:0004645; C:GO:0005737; F:GO:0080048; P:GO:0006006	F:GDP-D-glucose phosphorylase activity; P:glucose metabolic process; C:cytoplasm; F:1,4-alpha-oligoglucan phosphorylase activity	K15630
KOG,ENOG	mRNA::Ttru_Chr1:196235-204894		GDP-D-glucose phosphorylase	3.4e-176	624.4	Arthropoda	EC:2.7.7.78	4	F:GO:0004645; C:GO:0005737; F:GO:0080048; P:GO:0006006	F:GDP-D-glucose phosphorylase activity; P:glucose metabolic process; C:cytoplasm; F:1,4-alpha-oligoglucan phosphorylase activity	K15630
KOG,ENOG	exon::Ttru_Chr1:196796-203405		GDP-D-glucose phosphorylase	3.4e-176	624.4	Arthropoda	EC:2.7.7.78	4	F:GO:0004645; C:GO:0005737; F:GO:0080048; P:GO:0006006	F:GDP-D-glucose phosphorylase activity; P:glucose metabolic process; C:cytoplasm; F:1,4-alpha-oligoglucan phosphorylase activity	K15630
COG,KOG,ENOG	exon::Ttru_Chr1:200558-201469		Destroys radicals which are normally produced within the cells and which are toxic to biological systems	1.7e-116	425.2	Arthropoda		10	F:GO:0008270; F:GO:0016532; C:GO:0005777; P:GO:0007275; P:GO:0008340; P:GO:0006979; P:GO:0043085; F:GO:0008047; F:GO:0005507; P:GO:0050821	P:protein stabilization; C:peroxisome; P:multicellular organism development; F:copper ion binding; F:enzyme activator activity; P:determination of adult lifespan; P:positive regulation of catalytic activity; P:response to oxidative stress; F:zinc ion binding; F:superoxide dismutase copper chaperone activity	K04569	map05014
COG,KOG,ENOG	CDS::Ttru_Chr1:200558-201218		Destroys radicals which are normally produced within the cells and which are toxic to biological systems	1.7e-116	425.2	Arthropoda		10	F:GO:0008270; F:GO:0016532; C:GO:0005777; P:GO:0007275; P:GO:0008340; P:GO:0006979; P:GO:0043085; F:GO:0008047; F:GO:0005507; P:GO:0050821	P:protein stabilization; C:peroxisome; P:multicellular organism development; F:copper ion binding; F:enzyme activator activity; P:determination of adult lifespan; P:positive regulation of catalytic activity; P:response to oxidative stress; F:zinc ion binding; F:superoxide dismutase copper chaperone activity	K04569	map05014
COG,KOG,ENOG	gene::Ttru_Chr1:210415-212074	mof	Belongs to the MYST (SAS MOZ) family	1.1e-229	802.4	Arthropoda	EC:2.3.1.48	26	P:GO:0009047; F:GO:0003729; P:GO:0000077; P:GO:0071479; C:GO:0005654; P:GO:1902275; F:GO:0046972; P:GO:0006281; P:GO:0090239; F:GO:0003682; F:GO:0004468; C:GO:0000228; C:GO:0044545; F:GO:0005515; P:GO:0030330; P:GO:0033044; P:GO:0080135; P:GO:0051091; P:GO:0048518; P:GO:0043984; P:GO:0043066; C:GO:0005667; C:GO:0016456; F:GO:1901363; C:GO:0005705; C:GO:0072487	P:regulation of cellular response to stress; P:regulation of chromatin organization; C:transcription regulator complex; C:polytene chromosome interband; C:X chromosome located dosage compensation complex, transcription activating; F:heterocyclic compound binding; P:histone H4-K16 acetylation; F:lysine N-acetyltransferase activity, acting on acetyl phosphate as donor; P:regulation of chromosome or…	K11308
COG,KOG,ENOG	mRNA::Ttru_Chr1:210415-212074	mof	Belongs to the MYST (SAS MOZ) family	1.1e-229	802.4	Arthropoda	EC:2.3.1.48	26	P:GO:0009047; F:GO:0003729; P:GO:0000077; P:GO:0071479; C:GO:0005654; P:GO:1902275; F:GO:0046972; P:GO:0006281; P:GO:0090239; F:GO:0003682; F:GO:0004468; C:GO:0000228; C:GO:0044545; F:GO:0005515; P:GO:0030330; P:GO:0033044; P:GO:0080135; P:GO:0051091; P:GO:0048518; P:GO:0043984; P:GO:0043066; C:GO:0005667; C:GO:0016456; F:GO:1901363; C:GO:0005705; C:GO:0072487	P:regulation of cellular response to stress; P:regulation of chromatin organization; C:transcription regulator complex; C:polytene chromosome interband; C:X chromosome located dosage compensation complex, transcription activating; F:heterocyclic compound binding; P:histone H4-K16 acetylation; F:lysine N-acetyltransferase activity, acting on acetyl phosphate as donor; P:regulation of chromosome or…	K11308
COG,KOG,ENOG	exon::Ttru_Chr1:210415-210713	mof	Belongs to the MYST (SAS MOZ) family	7.1e-18	96.3	Arthropoda	EC:2.3.1.48	26	P:GO:0009047; F:GO:0003729; P:GO:0000077; P:GO:0071479; C:GO:0005654; P:GO:1902275; F:GO:0046972; P:GO:0006281; P:GO:0090239; F:GO:0003682; F:GO:0004468; C:GO:0000228; C:GO:0044545; F:GO:0005515; P:GO:0030330; P:GO:0033044; P:GO:0080135; P:GO:0051091; P:GO:0048518; P:GO:0043984; P:GO:0043066; C:GO:0005667; C:GO:0016456; F:GO:1901363; C:GO:0005705; C:GO:0072487	P:regulation of cellular response to stress; P:regulation of chromatin organization; C:transcription regulator complex; C:polytene chromosome interband; C:X chromosome located dosage compensation complex, transcription activating; F:heterocyclic compound binding; P:histone H4-K16 acetylation; F:lysine N-acetyltransferase activity, acting on acetyl phosphate as donor; P:regulation of chromosome or…	K11308
COG,KOG,ENOG	CDS::Ttru_Chr1:210499-210713	mof	Belongs to the MYST (SAS MOZ) family	3e-20	104	Arthropoda	EC:2.3.1.48	26	P:GO:0009047; F:GO:0003729; P:GO:0000077; P:GO:0071479; C:GO:0005654; P:GO:1902275; F:GO:0046972; P:GO:0006281; P:GO:0090239; F:GO:0003682; F:GO:0004468; C:GO:0000228; C:GO:0044545; F:GO:0005515; P:GO:0030330; P:GO:0033044; P:GO:0080135; P:GO:0051091; P:GO:0048518; P:GO:0043984; P:GO:0043066; C:GO:0005667; C:GO:0016456; F:GO:1901363; C:GO:0005705; C:GO:0072487	P:regulation of cellular response to stress; P:regulation of chromatin organization; C:transcription regulator complex; C:polytene chromosome interband; C:X chromosome located dosage compensation complex, transcription activating; F:heterocyclic compound binding; P:histone H4-K16 acetylation; F:lysine N-acetyltransferase activity, acting on acetyl phosphate as donor; P:regulation of chromosome or…	K11308
ENOG	CDS::Ttru_Chr1:213617-214063			5.8e-09	66.6	Streptophyta		0
ENOG	exon::Ttru_Chr1:215145-217483		Iguana/Dzip1-like DAZ-interacting protein N-terminal	1.1e-05	58.9	Hymenoptera		0			K16470
ENOG	CDS::Ttru_Chr1:215145-217254		Iguana/Dzip1-like DAZ-interacting protein N-terminal	1.1e-05	58.9	Hymenoptera		0			K16470
KOG,ENOG	exon::Ttru_Chr1:220643-220718		Belongs to the peptidase C19 family	0.07	41.2	Arthropoda	EC:3.4.19.12	13	F:GO:0004843; P:GO:1901800; P:GO:1900425; F:GO:0005515; P:GO:0031331; P:GO:0045805; P:GO:0051094; P:GO:0002785; P:GO:0045824; F:GO:0070628; P:GO:0071108; P:GO:0051926; F:GO:1990380	P:positive regulation of eclosion; P:negative regulation of innate immune response; F:proteasome binding; P:negative regulation of calcium ion transport; P:negative regulation of antimicrobial peptide production; P:negative regulation of defense response to bacterium; F:cysteine-type deubiquitinase activity; P:positive regulation of proteasomal protein catabolic process; P:positive regulation of …	K11833
KOG,ENOG	exon::Ttru_Chr1:225324-225457		Belongs to the peptidase C19 family	8.9e-14	81.6	Arthropoda	EC:3.4.19.12	13	F:GO:0004843; P:GO:1901800; P:GO:1900425; F:GO:0005515; P:GO:0031331; P:GO:0045805; P:GO:0051094; P:GO:0002785; P:GO:0045824; F:GO:0070628; P:GO:0071108; P:GO:0051926; F:GO:1990380	P:positive regulation of eclosion; P:negative regulation of innate immune response; F:proteasome binding; P:negative regulation of calcium ion transport; P:negative regulation of antimicrobial peptide production; P:negative regulation of defense response to bacterium; F:cysteine-type deubiquitinase activity; P:positive regulation of proteasomal protein catabolic process; P:positive regulation of …	K11833
KOG,ENOG	CDS::Ttru_Chr1:220643-220718		Belongs to the peptidase C19 family	0.07	41.2	Arthropoda	EC:3.4.19.12	13	F:GO:0004843; P:GO:1901800; P:GO:1900425; F:GO:0005515; P:GO:0031331; P:GO:0045805; P:GO:0051094; P:GO:0002785; P:GO:0045824; F:GO:0070628; P:GO:0071108; P:GO:0051926; F:GO:1990380	P:positive regulation of eclosion; P:negative regulation of innate immune response; F:proteasome binding; P:negative regulation of calcium ion transport; P:negative regulation of antimicrobial peptide production; P:negative regulation of defense response to bacterium; F:cysteine-type deubiquitinase activity; P:positive regulation of proteasomal protein catabolic process; P:positive regulation of …	K11833
KOG,ENOG	CDS::Ttru_Chr1:225324-225457		Belongs to the peptidase C19 family	8.9e-14	81.6	Arthropoda	EC:3.4.19.12	13	F:GO:0004843; P:GO:1901800; P:GO:1900425; F:GO:0005515; P:GO:0031331; P:GO:0045805; P:GO:0051094; P:GO:0002785; P:GO:0045824; F:GO:0070628; P:GO:0071108; P:GO:0051926; F:GO:1990380	P:positive regulation of eclosion; P:negative regulation of innate immune response; F:proteasome binding; P:negative regulation of calcium ion transport; P:negative regulation of antimicrobial peptide production; P:negative regulation of defense response to bacterium; F:cysteine-type deubiquitinase activity; P:positive regulation of proteasomal protein catabolic process; P:positive regulation of …	K11833
COG,KOG,ENOG	exon::Ttru_Chr1:235774-236167		amino acid transmembrane transporter activity. It is involved in the biological process described with amino acid transmembrane transport	4.6e-58	230.3	Arthropoda		5	P:GO:0098656; F:GO:0015171; F:GO:0015318; P:GO:0003333; F:GO:0008509	P:monoatomic anion transmembrane transport; F:amino acid transmembrane transporter activity; F:inorganic molecular entity transmembrane transporter activity; F:monoatomic anion transmembrane transporter activity; P:amino acid transmembrane transport	K12796,K13866	map04621
COG,KOG,ENOG	CDS::Ttru_Chr1:232168-232596		amino acid transmembrane transporter activity. It is involved in the biological process described with amino acid transmembrane transport	7.4e-71	273.1	Arthropoda		5	P:GO:0098656; F:GO:0015171; F:GO:0015318; P:GO:0003333; F:GO:0008509	P:monoatomic anion transmembrane transport; F:amino acid transmembrane transporter activity; F:inorganic molecular entity transmembrane transporter activity; F:monoatomic anion transmembrane transporter activity; P:amino acid transmembrane transport	K12796,K13866	map04621
COG,KOG,ENOG	CDS::Ttru_Chr1:235774-236167		amino acid transmembrane transporter activity. It is involved in the biological process described with amino acid transmembrane transport	4.6e-58	230.3	Arthropoda		5	P:GO:0098656; F:GO:0015171; F:GO:0015318; P:GO:0003333; F:GO:0008509	P:monoatomic anion transmembrane transport; F:amino acid transmembrane transporter activity; F:inorganic molecular entity transmembrane transporter activity; F:monoatomic anion transmembrane transporter activity; P:amino acid transmembrane transport	K12796,K13866	map04621
KOG,ENOG	gene::Ttru_Chr1:245509-304255		Immunoglobulin	1.7e-199	702.6	Arthropoda		0
KOG,ENOG	mRNA::Ttru_Chr1:245509-304255		Immunoglobulin	1.7e-199	702.6	Arthropoda		0
KOG,ENOG	exon::Ttru_Chr1:245940-246470		Immunoglobulin	3e-84	317.8	Arthropoda		0
KOG,ENOG	exon::Ttru_Chr1:297608-297944		Immunoglobulin	1.8e-19	102.1	Arthropoda		0
KOG,ENOG	exon::Ttru_Chr1:298112-298469		Immunoglobulin	3.1e-30	137.9	Arthropoda		0
KOG,ENOG	exon::Ttru_Chr1:298544-298901		Immunoglobulin	6e-34	150.2	Arthropoda		0
KOG,ENOG	exon::Ttru_Chr1:298967-299933		Immunoglobulin	3.2e-122	444.9	Arthropoda		0
KOG,ENOG	exon::Ttru_Chr1:300112-302000		Immunoglobulin	9.7e-200	703.4	Arthropoda		0
KOG,ENOG	CDS::Ttru_Chr1:245699-245852		Immunoglobulin	2.4e-16	90.5	Arthropoda		0
KOG,ENOG	CDS::Ttru_Chr1:245940-246470		Immunoglobulin	3e-84	317.8	Arthropoda		0
KOG,ENOG	CDS::Ttru_Chr1:297608-297944		Immunoglobulin	1.8e-19	102.1	Arthropoda		0
KOG,ENOG	CDS::Ttru_Chr1:298112-298469		Immunoglobulin	3.1e-30	137.9	Arthropoda		0
KOG,ENOG	CDS::Ttru_Chr1:298544-298901		Immunoglobulin	6e-34	150.2	Arthropoda		0
KOG,ENOG	CDS::Ttru_Chr1:298967-299933		Immunoglobulin	3.2e-122	444.9	Arthropoda		0
KOG,ENOG	CDS::Ttru_Chr1:300112-302000		Immunoglobulin	9.7e-200	703.4	Arthropoda		0
COG,KOG,ENOG	gene::Ttru_Chr1:315231-318166		GTP binding	3.6e-186	657.5	Arthropoda		2	P:GO:0042254; F:GO:0003924	P:ribosome biogenesis; F:GTPase activity
COG,KOG,ENOG	mRNA::Ttru_Chr1:315231-318166		GTP binding	3.6e-186	657.5	Arthropoda		2	P:GO:0042254; F:GO:0003924	P:ribosome biogenesis; F:GTPase activity
COG,KOG,ENOG	exon::Ttru_Chr1:315231-317038		GTP binding	1.5e-184	652.1	Arthropoda		2	P:GO:0042254; F:GO:0003924	P:ribosome biogenesis; F:GTPase activity
COG,KOG,ENOG	CDS::Ttru_Chr1:315954-317038		GTP binding	1.5e-184	652.1	Arthropoda		2	P:GO:0042254; F:GO:0003924	P:ribosome biogenesis; F:GTPase activity
COG,KOG,ENOG	gene::Ttru_Chr1:319456-320416		activity. It is involved in the biological process described with oxidation-reduction process	8.5e-184	649.4	Arthropoda	EC:1.1.1.21	1	P:GO:0016319	P:mushroom body development	K00011	map00040,map00051,map00052,map00561,map00790,map01100
COG,KOG,ENOG	mRNA::Ttru_Chr1:319456-320416		activity. It is involved in the biological process described with oxidation-reduction process	8.5e-184	649.4	Arthropoda	EC:1.1.1.21	1	P:GO:0016319	P:mushroom body development	K00011	map00040,map00051,map00052,map00561,map00790,map01100
COG,KOG,ENOG	exon::Ttru_Chr1:319456-320416		activity. It is involved in the biological process described with oxidation-reduction process	8.5e-184	649.4	Arthropoda	EC:1.1.1.21	1	P:GO:0016319	P:mushroom body development	K00011	map00040,map00051,map00052,map00561,map00790,map01100
COG,KOG,ENOG	CDS::Ttru_Chr1:319456-320416		activity. It is involved in the biological process described with oxidation-reduction process	8.5e-184	649.4	Arthropoda	EC:1.1.1.21	1	P:GO:0016319	P:mushroom body development	K00011	map00040,map00051,map00052,map00561,map00790,map01100
KOG,ENOG	gene::Ttru_Chr1:334559-350766	mwh	binding. It is involved in the biological process described with	3.9e-29	133.7	Arthropoda		4	F:GO:0005515; P:GO:0035320; P:GO:0060562; P:GO:0030837	P:negative regulation of actin filament polymerization; F:protein binding; P:epithelial tube morphogenesis; P:imaginal disc-derived wing hair site selection
KOG,ENOG	mRNA::Ttru_Chr1:334559-350766	mwh	binding. It is involved in the biological process described with	3.9e-29	133.7	Arthropoda		4	F:GO:0005515; P:GO:0035320; P:GO:0060562; P:GO:0030837	P:negative regulation of actin filament polymerization; F:protein binding; P:epithelial tube morphogenesis; P:imaginal disc-derived wing hair site selection
KOG,ENOG	exon::Ttru_Chr1:346040-346240	mwh	binding. It is involved in the biological process described with	4.2e-29	133.3	Arthropoda		4	F:GO:0005515; P:GO:0035320; P:GO:0060562; P:GO:0030837	P:negative regulation of actin filament polymerization; F:protein binding; P:epithelial tube morphogenesis; P:imaginal disc-derived wing hair site selection
KOG,ENOG	exon::Ttru_Chr1:346893-346992	mwh	binding. It is involved in the biological process described with	8.1e-07	58.2	Arthropoda		4	F:GO:0005515; P:GO:0035320; P:GO:0060562; P:GO:0030837	P:negative regulation of actin filament polymerization; F:protein binding; P:epithelial tube morphogenesis; P:imaginal disc-derived wing hair site selection
KOG,ENOG	exon::Ttru_Chr1:347428-347701	mwh	binding. It is involved in the biological process described with	7.8e-42	176	Arthropoda		4	F:GO:0005515; P:GO:0035320; P:GO:0060562; P:GO:0030837	P:negative regulation of actin filament polymerization; F:protein binding; P:epithelial tube morphogenesis; P:imaginal disc-derived wing hair site selection
KOG,ENOG	exon::Ttru_Chr1:348535-348703	mwh	binding. It is involved in the biological process described with	7.1e-22	109	Arthropoda		4	F:GO:0005515; P:GO:0035320; P:GO:0060562; P:GO:0030837	P:negative regulation of actin filament polymerization; F:protein binding; P:epithelial tube morphogenesis; P:imaginal disc-derived wing hair site selection
KOG,ENOG	exon::Ttru_Chr1:349191-350766	mwh	binding. It is involved in the biological process described with	5.7e-193	680.6	Arthropoda		4	F:GO:0005515; P:GO:0035320; P:GO:0060562; P:GO:0030837	P:negative regulation of actin filament polymerization; F:protein binding; P:epithelial tube morphogenesis; P:imaginal disc-derived wing hair site selection
KOG,ENOG	CDS::Ttru_Chr1:346040-346240	mwh	binding. It is involved in the biological process described with	4.2e-29	133.3	Arthropoda		4	F:GO:0005515; P:GO:0035320; P:GO:0060562; P:GO:0030837	P:negative regulation of actin filament polymerization; F:protein binding; P:epithelial tube morphogenesis; P:imaginal disc-derived wing hair site selection
KOG,ENOG	CDS::Ttru_Chr1:346893-346992	mwh	binding. It is involved in the biological process described with	8.1e-07	58.2	Arthropoda		4	F:GO:0005515; P:GO:0035320; P:GO:0060562; P:GO:0030837	P:negative regulation of actin filament polymerization; F:protein binding; P:epithelial tube morphogenesis; P:imaginal disc-derived wing hair site selection
KOG,ENOG	CDS::Ttru_Chr1:347428-347701	mwh	binding. It is involved in the biological process described with	7.8e-42	176	Arthropoda		4	F:GO:0005515; P:GO:0035320; P:GO:0060562; P:GO:0030837	P:negative regulation of actin filament polymerization; F:protein binding; P:epithelial tube morphogenesis; P:imaginal disc-derived wing hair site selection
KOG,ENOG	CDS::Ttru_Chr1:348535-348703	mwh	binding. It is involved in the biological process described with	7.1e-22	109	Arthropoda		4	F:GO:0005515; P:GO:0035320; P:GO:0060562; P:GO:0030837	P:negative regulation of actin filament polymerization; F:protein binding; P:epithelial tube morphogenesis; P:imaginal disc-derived wing hair site selection
KOG,ENOG	CDS::Ttru_Chr1:349191-350766	mwh	binding. It is involved in the biological process described with	5.7e-193	680.6	Arthropoda		4	F:GO:0005515; P:GO:0035320; P:GO:0060562; P:GO:0030837	P:negative regulation of actin filament polymerization; F:protein binding; P:epithelial tube morphogenesis; P:imaginal disc-derived wing hair site selection
ENOG	gene::Ttru_Chr1:364102-366432		Lytic polysaccharide mono-oxygenase, cellulose-degrading	3.9e-29	134	Arthropoda		0
ENOG	mRNA::Ttru_Chr1:364102-366432		Lytic polysaccharide mono-oxygenase, cellulose-degrading	3.9e-29	134	Arthropoda		0
ENOG	exon::Ttru_Chr1:364102-364570		Lytic polysaccharide mono-oxygenase, cellulose-degrading	1.1e-28	132.5	Arthropoda		0
ENOG	exon::Ttru_Chr1:365307-366432		Lytic polysaccharide mono-oxygenase, cellulose-degrading	4.2e-140	504.2	Arthropoda		0
ENOG	CDS::Ttru_Chr1:364384-364570		Lytic polysaccharide mono-oxygenase, cellulose-degrading	6.8e-29	132.5	Arthropoda		0
ENOG	CDS::Ttru_Chr1:365307-366222		Lytic polysaccharide mono-oxygenase, cellulose-degrading	4.2e-140	504.2	Arthropoda		0
COG,KOG,ENOG	gene::Ttru_Chr1:376796-382547		gamma-glutamyltransferase activity. It is involved in the biological process described with glutathione metabolic process	1.2e-86	325.9	Arthropoda	EC:2.3.2.2; EC:3.4.19.14; EC:3.4.19.13	1	P:GO:0048812	P:neuron projection morphogenesis	K18592	map00430,map00460,map00480,map00590,map01100
COG,KOG,ENOG	mRNA::Ttru_Chr1:376796-382547		gamma-glutamyltransferase activity. It is involved in the biological process described with glutathione metabolic process	1.2e-86	325.9	Arthropoda	EC:2.3.2.2; EC:3.4.19.14; EC:3.4.19.13	1	P:GO:0048812	P:neuron projection morphogenesis	K18592	map00430,map00460,map00480,map00590,map01100
COG,KOG,ENOG	exon::Ttru_Chr1:376796-377446		gamma-glutamyltransferase activity. It is involved in the biological process described with glutathione metabolic process	4.1e-30	137.1	Arthropoda	EC:2.3.2.2; EC:3.4.19.14; EC:3.4.19.13	1	P:GO:0048812	P:neuron projection morphogenesis	K18592	map00430,map00460,map00480,map00590,map01100
COG,KOG,ENOG	CDS::Ttru_Chr1:377180-377446		gamma-glutamyltransferase activity. It is involved in the biological process described with glutathione metabolic process	3e-30	137.5	Arthropoda	EC:2.3.2.2; EC:3.4.19.14; EC:3.4.19.13	1	P:GO:0048812	P:neuron projection morphogenesis	K18592	map00430,map00460,map00480,map00590,map01100
KOG	CDS::Ttru_Chr1:384056-384393		G-protein coupled receptor activity	7.9e-52	209.5	Eukaryota		0			K04207,K04209	map04080
KOG	gene::Ttru_Chr1:409947-411306		DNA-binding transcription factor activity	1.4e-49	203	Eukaryota		0			K19489,K19490
KOG	mRNA::Ttru_Chr1:409947-411306		DNA-binding transcription factor activity	1.4e-49	203	Eukaryota		0			K19489,K19490
KOG	exon::Ttru_Chr1:409947-410827		DNA-binding transcription factor activity	1.2e-48	199.5	Eukaryota		0			K19489,K19490
KOG	CDS::Ttru_Chr1:410496-410827		DNA-binding transcription factor activity	5.4e-53	213.4	Eukaryota		0			K19489,K19490
COG,KOG,ENOG	gene::Ttru_Chr1:466582-467077		Transcription factor TFIID (or TATA-binding protein, TBP)	3.3e-06	58.5	Hymenoptera		14	P:GO:0006367; P:GO:0010628; P:GO:0006384; F:GO:0001003; F:GO:0061629; P:GO:0045944; F:GO:0000978; P:GO:0042797; C:GO:0005700; P:GO:0009792; F:GO:0001093; C:GO:0005669; F:GO:0001092; F:GO:1901363	F:TFIIB-class transcription factor binding; F:TFIIA-class transcription factor complex binding; P:tRNA transcription by RNA polymerase III; F:RNA polymerase III type 2 promoter sequence-specific DNA binding; C:polytene chromosome; C:transcription factor TFIID complex; F:RNA polymerase II-specific DNA-binding transcription factor binding; P:transcription initiation at RNA polymerase III promoter; …	K03120	map03022,map05016,map05165,map05166,map05168,map05169,map05203
COG,KOG,ENOG	mRNA::Ttru_Chr1:466582-467077		Transcription factor TFIID (or TATA-binding protein, TBP)	3.3e-06	58.5	Hymenoptera		14	P:GO:0006367; P:GO:0010628; P:GO:0006384; F:GO:0001003; F:GO:0061629; P:GO:0045944; F:GO:0000978; P:GO:0042797; C:GO:0005700; P:GO:0009792; F:GO:0001093; C:GO:0005669; F:GO:0001092; F:GO:1901363	F:TFIIB-class transcription factor binding; F:TFIIA-class transcription factor complex binding; P:tRNA transcription by RNA polymerase III; F:RNA polymerase III type 2 promoter sequence-specific DNA binding; C:polytene chromosome; C:transcription factor TFIID complex; F:RNA polymerase II-specific DNA-binding transcription factor binding; P:transcription initiation at RNA polymerase III promoter; …	K03120	map03022,map05016,map05165,map05166,map05168,map05169,map05203
COG,KOG,ENOG	exon::Ttru_Chr1:466582-467077		Transcription factor TFIID (or TATA-binding protein, TBP)	3.3e-06	58.5	Hymenoptera		14	P:GO:0006367; P:GO:0010628; P:GO:0006384; F:GO:0001003; F:GO:0061629; P:GO:0045944; F:GO:0000978; P:GO:0042797; C:GO:0005700; P:GO:0009792; F:GO:0001093; C:GO:0005669; F:GO:0001092; F:GO:1901363	F:TFIIB-class transcription factor binding; F:TFIIA-class transcription factor complex binding; P:tRNA transcription by RNA polymerase III; F:RNA polymerase III type 2 promoter sequence-specific DNA binding; C:polytene chromosome; C:transcription factor TFIID complex; F:RNA polymerase II-specific DNA-binding transcription factor binding; P:transcription initiation at RNA polymerase III promoter; …	K03120	map03022,map05016,map05165,map05166,map05168,map05169,map05203
COG,KOG,ENOG	CDS::Ttru_Chr1:466582-467077		Transcription factor TFIID (or TATA-binding protein, TBP)	3.3e-06	58.5	Hymenoptera		14	P:GO:0006367; P:GO:0010628; P:GO:0006384; F:GO:0001003; F:GO:0061629; P:GO:0045944; F:GO:0000978; P:GO:0042797; C:GO:0005700; P:GO:0009792; F:GO:0001093; C:GO:0005669; F:GO:0001092; F:GO:1901363	F:TFIIB-class transcription factor binding; F:TFIIA-class transcription factor complex binding; P:tRNA transcription by RNA polymerase III; F:RNA polymerase III type 2 promoter sequence-specific DNA binding; C:polytene chromosome; C:transcription factor TFIID complex; F:RNA polymerase II-specific DNA-binding transcription factor binding; P:transcription initiation at RNA polymerase III promoter; …	K03120	map03022,map05016,map05165,map05166,map05168,map05169,map05203
COG,KOG,ENOG	exon::Ttru_Chr1:515905-516148		Thiamin pyrophosphokinase, vitamin B1 binding domain	4.7e-06	57	Paraneoptera	EC:2.7.6.2	2	F:GO:0004788; P:GO:0009229	F:thiamine diphosphokinase activity; P:thiamine diphosphate biosynthetic process	K00949	map00730,map01100
COG,KOG,ENOG	exon::Ttru_Chr1:516241-516472	TPK1	Thiamin pyrophosphokinase 1	0.00018	51.6	Actinopterygii	EC:2.7.6.2	5	F:GO:0004788; P:GO:0006772; P:GO:0006805; C:GO:0005829; P:GO:0009229	F:thiamine diphosphokinase activity; P:thiamine metabolic process; P:xenobiotic metabolic process; C:cytosol; P:thiamine diphosphate biosynthetic process	K00949	map00730,map01100
COG,KOG,ENOG	CDS::Ttru_Chr1:515905-516148		Thiamin pyrophosphokinase, vitamin B1 binding domain	4.7e-06	57	Paraneoptera	EC:2.7.6.2	2	F:GO:0004788; P:GO:0009229	F:thiamine diphosphokinase activity; P:thiamine diphosphate biosynthetic process	K00949	map00730,map01100
COG,KOG,ENOG	CDS::Ttru_Chr1:516241-516472	TPK1	Thiamin pyrophosphokinase 1	0.00018	51.6	Actinopterygii	EC:2.7.6.2	5	F:GO:0004788; P:GO:0006772; P:GO:0006805; C:GO:0005829; P:GO:0009229	F:thiamine diphosphokinase activity; P:thiamine metabolic process; P:xenobiotic metabolic process; C:cytosol; P:thiamine diphosphate biosynthetic process	K00949	map00730,map01100
KOG,ENOG	gene::Ttru_Chr1:518495-519312		Protein phosphatase inhibitor activity. It is involved in the biological process described with regulation of signal transduction	3.8e-07	60.5	Arthropoda		4	F:GO:0004864; C:GO:0000164; F:GO:0008157; P:GO:0032515	F:protein phosphatase inhibitor activity; C:protein phosphatase type 1 complex; P:negative regulation of phosphoprotein phosphatase activity; F:protein phosphatase 1 binding	K16833
KOG,ENOG	mRNA::Ttru_Chr1:518495-519312		Protein phosphatase inhibitor activity. It is involved in the biological process described with regulation of signal transduction	3.8e-07	60.5	Arthropoda		4	F:GO:0004864; C:GO:0000164; F:GO:0008157; P:GO:0032515	F:protein phosphatase inhibitor activity; C:protein phosphatase type 1 complex; P:negative regulation of phosphoprotein phosphatase activity; F:protein phosphatase 1 binding	K16833
KOG,ENOG	exon::Ttru_Chr1:518495-518587		Protein phosphatase inhibitor activity. It is involved in the biological process described with regulation of signal transduction	6e-07	58.5	Arthropoda		4	F:GO:0004864; C:GO:0000164; F:GO:0008157; P:GO:0032515	F:protein phosphatase inhibitor activity; C:protein phosphatase type 1 complex; P:negative regulation of phosphoprotein phosphatase activity; F:protein phosphatase 1 binding	K16833
KOG,ENOG	CDS::Ttru_Chr1:518495-518587		Protein phosphatase inhibitor activity. It is involved in the biological process described with regulation of signal transduction	6e-07	58.5	Arthropoda		4	F:GO:0004864; C:GO:0000164; F:GO:0008157; P:GO:0032515	F:protein phosphatase inhibitor activity; C:protein phosphatase type 1 complex; P:negative regulation of phosphoprotein phosphatase activity; F:protein phosphatase 1 binding	K16833
COG,KOG,ENOG	gene::Ttru_Chr1:531330-535362		It is involved in the biological process described with proteolysis	4.3e-217	760.4	Arthropoda		1	C:GO:0005739	C:mitochondrion	K08955	map04139
COG,KOG,ENOG	mRNA::Ttru_Chr1:531330-535362		It is involved in the biological process described with proteolysis	4.3e-217	760.4	Arthropoda		1	C:GO:0005739	C:mitochondrion	K08955	map04139
COG,KOG,ENOG	exon::Ttru_Chr1:534697-534805		It is involved in the biological process described with proteolysis	0.07	41.2	Arthropoda		1	C:GO:0005739	C:mitochondrion	K08955	map04139
COG,KOG,ENOG	CDS::Ttru_Chr1:534697-534805		It is involved in the biological process described with proteolysis	0.07	41.2	Arthropoda		1	C:GO:0005739	C:mitochondrion	K08955	map04139
COG,KOG,ENOG	CDS::Ttru_Chr1:534884-535034		It is involved in the biological process described with proteolysis	5.9e-13	79	Arthropoda		1	C:GO:0005739	C:mitochondrion	K08955	map04139
ENOG	gene::Ttru_Chr1:567942-573622		Histone-lysine N-methyltransferase SETMAR-like	1.9e-09	68.2	Metazoa		0
ENOG	mRNA::Ttru_Chr1:567942-573622		Histone-lysine N-methyltransferase SETMAR-like	1.9e-09	68.2	Metazoa		0
KOG,ENOG	exon::Ttru_Chr1:590355-590484		protein serine threonine kinase activity. It is involved in the biological process described with protein phosphorylation	4.8e-10	68.9	Arthropoda	EC:2.7.11.1	3	C:GO:0005929; F:GO:0004674; P:GO:0006468	C:cilium; P:protein phosphorylation; F:protein serine/threonine kinase activity	K20877
KOG,ENOG	exon::Ttru_Chr1:590570-590788		protein serine threonine kinase activity. It is involved in the biological process described with protein phosphorylation	2.3e-27	127.5	Arthropoda	EC:2.7.11.1	3	C:GO:0005929; F:GO:0004674; P:GO:0006468	C:cilium; P:protein phosphorylation; F:protein serine/threonine kinase activity	K20877
KOG,ENOG	exon::Ttru_Chr1:591312-592149		protein serine threonine kinase activity. It is involved in the biological process described with protein phosphorylation	2.6e-149	534.6	Arthropoda	EC:2.7.11.1	3	C:GO:0005929; F:GO:0004674; P:GO:0006468	C:cilium; P:protein phosphorylation; F:protein serine/threonine kinase activity	K20877
KOG,ENOG	exon::Ttru_Chr1:592220-592368		protein serine threonine kinase activity. It is involved in the biological process described with protein phosphorylation	1.6e-17	94.4	Arthropoda	EC:2.7.11.1	3	C:GO:0005929; F:GO:0004674; P:GO:0006468	C:cilium; P:protein phosphorylation; F:protein serine/threonine kinase activity	K20877
KOG,ENOG	CDS::Ttru_Chr1:589446-589585		protein serine threonine kinase activity. It is involved in the biological process described with protein phosphorylation	6.8e-18	95.5	Arthropoda	EC:2.7.11.1	3	C:GO:0005929; F:GO:0004674; P:GO:0006468	C:cilium; P:protein phosphorylation; F:protein serine/threonine kinase activity	K20877
KOG,ENOG	CDS::Ttru_Chr1:590355-590484		protein serine threonine kinase activity. It is involved in the biological process described with protein phosphorylation	4.8e-10	68.9	Arthropoda	EC:2.7.11.1	3	C:GO:0005929; F:GO:0004674; P:GO:0006468	C:cilium; P:protein phosphorylation; F:protein serine/threonine kinase activity	K20877
KOG,ENOG	CDS::Ttru_Chr1:590570-590788		protein serine threonine kinase activity. It is involved in the biological process described with protein phosphorylation	2.3e-27	127.5	Arthropoda	EC:2.7.11.1	3	C:GO:0005929; F:GO:0004674; P:GO:0006468	C:cilium; P:protein phosphorylation; F:protein serine/threonine kinase activity	K20877
KOG,ENOG	CDS::Ttru_Chr1:591312-592149		protein serine threonine kinase activity. It is involved in the biological process described with protein phosphorylation	2.6e-149	534.6	Arthropoda	EC:2.7.11.1	3	C:GO:0005929; F:GO:0004674; P:GO:0006468	C:cilium; P:protein phosphorylation; F:protein serine/threonine kinase activity	K20877
KOG,ENOG	CDS::Ttru_Chr1:592220-592368		protein serine threonine kinase activity. It is involved in the biological process described with protein phosphorylation	1.6e-17	94.4	Arthropoda	EC:2.7.11.1	3	C:GO:0005929; F:GO:0004674; P:GO:0006468	C:cilium; P:protein phosphorylation; F:protein serine/threonine kinase activity	K20877
COG,KOG,ENOG	gene::Ttru_Chr1:598446-599737		Methyltransferase domain	2e-97	361.7	Arthropoda		0
COG,KOG,ENOG	mRNA::Ttru_Chr1:598446-599737		Methyltransferase domain	2e-97	361.7	Arthropoda		0
COG,KOG,ENOG	exon::Ttru_Chr1:598989-599737		Methyltransferase domain	2e-97	361.7	Arthropoda		0
COG,KOG,ENOG	CDS::Ttru_Chr1:598556-598841		Methyltransferase domain	3e-44	184.1	Arthropoda		0
COG,KOG,ENOG	CDS::Ttru_Chr1:598989-599544		Methyltransferase domain	2e-97	361.7	Arthropoda		0
COG,KOG,ENOG	gene::Ttru_Chr1:602605-607821		Glycosyl hydrolases family 31	5e-182	643.7	Arthropoda	EC:3.2.1.20; EC:3.2.1.3	0			K12047,K12316	map00052,map00500,map01100,map04142,map04973
COG,KOG,ENOG	mRNA::Ttru_Chr1:602605-607821		Glycosyl hydrolases family 31	5e-182	643.7	Arthropoda	EC:3.2.1.20; EC:3.2.1.3	0			K12047,K12316	map00052,map00500,map01100,map04142,map04973
COG,KOG,ENOG	exon::Ttru_Chr1:602605-602864		Glycosyl hydrolases family 31	3.2e-22	110.5	Arthropoda	EC:3.2.1.20; EC:3.2.1.3	0			K12047,K12316	map00052,map00500,map01100,map04142,map04973
COG,KOG,ENOG	exon::Ttru_Chr1:604052-604471		Glycosyl hydrolases family 31	1e-65	255.8	Arthropoda	EC:3.2.1.20; EC:3.2.1.3	0			K12047,K12316	map00052,map00500,map01100,map04142,map04973
COG,KOG,ENOG	exon::Ttru_Chr1:605872-607821		Glycosyl hydrolases family 31	2.2e-23	114.4	Arthropoda	EC:3.2.1.20; EC:3.2.1.3	0			K12047,K12316	map00052,map00500,map01100,map04142,map04973
COG,KOG,ENOG	CDS::Ttru_Chr1:602692-602864		Glycosyl hydrolases family 31	4.3e-22	109.8	Arthropoda	EC:3.2.1.20; EC:3.2.1.3	0			K12047,K12316	map00052,map00500,map01100,map04142,map04973
COG,KOG,ENOG	CDS::Ttru_Chr1:604052-604471		Glycosyl hydrolases family 31	1e-65	255.8	Arthropoda	EC:3.2.1.20; EC:3.2.1.3	0			K12047,K12316	map00052,map00500,map01100,map04142,map04973
COG,KOG,ENOG	CDS::Ttru_Chr1:605872-606094		Glycosyl hydrolases family 31	2.2e-23	114.4	Arthropoda	EC:3.2.1.20; EC:3.2.1.3	0			K12047,K12316	map00052,map00500,map01100,map04142,map04973
COG,KOG,ENOG	exon::Ttru_Chr1:612468-613028		Type I phosphodiesterase / nucleotide pyrophosphatase	2.4e-98	364.8	Arthropoda		0			K18398
COG,KOG,ENOG	CDS::Ttru_Chr1:611726-612122		Type I phosphodiesterase / nucleotide pyrophosphatase	1.6e-67	261.9	Arthropoda		0			K18398
COG,KOG,ENOG	CDS::Ttru_Chr1:612468-613028		Type I phosphodiesterase / nucleotide pyrophosphatase	2.4e-98	364.8	Arthropoda		0			K18398
KOG,ENOG	exon::Ttru_Chr1:626485-626680		It is involved in the biological process described with protein phosphorylation	2.3e-26	124	Arthropoda	EC:2.7.11.22	6	P:GO:0000281; C:GO:0005634; C:GO:0005737; F:GO:0004693; P:GO:0051726; P:GO:0006468	P:mitotic cytokinesis; F:cyclin-dependent protein serine/threonine kinase activity; P:regulation of cell cycle; C:cytoplasm; C:nucleus; P:protein phosphorylation	K08824
KOG,ENOG	exon::Ttru_Chr1:626867-627431		It is involved in the biological process described with protein phosphorylation	2.2e-107	394.8	Arthropoda	EC:2.7.11.22	6	P:GO:0000281; C:GO:0005634; C:GO:0005737; F:GO:0004693; P:GO:0051726; P:GO:0006468	P:mitotic cytokinesis; F:cyclin-dependent protein serine/threonine kinase activity; P:regulation of cell cycle; C:cytoplasm; C:nucleus; P:protein phosphorylation	K08824
KOG,ENOG	exon::Ttru_Chr1:627629-628043		It is involved in the biological process described with protein phosphorylation	3.5e-20	103.2	Arthropoda	EC:2.7.11.22	6	P:GO:0000281; C:GO:0005634; C:GO:0005737; F:GO:0004693; P:GO:0051726; P:GO:0006468	P:mitotic cytokinesis; F:cyclin-dependent protein serine/threonine kinase activity; P:regulation of cell cycle; C:cytoplasm; C:nucleus; P:protein phosphorylation	K08824
KOG,ENOG	CDS::Ttru_Chr1:626485-626680		It is involved in the biological process described with protein phosphorylation	2.3e-26	124	Arthropoda	EC:2.7.11.22	6	P:GO:0000281; C:GO:0005634; C:GO:0005737; F:GO:0004693; P:GO:0051726; P:GO:0006468	P:mitotic cytokinesis; F:cyclin-dependent protein serine/threonine kinase activity; P:regulation of cell cycle; C:cytoplasm; C:nucleus; P:protein phosphorylation	K08824
KOG,ENOG	CDS::Ttru_Chr1:626867-627431		It is involved in the biological process described with protein phosphorylation	2.2e-107	394.8	Arthropoda	EC:2.7.11.22	6	P:GO:0000281; C:GO:0005634; C:GO:0005737; F:GO:0004693; P:GO:0051726; P:GO:0006468	P:mitotic cytokinesis; F:cyclin-dependent protein serine/threonine kinase activity; P:regulation of cell cycle; C:cytoplasm; C:nucleus; P:protein phosphorylation	K08824
KOG,ENOG	CDS::Ttru_Chr1:627629-627791		It is involved in the biological process described with protein phosphorylation	3.5e-20	103.2	Arthropoda	EC:2.7.11.22	6	P:GO:0000281; C:GO:0005634; C:GO:0005737; F:GO:0004693; P:GO:0051726; P:GO:0006468	P:mitotic cytokinesis; F:cyclin-dependent protein serine/threonine kinase activity; P:regulation of cell cycle; C:cytoplasm; C:nucleus; P:protein phosphorylation	K08824
COG,KOG	gene::Ttru_Chr1:633787-635351		serine-type endopeptidase activity	3e-74	284.6	Eukaryota		0			K03992	map04610,map05150
COG,KOG	mRNA::Ttru_Chr1:633787-635351		serine-type endopeptidase activity	3e-74	284.6	Eukaryota		0			K03992	map04610,map05150
COG,KOG	CDS::Ttru_Chr1:633810-633883		serine-type endopeptidase activity	0.0025	46.2	Eukaryota		0			K03992	map04610,map05150
KOG	exon::Ttru_Chr1:639340-639865		transferase activity, transferring acyl groups	1.7e-82	312	Eukaryota		0			K18404
KOG	CDS::Ttru_Chr1:637001-637311		transferase activity, transferring acyl groups	1.2e-49	202.2	Eukaryota		0			K18404
KOG	CDS::Ttru_Chr1:639340-639865		transferase activity, transferring acyl groups	1.7e-82	312	Eukaryota		0			K18404
COG,KOG,ENOG	gene::Ttru_Chr1:640284-645470	Dctn1	microtubule binding	0	1594.7	Arthropoda		34	P:GO:0051383; P:GO:0034501; P:GO:0097480; C:GO:0000776; F:GO:0008017; F:GO:0070840; C:GO:0061176; P:GO:1990049; C:GO:0031616; P:GO:0065008; P:GO:0099003; C:GO:1904115; P:GO:0043933; P:GO:0007349; C:GO:0030496; P:GO:0001709; F:GO:0045505; P:GO:0035011; P:GO:0016330; P:GO:0051028; P:GO:0045198; P:GO:0051642; C:GO:0005818; P:GO:0051299; P:GO:0051256; P:GO:0006886; P:GO:0019896; P:GO:0061670; P:GO:00…	P:cell fate determination; P:cellularization; P:centrosome separation; P:peptide transport; C:kinetochore; P:establishment of epithelial cell apical/basal polarity; P:establishment of synaptic vesicle localization; P:centrosome localization; P:protein localization to kinetochore; C:type Ib terminal bouton; P:mitotic spindle midzone assembly; P:retrograde neuronal dense core vesicle transport; P:a…	K04648	map04962,map05016
COG,KOG,ENOG	mRNA::Ttru_Chr1:640284-645470	Dctn1	microtubule binding	0	1594.7	Arthropoda		34	P:GO:0051383; P:GO:0034501; P:GO:0097480; C:GO:0000776; F:GO:0008017; F:GO:0070840; C:GO:0061176; P:GO:1990049; C:GO:0031616; P:GO:0065008; P:GO:0099003; C:GO:1904115; P:GO:0043933; P:GO:0007349; C:GO:0030496; P:GO:0001709; F:GO:0045505; P:GO:0035011; P:GO:0016330; P:GO:0051028; P:GO:0045198; P:GO:0051642; C:GO:0005818; P:GO:0051299; P:GO:0051256; P:GO:0006886; P:GO:0019896; P:GO:0061670; P:GO:00…	P:cell fate determination; P:cellularization; P:centrosome separation; P:peptide transport; C:kinetochore; P:establishment of epithelial cell apical/basal polarity; P:establishment of synaptic vesicle localization; P:centrosome localization; P:protein localization to kinetochore; C:type Ib terminal bouton; P:mitotic spindle midzone assembly; P:retrograde neuronal dense core vesicle transport; P:a…	K04648	map04962,map05016
COG,KOG,ENOG	exon::Ttru_Chr1:640284-643285	Dctn1	microtubule binding	0	1567.7	Arthropoda		34	P:GO:0051383; P:GO:0034501; P:GO:0097480; C:GO:0000776; F:GO:0008017; F:GO:0070840; C:GO:0061176; P:GO:1990049; C:GO:0031616; P:GO:0065008; P:GO:0099003; C:GO:1904115; P:GO:0043933; P:GO:0007349; C:GO:0030496; P:GO:0001709; F:GO:0045505; P:GO:0035011; P:GO:0016330; P:GO:0051028; P:GO:0045198; P:GO:0051642; C:GO:0005818; P:GO:0051299; P:GO:0051256; P:GO:0006886; P:GO:0019896; P:GO:0061670; P:GO:00…	P:cell fate determination; P:cellularization; P:centrosome separation; P:peptide transport; C:kinetochore; P:establishment of epithelial cell apical/basal polarity; P:establishment of synaptic vesicle localization; P:centrosome localization; P:protein localization to kinetochore; C:type Ib terminal bouton; P:mitotic spindle midzone assembly; P:retrograde neuronal dense core vesicle transport; P:a…	K04648	map04962,map05016
COG,KOG,ENOG	CDS::Ttru_Chr1:640284-643285	Dctn1	microtubule binding	0	1567.7	Arthropoda		34	P:GO:0051383; P:GO:0034501; P:GO:0097480; C:GO:0000776; F:GO:0008017; F:GO:0070840; C:GO:0061176; P:GO:1990049; C:GO:0031616; P:GO:0065008; P:GO:0099003; C:GO:1904115; P:GO:0043933; P:GO:0007349; C:GO:0030496; P:GO:0001709; F:GO:0045505; P:GO:0035011; P:GO:0016330; P:GO:0051028; P:GO:0045198; P:GO:0051642; C:GO:0005818; P:GO:0051299; P:GO:0051256; P:GO:0006886; P:GO:0019896; P:GO:0061670; P:GO:00…	P:cell fate determination; P:cellularization; P:centrosome separation; P:peptide transport; C:kinetochore; P:establishment of epithelial cell apical/basal polarity; P:establishment of synaptic vesicle localization; P:centrosome localization; P:protein localization to kinetochore; C:type Ib terminal bouton; P:mitotic spindle midzone assembly; P:retrograde neuronal dense core vesicle transport; P:a…	K04648	map04962,map05016
COG,KOG,ENOG	gene::Ttru_Chr1:645929-649641	fbl	pantothenate kinase activity. It is involved in the biological process described with coenzyme A biosynthetic process	1.4e-150	539.3	Arthropoda	EC:2.7.1.33	23	C:GO:0005819; P:GO:0007476; P:GO:0032465; P:GO:0007059; P:GO:0051321; P:GO:0015937; P:GO:0000278; P:GO:0065008; P:GO:0006979; P:GO:0071480; P:GO:0044703; P:GO:0040011; P:GO:0016310; C:GO:0005886; P:GO:0048731; P:GO:0060562; P:GO:0061024; P:GO:0045475; P:GO:0048477; P:GO:0007283; F:GO:0004594; C:GO:0005737; P:GO:0070328	P:locomotor rhythm; P:response to oxidative stress; P:epithelial tube morphogenesis; C:cytoplasm; P:chromosome segregation; P:imaginal disc-derived wing morphogenesis; P:coenzyme A biosynthetic process; C:plasma membrane; P:multi-organism reproductive process; P:regulation of biological quality; P:membrane organization; P:regulation of cytokinesis; C:spindle; P:locomotion; P:phosphorylation; P:tr…	K09680	map00770,map01100
COG,KOG,ENOG	mRNA::Ttru_Chr1:645929-649641	fbl	pantothenate kinase activity. It is involved in the biological process described with coenzyme A biosynthetic process	1.4e-150	539.3	Arthropoda	EC:2.7.1.33	23	C:GO:0005819; P:GO:0007476; P:GO:0032465; P:GO:0007059; P:GO:0051321; P:GO:0015937; P:GO:0000278; P:GO:0065008; P:GO:0006979; P:GO:0071480; P:GO:0044703; P:GO:0040011; P:GO:0016310; C:GO:0005886; P:GO:0048731; P:GO:0060562; P:GO:0061024; P:GO:0045475; P:GO:0048477; P:GO:0007283; F:GO:0004594; C:GO:0005737; P:GO:0070328	P:locomotor rhythm; P:response to oxidative stress; P:epithelial tube morphogenesis; C:cytoplasm; P:chromosome segregation; P:imaginal disc-derived wing morphogenesis; P:coenzyme A biosynthetic process; C:plasma membrane; P:multi-organism reproductive process; P:regulation of biological quality; P:membrane organization; P:regulation of cytokinesis; C:spindle; P:locomotion; P:phosphorylation; P:tr…	K09680	map00770,map01100
COG,KOG,ENOG	mRNA::Ttru_Chr1:647486-649641	fbl	pantothenate kinase activity. It is involved in the biological process described with coenzyme A biosynthetic process	1.2e-150	539.3	Arthropoda	EC:2.7.1.33	23	C:GO:0005819; P:GO:0007476; P:GO:0032465; P:GO:0007059; P:GO:0051321; P:GO:0015937; P:GO:0000278; P:GO:0065008; P:GO:0006979; P:GO:0071480; P:GO:0044703; P:GO:0040011; P:GO:0016310; C:GO:0005886; P:GO:0048731; P:GO:0060562; P:GO:0061024; P:GO:0045475; P:GO:0048477; P:GO:0007283; F:GO:0004594; C:GO:0005737; P:GO:0070328	P:locomotor rhythm; P:response to oxidative stress; P:epithelial tube morphogenesis; C:cytoplasm; P:chromosome segregation; P:imaginal disc-derived wing morphogenesis; P:coenzyme A biosynthetic process; C:plasma membrane; P:multi-organism reproductive process; P:regulation of biological quality; P:membrane organization; P:regulation of cytokinesis; C:spindle; P:locomotion; P:phosphorylation; P:tr…	K09680	map00770,map01100
COG,KOG,ENOG	CDS::Ttru_Chr1:647582-648361	fbl	pantothenate kinase activity. It is involved in the biological process described with coenzyme A biosynthetic process	5e-150	537	Arthropoda	EC:2.7.1.33	23	C:GO:0005819; P:GO:0007476; P:GO:0032465; P:GO:0007059; P:GO:0051321; P:GO:0015937; P:GO:0000278; P:GO:0065008; P:GO:0006979; P:GO:0071480; P:GO:0044703; P:GO:0040011; P:GO:0016310; C:GO:0005886; P:GO:0048731; P:GO:0060562; P:GO:0061024; P:GO:0045475; P:GO:0048477; P:GO:0007283; F:GO:0004594; C:GO:0005737; P:GO:0070328	P:locomotor rhythm; P:response to oxidative stress; P:epithelial tube morphogenesis; C:cytoplasm; P:chromosome segregation; P:imaginal disc-derived wing morphogenesis; P:coenzyme A biosynthetic process; C:plasma membrane; P:multi-organism reproductive process; P:regulation of biological quality; P:membrane organization; P:regulation of cytokinesis; C:spindle; P:locomotion; P:phosphorylation; P:tr…	K09680	map00770,map01100
COG,KOG,ENOG	exon::Ttru_Chr1:647486-648361	fbl	pantothenate kinase activity. It is involved in the biological process described with coenzyme A biosynthetic process	7.3e-150	536.6	Arthropoda	EC:2.7.1.33	23	C:GO:0005819; P:GO:0007476; P:GO:0032465; P:GO:0007059; P:GO:0051321; P:GO:0015937; P:GO:0000278; P:GO:0065008; P:GO:0006979; P:GO:0071480; P:GO:0044703; P:GO:0040011; P:GO:0016310; C:GO:0005886; P:GO:0048731; P:GO:0060562; P:GO:0061024; P:GO:0045475; P:GO:0048477; P:GO:0007283; F:GO:0004594; C:GO:0005737; P:GO:0070328	P:locomotor rhythm; P:response to oxidative stress; P:epithelial tube morphogenesis; C:cytoplasm; P:chromosome segregation; P:imaginal disc-derived wing morphogenesis; P:coenzyme A biosynthetic process; C:plasma membrane; P:multi-organism reproductive process; P:regulation of biological quality; P:membrane organization; P:regulation of cytokinesis; C:spindle; P:locomotion; P:phosphorylation; P:tr…	K09680	map00770,map01100
COG,KOG,ENOG	CDS::Ttru_Chr1:647486-648361	fbl	pantothenate kinase activity. It is involved in the biological process described with coenzyme A biosynthetic process	7.3e-150	536.6	Arthropoda	EC:2.7.1.33	23	C:GO:0005819; P:GO:0007476; P:GO:0032465; P:GO:0007059; P:GO:0051321; P:GO:0015937; P:GO:0000278; P:GO:0065008; P:GO:0006979; P:GO:0071480; P:GO:0044703; P:GO:0040011; P:GO:0016310; C:GO:0005886; P:GO:0048731; P:GO:0060562; P:GO:0061024; P:GO:0045475; P:GO:0048477; P:GO:0007283; F:GO:0004594; C:GO:0005737; P:GO:0070328	P:locomotor rhythm; P:response to oxidative stress; P:epithelial tube morphogenesis; C:cytoplasm; P:chromosome segregation; P:imaginal disc-derived wing morphogenesis; P:coenzyme A biosynthetic process; C:plasma membrane; P:multi-organism reproductive process; P:regulation of biological quality; P:membrane organization; P:regulation of cytokinesis; C:spindle; P:locomotion; P:phosphorylation; P:tr…	K09680	map00770,map01100
COG,KOG,ENOG	gene::Ttru_Chr1:670074-673517	Aps	hydrolase activity	7.3e-20	103.2	Arthropoda	EC:3.6.1.52	17	F:GO:0000298; P:GO:0034404; P:GO:0055088; P:GO:0009169; P:GO:1901907; P:GO:0065008; F:GO:0034432; F:GO:0034431; P:GO:1901911; P:GO:0042593; P:GO:0071543; P:GO:0042594; C:GO:0005634; P:GO:1901909; F:GO:0004551; F:GO:0008486; C:GO:0005737	F:dinucleotide phosphatase activity; P:adenosine 5'-(hexahydrogen pentaphosphate) catabolic process; P:nucleobase-containing small molecule biosynthetic process; F:diphosphoinositol-polyphosphate diphosphatase activity; C:cytoplasm; F:bis(5'-adenosyl)-hexaphosphatase activity; P:response to starvation; F:bis(5'-adenosyl)-pentaphosphatase activity; P:diadenosine pentaphosphate catabolic process; P…	K07766
COG,KOG,ENOG	mRNA::Ttru_Chr1:670074-673517	Aps	hydrolase activity	7.3e-20	103.2	Arthropoda	EC:3.6.1.52	17	F:GO:0000298; P:GO:0034404; P:GO:0055088; P:GO:0009169; P:GO:1901907; P:GO:0065008; F:GO:0034432; F:GO:0034431; P:GO:1901911; P:GO:0042593; P:GO:0071543; P:GO:0042594; C:GO:0005634; P:GO:1901909; F:GO:0004551; F:GO:0008486; C:GO:0005737	F:dinucleotide phosphatase activity; P:adenosine 5'-(hexahydrogen pentaphosphate) catabolic process; P:nucleobase-containing small molecule biosynthetic process; F:diphosphoinositol-polyphosphate diphosphatase activity; C:cytoplasm; F:bis(5'-adenosyl)-hexaphosphatase activity; P:response to starvation; F:bis(5'-adenosyl)-pentaphosphatase activity; P:diadenosine pentaphosphate catabolic process; P…	K07766
COG,KOG,ENOG	CDS::Ttru_Chr1:672051-672150	Aps	hydrolase activity	9.3e-09	64.7	Arthropoda	EC:3.6.1.52	17	F:GO:0000298; P:GO:0034404; P:GO:0055088; P:GO:0009169; P:GO:1901907; P:GO:0065008; F:GO:0034432; F:GO:0034431; P:GO:1901911; P:GO:0042593; P:GO:0071543; P:GO:0042594; C:GO:0005634; P:GO:1901909; F:GO:0004551; F:GO:0008486; C:GO:0005737	F:dinucleotide phosphatase activity; P:adenosine 5'-(hexahydrogen pentaphosphate) catabolic process; P:nucleobase-containing small molecule biosynthetic process; F:diphosphoinositol-polyphosphate diphosphatase activity; C:cytoplasm; F:bis(5'-adenosyl)-hexaphosphatase activity; P:response to starvation; F:bis(5'-adenosyl)-pentaphosphatase activity; P:diadenosine pentaphosphate catabolic process; P…	K07766
KOG	gene::Ttru_Chr1:673802-674939		galactosyltransferase activity	2.3e-143	515.4	Eukaryota	EC:2.4.1.86	0			K03877,K07819	map00601,map00603,map01100
KOG	mRNA::Ttru_Chr1:673802-674939		galactosyltransferase activity	2.3e-143	515.4	Eukaryota	EC:2.4.1.86	0			K03877,K07819	map00601,map00603,map01100
KOG	exon::Ttru_Chr1:673802-674939		galactosyltransferase activity	2.3e-143	515.4	Eukaryota	EC:2.4.1.86	0			K03877,K07819	map00601,map00603,map01100
KOG	CDS::Ttru_Chr1:673802-674939		galactosyltransferase activity	2.3e-143	515.4	Eukaryota	EC:2.4.1.86	0			K03877,K07819	map00601,map00603,map01100
KOG,ENOG	CDS::Ttru_Chr1:676569-676807	gt	sequence-specific DNA binding. It is involved in the biological process described with regulation of transcription, DNA-templated	1.2e-09	68.9	Arthropoda		17	P:GO:0007411; P:GO:0010628; P:GO:0007431; P:GO:0007362; P:GO:0010629; F:GO:0001228; P:GO:0000122; P:GO:0006935; P:GO:0040015; P:GO:0045944; F:GO:0000978; P:GO:0035271; C:GO:0005634; P:GO:0008361; P:GO:0007381; P:GO:0008293; F:GO:1901363	P:ring gland development; P:negative regulation of transcription by RNA polymerase II; P:torso signaling pathway; F:DNA-binding transcription activator activity, RNA polymerase II-specific; P:salivary gland development; P:specification of segmental identity, labial segment; P:negative regulation of multicellular organism growth; F:heterocyclic compound binding; P:negative regulation of gene expre…	K09062
KOG,ENOG	gene::Ttru_Chr1:680892-684432		activity. It is involved in the biological process described with ion transport	1.7e-108	398.7	Arthropoda		13	C:GO:0005929; C:GO:0016020; P:GO:0007165; P:GO:0034220; F:GO:0015276; P:GO:0009649; F:GO:0022839; F:GO:0015026; P:GO:0019226; F:GO:0015318; P:GO:0050911; P:GO:0010378; C:GO:0071683	F:ligand-gated monoatomic ion channel activity; F:monoatomic ion-gated channel activity; C:membrane; P:signal transduction; F:coreceptor activity; F:inorganic molecular entity transmembrane transporter activity; C:cilium; P:temperature compensation of the circadian clock; C:sensory dendrite; P:entrainment of circadian clock; P:detection of chemical stimulus involved in sensory perception of smell…	K05313
KOG,ENOG	mRNA::Ttru_Chr1:680892-684432		activity. It is involved in the biological process described with ion transport	1.7e-108	398.7	Arthropoda		13	C:GO:0005929; C:GO:0016020; P:GO:0007165; P:GO:0034220; F:GO:0015276; P:GO:0009649; F:GO:0022839; F:GO:0015026; P:GO:0019226; F:GO:0015318; P:GO:0050911; P:GO:0010378; C:GO:0071683	F:ligand-gated monoatomic ion channel activity; F:monoatomic ion-gated channel activity; C:membrane; P:signal transduction; F:coreceptor activity; F:inorganic molecular entity transmembrane transporter activity; C:cilium; P:temperature compensation of the circadian clock; C:sensory dendrite; P:entrainment of circadian clock; P:detection of chemical stimulus involved in sensory perception of smell…	K05313
KOG,ENOG	exon::Ttru_Chr1:680892-680977		activity. It is involved in the biological process described with ion transport	0.0029	46.2	Arthropoda		13	C:GO:0005929; C:GO:0016020; P:GO:0007165; P:GO:0034220; F:GO:0015276; P:GO:0009649; F:GO:0022839; F:GO:0015026; P:GO:0019226; F:GO:0015318; P:GO:0050911; P:GO:0010378; C:GO:0071683	F:ligand-gated monoatomic ion channel activity; F:monoatomic ion-gated channel activity; C:membrane; P:signal transduction; F:coreceptor activity; F:inorganic molecular entity transmembrane transporter activity; C:cilium; P:temperature compensation of the circadian clock; C:sensory dendrite; P:entrainment of circadian clock; P:detection of chemical stimulus involved in sensory perception of smell…	K05313
KOG,ENOG	exon::Ttru_Chr1:681814-682438		activity. It is involved in the biological process described with ion transport	1.4e-115	422.2	Arthropoda		13	C:GO:0005929; C:GO:0016020; P:GO:0007165; P:GO:0034220; F:GO:0015276; P:GO:0009649; F:GO:0022839; F:GO:0015026; P:GO:0019226; F:GO:0015318; P:GO:0050911; P:GO:0010378; C:GO:0071683	F:ligand-gated monoatomic ion channel activity; F:monoatomic ion-gated channel activity; C:membrane; P:signal transduction; F:coreceptor activity; F:inorganic molecular entity transmembrane transporter activity; C:cilium; P:temperature compensation of the circadian clock; C:sensory dendrite; P:entrainment of circadian clock; P:detection of chemical stimulus involved in sensory perception of smell…	K05313
KOG,ENOG	exon::Ttru_Chr1:682771-682969		activity. It is involved in the biological process described with ion transport	2.8e-30	137.1	Arthropoda		13	C:GO:0005929; C:GO:0016020; P:GO:0007165; P:GO:0034220; F:GO:0015276; P:GO:0009649; F:GO:0022839; F:GO:0015026; P:GO:0019226; F:GO:0015318; P:GO:0050911; P:GO:0010378; C:GO:0071683	F:ligand-gated monoatomic ion channel activity; F:monoatomic ion-gated channel activity; C:membrane; P:signal transduction; F:coreceptor activity; F:inorganic molecular entity transmembrane transporter activity; C:cilium; P:temperature compensation of the circadian clock; C:sensory dendrite; P:entrainment of circadian clock; P:detection of chemical stimulus involved in sensory perception of smell…	K05313
KOG,ENOG	exon::Ttru_Chr1:683046-683246		activity. It is involved in the biological process described with ion transport	5.5e-26	122.9	Arthropoda		13	C:GO:0005929; C:GO:0016020; P:GO:0007165; P:GO:0034220; F:GO:0015276; P:GO:0009649; F:GO:0022839; F:GO:0015026; P:GO:0019226; F:GO:0015318; P:GO:0050911; P:GO:0010378; C:GO:0071683	F:ligand-gated monoatomic ion channel activity; F:monoatomic ion-gated channel activity; C:membrane; P:signal transduction; F:coreceptor activity; F:inorganic molecular entity transmembrane transporter activity; C:cilium; P:temperature compensation of the circadian clock; C:sensory dendrite; P:entrainment of circadian clock; P:detection of chemical stimulus involved in sensory perception of smell…	K05313
KOG,ENOG	CDS::Ttru_Chr1:680892-680977		activity. It is involved in the biological process described with ion transport	0.0029	46.2	Arthropoda		13	C:GO:0005929; C:GO:0016020; P:GO:0007165; P:GO:0034220; F:GO:0015276; P:GO:0009649; F:GO:0022839; F:GO:0015026; P:GO:0019226; F:GO:0015318; P:GO:0050911; P:GO:0010378; C:GO:0071683	F:ligand-gated monoatomic ion channel activity; F:monoatomic ion-gated channel activity; C:membrane; P:signal transduction; F:coreceptor activity; F:inorganic molecular entity transmembrane transporter activity; C:cilium; P:temperature compensation of the circadian clock; C:sensory dendrite; P:entrainment of circadian clock; P:detection of chemical stimulus involved in sensory perception of smell…	K05313
KOG,ENOG	CDS::Ttru_Chr1:681814-682438		activity. It is involved in the biological process described with ion transport	1.4e-115	422.2	Arthropoda		13	C:GO:0005929; C:GO:0016020; P:GO:0007165; P:GO:0034220; F:GO:0015276; P:GO:0009649; F:GO:0022839; F:GO:0015026; P:GO:0019226; F:GO:0015318; P:GO:0050911; P:GO:0010378; C:GO:0071683	F:ligand-gated monoatomic ion channel activity; F:monoatomic ion-gated channel activity; C:membrane; P:signal transduction; F:coreceptor activity; F:inorganic molecular entity transmembrane transporter activity; C:cilium; P:temperature compensation of the circadian clock; C:sensory dendrite; P:entrainment of circadian clock; P:detection of chemical stimulus involved in sensory perception of smell…	K05313
KOG,ENOG	CDS::Ttru_Chr1:682771-682969		activity. It is involved in the biological process described with ion transport	2.8e-30	137.1	Arthropoda		13	C:GO:0005929; C:GO:0016020; P:GO:0007165; P:GO:0034220; F:GO:0015276; P:GO:0009649; F:GO:0022839; F:GO:0015026; P:GO:0019226; F:GO:0015318; P:GO:0050911; P:GO:0010378; C:GO:0071683	F:ligand-gated monoatomic ion channel activity; F:monoatomic ion-gated channel activity; C:membrane; P:signal transduction; F:coreceptor activity; F:inorganic molecular entity transmembrane transporter activity; C:cilium; P:temperature compensation of the circadian clock; C:sensory dendrite; P:entrainment of circadian clock; P:detection of chemical stimulus involved in sensory perception of smell…	K05313
KOG,ENOG	CDS::Ttru_Chr1:683046-683246		activity. It is involved in the biological process described with ion transport	5.5e-26	122.9	Arthropoda		13	C:GO:0005929; C:GO:0016020; P:GO:0007165; P:GO:0034220; F:GO:0015276; P:GO:0009649; F:GO:0022839; F:GO:0015026; P:GO:0019226; F:GO:0015318; P:GO:0050911; P:GO:0010378; C:GO:0071683	F:ligand-gated monoatomic ion channel activity; F:monoatomic ion-gated channel activity; C:membrane; P:signal transduction; F:coreceptor activity; F:inorganic molecular entity transmembrane transporter activity; C:cilium; P:temperature compensation of the circadian clock; C:sensory dendrite; P:entrainment of circadian clock; P:detection of chemical stimulus involved in sensory perception of smell…	K05313
COG,KOG,ENOG	gene::Ttru_Chr1:686492-692120	Gli	Carboxylesterase family	1.8e-139	502.3	Arthropoda		25	C:GO:0045202; P:GO:0008039; P:GO:0097104; P:GO:0044703; C:GO:0061689; P:GO:0035151; P:GO:0097105; P:GO:0048488; P:GO:0061343; P:GO:0008065; C:GO:0005918; P:GO:0002066; P:GO:0007158; P:GO:0007298; P:GO:0051674; F:GO:0052689; P:GO:0040011; C:GO:0009986; P:GO:0048515; P:GO:0050804; P:GO:0019991; C:GO:0005886; P:GO:0060562; P:GO:0035321; F:GO:0042043	C:synapse; P:spermatid differentiation; P:synaptic target recognition; P:epithelial tube morphogenesis; P:border follicle cell migration; P:multi-organism reproductive process; P:synaptic vesicle endocytosis; P:neuron cell-cell adhesion; P:columnar/cuboidal epithelial cell development; P:septate junction assembly; P:modulation of chemical synaptic transmission; P:cell adhesion involved in heart m…
COG,KOG,ENOG	mRNA::Ttru_Chr1:686492-692120	Gli	Carboxylesterase family	1.8e-139	502.3	Arthropoda		25	C:GO:0045202; P:GO:0008039; P:GO:0097104; P:GO:0044703; C:GO:0061689; P:GO:0035151; P:GO:0097105; P:GO:0048488; P:GO:0061343; P:GO:0008065; C:GO:0005918; P:GO:0002066; P:GO:0007158; P:GO:0007298; P:GO:0051674; F:GO:0052689; P:GO:0040011; C:GO:0009986; P:GO:0048515; P:GO:0050804; P:GO:0019991; C:GO:0005886; P:GO:0060562; P:GO:0035321; F:GO:0042043	C:synapse; P:spermatid differentiation; P:synaptic target recognition; P:epithelial tube morphogenesis; P:border follicle cell migration; P:multi-organism reproductive process; P:synaptic vesicle endocytosis; P:neuron cell-cell adhesion; P:columnar/cuboidal epithelial cell development; P:septate junction assembly; P:modulation of chemical synaptic transmission; P:cell adhesion involved in heart m…
COG,KOG,ENOG	exon::Ttru_Chr1:687440-687587	Gli	Carboxylesterase family	0.012	43.5	Arthropoda		25	C:GO:0045202; P:GO:0008039; P:GO:0097104; P:GO:0044703; C:GO:0061689; P:GO:0035151; P:GO:0097105; P:GO:0048488; P:GO:0061343; P:GO:0008065; C:GO:0005918; P:GO:0002066; P:GO:0007158; P:GO:0007298; P:GO:0051674; F:GO:0052689; P:GO:0040011; C:GO:0009986; P:GO:0048515; P:GO:0050804; P:GO:0019991; C:GO:0005886; P:GO:0060562; P:GO:0035321; F:GO:0042043	C:synapse; P:spermatid differentiation; P:synaptic target recognition; P:epithelial tube morphogenesis; P:border follicle cell migration; P:multi-organism reproductive process; P:synaptic vesicle endocytosis; P:neuron cell-cell adhesion; P:columnar/cuboidal epithelial cell development; P:septate junction assembly; P:modulation of chemical synaptic transmission; P:cell adhesion involved in heart m…
COG,KOG,ENOG	exon::Ttru_Chr1:688390-688544	Gli	Carboxylesterase family	1.6e-15	87.4	Arthropoda		25	C:GO:0045202; P:GO:0008039; P:GO:0097104; P:GO:0044703; C:GO:0061689; P:GO:0035151; P:GO:0097105; P:GO:0048488; P:GO:0061343; P:GO:0008065; C:GO:0005918; P:GO:0002066; P:GO:0007158; P:GO:0007298; P:GO:0051674; F:GO:0052689; P:GO:0040011; C:GO:0009986; P:GO:0048515; P:GO:0050804; P:GO:0019991; C:GO:0005886; P:GO:0060562; P:GO:0035321; F:GO:0042043	C:synapse; P:spermatid differentiation; P:synaptic target recognition; P:epithelial tube morphogenesis; P:border follicle cell migration; P:multi-organism reproductive process; P:synaptic vesicle endocytosis; P:neuron cell-cell adhesion; P:columnar/cuboidal epithelial cell development; P:septate junction assembly; P:modulation of chemical synaptic transmission; P:cell adhesion involved in heart m…
COG,KOG,ENOG	exon::Ttru_Chr1:690177-690307	Gli	Carboxylesterase family	3.2e-17	93.2	Arthropoda		25	C:GO:0045202; P:GO:0008039; P:GO:0097104; P:GO:0044703; C:GO:0061689; P:GO:0035151; P:GO:0097105; P:GO:0048488; P:GO:0061343; P:GO:0008065; C:GO:0005918; P:GO:0002066; P:GO:0007158; P:GO:0007298; P:GO:0051674; F:GO:0052689; P:GO:0040011; C:GO:0009986; P:GO:0048515; P:GO:0050804; P:GO:0019991; C:GO:0005886; P:GO:0060562; P:GO:0035321; F:GO:0042043	C:synapse; P:spermatid differentiation; P:synaptic target recognition; P:epithelial tube morphogenesis; P:border follicle cell migration; P:multi-organism reproductive process; P:synaptic vesicle endocytosis; P:neuron cell-cell adhesion; P:columnar/cuboidal epithelial cell development; P:septate junction assembly; P:modulation of chemical synaptic transmission; P:cell adhesion involved in heart m…
COG,KOG,ENOG	CDS::Ttru_Chr1:687440-687587	Gli	Carboxylesterase family	0.012	43.5	Arthropoda		25	C:GO:0045202; P:GO:0008039; P:GO:0097104; P:GO:0044703; C:GO:0061689; P:GO:0035151; P:GO:0097105; P:GO:0048488; P:GO:0061343; P:GO:0008065; C:GO:0005918; P:GO:0002066; P:GO:0007158; P:GO:0007298; P:GO:0051674; F:GO:0052689; P:GO:0040011; C:GO:0009986; P:GO:0048515; P:GO:0050804; P:GO:0019991; C:GO:0005886; P:GO:0060562; P:GO:0035321; F:GO:0042043	C:synapse; P:spermatid differentiation; P:synaptic target recognition; P:epithelial tube morphogenesis; P:border follicle cell migration; P:multi-organism reproductive process; P:synaptic vesicle endocytosis; P:neuron cell-cell adhesion; P:columnar/cuboidal epithelial cell development; P:septate junction assembly; P:modulation of chemical synaptic transmission; P:cell adhesion involved in heart m…
COG,KOG,ENOG	CDS::Ttru_Chr1:688390-688544	Gli	Carboxylesterase family	1.6e-15	87.4	Arthropoda		25	C:GO:0045202; P:GO:0008039; P:GO:0097104; P:GO:0044703; C:GO:0061689; P:GO:0035151; P:GO:0097105; P:GO:0048488; P:GO:0061343; P:GO:0008065; C:GO:0005918; P:GO:0002066; P:GO:0007158; P:GO:0007298; P:GO:0051674; F:GO:0052689; P:GO:0040011; C:GO:0009986; P:GO:0048515; P:GO:0050804; P:GO:0019991; C:GO:0005886; P:GO:0060562; P:GO:0035321; F:GO:0042043	C:synapse; P:spermatid differentiation; P:synaptic target recognition; P:epithelial tube morphogenesis; P:border follicle cell migration; P:multi-organism reproductive process; P:synaptic vesicle endocytosis; P:neuron cell-cell adhesion; P:columnar/cuboidal epithelial cell development; P:septate junction assembly; P:modulation of chemical synaptic transmission; P:cell adhesion involved in heart m…
COG,KOG,ENOG	CDS::Ttru_Chr1:690177-690307	Gli	Carboxylesterase family	3.2e-17	93.2	Arthropoda		25	C:GO:0045202; P:GO:0008039; P:GO:0097104; P:GO:0044703; C:GO:0061689; P:GO:0035151; P:GO:0097105; P:GO:0048488; P:GO:0061343; P:GO:0008065; C:GO:0005918; P:GO:0002066; P:GO:0007158; P:GO:0007298; P:GO:0051674; F:GO:0052689; P:GO:0040011; C:GO:0009986; P:GO:0048515; P:GO:0050804; P:GO:0019991; C:GO:0005886; P:GO:0060562; P:GO:0035321; F:GO:0042043	C:synapse; P:spermatid differentiation; P:synaptic target recognition; P:epithelial tube morphogenesis; P:border follicle cell migration; P:multi-organism reproductive process; P:synaptic vesicle endocytosis; P:neuron cell-cell adhesion; P:columnar/cuboidal epithelial cell development; P:septate junction assembly; P:modulation of chemical synaptic transmission; P:cell adhesion involved in heart m…
COG,KOG,ENOG	exon::Ttru_Chr1:687449-687587	Gli	Carboxylesterase family	0.012	43.5	Arthropoda		25	C:GO:0045202; P:GO:0008039; P:GO:0097104; P:GO:0044703; C:GO:0061689; P:GO:0035151; P:GO:0097105; P:GO:0048488; P:GO:0061343; P:GO:0008065; C:GO:0005918; P:GO:0002066; P:GO:0007158; P:GO:0007298; P:GO:0051674; F:GO:0052689; P:GO:0040011; C:GO:0009986; P:GO:0048515; P:GO:0050804; P:GO:0019991; C:GO:0005886; P:GO:0060562; P:GO:0035321; F:GO:0042043	C:synapse; P:spermatid differentiation; P:synaptic target recognition; P:epithelial tube morphogenesis; P:border follicle cell migration; P:multi-organism reproductive process; P:synaptic vesicle endocytosis; P:neuron cell-cell adhesion; P:columnar/cuboidal epithelial cell development; P:septate junction assembly; P:modulation of chemical synaptic transmission; P:cell adhesion involved in heart m…
COG,KOG,ENOG	CDS::Ttru_Chr1:687449-687587	Gli	Carboxylesterase family	0.012	43.5	Arthropoda		25	C:GO:0045202; P:GO:0008039; P:GO:0097104; P:GO:0044703; C:GO:0061689; P:GO:0035151; P:GO:0097105; P:GO:0048488; P:GO:0061343; P:GO:0008065; C:GO:0005918; P:GO:0002066; P:GO:0007158; P:GO:0007298; P:GO:0051674; F:GO:0052689; P:GO:0040011; C:GO:0009986; P:GO:0048515; P:GO:0050804; P:GO:0019991; C:GO:0005886; P:GO:0060562; P:GO:0035321; F:GO:0042043	C:synapse; P:spermatid differentiation; P:synaptic target recognition; P:epithelial tube morphogenesis; P:border follicle cell migration; P:multi-organism reproductive process; P:synaptic vesicle endocytosis; P:neuron cell-cell adhesion; P:columnar/cuboidal epithelial cell development; P:septate junction assembly; P:modulation of chemical synaptic transmission; P:cell adhesion involved in heart m…
KOG,ENOG	exon::Ttru_Chr1:720278-720602	tmod	binding. It is involved in the biological process described with pointed-end actin filament capping	4.3e-23	114	Arthropoda		7	C:GO:0045169; P:GO:0007015; C:GO:0030016; F:GO:0005523; C:GO:0005856; F:GO:0003779; P:GO:0030239	P:actin filament organization; C:cytoskeleton; C:myofibril; P:myofibril assembly; C:fusome; F:actin binding; F:tropomyosin binding	K10370
KOG,ENOG	CDS::Ttru_Chr1:718326-718696	unc-94	Tropomodulin	1.3e-23	115.9	Nematoda		10	F:GO:0051015; P:GO:0040011; P:GO:0045214; P:GO:0071689; C:GO:1990357; C:GO:0005865; P:GO:0051694; P:GO:0009792; P:GO:0002119; C:GO:0099568	P:sarcomere organization; P:embryo development ending in birth or egg hatching; C:striated muscle thin filament; P:nematode larval development; P:locomotion; C:cytoplasmic region; C:terminal web; F:actin filament binding; P:muscle thin filament assembly; P:pointed-end actin filament capping	K10370
KOG,ENOG	CDS::Ttru_Chr1:720278-720602	tmod	binding. It is involved in the biological process described with pointed-end actin filament capping	4.3e-23	114	Arthropoda		7	C:GO:0045169; P:GO:0007015; C:GO:0030016; F:GO:0005523; C:GO:0005856; F:GO:0003779; P:GO:0030239	P:actin filament organization; C:cytoskeleton; C:myofibril; P:myofibril assembly; C:fusome; F:actin binding; F:tropomyosin binding	K10370
KOG,ENOG	exon::Ttru_Chr1:720278-720570	tmod	binding. It is involved in the biological process described with pointed-end actin filament capping	8.6e-23	112.8	Arthropoda		7	C:GO:0045169; P:GO:0007015; C:GO:0030016; F:GO:0005523; C:GO:0005856; F:GO:0003779; P:GO:0030239	P:actin filament organization; C:cytoskeleton; C:myofibril; P:myofibril assembly; C:fusome; F:actin binding; F:tropomyosin binding	K10370
KOG,ENOG	CDS::Ttru_Chr1:720278-720570	tmod	binding. It is involved in the biological process described with pointed-end actin filament capping	8.6e-23	112.8	Arthropoda		7	C:GO:0045169; P:GO:0007015; C:GO:0030016; F:GO:0005523; C:GO:0005856; F:GO:0003779; P:GO:0030239	P:actin filament organization; C:cytoskeleton; C:myofibril; P:myofibril assembly; C:fusome; F:actin binding; F:tropomyosin binding	K10370
KOG,ENOG	exon::Ttru_Chr1:718350-718696	unc-94	Tropomodulin	2.6e-23	114.8	Nematoda		10	F:GO:0051015; P:GO:0040011; P:GO:0045214; P:GO:0071689; C:GO:1990357; C:GO:0005865; P:GO:0051694; P:GO:0009792; P:GO:0002119; C:GO:0099568	P:sarcomere organization; P:embryo development ending in birth or egg hatching; C:striated muscle thin filament; P:nematode larval development; P:locomotion; C:cytoplasmic region; C:terminal web; F:actin filament binding; P:muscle thin filament assembly; P:pointed-end actin filament capping	K10370
KOG,ENOG	CDS::Ttru_Chr1:718350-718696	unc-94	Tropomodulin	2.6e-23	114.8	Nematoda		10	F:GO:0051015; P:GO:0040011; P:GO:0045214; P:GO:0071689; C:GO:1990357; C:GO:0005865; P:GO:0051694; P:GO:0009792; P:GO:0002119; C:GO:0099568	P:sarcomere organization; P:embryo development ending in birth or egg hatching; C:striated muscle thin filament; P:nematode larval development; P:locomotion; C:cytoplasmic region; C:terminal web; F:actin filament binding; P:muscle thin filament assembly; P:pointed-end actin filament capping	K10370
KOG,ENOG	gene::Ttru_Chr1:722669-727839		Sodium channel activity. It is involved in the biological process described with sodium ion transport	0.69	42.4	Insecta		3	P:GO:0035725; C:GO:0016020; F:GO:0005272	C:membrane; F:sodium channel activity; P:sodium ion transmembrane transport	K03440
KOG,ENOG	mRNA::Ttru_Chr1:722669-727839		Sodium channel activity. It is involved in the biological process described with sodium ion transport	0.69	42.4	Insecta		3	P:GO:0035725; C:GO:0016020; F:GO:0005272	C:membrane; F:sodium channel activity; P:sodium ion transmembrane transport	K03440
KOG,ENOG	exon::Ttru_Chr1:724340-727839		Sodium channel activity. It is involved in the biological process described with sodium ion transport	0.69	42.4	Insecta		3	P:GO:0035725; C:GO:0016020; F:GO:0005272	C:membrane; F:sodium channel activity; P:sodium ion transmembrane transport	K03440
KOG,ENOG	five_prime_UTR::Ttru_Chr1:724484-727839		Sodium channel activity. It is involved in the biological process described with sodium ion transport	0.69	42.4	Insecta		3	P:GO:0035725; C:GO:0016020; F:GO:0005272	C:membrane; F:sodium channel activity; P:sodium ion transmembrane transport	K03440
KOG	gene::Ttru_Chr1:728544-729534		calcium ion binding	2.5e-78	298.9	Eukaryota		0			K06255	map04512,map05161,map05205
KOG	mRNA::Ttru_Chr1:728544-729534		calcium ion binding	2.5e-78	298.9	Eukaryota		0			K06255	map04512,map05161,map05205
KOG	gene::Ttru_Chr1:731349-733483		calcium ion binding	8.1e-81	307	Eukaryota		0			K06255	map04512,map05161,map05205
KOG	mRNA::Ttru_Chr1:731349-733483		calcium ion binding	8.1e-81	307	Eukaryota		0			K06255	map04512,map05161,map05205
KOG	exon::Ttru_Chr1:731349-731863		calcium ion binding	1e-30	139.4	Eukaryota		0			K06255	map04512,map05161,map05205
KOG	CDS::Ttru_Chr1:731550-731863		calcium ion binding	9.3e-31	139.4	Eukaryota		0			K06255	map04512,map05161,map05205
KOG	gene::Ttru_Chr1:749757-751464		calcium ion binding	1.7e-42	179.9	Eukaryota		0			K06255	map04512,map05161,map05205
KOG	mRNA::Ttru_Chr1:749757-751464		calcium ion binding	1.7e-42	179.9	Eukaryota		0			K06255	map04512,map05161,map05205
KOG	gene::Ttru_Chr1:769018-769477		calcium ion binding	1.3e-33	149.4	Eukaryota		0			K06255	map04512,map05161,map05205
KOG	mRNA::Ttru_Chr1:769018-769477		calcium ion binding	1.3e-33	149.4	Eukaryota		0			K06255	map04512,map05161,map05205
KOG	exon::Ttru_Chr1:769018-769477		calcium ion binding	1.3e-33	149.4	Eukaryota		0			K06255	map04512,map05161,map05205
KOG	CDS::Ttru_Chr1:769018-769477		calcium ion binding	1.3e-33	149.4	Eukaryota		0			K06255	map04512,map05161,map05205
KOG	gene::Ttru_Chr1:780522-781753		calcium ion binding	1.2e-42	180.3	Eukaryota		0			K06255	map04512,map05161,map05205
KOG	mRNA::Ttru_Chr1:780522-781753		calcium ion binding	1.2e-42	180.3	Eukaryota		0			K06255	map04512,map05161,map05205
KOG	gene::Ttru_Chr1:792168-793878		calcium ion binding	1.1e-38	167.2	Eukaryota		0			K06255	map04512,map05161,map05205
KOG	mRNA::Ttru_Chr1:792168-793878		calcium ion binding	1.1e-38	167.2	Eukaryota		0			K06255	map04512,map05161,map05205
KOG,ENOG	gene::Ttru_Chr1:806806-810261		It is involved in the biological process described with protein homooligomerization	1.3e-17	95.1	Arthropoda	EC:2.7.1.30	1	P:GO:0050975	P:sensory perception of touch	K00864,K10482	map00561,map01100,map03320,map04626
KOG,ENOG	mRNA::Ttru_Chr1:806806-810261		It is involved in the biological process described with protein homooligomerization	1.3e-17	95.1	Arthropoda	EC:2.7.1.30	1	P:GO:0050975	P:sensory perception of touch	K00864,K10482	map00561,map01100,map03320,map04626
KOG,ENOG	exon::Ttru_Chr1:807634-807755		It is involved in the biological process described with protein homooligomerization	9e-12	74.7	Arthropoda	EC:2.7.1.30	1	P:GO:0050975	P:sensory perception of touch	K00864,K10482	map00561,map01100,map03320,map04626
KOG,ENOG	exon::Ttru_Chr1:808425-808525		It is involved in the biological process described with protein homooligomerization	3.1e-07	59.3	Arthropoda	EC:2.7.1.30	1	P:GO:0050975	P:sensory perception of touch	K00864,K10482	map00561,map01100,map03320,map04626
KOG,ENOG	CDS::Ttru_Chr1:807227-807554		It is involved in the biological process described with protein homooligomerization	7.7e-52	209.5	Arthropoda	EC:2.7.1.30	1	P:GO:0050975	P:sensory perception of touch	K00864,K10482	map00561,map01100,map03320,map04626
KOG,ENOG	CDS::Ttru_Chr1:807634-807755		It is involved in the biological process described with protein homooligomerization	9e-12	74.7	Arthropoda	EC:2.7.1.30	1	P:GO:0050975	P:sensory perception of touch	K00864,K10482	map00561,map01100,map03320,map04626
KOG,ENOG	CDS::Ttru_Chr1:808425-808525		It is involved in the biological process described with protein homooligomerization	3.1e-07	59.3	Arthropoda	EC:2.7.1.30	1	P:GO:0050975	P:sensory perception of touch	K00864,K10482	map00561,map01100,map03320,map04626
KOG	gene::Ttru_Chr1:810450-814213	CPD	metallocarboxypeptidase activity	1.2e-87	329.3	Eukaryota	EC:3.4.17.22	20	C:GO:0016020; P:GO:0007476; P:GO:0034641; F:GO:0051721; P:GO:0006518; P:GO:0071352; P:GO:0007616; P:GO:0016485; F:GO:0008270; P:GO:0001933; C:GO:0048471; P:GO:0048731; P:GO:0030838; P:GO:0060562; F:GO:0044877; C:GO:0005634; F:GO:0004185; C:GO:0005615; C:GO:0005802; F:GO:0004181	C:membrane; C:extracellular space; P:peptide metabolic process; C:perinuclear region of cytoplasm; P:epithelial tube morphogenesis; F:zinc ion binding; C:trans-Golgi network; P:imaginal disc-derived wing morphogenesis; F:protein phosphatase 2A binding; F:metallocarboxypeptidase activity; P:cellular response to interleukin-2; F:protein-containing complex binding; P:long-term memory; P:positive reg…	K07752
KOG	mRNA::Ttru_Chr1:810450-814213	CPD	metallocarboxypeptidase activity	1.2e-87	329.3	Eukaryota	EC:3.4.17.22	20	C:GO:0016020; P:GO:0007476; P:GO:0034641; F:GO:0051721; P:GO:0006518; P:GO:0071352; P:GO:0007616; P:GO:0016485; F:GO:0008270; P:GO:0001933; C:GO:0048471; P:GO:0048731; P:GO:0030838; P:GO:0060562; F:GO:0044877; C:GO:0005634; F:GO:0004185; C:GO:0005615; C:GO:0005802; F:GO:0004181	C:membrane; C:extracellular space; P:peptide metabolic process; C:perinuclear region of cytoplasm; P:epithelial tube morphogenesis; F:zinc ion binding; C:trans-Golgi network; P:imaginal disc-derived wing morphogenesis; F:protein phosphatase 2A binding; F:metallocarboxypeptidase activity; P:cellular response to interleukin-2; F:protein-containing complex binding; P:long-term memory; P:positive reg…	K07752
KOG	exon::Ttru_Chr1:810450-811012	CPD	metallocarboxypeptidase activity	1.1e-87	329.3	Eukaryota	EC:3.4.17.22	20	C:GO:0016020; P:GO:0007476; P:GO:0034641; F:GO:0051721; P:GO:0006518; P:GO:0071352; P:GO:0007616; P:GO:0016485; F:GO:0008270; P:GO:0001933; C:GO:0048471; P:GO:0048731; P:GO:0030838; P:GO:0060562; F:GO:0044877; C:GO:0005634; F:GO:0004185; C:GO:0005615; C:GO:0005802; F:GO:0004181	C:membrane; C:extracellular space; P:peptide metabolic process; C:perinuclear region of cytoplasm; P:epithelial tube morphogenesis; F:zinc ion binding; C:trans-Golgi network; P:imaginal disc-derived wing morphogenesis; F:protein phosphatase 2A binding; F:metallocarboxypeptidase activity; P:cellular response to interleukin-2; F:protein-containing complex binding; P:long-term memory; P:positive reg…	K07752
KOG,ENOG	exon::Ttru_Chr1:811858-813303		metallocarboxypeptidase activity. It is involved in the biological process described with proteolysis	2.7e-282	977.2	Arthropoda	EC:3.4.17.22	0			K07752
KOG	CDS::Ttru_Chr1:810450-811012	CPD	metallocarboxypeptidase activity	1.1e-87	329.3	Eukaryota	EC:3.4.17.22	20	C:GO:0016020; P:GO:0007476; P:GO:0034641; F:GO:0051721; P:GO:0006518; P:GO:0071352; P:GO:0007616; P:GO:0016485; F:GO:0008270; P:GO:0001933; C:GO:0048471; P:GO:0048731; P:GO:0030838; P:GO:0060562; F:GO:0044877; C:GO:0005634; F:GO:0004185; C:GO:0005615; C:GO:0005802; F:GO:0004181	C:membrane; C:extracellular space; P:peptide metabolic process; C:perinuclear region of cytoplasm; P:epithelial tube morphogenesis; F:zinc ion binding; C:trans-Golgi network; P:imaginal disc-derived wing morphogenesis; F:protein phosphatase 2A binding; F:metallocarboxypeptidase activity; P:cellular response to interleukin-2; F:protein-containing complex binding; P:long-term memory; P:positive reg…	K07752
KOG,ENOG	CDS::Ttru_Chr1:811858-813303		metallocarboxypeptidase activity. It is involved in the biological process described with proteolysis	2.7e-282	977.2	Arthropoda	EC:3.4.17.22	0			K07752
ENOG	gene::Ttru_Chr1:815706-818794		Popeye protein conserved region	6e-58	229.9	Arthropoda		0			K21108	map04530
ENOG	mRNA::Ttru_Chr1:815706-818794		Popeye protein conserved region	6e-58	229.9	Arthropoda		0			K21108	map04530
ENOG	exon::Ttru_Chr1:816072-816518		Popeye protein conserved region	3e-57	227.6	Arthropoda		0			K21108	map04530
ENOG	CDS::Ttru_Chr1:816162-816518		Popeye protein conserved region	3e-57	227.6	Arthropoda		0			K21108	map04530
COG,KOG,ENOG	gene::Ttru_Chr1:822102-823787	SERPINB11	Belongs to the serpin family	2.8e-191	674.5	Bilateria		10	P:GO:0031324; F:GO:0004867; P:GO:0050829; C:GO:0005622; P:GO:0042270; F:GO:0042562; C:GO:0005615; F:GO:0002020; P:GO:0032504; P:GO:0010951	P:defense response to Gram-negative bacterium; P:negative regulation of endopeptidase activity; P:multicellular organism reproduction; F:protease binding; C:extracellular space; P:protection from natural killer cell mediated cytotoxicity; F:serine-type endopeptidase inhibitor activity; F:hormone binding; C:intracellular anatomical structure; P:negative regulation of cellular metabolic process	K13963,K13966	map05146
COG,KOG,ENOG	mRNA::Ttru_Chr1:822102-823787	SERPINB11	Belongs to the serpin family	2.8e-191	674.5	Bilateria		10	P:GO:0031324; F:GO:0004867; P:GO:0050829; C:GO:0005622; P:GO:0042270; F:GO:0042562; C:GO:0005615; F:GO:0002020; P:GO:0032504; P:GO:0010951	P:defense response to Gram-negative bacterium; P:negative regulation of endopeptidase activity; P:multicellular organism reproduction; F:protease binding; C:extracellular space; P:protection from natural killer cell mediated cytotoxicity; F:serine-type endopeptidase inhibitor activity; F:hormone binding; C:intracellular anatomical structure; P:negative regulation of cellular metabolic process	K13963,K13966	map05146
COG,KOG,ENOG	exon::Ttru_Chr1:822102-823137	SERPINB11	Belongs to the serpin family	3.5e-191	674.1	Bilateria		10	P:GO:0031324; F:GO:0004867; P:GO:0050829; C:GO:0005622; P:GO:0042270; F:GO:0042562; C:GO:0005615; F:GO:0002020; P:GO:0032504; P:GO:0010951	P:defense response to Gram-negative bacterium; P:negative regulation of endopeptidase activity; P:multicellular organism reproduction; F:protease binding; C:extracellular space; P:protection from natural killer cell mediated cytotoxicity; F:serine-type endopeptidase inhibitor activity; F:hormone binding; C:intracellular anatomical structure; P:negative regulation of cellular metabolic process	K13963,K13966	map05146
COG,KOG,ENOG	exon::Ttru_Chr1:823382-823787	SERPINB11	Belongs to the serpin family	2.2e-56	224.9	Bilateria		10	P:GO:0031324; F:GO:0004867; P:GO:0050829; C:GO:0005622; P:GO:0042270; F:GO:0042562; C:GO:0005615; F:GO:0002020; P:GO:0032504; P:GO:0010951	P:defense response to Gram-negative bacterium; P:negative regulation of endopeptidase activity; P:multicellular organism reproduction; F:protease binding; C:extracellular space; P:protection from natural killer cell mediated cytotoxicity; F:serine-type endopeptidase inhibitor activity; F:hormone binding; C:intracellular anatomical structure; P:negative regulation of cellular metabolic process	K13963,K13966	map05146
COG,KOG,ENOG	CDS::Ttru_Chr1:822102-823137	SERPINB11	Belongs to the serpin family	3.5e-191	674.1	Bilateria		10	P:GO:0031324; F:GO:0004867; P:GO:0050829; C:GO:0005622; P:GO:0042270; F:GO:0042562; C:GO:0005615; F:GO:0002020; P:GO:0032504; P:GO:0010951	P:defense response to Gram-negative bacterium; P:negative regulation of endopeptidase activity; P:multicellular organism reproduction; F:protease binding; C:extracellular space; P:protection from natural killer cell mediated cytotoxicity; F:serine-type endopeptidase inhibitor activity; F:hormone binding; C:intracellular anatomical structure; P:negative regulation of cellular metabolic process	K13963,K13966	map05146
COG,KOG,ENOG	CDS::Ttru_Chr1:823382-823787	SERPINB11	Belongs to the serpin family	2.2e-56	224.9	Bilateria		10	P:GO:0031324; F:GO:0004867; P:GO:0050829; C:GO:0005622; P:GO:0042270; F:GO:0042562; C:GO:0005615; F:GO:0002020; P:GO:0032504; P:GO:0010951	P:defense response to Gram-negative bacterium; P:negative regulation of endopeptidase activity; P:multicellular organism reproduction; F:protease binding; C:extracellular space; P:protection from natural killer cell mediated cytotoxicity; F:serine-type endopeptidase inhibitor activity; F:hormone binding; C:intracellular anatomical structure; P:negative regulation of cellular metabolic process	K13963,K13966	map05146
ENOG	gene::Ttru_Chr1:856625-857645		N-terminal domain of CBF1 interacting co-repressor CIR	1.4e-80	305.8	Arthropoda		0
ENOG	mRNA::Ttru_Chr1:856625-857645		N-terminal domain of CBF1 interacting co-repressor CIR	1.4e-80	305.8	Arthropoda		0
ENOG	exon::Ttru_Chr1:856625-857162		N-terminal domain of CBF1 interacting co-repressor CIR	1.3e-80	305.8	Arthropoda		0
ENOG	exon::Ttru_Chr1:857252-857645		N-terminal domain of CBF1 interacting co-repressor CIR	1.6e-10	72.4	Arthropoda		0
ENOG	CDS::Ttru_Chr1:856625-857162		N-terminal domain of CBF1 interacting co-repressor CIR	1.3e-80	305.8	Arthropoda		0
ENOG	CDS::Ttru_Chr1:857252-857645		N-terminal domain of CBF1 interacting co-repressor CIR	1.6e-10	72.4	Arthropoda		0
ENOG	gene::Ttru_Chr1:857972-858878		N-terminal domain of CBF1 interacting co-repressor CIR	4e-16	90.9	Arthropoda		0
ENOG	mRNA::Ttru_Chr1:857972-858878		N-terminal domain of CBF1 interacting co-repressor CIR	4e-16	90.9	Arthropoda		0
ENOG	exon::Ttru_Chr1:857972-858078		N-terminal domain of CBF1 interacting co-repressor CIR	1.6e-11	73.9	Arthropoda		0
ENOG	CDS::Ttru_Chr1:857972-858078		N-terminal domain of CBF1 interacting co-repressor CIR	1.6e-11	73.9	Arthropoda		0
COG,KOG,ENOG	gene::Ttru_Chr1:864364-867424		Glucosylceramidase activity. It is involved in the biological process described with sphingolipid metabolic process	3.3e-109	401	Arthropoda	EC:3.2.1.45	12	F:GO:0004348; P:GO:0008344; P:GO:0034620; P:GO:0034641; C:GO:0005764; P:GO:0006680; P:GO:0007275; P:GO:0008340; P:GO:0065008; P:GO:0070050; P:GO:0060249; P:GO:0007613	P:anatomical structure homeostasis; P:memory; P:multicellular organism development; P:regulation of biological quality; P:glucosylceramide catabolic process; P:determination of adult lifespan; P:cellular response to unfolded protein; F:glucosylceramidase activity; P:neuron cellular homeostasis; P:adult locomotory behavior; P:cellular nitrogen compound metabolic process; C:lysosome	K01201	map00511,map00600,map01100,map04142
COG,KOG,ENOG	mRNA::Ttru_Chr1:864364-867424		Glucosylceramidase activity. It is involved in the biological process described with sphingolipid metabolic process	3.3e-109	401	Arthropoda	EC:3.2.1.45	12	F:GO:0004348; P:GO:0008344; P:GO:0034620; P:GO:0034641; C:GO:0005764; P:GO:0006680; P:GO:0007275; P:GO:0008340; P:GO:0065008; P:GO:0070050; P:GO:0060249; P:GO:0007613	P:anatomical structure homeostasis; P:memory; P:multicellular organism development; P:regulation of biological quality; P:glucosylceramide catabolic process; P:determination of adult lifespan; P:cellular response to unfolded protein; F:glucosylceramidase activity; P:neuron cellular homeostasis; P:adult locomotory behavior; P:cellular nitrogen compound metabolic process; C:lysosome	K01201	map00511,map00600,map01100,map04142
COG,KOG,ENOG	exon::Ttru_Chr1:864364-865300		Glucosylceramidase activity. It is involved in the biological process described with sphingolipid metabolic process	9.4e-109	399.4	Arthropoda	EC:3.2.1.45	12	F:GO:0004348; P:GO:0008344; P:GO:0034620; P:GO:0034641; C:GO:0005764; P:GO:0006680; P:GO:0007275; P:GO:0008340; P:GO:0065008; P:GO:0070050; P:GO:0060249; P:GO:0007613	P:anatomical structure homeostasis; P:memory; P:multicellular organism development; P:regulation of biological quality; P:glucosylceramide catabolic process; P:determination of adult lifespan; P:cellular response to unfolded protein; F:glucosylceramidase activity; P:neuron cellular homeostasis; P:adult locomotory behavior; P:cellular nitrogen compound metabolic process; C:lysosome	K01201	map00511,map00600,map01100,map04142
COG,KOG,ENOG	exon::Ttru_Chr1:865428-865601		Glucosylceramidase activity. It is involved in the biological process described with sphingolipid metabolic process	8.4e-26	122.1	Arthropoda	EC:3.2.1.45	12	F:GO:0004348; P:GO:0008344; P:GO:0034620; P:GO:0034641; C:GO:0005764; P:GO:0006680; P:GO:0007275; P:GO:0008340; P:GO:0065008; P:GO:0070050; P:GO:0060249; P:GO:0007613	P:anatomical structure homeostasis; P:memory; P:multicellular organism development; P:regulation of biological quality; P:glucosylceramide catabolic process; P:determination of adult lifespan; P:cellular response to unfolded protein; F:glucosylceramidase activity; P:neuron cellular homeostasis; P:adult locomotory behavior; P:cellular nitrogen compound metabolic process; C:lysosome	K01201	map00511,map00600,map01100,map04142
COG,KOG,ENOG	CDS::Ttru_Chr1:864715-865300		Glucosylceramidase activity. It is involved in the biological process described with sphingolipid metabolic process	9.4e-109	399.4	Arthropoda	EC:3.2.1.45	12	F:GO:0004348; P:GO:0008344; P:GO:0034620; P:GO:0034641; C:GO:0005764; P:GO:0006680; P:GO:0007275; P:GO:0008340; P:GO:0065008; P:GO:0070050; P:GO:0060249; P:GO:0007613	P:anatomical structure homeostasis; P:memory; P:multicellular organism development; P:regulation of biological quality; P:glucosylceramide catabolic process; P:determination of adult lifespan; P:cellular response to unfolded protein; F:glucosylceramidase activity; P:neuron cellular homeostasis; P:adult locomotory behavior; P:cellular nitrogen compound metabolic process; C:lysosome	K01201	map00511,map00600,map01100,map04142
COG,KOG,ENOG	CDS::Ttru_Chr1:865428-865601		Glucosylceramidase activity. It is involved in the biological process described with sphingolipid metabolic process	8.4e-26	122.1	Arthropoda	EC:3.2.1.45	12	F:GO:0004348; P:GO:0008344; P:GO:0034620; P:GO:0034641; C:GO:0005764; P:GO:0006680; P:GO:0007275; P:GO:0008340; P:GO:0065008; P:GO:0070050; P:GO:0060249; P:GO:0007613	P:anatomical structure homeostasis; P:memory; P:multicellular organism development; P:regulation of biological quality; P:glucosylceramide catabolic process; P:determination of adult lifespan; P:cellular response to unfolded protein; F:glucosylceramidase activity; P:neuron cellular homeostasis; P:adult locomotory behavior; P:cellular nitrogen compound metabolic process; C:lysosome	K01201	map00511,map00600,map01100,map04142
KOG,ENOG	exon::Ttru_Chr1:875414-875466		Oxidoreductase activity. It is involved in the biological process described with metabolic process	0.63	37.7	Arthropoda	EC:1.1.1.10	0			K03331	map00040,map01100
KOG,ENOG	CDS::Ttru_Chr1:875414-875466		Oxidoreductase activity. It is involved in the biological process described with metabolic process	0.63	37.7	Arthropoda	EC:1.1.1.10	0			K03331	map00040,map01100
COG,KOG,ENOG	gene::Ttru_Chr1:881069-885228		E3 ubiquitin-protein ligase	8.5e-90	336.7	Arthropoda	EC:2.3.2.26	16	P:GO:0006357; P:GO:0006511; F:GO:0005515; P:GO:0010629; P:GO:0040008; P:GO:0001700; C:GO:0000151; P:GO:0048619; P:GO:0044703; F:GO:0061630; P:GO:0044248; P:GO:0035331; P:GO:0007293; P:GO:0030514; P:GO:0016567; C:GO:0005829	P:cellular catabolic process; P:negative regulation of BMP signaling pathway; P:negative regulation of hippo signaling; P:embryonic hindgut morphogenesis; P:regulation of transcription by RNA polymerase II; P:ubiquitin-dependent protein catabolic process; C:cytosol; P:multi-organism reproductive process; P:embryonic development via the syncytial blastoderm; P:protein ubiquitination; P:negative re…	K04678	map04120,map04144,map04340,map04341,map04350
COG,KOG,ENOG	mRNA::Ttru_Chr1:881069-885228		E3 ubiquitin-protein ligase	8.5e-90	336.7	Arthropoda	EC:2.3.2.26	16	P:GO:0006357; P:GO:0006511; F:GO:0005515; P:GO:0010629; P:GO:0040008; P:GO:0001700; C:GO:0000151; P:GO:0048619; P:GO:0044703; F:GO:0061630; P:GO:0044248; P:GO:0035331; P:GO:0007293; P:GO:0030514; P:GO:0016567; C:GO:0005829	P:cellular catabolic process; P:negative regulation of BMP signaling pathway; P:negative regulation of hippo signaling; P:embryonic hindgut morphogenesis; P:regulation of transcription by RNA polymerase II; P:ubiquitin-dependent protein catabolic process; C:cytosol; P:multi-organism reproductive process; P:embryonic development via the syncytial blastoderm; P:protein ubiquitination; P:negative re…	K04678	map04120,map04144,map04340,map04341,map04350
COG,KOG,ENOG	exon::Ttru_Chr1:881069-881785		E3 ubiquitin-protein ligase	3.2e-89	334.7	Arthropoda	EC:2.3.2.26	16	P:GO:0006357; P:GO:0006511; F:GO:0005515; P:GO:0010629; P:GO:0040008; P:GO:0001700; C:GO:0000151; P:GO:0048619; P:GO:0044703; F:GO:0061630; P:GO:0044248; P:GO:0035331; P:GO:0007293; P:GO:0030514; P:GO:0016567; C:GO:0005829	P:cellular catabolic process; P:negative regulation of BMP signaling pathway; P:negative regulation of hippo signaling; P:embryonic hindgut morphogenesis; P:regulation of transcription by RNA polymerase II; P:ubiquitin-dependent protein catabolic process; C:cytosol; P:multi-organism reproductive process; P:embryonic development via the syncytial blastoderm; P:protein ubiquitination; P:negative re…	K04678	map04120,map04144,map04340,map04341,map04350
COG,KOG,ENOG	exon::Ttru_Chr1:882868-883047		E3 ubiquitin-protein ligase	2.2e-26	124	Arthropoda	EC:2.3.2.26	16	P:GO:0006357; P:GO:0006511; F:GO:0005515; P:GO:0010629; P:GO:0040008; P:GO:0001700; C:GO:0000151; P:GO:0048619; P:GO:0044703; F:GO:0061630; P:GO:0044248; P:GO:0035331; P:GO:0007293; P:GO:0030514; P:GO:0016567; C:GO:0005829	P:cellular catabolic process; P:negative regulation of BMP signaling pathway; P:negative regulation of hippo signaling; P:embryonic hindgut morphogenesis; P:regulation of transcription by RNA polymerase II; P:ubiquitin-dependent protein catabolic process; C:cytosol; P:multi-organism reproductive process; P:embryonic development via the syncytial blastoderm; P:protein ubiquitination; P:negative re…	K04678	map04120,map04144,map04340,map04341,map04350
COG,KOG,ENOG	exon::Ttru_Chr1:883761-885228		E3 ubiquitin-protein ligase	8.9e-68	262.7	Arthropoda	EC:2.3.2.26	16	P:GO:0006357; P:GO:0006511; F:GO:0005515; P:GO:0010629; P:GO:0040008; P:GO:0001700; C:GO:0000151; P:GO:0048619; P:GO:0044703; F:GO:0061630; P:GO:0044248; P:GO:0035331; P:GO:0007293; P:GO:0030514; P:GO:0016567; C:GO:0005829	P:cellular catabolic process; P:negative regulation of BMP signaling pathway; P:negative regulation of hippo signaling; P:embryonic hindgut morphogenesis; P:regulation of transcription by RNA polymerase II; P:ubiquitin-dependent protein catabolic process; C:cytosol; P:multi-organism reproductive process; P:embryonic development via the syncytial blastoderm; P:protein ubiquitination; P:negative re…	K04678	map04120,map04144,map04340,map04341,map04350
COG,KOG,ENOG	CDS::Ttru_Chr1:881126-881785		E3 ubiquitin-protein ligase	3.2e-89	334.7	Arthropoda	EC:2.3.2.26	16	P:GO:0006357; P:GO:0006511; F:GO:0005515; P:GO:0010629; P:GO:0040008; P:GO:0001700; C:GO:0000151; P:GO:0048619; P:GO:0044703; F:GO:0061630; P:GO:0044248; P:GO:0035331; P:GO:0007293; P:GO:0030514; P:GO:0016567; C:GO:0005829	P:cellular catabolic process; P:negative regulation of BMP signaling pathway; P:negative regulation of hippo signaling; P:embryonic hindgut morphogenesis; P:regulation of transcription by RNA polymerase II; P:ubiquitin-dependent protein catabolic process; C:cytosol; P:multi-organism reproductive process; P:embryonic development via the syncytial blastoderm; P:protein ubiquitination; P:negative re…	K04678	map04120,map04144,map04340,map04341,map04350
COG,KOG,ENOG	CDS::Ttru_Chr1:882868-883047		E3 ubiquitin-protein ligase	2.2e-26	124	Arthropoda	EC:2.3.2.26	16	P:GO:0006357; P:GO:0006511; F:GO:0005515; P:GO:0010629; P:GO:0040008; P:GO:0001700; C:GO:0000151; P:GO:0048619; P:GO:0044703; F:GO:0061630; P:GO:0044248; P:GO:0035331; P:GO:0007293; P:GO:0030514; P:GO:0016567; C:GO:0005829	P:cellular catabolic process; P:negative regulation of BMP signaling pathway; P:negative regulation of hippo signaling; P:embryonic hindgut morphogenesis; P:regulation of transcription by RNA polymerase II; P:ubiquitin-dependent protein catabolic process; C:cytosol; P:multi-organism reproductive process; P:embryonic development via the syncytial blastoderm; P:protein ubiquitination; P:negative re…	K04678	map04120,map04144,map04340,map04341,map04350
COG,KOG,ENOG	CDS::Ttru_Chr1:883761-884148		E3 ubiquitin-protein ligase	8.9e-68	262.7	Arthropoda	EC:2.3.2.26	16	P:GO:0006357; P:GO:0006511; F:GO:0005515; P:GO:0010629; P:GO:0040008; P:GO:0001700; C:GO:0000151; P:GO:0048619; P:GO:0044703; F:GO:0061630; P:GO:0044248; P:GO:0035331; P:GO:0007293; P:GO:0030514; P:GO:0016567; C:GO:0005829	P:cellular catabolic process; P:negative regulation of BMP signaling pathway; P:negative regulation of hippo signaling; P:embryonic hindgut morphogenesis; P:regulation of transcription by RNA polymerase II; P:ubiquitin-dependent protein catabolic process; C:cytosol; P:multi-organism reproductive process; P:embryonic development via the syncytial blastoderm; P:protein ubiquitination; P:negative re…	K04678	map04120,map04144,map04340,map04341,map04350
KOG,ENOG	gene::Ttru_Chr1:885596-887080		Intraflagellar transport protein 52	0.26	40.4	Bilateria		13	P:GO:0006970; P:GO:1905515; P:GO:0006935; C:GO:0043025; P:GO:0007018; C:GO:0005871; C:GO:0030992; C:GO:0035869; P:GO:1902075; C:GO:0036064; C:GO:0097730; C:GO:0005737; P:GO:0050954	C:ciliary transition zone; C:non-motile cilium; C:cytoplasm; P:cellular response to salt; P:microtubule-based movement; C:intraciliary transport particle B; C:neuronal cell body; P:response to osmotic stress; C:ciliary basal body; P:sensory perception of mechanical stimulus; P:non-motile cilium assembly; C:kinesin complex; P:chemotaxis	K19681
KOG,ENOG	mRNA::Ttru_Chr1:885596-887080		Intraflagellar transport protein 52	0.26	40.4	Bilateria		13	P:GO:0006970; P:GO:1905515; P:GO:0006935; C:GO:0043025; P:GO:0007018; C:GO:0005871; C:GO:0030992; C:GO:0035869; P:GO:1902075; C:GO:0036064; C:GO:0097730; C:GO:0005737; P:GO:0050954	C:ciliary transition zone; C:non-motile cilium; C:cytoplasm; P:cellular response to salt; P:microtubule-based movement; C:intraciliary transport particle B; C:neuronal cell body; P:response to osmotic stress; C:ciliary basal body; P:sensory perception of mechanical stimulus; P:non-motile cilium assembly; C:kinesin complex; P:chemotaxis	K19681
KOG,ENOG	exon::Ttru_Chr1:885596-885721		Intraflagellar transport protein 52	0.23	40.4	Bilateria		13	P:GO:0006970; P:GO:1905515; P:GO:0006935; C:GO:0043025; P:GO:0007018; C:GO:0005871; C:GO:0030992; C:GO:0035869; P:GO:1902075; C:GO:0036064; C:GO:0097730; C:GO:0005737; P:GO:0050954	C:ciliary transition zone; C:non-motile cilium; C:cytoplasm; P:cellular response to salt; P:microtubule-based movement; C:intraciliary transport particle B; C:neuronal cell body; P:response to osmotic stress; C:ciliary basal body; P:sensory perception of mechanical stimulus; P:non-motile cilium assembly; C:kinesin complex; P:chemotaxis	K19681
KOG,ENOG	CDS::Ttru_Chr1:885596-885721		Intraflagellar transport protein 52	0.23	40.4	Bilateria		13	P:GO:0006970; P:GO:1905515; P:GO:0006935; C:GO:0043025; P:GO:0007018; C:GO:0005871; C:GO:0030992; C:GO:0035869; P:GO:1902075; C:GO:0036064; C:GO:0097730; C:GO:0005737; P:GO:0050954	C:ciliary transition zone; C:non-motile cilium; C:cytoplasm; P:cellular response to salt; P:microtubule-based movement; C:intraciliary transport particle B; C:neuronal cell body; P:response to osmotic stress; C:ciliary basal body; P:sensory perception of mechanical stimulus; P:non-motile cilium assembly; C:kinesin complex; P:chemotaxis	K19681
KOG,ENOG	exon::Ttru_Chr1:885960-886090		Intraflagellar transport protein 52	3.6e-05	53.1	Arthropoda		0			K19681
KOG,ENOG	CDS::Ttru_Chr1:885960-886090		Intraflagellar transport protein 52	3.6e-05	53.1	Arthropoda		0			K19681
COG,KOG,ENOG	gene::Ttru_Chr1:898598-900276		Tetratricopeptide repeat protein	2e-11	74.7	Arthropoda		2	P:GO:0060271; C:GO:0034464	C:BBSome; P:cilium assembly	K16781
COG,KOG,ENOG	mRNA::Ttru_Chr1:898598-900276		Tetratricopeptide repeat protein	2e-11	74.7	Arthropoda		2	P:GO:0060271; C:GO:0034464	C:BBSome; P:cilium assembly	K16781
COG,KOG,ENOG	exon::Ttru_Chr1:898598-898700		Tetratricopeptide repeat protein	9.2e-12	74.7	Arthropoda		2	P:GO:0060271; C:GO:0034464	C:BBSome; P:cilium assembly	K16781
COG,KOG,ENOG	exon::Ttru_Chr1:898770-900276		Tetratricopeptide repeat protein	2.3e-191	675.2	Arthropoda		2	P:GO:0060271; C:GO:0034464	C:BBSome; P:cilium assembly	K16781
COG,KOG,ENOG	CDS::Ttru_Chr1:898598-898700		Tetratricopeptide repeat protein	9.2e-12	74.7	Arthropoda		2	P:GO:0060271; C:GO:0034464	C:BBSome; P:cilium assembly	K16781
COG,KOG,ENOG	CDS::Ttru_Chr1:898770-900276		Tetratricopeptide repeat protein	2.3e-191	675.2	Arthropoda		2	P:GO:0060271; C:GO:0034464	C:BBSome; P:cilium assembly	K16781
COG,KOG,ENOG	CDS::Ttru_Chr1:914874-915289		Leucine-rich repeats, outliers	1.7e-67	261.9	Arthropoda		2	P:GO:0007409; C:GO:0005615	C:extracellular space; P:axonogenesis
COG,KOG,ENOG	exon::Ttru_Chr1:930787-930950		It is involved in the biological process described with cell redox homeostasis	1.3e-06	57.4	Arthropoda		5	P:GO:0034976; C:GO:0005783; F:GO:0015035; F:GO:0003756; P:GO:0006457	C:endoplasmic reticulum; F:protein-disulfide reductase activity; P:response to endoplasmic reticulum stress; F:protein disulfide isomerase activity; P:protein folding	K17264
COG,KOG,ENOG	CDS::Ttru_Chr1:929403-929677		It is involved in the biological process described with cell redox homeostasis	1.3e-44	185.3	Arthropoda		5	P:GO:0034976; C:GO:0005783; F:GO:0015035; F:GO:0003756; P:GO:0006457	C:endoplasmic reticulum; F:protein-disulfide reductase activity; P:response to endoplasmic reticulum stress; F:protein disulfide isomerase activity; P:protein folding	K17264
COG,KOG,ENOG	CDS::Ttru_Chr1:930787-930874		It is involved in the biological process described with cell redox homeostasis	1.3e-06	57.4	Arthropoda		5	P:GO:0034976; C:GO:0005783; F:GO:0015035; F:GO:0003756; P:GO:0006457	C:endoplasmic reticulum; F:protein-disulfide reductase activity; P:response to endoplasmic reticulum stress; F:protein disulfide isomerase activity; P:protein folding	K17264
KOG,ENOG	gene::Ttru_Chr1:933687-938937		binding. It is involved in the biological process described with	1.2e-199	702.6	Arthropoda	EC:2.7.10.1	8	F:GO:0004713; P:GO:0090303; C:GO:0005886; P:GO:0016339; P:GO:0007030; P:GO:0045792; C:GO:0045177; P:GO:0018108	F:protein tyrosine kinase activity; P:negative regulation of cell size; P:calcium-dependent cell-cell adhesion via plasma membrane cell adhesion molecules; P:positive regulation of wound healing; C:apical part of cell; P:peptidyl-tyrosine phosphorylation; P:Golgi organization; C:plasma membrane	K08252
KOG,ENOG	mRNA::Ttru_Chr1:933687-938937		binding. It is involved in the biological process described with	1.2e-199	702.6	Arthropoda	EC:2.7.10.1	8	F:GO:0004713; P:GO:0090303; C:GO:0005886; P:GO:0016339; P:GO:0007030; P:GO:0045792; C:GO:0045177; P:GO:0018108	F:protein tyrosine kinase activity; P:negative regulation of cell size; P:calcium-dependent cell-cell adhesion via plasma membrane cell adhesion molecules; P:positive regulation of wound healing; C:apical part of cell; P:peptidyl-tyrosine phosphorylation; P:Golgi organization; C:plasma membrane	K08252
KOG,ENOG	exon::Ttru_Chr1:938210-938333		binding. It is involved in the biological process described with	3.7e-15	86.3	Arthropoda	EC:2.7.10.1	8	F:GO:0004713; P:GO:0090303; C:GO:0005886; P:GO:0016339; P:GO:0007030; P:GO:0045792; C:GO:0045177; P:GO:0018108	F:protein tyrosine kinase activity; P:negative regulation of cell size; P:calcium-dependent cell-cell adhesion via plasma membrane cell adhesion molecules; P:positive regulation of wound healing; C:apical part of cell; P:peptidyl-tyrosine phosphorylation; P:Golgi organization; C:plasma membrane	K08252
KOG,ENOG	exon::Ttru_Chr1:938401-938937		binding. It is involved in the biological process described with	2.3e-68	264.6	Arthropoda	EC:2.7.10.1	8	F:GO:0004713; P:GO:0090303; C:GO:0005886; P:GO:0016339; P:GO:0007030; P:GO:0045792; C:GO:0045177; P:GO:0018108	F:protein tyrosine kinase activity; P:negative regulation of cell size; P:calcium-dependent cell-cell adhesion via plasma membrane cell adhesion molecules; P:positive regulation of wound healing; C:apical part of cell; P:peptidyl-tyrosine phosphorylation; P:Golgi organization; C:plasma membrane	K08252
KOG,ENOG	CDS::Ttru_Chr1:934127-934329		binding. It is involved in the biological process described with	1.8e-27	127.9	Arthropoda	EC:2.7.10.1	8	F:GO:0004713; P:GO:0090303; C:GO:0005886; P:GO:0016339; P:GO:0007030; P:GO:0045792; C:GO:0045177; P:GO:0018108	F:protein tyrosine kinase activity; P:negative regulation of cell size; P:calcium-dependent cell-cell adhesion via plasma membrane cell adhesion molecules; P:positive regulation of wound healing; C:apical part of cell; P:peptidyl-tyrosine phosphorylation; P:Golgi organization; C:plasma membrane	K08252
KOG,ENOG	CDS::Ttru_Chr1:938210-938333		binding. It is involved in the biological process described with	3.7e-15	86.3	Arthropoda	EC:2.7.10.1	8	F:GO:0004713; P:GO:0090303; C:GO:0005886; P:GO:0016339; P:GO:0007030; P:GO:0045792; C:GO:0045177; P:GO:0018108	F:protein tyrosine kinase activity; P:negative regulation of cell size; P:calcium-dependent cell-cell adhesion via plasma membrane cell adhesion molecules; P:positive regulation of wound healing; C:apical part of cell; P:peptidyl-tyrosine phosphorylation; P:Golgi organization; C:plasma membrane	K08252
KOG,ENOG	CDS::Ttru_Chr1:938401-938788		binding. It is involved in the biological process described with	2.3e-68	264.6	Arthropoda	EC:2.7.10.1	8	F:GO:0004713; P:GO:0090303; C:GO:0005886; P:GO:0016339; P:GO:0007030; P:GO:0045792; C:GO:0045177; P:GO:0018108	F:protein tyrosine kinase activity; P:negative regulation of cell size; P:calcium-dependent cell-cell adhesion via plasma membrane cell adhesion molecules; P:positive regulation of wound healing; C:apical part of cell; P:peptidyl-tyrosine phosphorylation; P:Golgi organization; C:plasma membrane	K08252
KOG,ENOG	gene::Ttru_Chr1:944441-952372		It is involved in the biological process described with ubiquitin-dependent protein catabolic process	8.3e-53	213.4	Arthropoda	EC:3.4.19.12	18	P:GO:0007412; F:GO:0004843; P:GO:0008347; P:GO:0006511; P:GO:0007411; F:GO:0005515; P:GO:0010628; P:GO:0051674; C:GO:0000124; P:GO:0051276; C:GO:0071819; P:GO:0021782; P:GO:0006935; P:GO:0006325; P:GO:0044248; C:GO:0005654; P:GO:0045893; P:GO:0016578	P:cellular catabolic process; P:glial cell migration; P:ubiquitin-dependent protein catabolic process; F:cysteine-type deubiquitinase activity; P:localization of cell; P:chromatin organization; P:positive regulation of DNA-templated transcription; P:histone deubiquitination; P:axon target recognition; P:axon guidance; F:protein binding; C:DUBm complex; P:chromosome organization; P:glial cell deve…	K11366
KOG,ENOG	mRNA::Ttru_Chr1:944441-946814		It is involved in the biological process described with ubiquitin-dependent protein catabolic process	8.3e-53	213.4	Arthropoda	EC:3.4.19.12	18	P:GO:0007412; F:GO:0004843; P:GO:0008347; P:GO:0006511; P:GO:0007411; F:GO:0005515; P:GO:0010628; P:GO:0051674; C:GO:0000124; P:GO:0051276; C:GO:0071819; P:GO:0021782; P:GO:0006935; P:GO:0006325; P:GO:0044248; C:GO:0005654; P:GO:0045893; P:GO:0016578	P:cellular catabolic process; P:glial cell migration; P:ubiquitin-dependent protein catabolic process; F:cysteine-type deubiquitinase activity; P:localization of cell; P:chromatin organization; P:positive regulation of DNA-templated transcription; P:histone deubiquitination; P:axon target recognition; P:axon guidance; F:protein binding; C:DUBm complex; P:chromosome organization; P:glial cell deve…	K11366
KOG,ENOG	mRNA::Ttru_Chr1:944441-952372		It is involved in the biological process described with ubiquitin-dependent protein catabolic process	8.3e-53	213.4	Arthropoda	EC:3.4.19.12	18	P:GO:0007412; F:GO:0004843; P:GO:0008347; P:GO:0006511; P:GO:0007411; F:GO:0005515; P:GO:0010628; P:GO:0051674; C:GO:0000124; P:GO:0051276; C:GO:0071819; P:GO:0021782; P:GO:0006935; P:GO:0006325; P:GO:0044248; C:GO:0005654; P:GO:0045893; P:GO:0016578	P:cellular catabolic process; P:glial cell migration; P:ubiquitin-dependent protein catabolic process; F:cysteine-type deubiquitinase activity; P:localization of cell; P:chromatin organization; P:positive regulation of DNA-templated transcription; P:histone deubiquitination; P:axon target recognition; P:axon guidance; F:protein binding; C:DUBm complex; P:chromosome organization; P:glial cell deve…	K11366
KOG,ENOG	exon::Ttru_Chr1:945690-945838		It is involved in the biological process described with ubiquitin-dependent protein catabolic process	1.9e-16	90.5	Arthropoda	EC:3.4.19.12	18	P:GO:0007412; F:GO:0004843; P:GO:0008347; P:GO:0006511; P:GO:0007411; F:GO:0005515; P:GO:0010628; P:GO:0051674; C:GO:0000124; P:GO:0051276; C:GO:0071819; P:GO:0021782; P:GO:0006935; P:GO:0006325; P:GO:0044248; C:GO:0005654; P:GO:0045893; P:GO:0016578	P:cellular catabolic process; P:glial cell migration; P:ubiquitin-dependent protein catabolic process; F:cysteine-type deubiquitinase activity; P:localization of cell; P:chromatin organization; P:positive regulation of DNA-templated transcription; P:histone deubiquitination; P:axon target recognition; P:axon guidance; F:protein binding; C:DUBm complex; P:chromosome organization; P:glial cell deve…	K11366
KOG,ENOG	exon::Ttru_Chr1:946427-946814		It is involved in the biological process described with ubiquitin-dependent protein catabolic process	3.4e-45	187.6	Arthropoda	EC:3.4.19.12	18	P:GO:0007412; F:GO:0004843; P:GO:0008347; P:GO:0006511; P:GO:0007411; F:GO:0005515; P:GO:0010628; P:GO:0051674; C:GO:0000124; P:GO:0051276; C:GO:0071819; P:GO:0021782; P:GO:0006935; P:GO:0006325; P:GO:0044248; C:GO:0005654; P:GO:0045893; P:GO:0016578	P:cellular catabolic process; P:glial cell migration; P:ubiquitin-dependent protein catabolic process; F:cysteine-type deubiquitinase activity; P:localization of cell; P:chromatin organization; P:positive regulation of DNA-templated transcription; P:histone deubiquitination; P:axon target recognition; P:axon guidance; F:protein binding; C:DUBm complex; P:chromosome organization; P:glial cell deve…	K11366
KOG,ENOG	CDS::Ttru_Chr1:944500-945011		It is involved in the biological process described with ubiquitin-dependent protein catabolic process	6.6e-66	256.9	Arthropoda	EC:3.4.19.12	18	P:GO:0007412; F:GO:0004843; P:GO:0008347; P:GO:0006511; P:GO:0007411; F:GO:0005515; P:GO:0010628; P:GO:0051674; C:GO:0000124; P:GO:0051276; C:GO:0071819; P:GO:0021782; P:GO:0006935; P:GO:0006325; P:GO:0044248; C:GO:0005654; P:GO:0045893; P:GO:0016578	P:cellular catabolic process; P:glial cell migration; P:ubiquitin-dependent protein catabolic process; F:cysteine-type deubiquitinase activity; P:localization of cell; P:chromatin organization; P:positive regulation of DNA-templated transcription; P:histone deubiquitination; P:axon target recognition; P:axon guidance; F:protein binding; C:DUBm complex; P:chromosome organization; P:glial cell deve…	K11366
KOG,ENOG	CDS::Ttru_Chr1:945690-945838		It is involved in the biological process described with ubiquitin-dependent protein catabolic process	1.9e-16	90.5	Arthropoda	EC:3.4.19.12	18	P:GO:0007412; F:GO:0004843; P:GO:0008347; P:GO:0006511; P:GO:0007411; F:GO:0005515; P:GO:0010628; P:GO:0051674; C:GO:0000124; P:GO:0051276; C:GO:0071819; P:GO:0021782; P:GO:0006935; P:GO:0006325; P:GO:0044248; C:GO:0005654; P:GO:0045893; P:GO:0016578	P:cellular catabolic process; P:glial cell migration; P:ubiquitin-dependent protein catabolic process; F:cysteine-type deubiquitinase activity; P:localization of cell; P:chromatin organization; P:positive regulation of DNA-templated transcription; P:histone deubiquitination; P:axon target recognition; P:axon guidance; F:protein binding; C:DUBm complex; P:chromosome organization; P:glial cell deve…	K11366
KOG,ENOG	CDS::Ttru_Chr1:946427-946814		It is involved in the biological process described with ubiquitin-dependent protein catabolic process	3.4e-45	187.6	Arthropoda	EC:3.4.19.12	18	P:GO:0007412; F:GO:0004843; P:GO:0008347; P:GO:0006511; P:GO:0007411; F:GO:0005515; P:GO:0010628; P:GO:0051674; C:GO:0000124; P:GO:0051276; C:GO:0071819; P:GO:0021782; P:GO:0006935; P:GO:0006325; P:GO:0044248; C:GO:0005654; P:GO:0045893; P:GO:0016578	P:cellular catabolic process; P:glial cell migration; P:ubiquitin-dependent protein catabolic process; F:cysteine-type deubiquitinase activity; P:localization of cell; P:chromatin organization; P:positive regulation of DNA-templated transcription; P:histone deubiquitination; P:axon target recognition; P:axon guidance; F:protein binding; C:DUBm complex; P:chromosome organization; P:glial cell deve…	K11366
KOG,ENOG	exon::Ttru_Chr1:946427-946591		It is involved in the biological process described with ubiquitin-dependent protein catabolic process	9.2e-17	91.7	Arthropoda	EC:3.4.19.12	18	P:GO:0007412; F:GO:0004843; P:GO:0008347; P:GO:0006511; P:GO:0007411; F:GO:0005515; P:GO:0010628; P:GO:0051674; C:GO:0000124; P:GO:0051276; C:GO:0071819; P:GO:0021782; P:GO:0006935; P:GO:0006325; P:GO:0044248; C:GO:0005654; P:GO:0045893; P:GO:0016578	P:cellular catabolic process; P:glial cell migration; P:ubiquitin-dependent protein catabolic process; F:cysteine-type deubiquitinase activity; P:localization of cell; P:chromatin organization; P:positive regulation of DNA-templated transcription; P:histone deubiquitination; P:axon target recognition; P:axon guidance; F:protein binding; C:DUBm complex; P:chromosome organization; P:glial cell deve…	K11366
KOG,ENOG	CDS::Ttru_Chr1:946427-946591		It is involved in the biological process described with ubiquitin-dependent protein catabolic process	9.2e-17	91.7	Arthropoda	EC:3.4.19.12	18	P:GO:0007412; F:GO:0004843; P:GO:0008347; P:GO:0006511; P:GO:0007411; F:GO:0005515; P:GO:0010628; P:GO:0051674; C:GO:0000124; P:GO:0051276; C:GO:0071819; P:GO:0021782; P:GO:0006935; P:GO:0006325; P:GO:0044248; C:GO:0005654; P:GO:0045893; P:GO:0016578	P:cellular catabolic process; P:glial cell migration; P:ubiquitin-dependent protein catabolic process; F:cysteine-type deubiquitinase activity; P:localization of cell; P:chromatin organization; P:positive regulation of DNA-templated transcription; P:histone deubiquitination; P:axon target recognition; P:axon guidance; F:protein binding; C:DUBm complex; P:chromosome organization; P:glial cell deve…	K11366
KOG,ENOG	exon::Ttru_Chr1:946427-946810		It is involved in the biological process described with ubiquitin-dependent protein catabolic process	2.2e-44	184.9	Arthropoda	EC:3.4.19.12	18	P:GO:0007412; F:GO:0004843; P:GO:0008347; P:GO:0006511; P:GO:0007411; F:GO:0005515; P:GO:0010628; P:GO:0051674; C:GO:0000124; P:GO:0051276; C:GO:0071819; P:GO:0021782; P:GO:0006935; P:GO:0006325; P:GO:0044248; C:GO:0005654; P:GO:0045893; P:GO:0016578	P:cellular catabolic process; P:glial cell migration; P:ubiquitin-dependent protein catabolic process; F:cysteine-type deubiquitinase activity; P:localization of cell; P:chromatin organization; P:positive regulation of DNA-templated transcription; P:histone deubiquitination; P:axon target recognition; P:axon guidance; F:protein binding; C:DUBm complex; P:chromosome organization; P:glial cell deve…	K11366
KOG,ENOG	CDS::Ttru_Chr1:946427-946810		It is involved in the biological process described with ubiquitin-dependent protein catabolic process	2.2e-44	184.9	Arthropoda	EC:3.4.19.12	18	P:GO:0007412; F:GO:0004843; P:GO:0008347; P:GO:0006511; P:GO:0007411; F:GO:0005515; P:GO:0010628; P:GO:0051674; C:GO:0000124; P:GO:0051276; C:GO:0071819; P:GO:0021782; P:GO:0006935; P:GO:0006325; P:GO:0044248; C:GO:0005654; P:GO:0045893; P:GO:0016578	P:cellular catabolic process; P:glial cell migration; P:ubiquitin-dependent protein catabolic process; F:cysteine-type deubiquitinase activity; P:localization of cell; P:chromatin organization; P:positive regulation of DNA-templated transcription; P:histone deubiquitination; P:axon target recognition; P:axon guidance; F:protein binding; C:DUBm complex; P:chromosome organization; P:glial cell deve…	K11366
KOG,ENOG	exon::Ttru_Chr1:946487-946810		It is involved in the biological process described with ubiquitin-dependent protein catabolic process	1.8e-37	161.8	Arthropoda	EC:3.4.19.12	18	P:GO:0007412; F:GO:0004843; P:GO:0008347; P:GO:0006511; P:GO:0007411; F:GO:0005515; P:GO:0010628; P:GO:0051674; C:GO:0000124; P:GO:0051276; C:GO:0071819; P:GO:0021782; P:GO:0006935; P:GO:0006325; P:GO:0044248; C:GO:0005654; P:GO:0045893; P:GO:0016578	P:cellular catabolic process; P:glial cell migration; P:ubiquitin-dependent protein catabolic process; F:cysteine-type deubiquitinase activity; P:localization of cell; P:chromatin organization; P:positive regulation of DNA-templated transcription; P:histone deubiquitination; P:axon target recognition; P:axon guidance; F:protein binding; C:DUBm complex; P:chromosome organization; P:glial cell deve…	K11366
KOG,ENOG	CDS::Ttru_Chr1:946487-946810		It is involved in the biological process described with ubiquitin-dependent protein catabolic process	1.8e-37	161.8	Arthropoda	EC:3.4.19.12	18	P:GO:0007412; F:GO:0004843; P:GO:0008347; P:GO:0006511; P:GO:0007411; F:GO:0005515; P:GO:0010628; P:GO:0051674; C:GO:0000124; P:GO:0051276; C:GO:0071819; P:GO:0021782; P:GO:0006935; P:GO:0006325; P:GO:0044248; C:GO:0005654; P:GO:0045893; P:GO:0016578	P:cellular catabolic process; P:glial cell migration; P:ubiquitin-dependent protein catabolic process; F:cysteine-type deubiquitinase activity; P:localization of cell; P:chromatin organization; P:positive regulation of DNA-templated transcription; P:histone deubiquitination; P:axon target recognition; P:axon guidance; F:protein binding; C:DUBm complex; P:chromosome organization; P:glial cell deve…	K11366
ENOG	gene::Ttru_Chr1:954140-954750		SUZ domain	0.13	42	Fungi		0
ENOG	mRNA::Ttru_Chr1:954140-954750		SUZ domain	0.13	42	Fungi		0
ENOG	exon::Ttru_Chr1:954140-954382		SUZ domain	0.26	40.8	Fungi		0
ENOG	CDS::Ttru_Chr1:954239-954382		SUZ domain	0.35	40	Fungi		0
KOG,ENOG	exon::Ttru_Chr1:955638-955785		Uncharacterised protein family (UPF0172)	1e-14	84.7	Arthropoda		1	C:GO:0072546	C:EMC complex
KOG,ENOG	exon::Ttru_Chr1:955845-955955		Uncharacterised protein family (UPF0172)	1.6e-10	70.5	Arthropoda		1	C:GO:0072546	C:EMC complex
KOG,ENOG	CDS::Ttru_Chr1:955368-955572		Uncharacterised protein family (UPF0172)	1.9e-32	144.4	Arthropoda		1	C:GO:0072546	C:EMC complex
KOG,ENOG	CDS::Ttru_Chr1:955638-955785		Uncharacterised protein family (UPF0172)	1e-14	84.7	Arthropoda		1	C:GO:0072546	C:EMC complex
KOG,ENOG	CDS::Ttru_Chr1:955845-955955		Uncharacterised protein family (UPF0172)	1.6e-10	70.5	Arthropoda		1	C:GO:0072546	C:EMC complex
KOG,ENOG	exon::Ttru_Chr1:961753-964189	Ugt	UDP-glucose glycoprotein glucosyltransferase activity. It is involved in the biological process described with protein glycosylation	0	1576.6	Arthropoda		11	P:GO:0018279; P:GO:0071712; P:GO:0051084; P:GO:0044248; P:GO:0097359; F:GO:0003980; C:GO:0005635; P:GO:0030968; P:GO:0018193; F:GO:0051082; C:GO:0005791	P:cellular catabolic process; P:protein N-linked glycosylation via asparagine; P:endoplasmic reticulum unfolded protein response; P:ER-associated misfolded protein catabolic process; F:UDP-glucose:glycoprotein glucosyltransferase activity; P:UDP-glucosylation; F:unfolded protein binding; C:rough endoplasmic reticulum; C:nuclear envelope; P:peptidyl-amino acid modification; P:'de novo' post-transl…	K11718	map04141
KOG,ENOG	exon::Ttru_Chr1:964276-964600	Ugt	UDP-glucose glycoprotein glucosyltransferase activity. It is involved in the biological process described with protein glycosylation	8.8e-53	212.6	Arthropoda		11	P:GO:0018279; P:GO:0071712; P:GO:0051084; P:GO:0044248; P:GO:0097359; F:GO:0003980; C:GO:0005635; P:GO:0030968; P:GO:0018193; F:GO:0051082; C:GO:0005791	P:cellular catabolic process; P:protein N-linked glycosylation via asparagine; P:endoplasmic reticulum unfolded protein response; P:ER-associated misfolded protein catabolic process; F:UDP-glucose:glycoprotein glucosyltransferase activity; P:UDP-glucosylation; F:unfolded protein binding; C:rough endoplasmic reticulum; C:nuclear envelope; P:peptidyl-amino acid modification; P:'de novo' post-transl…	K11718	map04141
KOG,ENOG	CDS::Ttru_Chr1:959584-960323	Ugt	UDP-glucose glycoprotein glucosyltransferase activity. It is involved in the biological process described with protein glycosylation	1.9e-106	392.1	Arthropoda		11	P:GO:0018279; P:GO:0071712; P:GO:0051084; P:GO:0044248; P:GO:0097359; F:GO:0003980; C:GO:0005635; P:GO:0030968; P:GO:0018193; F:GO:0051082; C:GO:0005791	P:cellular catabolic process; P:protein N-linked glycosylation via asparagine; P:endoplasmic reticulum unfolded protein response; P:ER-associated misfolded protein catabolic process; F:UDP-glucose:glycoprotein glucosyltransferase activity; P:UDP-glucosylation; F:unfolded protein binding; C:rough endoplasmic reticulum; C:nuclear envelope; P:peptidyl-amino acid modification; P:'de novo' post-transl…	K11718	map04141
KOG,ENOG	CDS::Ttru_Chr1:961753-964189	Ugt	UDP-glucose glycoprotein glucosyltransferase activity. It is involved in the biological process described with protein glycosylation	0	1576.6	Arthropoda		11	P:GO:0018279; P:GO:0071712; P:GO:0051084; P:GO:0044248; P:GO:0097359; F:GO:0003980; C:GO:0005635; P:GO:0030968; P:GO:0018193; F:GO:0051082; C:GO:0005791	P:cellular catabolic process; P:protein N-linked glycosylation via asparagine; P:endoplasmic reticulum unfolded protein response; P:ER-associated misfolded protein catabolic process; F:UDP-glucose:glycoprotein glucosyltransferase activity; P:UDP-glucosylation; F:unfolded protein binding; C:rough endoplasmic reticulum; C:nuclear envelope; P:peptidyl-amino acid modification; P:'de novo' post-transl…	K11718	map04141
KOG,ENOG	CDS::Ttru_Chr1:964276-964600	Ugt	UDP-glucose glycoprotein glucosyltransferase activity. It is involved in the biological process described with protein glycosylation	8.8e-53	212.6	Arthropoda		11	P:GO:0018279; P:GO:0071712; P:GO:0051084; P:GO:0044248; P:GO:0097359; F:GO:0003980; C:GO:0005635; P:GO:0030968; P:GO:0018193; F:GO:0051082; C:GO:0005791	P:cellular catabolic process; P:protein N-linked glycosylation via asparagine; P:endoplasmic reticulum unfolded protein response; P:ER-associated misfolded protein catabolic process; F:UDP-glucose:glycoprotein glucosyltransferase activity; P:UDP-glucosylation; F:unfolded protein binding; C:rough endoplasmic reticulum; C:nuclear envelope; P:peptidyl-amino acid modification; P:'de novo' post-transl…	K11718	map04141
KOG,ENOG	exon::Ttru_Chr1:961753-964600	Ugt	UDP-glucose glycoprotein glucosyltransferase activity. It is involved in the biological process described with protein glycosylation	0	1776.1	Arthropoda		11	P:GO:0018279; P:GO:0071712; P:GO:0051084; P:GO:0044248; P:GO:0097359; F:GO:0003980; C:GO:0005635; P:GO:0030968; P:GO:0018193; F:GO:0051082; C:GO:0005791	P:cellular catabolic process; P:protein N-linked glycosylation via asparagine; P:endoplasmic reticulum unfolded protein response; P:ER-associated misfolded protein catabolic process; F:UDP-glucose:glycoprotein glucosyltransferase activity; P:UDP-glucosylation; F:unfolded protein binding; C:rough endoplasmic reticulum; C:nuclear envelope; P:peptidyl-amino acid modification; P:'de novo' post-transl…	K11718	map04141
KOG,ENOG	CDS::Ttru_Chr1:961753-964600	Ugt	UDP-glucose glycoprotein glucosyltransferase activity. It is involved in the biological process described with protein glycosylation	0	1776.1	Arthropoda		11	P:GO:0018279; P:GO:0071712; P:GO:0051084; P:GO:0044248; P:GO:0097359; F:GO:0003980; C:GO:0005635; P:GO:0030968; P:GO:0018193; F:GO:0051082; C:GO:0005791	P:cellular catabolic process; P:protein N-linked glycosylation via asparagine; P:endoplasmic reticulum unfolded protein response; P:ER-associated misfolded protein catabolic process; F:UDP-glucose:glycoprotein glucosyltransferase activity; P:UDP-glucosylation; F:unfolded protein binding; C:rough endoplasmic reticulum; C:nuclear envelope; P:peptidyl-amino acid modification; P:'de novo' post-transl…	K11718	map04141
COG,KOG,ENOG	gene::Ttru_Chr1:975506-977391	RpS6	Belongs to the eukaryotic ribosomal protein eS6 family	5.1e-49	200.3	Arthropoda		6	P:GO:0002181; P:GO:0042274; P:GO:0006364; C:GO:0022627; F:GO:0003735; P:GO:0006955	P:ribosomal small subunit biogenesis; F:structural constituent of ribosome; P:cytoplasmic translation; P:immune response; C:cytosolic small ribosomal subunit; P:rRNA processing	K02991	map01521,map03010,map04066,map04150,map04151,map04371,map04714,map04910,map05205
COG,KOG,ENOG	mRNA::Ttru_Chr1:975506-977391	RpS6	Belongs to the eukaryotic ribosomal protein eS6 family	5.1e-49	200.3	Arthropoda		6	P:GO:0002181; P:GO:0042274; P:GO:0006364; C:GO:0022627; F:GO:0003735; P:GO:0006955	P:ribosomal small subunit biogenesis; F:structural constituent of ribosome; P:cytoplasmic translation; P:immune response; C:cytosolic small ribosomal subunit; P:rRNA processing	K02991	map01521,map03010,map04066,map04150,map04151,map04371,map04714,map04910,map05205
COG,KOG,ENOG	exon::Ttru_Chr1:975774-976117	RpS6	Belongs to the eukaryotic ribosomal protein eS6 family	1.1e-58	232.3	Arthropoda		6	P:GO:0002181; P:GO:0042274; P:GO:0006364; C:GO:0022627; F:GO:0003735; P:GO:0006955	P:ribosomal small subunit biogenesis; F:structural constituent of ribosome; P:cytoplasmic translation; P:immune response; C:cytosolic small ribosomal subunit; P:rRNA processing	K02991	map01521,map03010,map04066,map04150,map04151,map04371,map04714,map04910,map05205
COG,KOG,ENOG	CDS::Ttru_Chr1:975774-976117	RpS6	Belongs to the eukaryotic ribosomal protein eS6 family	1.1e-58	232.3	Arthropoda		6	P:GO:0002181; P:GO:0042274; P:GO:0006364; C:GO:0022627; F:GO:0003735; P:GO:0006955	P:ribosomal small subunit biogenesis; F:structural constituent of ribosome; P:cytoplasmic translation; P:immune response; C:cytosolic small ribosomal subunit; P:rRNA processing	K02991	map01521,map03010,map04066,map04150,map04151,map04371,map04714,map04910,map05205
KOG,ENOG	gene::Ttru_Chr1:981111-983175		Pentacotripeptide-repeat region of PRORP	0	1083.9	Arthropoda		8	F:GO:0003723; P:GO:0042780; P:GO:0043628; P:GO:0009451; P:GO:0090305; F:GO:1901363; C:GO:0005739; F:GO:0004519	F:RNA binding; F:heterocyclic compound binding; P:nucleic acid phosphodiester bond hydrolysis; C:mitochondrion; P:RNA modification; F:endonuclease activity; P:regulatory ncRNA 3'-end processing; P:tRNA 3'-end processing	K17710
KOG,ENOG	mRNA::Ttru_Chr1:981111-983175		Pentacotripeptide-repeat region of PRORP	0	1083.9	Arthropoda		8	F:GO:0003723; P:GO:0042780; P:GO:0043628; P:GO:0009451; P:GO:0090305; F:GO:1901363; C:GO:0005739; F:GO:0004519	F:RNA binding; F:heterocyclic compound binding; P:nucleic acid phosphodiester bond hydrolysis; C:mitochondrion; P:RNA modification; F:endonuclease activity; P:regulatory ncRNA 3'-end processing; P:tRNA 3'-end processing	K17710
KOG,ENOG	exon::Ttru_Chr1:981111-983175		Pentacotripeptide-repeat region of PRORP	0	1083.9	Arthropoda		8	F:GO:0003723; P:GO:0042780; P:GO:0043628; P:GO:0009451; P:GO:0090305; F:GO:1901363; C:GO:0005739; F:GO:0004519	F:RNA binding; F:heterocyclic compound binding; P:nucleic acid phosphodiester bond hydrolysis; C:mitochondrion; P:RNA modification; F:endonuclease activity; P:regulatory ncRNA 3'-end processing; P:tRNA 3'-end processing	K17710
KOG,ENOG	CDS::Ttru_Chr1:981111-983175		Pentacotripeptide-repeat region of PRORP	0	1083.9	Arthropoda		8	F:GO:0003723; P:GO:0042780; P:GO:0043628; P:GO:0009451; P:GO:0090305; F:GO:1901363; C:GO:0005739; F:GO:0004519	F:RNA binding; F:heterocyclic compound binding; P:nucleic acid phosphodiester bond hydrolysis; C:mitochondrion; P:RNA modification; F:endonuclease activity; P:regulatory ncRNA 3'-end processing; P:tRNA 3'-end processing	K17710
COG,KOG,ENOG	gene::Ttru_Chr1:984191-988174	YTHDC2	helicase activity	3.8e-60	237.3	Arthropoda	EC:3.6.4.13	6	F:GO:0016887; F:GO:0003723; P:GO:0006396; C:GO:0005737; F:GO:1901363; F:GO:0003724	F:RNA binding; F:heterocyclic compound binding; P:RNA processing; F:ATP hydrolysis activity; C:cytoplasm; F:RNA helicase activity	K20099
COG,KOG,ENOG	mRNA::Ttru_Chr1:984191-988174	YTHDC2	helicase activity	3.8e-60	237.3	Arthropoda	EC:3.6.4.13	6	F:GO:0016887; F:GO:0003723; P:GO:0006396; C:GO:0005737; F:GO:1901363; F:GO:0003724	F:RNA binding; F:heterocyclic compound binding; P:RNA processing; F:ATP hydrolysis activity; C:cytoplasm; F:RNA helicase activity	K20099
COG,KOG,ENOG	exon::Ttru_Chr1:984191-984625	YTHDC2	helicase activity	1.1e-59	235.7	Arthropoda	EC:3.6.4.13	6	F:GO:0016887; F:GO:0003723; P:GO:0006396; C:GO:0005737; F:GO:1901363; F:GO:0003724	F:RNA binding; F:heterocyclic compound binding; P:RNA processing; F:ATP hydrolysis activity; C:cytoplasm; F:RNA helicase activity	K20099
COG,KOG,ENOG	exon::Ttru_Chr1:986357-986523	YTHDC2	helicase activity	1.2e-21	108.2	Arthropoda	EC:3.6.4.13	6	F:GO:0016887; F:GO:0003723; P:GO:0006396; C:GO:0005737; F:GO:1901363; F:GO:0003724	F:RNA binding; F:heterocyclic compound binding; P:RNA processing; F:ATP hydrolysis activity; C:cytoplasm; F:RNA helicase activity	K20099
COG,KOG,ENOG	CDS::Ttru_Chr1:984269-984625	YTHDC2	helicase activity	1.1e-59	235.7	Arthropoda	EC:3.6.4.13	6	F:GO:0016887; F:GO:0003723; P:GO:0006396; C:GO:0005737; F:GO:1901363; F:GO:0003724	F:RNA binding; F:heterocyclic compound binding; P:RNA processing; F:ATP hydrolysis activity; C:cytoplasm; F:RNA helicase activity	K20099
COG,KOG,ENOG	CDS::Ttru_Chr1:986357-986523	YTHDC2	helicase activity	1.2e-21	108.2	Arthropoda	EC:3.6.4.13	6	F:GO:0016887; F:GO:0003723; P:GO:0006396; C:GO:0005737; F:GO:1901363; F:GO:0003724	F:RNA binding; F:heterocyclic compound binding; P:RNA processing; F:ATP hydrolysis activity; C:cytoplasm; F:RNA helicase activity	K20099
COG,KOG,ENOG	gene::Ttru_Chr1:1087669-1090517		Translation release factor activity, codon specific. It is involved in the biological process described with translational termination	1.6e-65	255.4	Arthropoda		6	F:GO:0003723; P:GO:0007224; F:GO:0008079; P:GO:0006415; F:GO:1901363; C:GO:0005829	F:RNA binding; F:heterocyclic compound binding; P:smoothened signaling pathway; P:translational termination; F:translation termination factor activity; C:cytosol	K03265	map03015
COG,KOG,ENOG	mRNA::Ttru_Chr1:1087669-1090517		Translation release factor activity, codon specific. It is involved in the biological process described with translational termination	1.6e-65	255.4	Arthropoda		6	F:GO:0003723; P:GO:0007224; F:GO:0008079; P:GO:0006415; F:GO:1901363; C:GO:0005829	F:RNA binding; F:heterocyclic compound binding; P:smoothened signaling pathway; P:translational termination; F:translation termination factor activity; C:cytosol	K03265	map03015
COG,KOG,ENOG	exon::Ttru_Chr1:1089208-1089338		Translation release factor activity, codon specific. It is involved in the biological process described with translational termination	9.3e-14	81.6	Arthropoda		6	F:GO:0003723; P:GO:0007224; F:GO:0008079; P:GO:0006415; F:GO:1901363; C:GO:0005829	F:RNA binding; F:heterocyclic compound binding; P:smoothened signaling pathway; P:translational termination; F:translation termination factor activity; C:cytosol	K03265	map03015
COG,KOG,ENOG	CDS::Ttru_Chr1:1087779-1087877		Translation release factor activity, codon specific. It is involved in the biological process described with translational termination	1.5e-08	63.9	Arthropoda		6	F:GO:0003723; P:GO:0007224; F:GO:0008079; P:GO:0006415; F:GO:1901363; C:GO:0005829	F:RNA binding; F:heterocyclic compound binding; P:smoothened signaling pathway; P:translational termination; F:translation termination factor activity; C:cytosol	K03265	map03015
COG,KOG,ENOG	CDS::Ttru_Chr1:1089208-1089338		Translation release factor activity, codon specific. It is involved in the biological process described with translational termination	9.3e-14	81.6	Arthropoda		6	F:GO:0003723; P:GO:0007224; F:GO:0008079; P:GO:0006415; F:GO:1901363; C:GO:0005829	F:RNA binding; F:heterocyclic compound binding; P:smoothened signaling pathway; P:translational termination; F:translation termination factor activity; C:cytosol	K03265	map03015
COG,KOG,ENOG	gene::Ttru_Chr1:1091151-1093326		Converts O-phosphoseryl-tRNA(Sec) to selenocysteinyl- tRNA(Sec) required for selenoprotein biosynthesis	5.7e-189	666.8	Arthropoda	EC:2.9.1.2	0			K03341	map00450,map00970
COG,KOG,ENOG	mRNA::Ttru_Chr1:1091151-1093326		Converts O-phosphoseryl-tRNA(Sec) to selenocysteinyl- tRNA(Sec) required for selenoprotein biosynthesis	5.7e-189	666.8	Arthropoda	EC:2.9.1.2	0			K03341	map00450,map00970
COG,KOG,ENOG	CDS::Ttru_Chr1:1091779-1092143		Converts O-phosphoseryl-tRNA(Sec) to selenocysteinyl- tRNA(Sec) required for selenoprotein biosynthesis	1.7e-60	238.4	Arthropoda	EC:2.9.1.2	0			K03341	map00450,map00970
COG,KOG,ENOG	exon::Ttru_Chr1:1093405-1093532		Converts O-phosphoseryl-tRNA(Sec) to selenocysteinyl- tRNA(Sec) required for selenoprotein biosynthesis	0.0094	45.1	Arthropoda	EC:2.9.1.2	0			K03341	map00450,map00970
COG,KOG,ENOG	exon::Ttru_Chr1:1094651-1094917		Converts O-phosphoseryl-tRNA(Sec) to selenocysteinyl- tRNA(Sec) required for selenoprotein biosynthesis	1.6e-36	158.3	Arthropoda	EC:2.9.1.2	0			K03341	map00450,map00970
COG,KOG,ENOG	CDS::Ttru_Chr1:1093468-1093532		Converts O-phosphoseryl-tRNA(Sec) to selenocysteinyl- tRNA(Sec) required for selenoprotein biosynthesis	0.018	43.1	Arthropoda	EC:2.9.1.2	0			K03341	map00450,map00970
COG,KOG,ENOG	CDS::Ttru_Chr1:1094651-1094917		Converts O-phosphoseryl-tRNA(Sec) to selenocysteinyl- tRNA(Sec) required for selenoprotein biosynthesis	1.6e-36	158.3	Arthropoda	EC:2.9.1.2	0			K03341	map00450,map00970
KOG,ENOG	CDS::Ttru_Chr1:1097073-1097206	Ciao1	Essential component of the cytosolic iron-sulfur (Fe S) protein assembly machinery. Required for the maturation of extramitochondrial Fe S proteins	2.7e-19	100.1	Arthropoda		3	C:GO:0097361; P:GO:0016226; C:GO:0005829	P:iron-sulfur cluster assembly; C:CIA complex; C:cytosol
KOG,ENOG	gene::Ttru_Chr1:1155477-1156518	Iap2	Zinc ion binding	4.1e-30	139	Arthropoda		22	P:GO:0006511; F:GO:0031625; P:GO:0007166; P:GO:0042307; F:GO:0004869; P:GO:1990001; P:GO:0006964; P:GO:0009966; P:GO:0022416; F:GO:0061630; P:GO:0090087; F:GO:0008270; P:GO:0044248; P:GO:0070534; F:GO:0043027; C:GO:0048471; P:GO:0048731; P:GO:0061057; C:GO:0005634; P:GO:0070936; F:GO:0089720; P:GO:1904591	P:cellular catabolic process; P:protein K48-linked ubiquitination; F:caspase binding; P:peptidoglycan recognition protein signaling pathway; F:cysteine-type endopeptidase inhibitor activity involved in apoptotic process; C:perinuclear region of cytoplasm; P:ubiquitin-dependent protein catabolic process; P:inhibition of cysteine-type endopeptidase activity involved in apoptotic process; F:zinc ion…	K16060,K16061	map01524,map04064,map04120,map04210,map04215,map04217,map04510,map04621,map04624,map04668,map05145,map05200,map05222
KOG,ENOG	mRNA::Ttru_Chr1:1155477-1156518	Iap2	Zinc ion binding	4.1e-30	139	Arthropoda		22	P:GO:0006511; F:GO:0031625; P:GO:0007166; P:GO:0042307; F:GO:0004869; P:GO:1990001; P:GO:0006964; P:GO:0009966; P:GO:0022416; F:GO:0061630; P:GO:0090087; F:GO:0008270; P:GO:0044248; P:GO:0070534; F:GO:0043027; C:GO:0048471; P:GO:0048731; P:GO:0061057; C:GO:0005634; P:GO:0070936; F:GO:0089720; P:GO:1904591	P:cellular catabolic process; P:protein K48-linked ubiquitination; F:caspase binding; P:peptidoglycan recognition protein signaling pathway; F:cysteine-type endopeptidase inhibitor activity involved in apoptotic process; C:perinuclear region of cytoplasm; P:ubiquitin-dependent protein catabolic process; P:inhibition of cysteine-type endopeptidase activity involved in apoptotic process; F:zinc ion…	K16060,K16061	map01524,map04064,map04120,map04210,map04215,map04217,map04510,map04621,map04624,map04668,map05145,map05200,map05222
KOG,ENOG	exon::Ttru_Chr1:1155477-1156518	Iap2	Zinc ion binding	4.1e-30	139	Arthropoda		22	P:GO:0006511; F:GO:0031625; P:GO:0007166; P:GO:0042307; F:GO:0004869; P:GO:1990001; P:GO:0006964; P:GO:0009966; P:GO:0022416; F:GO:0061630; P:GO:0090087; F:GO:0008270; P:GO:0044248; P:GO:0070534; F:GO:0043027; C:GO:0048471; P:GO:0048731; P:GO:0061057; C:GO:0005634; P:GO:0070936; F:GO:0089720; P:GO:1904591	P:cellular catabolic process; P:protein K48-linked ubiquitination; F:caspase binding; P:peptidoglycan recognition protein signaling pathway; F:cysteine-type endopeptidase inhibitor activity involved in apoptotic process; C:perinuclear region of cytoplasm; P:ubiquitin-dependent protein catabolic process; P:inhibition of cysteine-type endopeptidase activity involved in apoptotic process; F:zinc ion…	K16060,K16061	map01524,map04064,map04120,map04210,map04215,map04217,map04510,map04621,map04624,map04668,map05145,map05200,map05222
KOG,ENOG	CDS::Ttru_Chr1:1155477-1156518	Iap2	Zinc ion binding	4.1e-30	139	Arthropoda		22	P:GO:0006511; F:GO:0031625; P:GO:0007166; P:GO:0042307; F:GO:0004869; P:GO:1990001; P:GO:0006964; P:GO:0009966; P:GO:0022416; F:GO:0061630; P:GO:0090087; F:GO:0008270; P:GO:0044248; P:GO:0070534; F:GO:0043027; C:GO:0048471; P:GO:0048731; P:GO:0061057; C:GO:0005634; P:GO:0070936; F:GO:0089720; P:GO:1904591	P:cellular catabolic process; P:protein K48-linked ubiquitination; F:caspase binding; P:peptidoglycan recognition protein signaling pathway; F:cysteine-type endopeptidase inhibitor activity involved in apoptotic process; C:perinuclear region of cytoplasm; P:ubiquitin-dependent protein catabolic process; P:inhibition of cysteine-type endopeptidase activity involved in apoptotic process; F:zinc ion…	K16060,K16061	map01524,map04064,map04120,map04210,map04215,map04217,map04510,map04621,map04624,map04668,map05145,map05200,map05222
KOG,ENOG	gene::Ttru_Chr1:1157439-1157937	Iap2	Zinc ion binding	1.5e-49	201.8	Arthropoda		22	P:GO:0006511; F:GO:0031625; P:GO:0007166; P:GO:0042307; F:GO:0004869; P:GO:1990001; P:GO:0006964; P:GO:0009966; P:GO:0022416; F:GO:0061630; P:GO:0090087; F:GO:0008270; P:GO:0044248; P:GO:0070534; F:GO:0043027; C:GO:0048471; P:GO:0048731; P:GO:0061057; C:GO:0005634; P:GO:0070936; F:GO:0089720; P:GO:1904591	P:cellular catabolic process; P:protein K48-linked ubiquitination; F:caspase binding; P:peptidoglycan recognition protein signaling pathway; F:cysteine-type endopeptidase inhibitor activity involved in apoptotic process; C:perinuclear region of cytoplasm; P:ubiquitin-dependent protein catabolic process; P:inhibition of cysteine-type endopeptidase activity involved in apoptotic process; F:zinc ion…	K16060,K16061	map01524,map04064,map04120,map04210,map04215,map04217,map04510,map04621,map04624,map04668,map05145,map05200,map05222
KOG,ENOG	mRNA::Ttru_Chr1:1157439-1157937	Iap2	Zinc ion binding	1.5e-49	201.8	Arthropoda		22	P:GO:0006511; F:GO:0031625; P:GO:0007166; P:GO:0042307; F:GO:0004869; P:GO:1990001; P:GO:0006964; P:GO:0009966; P:GO:0022416; F:GO:0061630; P:GO:0090087; F:GO:0008270; P:GO:0044248; P:GO:0070534; F:GO:0043027; C:GO:0048471; P:GO:0048731; P:GO:0061057; C:GO:0005634; P:GO:0070936; F:GO:0089720; P:GO:1904591	P:cellular catabolic process; P:protein K48-linked ubiquitination; F:caspase binding; P:peptidoglycan recognition protein signaling pathway; F:cysteine-type endopeptidase inhibitor activity involved in apoptotic process; C:perinuclear region of cytoplasm; P:ubiquitin-dependent protein catabolic process; P:inhibition of cysteine-type endopeptidase activity involved in apoptotic process; F:zinc ion…	K16060,K16061	map01524,map04064,map04120,map04210,map04215,map04217,map04510,map04621,map04624,map04668,map05145,map05200,map05222
KOG,ENOG	exon::Ttru_Chr1:1157619-1157937	Iap2	Zinc ion binding	1.5e-49	201.8	Arthropoda		22	P:GO:0006511; F:GO:0031625; P:GO:0007166; P:GO:0042307; F:GO:0004869; P:GO:1990001; P:GO:0006964; P:GO:0009966; P:GO:0022416; F:GO:0061630; P:GO:0090087; F:GO:0008270; P:GO:0044248; P:GO:0070534; F:GO:0043027; C:GO:0048471; P:GO:0048731; P:GO:0061057; C:GO:0005634; P:GO:0070936; F:GO:0089720; P:GO:1904591	P:cellular catabolic process; P:protein K48-linked ubiquitination; F:caspase binding; P:peptidoglycan recognition protein signaling pathway; F:cysteine-type endopeptidase inhibitor activity involved in apoptotic process; C:perinuclear region of cytoplasm; P:ubiquitin-dependent protein catabolic process; P:inhibition of cysteine-type endopeptidase activity involved in apoptotic process; F:zinc ion…	K16060,K16061	map01524,map04064,map04120,map04210,map04215,map04217,map04510,map04621,map04624,map04668,map05145,map05200,map05222
KOG,ENOG	CDS::Ttru_Chr1:1157619-1157937	Iap2	Zinc ion binding	1.5e-49	201.8	Arthropoda		22	P:GO:0006511; F:GO:0031625; P:GO:0007166; P:GO:0042307; F:GO:0004869; P:GO:1990001; P:GO:0006964; P:GO:0009966; P:GO:0022416; F:GO:0061630; P:GO:0090087; F:GO:0008270; P:GO:0044248; P:GO:0070534; F:GO:0043027; C:GO:0048471; P:GO:0048731; P:GO:0061057; C:GO:0005634; P:GO:0070936; F:GO:0089720; P:GO:1904591	P:cellular catabolic process; P:protein K48-linked ubiquitination; F:caspase binding; P:peptidoglycan recognition protein signaling pathway; F:cysteine-type endopeptidase inhibitor activity involved in apoptotic process; C:perinuclear region of cytoplasm; P:ubiquitin-dependent protein catabolic process; P:inhibition of cysteine-type endopeptidase activity involved in apoptotic process; F:zinc ion…	K16060,K16061	map01524,map04064,map04120,map04210,map04215,map04217,map04510,map04621,map04624,map04668,map05145,map05200,map05222
KOG,ENOG	gene::Ttru_Chr1:1260807-1265784		Protein of unknown function (DUF766)	1.4e-103	382.5	Arthropoda		3	P:GO:0030433; F:GO:0031625; P:GO:0044248	P:cellular catabolic process; F:ubiquitin protein ligase binding; P:ubiquitin-dependent ERAD pathway
KOG,ENOG	mRNA::Ttru_Chr1:1260807-1265784		Protein of unknown function (DUF766)	1.4e-103	382.5	Arthropoda		3	P:GO:0030433; F:GO:0031625; P:GO:0044248	P:cellular catabolic process; F:ubiquitin protein ligase binding; P:ubiquitin-dependent ERAD pathway
KOG,ENOG	exon::Ttru_Chr1:1264390-1264681		Protein of unknown function (DUF766)	3.7e-06	57	Arthropoda		3	P:GO:0030433; F:GO:0031625; P:GO:0044248	P:cellular catabolic process; F:ubiquitin protein ligase binding; P:ubiquitin-dependent ERAD pathway
KOG,ENOG	exon::Ttru_Chr1:1264743-1265320		Protein of unknown function (DUF766)	2.5e-92	344.7	Arthropoda		3	P:GO:0030433; F:GO:0031625; P:GO:0044248	P:cellular catabolic process; F:ubiquitin protein ligase binding; P:ubiquitin-dependent ERAD pathway
KOG,ENOG	CDS::Ttru_Chr1:1264612-1264681		Protein of unknown function (DUF766)	7.9e-07	57.8	Arthropoda		3	P:GO:0030433; F:GO:0031625; P:GO:0044248	P:cellular catabolic process; F:ubiquitin protein ligase binding; P:ubiquitin-dependent ERAD pathway
KOG,ENOG	CDS::Ttru_Chr1:1264743-1265320		Protein of unknown function (DUF766)	2.5e-92	344.7	Arthropoda		3	P:GO:0030433; F:GO:0031625; P:GO:0044248	P:cellular catabolic process; F:ubiquitin protein ligase binding; P:ubiquitin-dependent ERAD pathway
KOG,ENOG	gene::Ttru_Chr1:1266326-1267286		chromatin silencing at telomere	5.3e-93	347.8	Arthropoda		9	P:GO:0040011; C:GO:0044665; C:GO:0044666; P:GO:0051674; P:GO:0045892; P:GO:0031509; C:GO:0048188; P:GO:0030317; P:GO:0051568	P:histone H3-K4 methylation; P:subtelomeric heterochromatin formation; P:negative regulation of DNA-templated transcription; C:MLL1/2 complex; C:MLL3/4 complex; P:locomotion; P:flagellated sperm motility; P:localization of cell; C:Set1C/COMPASS complex	K14965
KOG,ENOG	mRNA::Ttru_Chr1:1266326-1267286		chromatin silencing at telomere	5.3e-93	347.8	Arthropoda		9	P:GO:0040011; C:GO:0044665; C:GO:0044666; P:GO:0051674; P:GO:0045892; P:GO:0031509; C:GO:0048188; P:GO:0030317; P:GO:0051568	P:histone H3-K4 methylation; P:subtelomeric heterochromatin formation; P:negative regulation of DNA-templated transcription; C:MLL1/2 complex; C:MLL3/4 complex; P:locomotion; P:flagellated sperm motility; P:localization of cell; C:Set1C/COMPASS complex	K14965
KOG,ENOG	exon::Ttru_Chr1:1266326-1267286		chromatin silencing at telomere	5.3e-93	347.8	Arthropoda		9	P:GO:0040011; C:GO:0044665; C:GO:0044666; P:GO:0051674; P:GO:0045892; P:GO:0031509; C:GO:0048188; P:GO:0030317; P:GO:0051568	P:histone H3-K4 methylation; P:subtelomeric heterochromatin formation; P:negative regulation of DNA-templated transcription; C:MLL1/2 complex; C:MLL3/4 complex; P:locomotion; P:flagellated sperm motility; P:localization of cell; C:Set1C/COMPASS complex	K14965
KOG,ENOG	CDS::Ttru_Chr1:1266326-1267286		chromatin silencing at telomere	5.3e-93	347.8	Arthropoda		9	P:GO:0040011; C:GO:0044665; C:GO:0044666; P:GO:0051674; P:GO:0045892; P:GO:0031509; C:GO:0048188; P:GO:0030317; P:GO:0051568	P:histone H3-K4 methylation; P:subtelomeric heterochromatin formation; P:negative regulation of DNA-templated transcription; C:MLL1/2 complex; C:MLL3/4 complex; P:locomotion; P:flagellated sperm motility; P:localization of cell; C:Set1C/COMPASS complex	K14965
KOG,ENOG	gene::Ttru_Chr1:1276025-1276985		chromatin silencing at telomere	5.3e-93	347.8	Arthropoda		9	P:GO:0040011; C:GO:0044665; C:GO:0044666; P:GO:0051674; P:GO:0045892; P:GO:0031509; C:GO:0048188; P:GO:0030317; P:GO:0051568	P:histone H3-K4 methylation; P:subtelomeric heterochromatin formation; P:negative regulation of DNA-templated transcription; C:MLL1/2 complex; C:MLL3/4 complex; P:locomotion; P:flagellated sperm motility; P:localization of cell; C:Set1C/COMPASS complex	K14965
KOG,ENOG	mRNA::Ttru_Chr1:1276025-1276985		chromatin silencing at telomere	5.3e-93	347.8	Arthropoda		9	P:GO:0040011; C:GO:0044665; C:GO:0044666; P:GO:0051674; P:GO:0045892; P:GO:0031509; C:GO:0048188; P:GO:0030317; P:GO:0051568	P:histone H3-K4 methylation; P:subtelomeric heterochromatin formation; P:negative regulation of DNA-templated transcription; C:MLL1/2 complex; C:MLL3/4 complex; P:locomotion; P:flagellated sperm motility; P:localization of cell; C:Set1C/COMPASS complex	K14965
KOG,ENOG	exon::Ttru_Chr1:1276025-1276985		chromatin silencing at telomere	5.3e-93	347.8	Arthropoda		9	P:GO:0040011; C:GO:0044665; C:GO:0044666; P:GO:0051674; P:GO:0045892; P:GO:0031509; C:GO:0048188; P:GO:0030317; P:GO:0051568	P:histone H3-K4 methylation; P:subtelomeric heterochromatin formation; P:negative regulation of DNA-templated transcription; C:MLL1/2 complex; C:MLL3/4 complex; P:locomotion; P:flagellated sperm motility; P:localization of cell; C:Set1C/COMPASS complex	K14965
KOG,ENOG	CDS::Ttru_Chr1:1276025-1276985		chromatin silencing at telomere	5.3e-93	347.8	Arthropoda		9	P:GO:0040011; C:GO:0044665; C:GO:0044666; P:GO:0051674; P:GO:0045892; P:GO:0031509; C:GO:0048188; P:GO:0030317; P:GO:0051568	P:histone H3-K4 methylation; P:subtelomeric heterochromatin formation; P:negative regulation of DNA-templated transcription; C:MLL1/2 complex; C:MLL3/4 complex; P:locomotion; P:flagellated sperm motility; P:localization of cell; C:Set1C/COMPASS complex	K14965
COG,KOG,ENOG	gene::Ttru_Chr1:1291357-1292752		DNA-directed DNA polymerase activity	6.7e-246	856.3	Arthropoda		3	P:GO:0009059; C:GO:0043625; P:GO:0006271	P:macromolecule biosynthetic process; C:delta DNA polymerase complex; P:DNA strand elongation involved in DNA replication	K02328	map00230,map00240,map01100,map03030,map03410,map03420,map03430,map03440,map05166
COG,KOG,ENOG	mRNA::Ttru_Chr1:1291357-1292752		DNA-directed DNA polymerase activity	6.7e-246	856.3	Arthropoda		3	P:GO:0009059; C:GO:0043625; P:GO:0006271	P:macromolecule biosynthetic process; C:delta DNA polymerase complex; P:DNA strand elongation involved in DNA replication	K02328	map00230,map00240,map01100,map03030,map03410,map03420,map03430,map03440,map05166
COG,KOG,ENOG	mRNA::Ttru_Chr1:1292209-1292752		DNA-directed DNA polymerase activity	1e-93	349.4	Arthropoda		3	P:GO:0009059; C:GO:0043625; P:GO:0006271	P:macromolecule biosynthetic process; C:delta DNA polymerase complex; P:DNA strand elongation involved in DNA replication	K02328	map00230,map00240,map01100,map03030,map03410,map03420,map03430,map03440,map05166
COG,KOG,ENOG	exon::Ttru_Chr1:1291357-1292752		DNA-directed DNA polymerase activity	6.7e-246	856.3	Arthropoda		3	P:GO:0009059; C:GO:0043625; P:GO:0006271	P:macromolecule biosynthetic process; C:delta DNA polymerase complex; P:DNA strand elongation involved in DNA replication	K02328	map00230,map00240,map01100,map03030,map03410,map03420,map03430,map03440,map05166
COG,KOG,ENOG	CDS::Ttru_Chr1:1291357-1292752		DNA-directed DNA polymerase activity	6.7e-246	856.3	Arthropoda		3	P:GO:0009059; C:GO:0043625; P:GO:0006271	P:macromolecule biosynthetic process; C:delta DNA polymerase complex; P:DNA strand elongation involved in DNA replication	K02328	map00230,map00240,map01100,map03030,map03410,map03420,map03430,map03440,map05166
COG,KOG,ENOG	exon::Ttru_Chr1:1292209-1292752		DNA-directed DNA polymerase activity	1e-93	349.4	Arthropoda		3	P:GO:0009059; C:GO:0043625; P:GO:0006271	P:macromolecule biosynthetic process; C:delta DNA polymerase complex; P:DNA strand elongation involved in DNA replication	K02328	map00230,map00240,map01100,map03030,map03410,map03420,map03430,map03440,map05166
COG,KOG,ENOG	CDS::Ttru_Chr1:1292209-1292752		DNA-directed DNA polymerase activity	1e-93	349.4	Arthropoda		3	P:GO:0009059; C:GO:0043625; P:GO:0006271	P:macromolecule biosynthetic process; C:delta DNA polymerase complex; P:DNA strand elongation involved in DNA replication	K02328	map00230,map00240,map01100,map03030,map03410,map03420,map03430,map03440,map05166
KOG,ENOG	mRNA::Ttru_Chr1:1294629-1300644		carbohydrate binding. It is involved in the biological process described with mannose metabolic process	4.6e-241	840.1	Arthropoda	EC:3.2.1.24	0			K12311	map00511,map04142
KOG,ENOG	mRNA::Ttru_Chr1:1294629-1302200		carbohydrate binding. It is involved in the biological process described with mannose metabolic process	4.6e-241	840.1	Arthropoda	EC:3.2.1.24	0			K12311	map00511,map04142
KOG	exon::Ttru_Chr1:1295520-1295641		mannose metabolic process	0.0024	46.6	Eukaryota	EC:3.2.1.24	12	P:GO:0043312; F:GO:0004559; P:GO:0006013; C:GO:0043202; P:GO:0009313; P:GO:0044237; C:GO:0035578; C:GO:0005774; C:GO:0009505; C:GO:0048046; C:GO:0005615; P:GO:0006517	C:apoplast; P:oligosaccharide catabolic process; C:extracellular space; P:mannose metabolic process; P:neutrophil degranulation; C:vacuolar membrane; P:protein deglycosylation; F:alpha-mannosidase activity; C:azurophil granule lumen; C:plant-type cell wall; P:cellular metabolic process; C:lysosomal lumen	K01191,K12311	map00511,map04142
KOG,ENOG	exon::Ttru_Chr1:1299190-1299323		carbohydrate binding. It is involved in the biological process described with mannose metabolic process	0.00016	50.1	Arthropoda	EC:3.2.1.24	0			K12311	map00511,map04142
KOG,ENOG	CDS::Ttru_Chr1:1299190-1299323		carbohydrate binding. It is involved in the biological process described with mannose metabolic process	0.00016	50.1	Arthropoda	EC:3.2.1.24	0			K12311	map00511,map04142
KOG	exon::Ttru_Chr1:1295538-1295641		mannose metabolic process	0.0024	46.6	Eukaryota	EC:3.2.1.24	12	P:GO:0043312; F:GO:0004559; P:GO:0006013; C:GO:0043202; P:GO:0009313; P:GO:0044237; C:GO:0035578; C:GO:0005774; C:GO:0009505; C:GO:0048046; C:GO:0005615; P:GO:0006517	C:apoplast; P:oligosaccharide catabolic process; C:extracellular space; P:mannose metabolic process; P:neutrophil degranulation; C:vacuolar membrane; P:protein deglycosylation; F:alpha-mannosidase activity; C:azurophil granule lumen; C:plant-type cell wall; P:cellular metabolic process; C:lysosomal lumen	K01191,K12311	map00511,map04142
KOG	CDS::Ttru_Chr1:1295538-1295641		mannose metabolic process	0.0024	46.6	Eukaryota	EC:3.2.1.24	12	P:GO:0043312; F:GO:0004559; P:GO:0006013; C:GO:0043202; P:GO:0009313; P:GO:0044237; C:GO:0035578; C:GO:0005774; C:GO:0009505; C:GO:0048046; C:GO:0005615; P:GO:0006517	C:apoplast; P:oligosaccharide catabolic process; C:extracellular space; P:mannose metabolic process; P:neutrophil degranulation; C:vacuolar membrane; P:protein deglycosylation; F:alpha-mannosidase activity; C:azurophil granule lumen; C:plant-type cell wall; P:cellular metabolic process; C:lysosomal lumen	K01191,K12311	map00511,map04142
ENOG	gene::Ttru_Chr1:1315444-1316461		DDE superfamily endonuclease	1.1e-32	147.5	Fungi		0
ENOG	mRNA::Ttru_Chr1:1315444-1316461		DDE superfamily endonuclease	1.1e-32	147.5	Fungi		0
ENOG	exon::Ttru_Chr1:1315444-1316461		DDE superfamily endonuclease	1.1e-32	147.5	Fungi		0
ENOG	CDS::Ttru_Chr1:1315444-1316461		DDE superfamily endonuclease	1.1e-32	147.5	Fungi		0
COG,KOG,ENOG	CDS::Ttru_Chr1:1340068-1340561		DNA binding	1.8e-57	228.8	Bilateria		0
KOG,ENOG	gene::Ttru_Chr1:1342993-1343876	RpS30	Belongs to the eukaryotic ribosomal protein eS30 family	0.0014	48.1	Arthropoda		3	P:GO:0002181; C:GO:0022627; F:GO:0003735	F:structural constituent of ribosome; P:cytoplasmic translation; C:cytosolic small ribosomal subunit	K02983	map03010
KOG,ENOG	mRNA::Ttru_Chr1:1342993-1343876	RpS30	Belongs to the eukaryotic ribosomal protein eS30 family	0.0014	48.1	Arthropoda		3	P:GO:0002181; C:GO:0022627; F:GO:0003735	F:structural constituent of ribosome; P:cytoplasmic translation; C:cytosolic small ribosomal subunit	K02983	map03010
KOG,ENOG	exon::Ttru_Chr1:1342993-1343209	RpS30	Belongs to the eukaryotic ribosomal protein eS30 family	0.00084	48.1	Arthropoda		3	P:GO:0002181; C:GO:0022627; F:GO:0003735	F:structural constituent of ribosome; P:cytoplasmic translation; C:cytosolic small ribosomal subunit	K02983	map03010
KOG,ENOG	exon::Ttru_Chr1:1343309-1343668	RpS30	Belongs to the eukaryotic ribosomal protein eS30 family	2.7e-46	191	Arthropoda		3	P:GO:0002181; C:GO:0022627; F:GO:0003735	F:structural constituent of ribosome; P:cytoplasmic translation; C:cytosolic small ribosomal subunit	K02983	map03010
KOG,ENOG	CDS::Ttru_Chr1:1343143-1343209	RpS30	Belongs to the eukaryotic ribosomal protein eS30 family	0.00046	48.5	Arthropoda		3	P:GO:0002181; C:GO:0022627; F:GO:0003735	F:structural constituent of ribosome; P:cytoplasmic translation; C:cytosolic small ribosomal subunit	K02983	map03010
KOG,ENOG	CDS::Ttru_Chr1:1343309-1343627	RpS30	Belongs to the eukaryotic ribosomal protein eS30 family	2.7e-46	191	Arthropoda		3	P:GO:0002181; C:GO:0022627; F:GO:0003735	F:structural constituent of ribosome; P:cytoplasmic translation; C:cytosolic small ribosomal subunit	K02983	map03010
KOG,ENOG	CDS::Ttru_Chr1:1349104-1349160		It is involved in the biological process described with peroxisome fission	0.66	37.7	Arthropoda		3	P:GO:0044375; C:GO:0005778; P:GO:0016559	C:peroxisomal membrane; P:peroxisome fission; P:regulation of peroxisome size	K13352	map04146
KOG,ENOG	gene::Ttru_Chr1:1353239-1354182	RpS30	Belongs to the eukaryotic ribosomal protein eS30 family	0.0011	48.1	Arthropoda		3	P:GO:0002181; C:GO:0022627; F:GO:0003735	F:structural constituent of ribosome; P:cytoplasmic translation; C:cytosolic small ribosomal subunit	K02983	map03010
KOG,ENOG	mRNA::Ttru_Chr1:1353239-1354182	RpS30	Belongs to the eukaryotic ribosomal protein eS30 family	0.0011	48.1	Arthropoda		3	P:GO:0002181; C:GO:0022627; F:GO:0003735	F:structural constituent of ribosome; P:cytoplasmic translation; C:cytosolic small ribosomal subunit	K02983	map03010
KOG,ENOG	exon::Ttru_Chr1:1353239-1353398	RpS30	Belongs to the eukaryotic ribosomal protein eS30 family	0.00048	48.5	Arthropoda		3	P:GO:0002181; C:GO:0022627; F:GO:0003735	F:structural constituent of ribosome; P:cytoplasmic translation; C:cytosolic small ribosomal subunit	K02983	map03010
KOG,ENOG	exon::Ttru_Chr1:1353531-1354182		Dynein light chain	2.6e-79	301.2	Arthropoda		10	F:GO:0016887; P:GO:0008090; F:GO:0042803; F:GO:0045505; P:GO:0007275; P:GO:0007286; P:GO:0008340; F:GO:0051959; C:GO:0005868; P:GO:0044703	P:multi-organism reproductive process; C:cytoplasmic dynein complex; F:protein homodimerization activity; P:multicellular organism development; P:determination of adult lifespan; F:ATP hydrolysis activity; F:dynein light intermediate chain binding; P:spermatid development; F:dynein intermediate chain binding; P:retrograde axonal transport	K10420
KOG,ENOG	CDS::Ttru_Chr1:1353332-1353398	RpS30	Belongs to the eukaryotic ribosomal protein eS30 family	0.00046	48.5	Arthropoda		3	P:GO:0002181; C:GO:0022627; F:GO:0003735	F:structural constituent of ribosome; P:cytoplasmic translation; C:cytosolic small ribosomal subunit	K02983	map03010
KOG,ENOG	CDS::Ttru_Chr1:1353531-1354002		Dynein light chain	2.6e-79	301.2	Arthropoda		10	F:GO:0016887; P:GO:0008090; F:GO:0042803; F:GO:0045505; P:GO:0007275; P:GO:0007286; P:GO:0008340; F:GO:0051959; C:GO:0005868; P:GO:0044703	P:multi-organism reproductive process; C:cytoplasmic dynein complex; F:protein homodimerization activity; P:multicellular organism development; P:determination of adult lifespan; F:ATP hydrolysis activity; F:dynein light intermediate chain binding; P:spermatid development; F:dynein intermediate chain binding; P:retrograde axonal transport	K10420
COG,KOG,ENOG	exon::Ttru_Chr1:1366234-1368438		Bifunctional enzyme that catalyzes the enolization of 2,3-diketo-5-methylthiopentyl-1-phosphate (DK-MTP-1-P) into the intermediate 2-hydroxy-3-keto-5-methylthiopentenyl-1-phosphate (HK-MTPenyl-1-P), which is then dephosphorylated to form the acireductone 1,2-dihydroxy-3-keto-5-methylthiopentene (DHK- MTPene)	3.6e-64	250.8	Arthropoda	EC:3.1.3.77	0			K09880	map00270,map01100
COG,KOG,ENOG	exon::Ttru_Chr1:1368901-1369025		Bifunctional enzyme that catalyzes the enolization of 2,3-diketo-5-methylthiopentyl-1-phosphate (DK-MTP-1-P) into the intermediate 2-hydroxy-3-keto-5-methylthiopentenyl-1-phosphate (HK-MTPenyl-1-P), which is then dephosphorylated to form the acireductone 1,2-dihydroxy-3-keto-5-methylthiopentene (DHK- MTPene)	7.7e-13	78.6	Arthropoda	EC:3.1.3.77	0			K09880	map00270,map01100
COG,KOG,ENOG	CDS::Ttru_Chr1:1368061-1368438		Bifunctional enzyme that catalyzes the enolization of 2,3-diketo-5-methylthiopentyl-1-phosphate (DK-MTP-1-P) into the intermediate 2-hydroxy-3-keto-5-methylthiopentenyl-1-phosphate (HK-MTPenyl-1-P), which is then dephosphorylated to form the acireductone 1,2-dihydroxy-3-keto-5-methylthiopentene (DHK- MTPene)	3.5e-64	250.8	Arthropoda	EC:3.1.3.77	0			K09880	map00270,map01100
COG,KOG,ENOG	CDS::Ttru_Chr1:1368901-1369025		Bifunctional enzyme that catalyzes the enolization of 2,3-diketo-5-methylthiopentyl-1-phosphate (DK-MTP-1-P) into the intermediate 2-hydroxy-3-keto-5-methylthiopentenyl-1-phosphate (HK-MTPenyl-1-P), which is then dephosphorylated to form the acireductone 1,2-dihydroxy-3-keto-5-methylthiopentene (DHK- MTPene)	7.7e-13	78.6	Arthropoda	EC:3.1.3.77	0			K09880	map00270,map01100
COG,KOG,ENOG	gene::Ttru_Chr1:1373417-1377107		Cobalamin-independent synthase, Catalytic domain	2.2e-131	474.9	Arthropoda		0
COG,KOG,ENOG	mRNA::Ttru_Chr1:1373417-1377107		Cobalamin-independent synthase, Catalytic domain	2.2e-131	474.9	Arthropoda		0
COG,KOG,ENOG	exon::Ttru_Chr1:1375321-1375985		Cobalamin-independent synthase, Catalytic domain	2.9e-108	397.9	Arthropoda		0
COG,KOG,ENOG	CDS::Ttru_Chr1:1373637-1373944		Cobalamin-independent synthase, Catalytic domain	1.4e-47	195.3	Arthropoda		0
COG,KOG,ENOG	CDS::Ttru_Chr1:1375321-1375985		Cobalamin-independent synthase, Catalytic domain	2.9e-108	397.9	Arthropoda		0
ENOG	exon::Ttru_Chr1:1380788-1383749	m	Zona pellucida (ZP) domain	0	1418.3	Arthropoda		13	P:GO:0007476; P:GO:0007015; P:GO:0003383; F:GO:0005214; P:GO:0009913; P:GO:0016476; P:GO:0048731; P:GO:0060562; P:GO:0051128; P:GO:0007160; C:GO:0016324; P:GO:0035017; P:GO:0032989	P:actin filament organization; P:cellular component morphogenesis; P:cell-matrix adhesion; P:epidermal cell differentiation; F:structural constituent of chitin-based cuticle; P:epithelial tube morphogenesis; P:cuticle pattern formation; P:regulation of cellular component organization; P:imaginal disc-derived wing morphogenesis; P:regulation of embryonic cell shape; P:apical constriction; C:apical…
ENOG	CDS::Ttru_Chr1:1380788-1383749	m	Zona pellucida (ZP) domain	0	1418.3	Arthropoda		13	P:GO:0007476; P:GO:0007015; P:GO:0003383; F:GO:0005214; P:GO:0009913; P:GO:0016476; P:GO:0048731; P:GO:0060562; P:GO:0051128; P:GO:0007160; C:GO:0016324; P:GO:0035017; P:GO:0032989	P:actin filament organization; P:cellular component morphogenesis; P:cell-matrix adhesion; P:epidermal cell differentiation; F:structural constituent of chitin-based cuticle; P:epithelial tube morphogenesis; P:cuticle pattern formation; P:regulation of cellular component organization; P:imaginal disc-derived wing morphogenesis; P:regulation of embryonic cell shape; P:apical constriction; C:apical…
COG,KOG,ENOG	exon::Ttru_Chr1:1403039-1403542		Dihydrolipoamide acetyltransferase component of pyruvate dehydrogenase complex	1.7e-37	161.4	Arthropoda	EC:2.3.1.168	7	P:GO:0006101; P:GO:0006099; F:GO:0043754; F:GO:0004742; P:GO:0016999; P:GO:0006805; C:GO:0009353	P:antibiotic metabolic process; F:dihydrolipoyllysine-residue acetyltransferase activity; P:citrate metabolic process; F:dihydrolipoyllysine-residue (2-methylpropanoyl)transferase activity; C:mitochondrial oxoglutarate dehydrogenase complex; P:xenobiotic metabolic process; P:tricarboxylic acid cycle	K09699	map00280,map00640,map01100,map01110,map01130
COG,KOG,ENOG	CDS::Ttru_Chr1:1401623-1401837		Dihydrolipoamide acetyltransferase component of pyruvate dehydrogenase complex	3.9e-28	130.2	Arthropoda	EC:2.3.1.168	7	P:GO:0006101; P:GO:0006099; F:GO:0043754; F:GO:0004742; P:GO:0016999; P:GO:0006805; C:GO:0009353	P:antibiotic metabolic process; F:dihydrolipoyllysine-residue acetyltransferase activity; P:citrate metabolic process; F:dihydrolipoyllysine-residue (2-methylpropanoyl)transferase activity; C:mitochondrial oxoglutarate dehydrogenase complex; P:xenobiotic metabolic process; P:tricarboxylic acid cycle	K09699	map00280,map00640,map01100,map01110,map01130
COG,KOG,ENOG	CDS::Ttru_Chr1:1403039-1403279		Dihydrolipoamide acetyltransferase component of pyruvate dehydrogenase complex	1.7e-37	161.4	Arthropoda	EC:2.3.1.168	7	P:GO:0006101; P:GO:0006099; F:GO:0043754; F:GO:0004742; P:GO:0016999; P:GO:0006805; C:GO:0009353	P:antibiotic metabolic process; F:dihydrolipoyllysine-residue acetyltransferase activity; P:citrate metabolic process; F:dihydrolipoyllysine-residue (2-methylpropanoyl)transferase activity; C:mitochondrial oxoglutarate dehydrogenase complex; P:xenobiotic metabolic process; P:tricarboxylic acid cycle	K09699	map00280,map00640,map01100,map01110,map01130
KOG,ENOG	gene::Ttru_Chr1:1404172-1418330		protein kinase C activity. It is involved in the biological process described with	3.6e-23	114.8	Arthropoda	EC:2.7.11.13	13	P:GO:0009950; P:GO:0034389; P:GO:0009410; F:GO:0004697; P:GO:0007616; P:GO:0009636; P:GO:0046677; P:GO:0018105; C:GO:0005886; C:GO:0005622; P:GO:0007030; P:GO:0008285; P:GO:0045471	P:response to xenobiotic stimulus; P:negative regulation of cell population proliferation; P:response to toxic substance; P:response to antibiotic; P:Golgi organization; C:plasma membrane; P:long-term memory; C:intracellular anatomical structure; P:response to ethanol; F:diacylglycerol-dependent serine/threonine kinase activity; P:dorsal/ventral axis specification; P:lipid droplet organization; P…	K18050	map04022,map04071,map04270,map04371,map04530,map04666,map04750,map04925,map04930,map04931,map04933,map05206
KOG,ENOG	mRNA::Ttru_Chr1:1404172-1417685		protein kinase C activity. It is involved in the biological process described with	3.6e-23	114.8	Arthropoda	EC:2.7.11.13	13	P:GO:0009950; P:GO:0034389; P:GO:0009410; F:GO:0004697; P:GO:0007616; P:GO:0009636; P:GO:0046677; P:GO:0018105; C:GO:0005886; C:GO:0005622; P:GO:0007030; P:GO:0008285; P:GO:0045471	P:response to xenobiotic stimulus; P:negative regulation of cell population proliferation; P:response to toxic substance; P:response to antibiotic; P:Golgi organization; C:plasma membrane; P:long-term memory; C:intracellular anatomical structure; P:response to ethanol; F:diacylglycerol-dependent serine/threonine kinase activity; P:dorsal/ventral axis specification; P:lipid droplet organization; P…	K18050	map04022,map04071,map04270,map04371,map04530,map04666,map04750,map04925,map04930,map04931,map04933,map05206
KOG,ENOG	mRNA::Ttru_Chr1:1404172-1418330		protein kinase C activity. It is involved in the biological process described with	3.6e-23	114.8	Arthropoda	EC:2.7.11.13	13	P:GO:0009950; P:GO:0034389; P:GO:0009410; F:GO:0004697; P:GO:0007616; P:GO:0009636; P:GO:0046677; P:GO:0018105; C:GO:0005886; C:GO:0005622; P:GO:0007030; P:GO:0008285; P:GO:0045471	P:response to xenobiotic stimulus; P:negative regulation of cell population proliferation; P:response to toxic substance; P:response to antibiotic; P:Golgi organization; C:plasma membrane; P:long-term memory; C:intracellular anatomical structure; P:response to ethanol; F:diacylglycerol-dependent serine/threonine kinase activity; P:dorsal/ventral axis specification; P:lipid droplet organization; P…	K18050	map04022,map04071,map04270,map04371,map04530,map04666,map04750,map04925,map04930,map04931,map04933,map05206
KOG,ENOG	exon::Ttru_Chr1:1414457-1414698		protein kinase C activity. It is involved in the biological process described with	5.2e-26	123.2	Arthropoda	EC:2.7.11.13	13	P:GO:0009950; P:GO:0034389; P:GO:0009410; F:GO:0004697; P:GO:0007616; P:GO:0009636; P:GO:0046677; P:GO:0018105; C:GO:0005886; C:GO:0005622; P:GO:0007030; P:GO:0008285; P:GO:0045471	P:response to xenobiotic stimulus; P:negative regulation of cell population proliferation; P:response to toxic substance; P:response to antibiotic; P:Golgi organization; C:plasma membrane; P:long-term memory; C:intracellular anatomical structure; P:response to ethanol; F:diacylglycerol-dependent serine/threonine kinase activity; P:dorsal/ventral axis specification; P:lipid droplet organization; P…	K18050	map04022,map04071,map04270,map04371,map04530,map04666,map04750,map04925,map04930,map04931,map04933,map05206
KOG,ENOG	exon::Ttru_Chr1:1414962-1415092		protein kinase C activity. It is involved in the biological process described with	3.4e-19	99.8	Arthropoda	EC:2.7.11.13	13	P:GO:0009950; P:GO:0034389; P:GO:0009410; F:GO:0004697; P:GO:0007616; P:GO:0009636; P:GO:0046677; P:GO:0018105; C:GO:0005886; C:GO:0005622; P:GO:0007030; P:GO:0008285; P:GO:0045471	P:response to xenobiotic stimulus; P:negative regulation of cell population proliferation; P:response to toxic substance; P:response to antibiotic; P:Golgi organization; C:plasma membrane; P:long-term memory; C:intracellular anatomical structure; P:response to ethanol; F:diacylglycerol-dependent serine/threonine kinase activity; P:dorsal/ventral axis specification; P:lipid droplet organization; P…	K18050	map04022,map04071,map04270,map04371,map04530,map04666,map04750,map04925,map04930,map04931,map04933,map05206
KOG,ENOG	exon::Ttru_Chr1:1416607-1416781		protein kinase C activity. It is involved in the biological process described with	2.7e-24	117.1	Arthropoda	EC:2.7.11.13	13	P:GO:0009950; P:GO:0034389; P:GO:0009410; F:GO:0004697; P:GO:0007616; P:GO:0009636; P:GO:0046677; P:GO:0018105; C:GO:0005886; C:GO:0005622; P:GO:0007030; P:GO:0008285; P:GO:0045471	P:response to xenobiotic stimulus; P:negative regulation of cell population proliferation; P:response to toxic substance; P:response to antibiotic; P:Golgi organization; C:plasma membrane; P:long-term memory; C:intracellular anatomical structure; P:response to ethanol; F:diacylglycerol-dependent serine/threonine kinase activity; P:dorsal/ventral axis specification; P:lipid droplet organization; P…	K18050	map04022,map04071,map04270,map04371,map04530,map04666,map04750,map04925,map04930,map04931,map04933,map05206
KOG,ENOG	exon::Ttru_Chr1:1416850-1417005		protein kinase C activity. It is involved in the biological process described with	4.3e-17	92.8	Arthropoda	EC:2.7.11.13	13	P:GO:0009950; P:GO:0034389; P:GO:0009410; F:GO:0004697; P:GO:0007616; P:GO:0009636; P:GO:0046677; P:GO:0018105; C:GO:0005886; C:GO:0005622; P:GO:0007030; P:GO:0008285; P:GO:0045471	P:response to xenobiotic stimulus; P:negative regulation of cell population proliferation; P:response to toxic substance; P:response to antibiotic; P:Golgi organization; C:plasma membrane; P:long-term memory; C:intracellular anatomical structure; P:response to ethanol; F:diacylglycerol-dependent serine/threonine kinase activity; P:dorsal/ventral axis specification; P:lipid droplet organization; P…	K18050	map04022,map04071,map04270,map04371,map04530,map04666,map04750,map04925,map04930,map04931,map04933,map05206
KOG,ENOG	exon::Ttru_Chr1:1417481-1417685		protein kinase C activity. It is involved in the biological process described with	4.3e-21	106.7	Arthropoda	EC:2.7.11.13	13	P:GO:0009950; P:GO:0034389; P:GO:0009410; F:GO:0004697; P:GO:0007616; P:GO:0009636; P:GO:0046677; P:GO:0018105; C:GO:0005886; C:GO:0005622; P:GO:0007030; P:GO:0008285; P:GO:0045471	P:response to xenobiotic stimulus; P:negative regulation of cell population proliferation; P:response to toxic substance; P:response to antibiotic; P:Golgi organization; C:plasma membrane; P:long-term memory; C:intracellular anatomical structure; P:response to ethanol; F:diacylglycerol-dependent serine/threonine kinase activity; P:dorsal/ventral axis specification; P:lipid droplet organization; P…	K18050	map04022,map04071,map04270,map04371,map04530,map04666,map04750,map04925,map04930,map04931,map04933,map05206
KOG,ENOG	CDS::Ttru_Chr1:1405934-1406288		protein kinase C activity. It is involved in the biological process described with	1.7e-28	132.1	Arthropoda	EC:2.7.11.13	13	P:GO:0009950; P:GO:0034389; P:GO:0009410; F:GO:0004697; P:GO:0007616; P:GO:0009636; P:GO:0046677; P:GO:0018105; C:GO:0005886; C:GO:0005622; P:GO:0007030; P:GO:0008285; P:GO:0045471	P:response to xenobiotic stimulus; P:negative regulation of cell population proliferation; P:response to toxic substance; P:response to antibiotic; P:Golgi organization; C:plasma membrane; P:long-term memory; C:intracellular anatomical structure; P:response to ethanol; F:diacylglycerol-dependent serine/threonine kinase activity; P:dorsal/ventral axis specification; P:lipid droplet organization; P…	K18050	map04022,map04071,map04270,map04371,map04530,map04666,map04750,map04925,map04930,map04931,map04933,map05206
KOG,ENOG	CDS::Ttru_Chr1:1414457-1414698		protein kinase C activity. It is involved in the biological process described with	5.2e-26	123.2	Arthropoda	EC:2.7.11.13	13	P:GO:0009950; P:GO:0034389; P:GO:0009410; F:GO:0004697; P:GO:0007616; P:GO:0009636; P:GO:0046677; P:GO:0018105; C:GO:0005886; C:GO:0005622; P:GO:0007030; P:GO:0008285; P:GO:0045471	P:response to xenobiotic stimulus; P:negative regulation of cell population proliferation; P:response to toxic substance; P:response to antibiotic; P:Golgi organization; C:plasma membrane; P:long-term memory; C:intracellular anatomical structure; P:response to ethanol; F:diacylglycerol-dependent serine/threonine kinase activity; P:dorsal/ventral axis specification; P:lipid droplet organization; P…	K18050	map04022,map04071,map04270,map04371,map04530,map04666,map04750,map04925,map04930,map04931,map04933,map05206
KOG,ENOG	CDS::Ttru_Chr1:1414962-1415092		protein kinase C activity. It is involved in the biological process described with	3.4e-19	99.8	Arthropoda	EC:2.7.11.13	13	P:GO:0009950; P:GO:0034389; P:GO:0009410; F:GO:0004697; P:GO:0007616; P:GO:0009636; P:GO:0046677; P:GO:0018105; C:GO:0005886; C:GO:0005622; P:GO:0007030; P:GO:0008285; P:GO:0045471	P:response to xenobiotic stimulus; P:negative regulation of cell population proliferation; P:response to toxic substance; P:response to antibiotic; P:Golgi organization; C:plasma membrane; P:long-term memory; C:intracellular anatomical structure; P:response to ethanol; F:diacylglycerol-dependent serine/threonine kinase activity; P:dorsal/ventral axis specification; P:lipid droplet organization; P…	K18050	map04022,map04071,map04270,map04371,map04530,map04666,map04750,map04925,map04930,map04931,map04933,map05206
KOG,ENOG	CDS::Ttru_Chr1:1416607-1416781		protein kinase C activity. It is involved in the biological process described with	2.7e-24	117.1	Arthropoda	EC:2.7.11.13	13	P:GO:0009950; P:GO:0034389; P:GO:0009410; F:GO:0004697; P:GO:0007616; P:GO:0009636; P:GO:0046677; P:GO:0018105; C:GO:0005886; C:GO:0005622; P:GO:0007030; P:GO:0008285; P:GO:0045471	P:response to xenobiotic stimulus; P:negative regulation of cell population proliferation; P:response to toxic substance; P:response to antibiotic; P:Golgi organization; C:plasma membrane; P:long-term memory; C:intracellular anatomical structure; P:response to ethanol; F:diacylglycerol-dependent serine/threonine kinase activity; P:dorsal/ventral axis specification; P:lipid droplet organization; P…	K18050	map04022,map04071,map04270,map04371,map04530,map04666,map04750,map04925,map04930,map04931,map04933,map05206
KOG,ENOG	CDS::Ttru_Chr1:1416850-1417005		protein kinase C activity. It is involved in the biological process described with	4.3e-17	92.8	Arthropoda	EC:2.7.11.13	13	P:GO:0009950; P:GO:0034389; P:GO:0009410; F:GO:0004697; P:GO:0007616; P:GO:0009636; P:GO:0046677; P:GO:0018105; C:GO:0005886; C:GO:0005622; P:GO:0007030; P:GO:0008285; P:GO:0045471	P:response to xenobiotic stimulus; P:negative regulation of cell population proliferation; P:response to toxic substance; P:response to antibiotic; P:Golgi organization; C:plasma membrane; P:long-term memory; C:intracellular anatomical structure; P:response to ethanol; F:diacylglycerol-dependent serine/threonine kinase activity; P:dorsal/ventral axis specification; P:lipid droplet organization; P…	K18050	map04022,map04071,map04270,map04371,map04530,map04666,map04750,map04925,map04930,map04931,map04933,map05206
KOG,ENOG	CDS::Ttru_Chr1:1417481-1417685		protein kinase C activity. It is involved in the biological process described with	4.3e-21	106.7	Arthropoda	EC:2.7.11.13	13	P:GO:0009950; P:GO:0034389; P:GO:0009410; F:GO:0004697; P:GO:0007616; P:GO:0009636; P:GO:0046677; P:GO:0018105; C:GO:0005886; C:GO:0005622; P:GO:0007030; P:GO:0008285; P:GO:0045471	P:response to xenobiotic stimulus; P:negative regulation of cell population proliferation; P:response to toxic substance; P:response to antibiotic; P:Golgi organization; C:plasma membrane; P:long-term memory; C:intracellular anatomical structure; P:response to ethanol; F:diacylglycerol-dependent serine/threonine kinase activity; P:dorsal/ventral axis specification; P:lipid droplet organization; P…	K18050	map04022,map04071,map04270,map04371,map04530,map04666,map04750,map04925,map04930,map04931,map04933,map05206
KOG,ENOG	exon::Ttru_Chr1:1417481-1417628		protein kinase C activity. It is involved in the biological process described with	3.1e-21	106.7	Arthropoda	EC:2.7.11.13	13	P:GO:0009950; P:GO:0034389; P:GO:0009410; F:GO:0004697; P:GO:0007616; P:GO:0009636; P:GO:0046677; P:GO:0018105; C:GO:0005886; C:GO:0005622; P:GO:0007030; P:GO:0008285; P:GO:0045471	P:response to xenobiotic stimulus; P:negative regulation of cell population proliferation; P:response to toxic substance; P:response to antibiotic; P:Golgi organization; C:plasma membrane; P:long-term memory; C:intracellular anatomical structure; P:response to ethanol; F:diacylglycerol-dependent serine/threonine kinase activity; P:dorsal/ventral axis specification; P:lipid droplet organization; P…	K18050	map04022,map04071,map04270,map04371,map04530,map04666,map04750,map04925,map04930,map04931,map04933,map05206
KOG,ENOG	exon::Ttru_Chr1:1418147-1418330		protein kinase C activity. It is involved in the biological process described with	3.8e-10	69.3	Arthropoda	EC:2.7.11.13	13	P:GO:0009950; P:GO:0034389; P:GO:0009410; F:GO:0004697; P:GO:0007616; P:GO:0009636; P:GO:0046677; P:GO:0018105; C:GO:0005886; C:GO:0005622; P:GO:0007030; P:GO:0008285; P:GO:0045471	P:response to xenobiotic stimulus; P:negative regulation of cell population proliferation; P:response to toxic substance; P:response to antibiotic; P:Golgi organization; C:plasma membrane; P:long-term memory; C:intracellular anatomical structure; P:response to ethanol; F:diacylglycerol-dependent serine/threonine kinase activity; P:dorsal/ventral axis specification; P:lipid droplet organization; P…	K18050	map04022,map04071,map04270,map04371,map04530,map04666,map04750,map04925,map04930,map04931,map04933,map05206
KOG,ENOG	CDS::Ttru_Chr1:1417481-1417628		protein kinase C activity. It is involved in the biological process described with	3.1e-21	106.7	Arthropoda	EC:2.7.11.13	13	P:GO:0009950; P:GO:0034389; P:GO:0009410; F:GO:0004697; P:GO:0007616; P:GO:0009636; P:GO:0046677; P:GO:0018105; C:GO:0005886; C:GO:0005622; P:GO:0007030; P:GO:0008285; P:GO:0045471	P:response to xenobiotic stimulus; P:negative regulation of cell population proliferation; P:response to toxic substance; P:response to antibiotic; P:Golgi organization; C:plasma membrane; P:long-term memory; C:intracellular anatomical structure; P:response to ethanol; F:diacylglycerol-dependent serine/threonine kinase activity; P:dorsal/ventral axis specification; P:lipid droplet organization; P…	K18050	map04022,map04071,map04270,map04371,map04530,map04666,map04750,map04925,map04930,map04931,map04933,map05206
KOG,ENOG	CDS::Ttru_Chr1:1418147-1418330		protein kinase C activity. It is involved in the biological process described with	3.8e-10	69.3	Arthropoda	EC:2.7.11.13	13	P:GO:0009950; P:GO:0034389; P:GO:0009410; F:GO:0004697; P:GO:0007616; P:GO:0009636; P:GO:0046677; P:GO:0018105; C:GO:0005886; C:GO:0005622; P:GO:0007030; P:GO:0008285; P:GO:0045471	P:response to xenobiotic stimulus; P:negative regulation of cell population proliferation; P:response to toxic substance; P:response to antibiotic; P:Golgi organization; C:plasma membrane; P:long-term memory; C:intracellular anatomical structure; P:response to ethanol; F:diacylglycerol-dependent serine/threonine kinase activity; P:dorsal/ventral axis specification; P:lipid droplet organization; P…	K18050	map04022,map04071,map04270,map04371,map04530,map04666,map04750,map04925,map04930,map04931,map04933,map05206
KOG,ENOG	gene::Ttru_Chr1:1421207-1422809	Gpi1	Phosphatidylinositol N-acetylglucosaminyltransferase activity. It is involved in the biological process described with GPI anchor biosynthetic process	9.6e-281	972.2	Arthropoda		2	P:GO:0006506; C:GO:0000506	P:GPI anchor biosynthetic process; C:glycosylphosphatidylinositol-N-acetylglucosaminyltransferase (GPI-GnT) complex	K03860	map00563,map01100
KOG,ENOG	mRNA::Ttru_Chr1:1421207-1422809	Gpi1	Phosphatidylinositol N-acetylglucosaminyltransferase activity. It is involved in the biological process described with GPI anchor biosynthetic process	9.6e-281	972.2	Arthropoda		2	P:GO:0006506; C:GO:0000506	P:GPI anchor biosynthetic process; C:glycosylphosphatidylinositol-N-acetylglucosaminyltransferase (GPI-GnT) complex	K03860	map00563,map01100
KOG,ENOG	exon::Ttru_Chr1:1421207-1422809	Gpi1	Phosphatidylinositol N-acetylglucosaminyltransferase activity. It is involved in the biological process described with GPI anchor biosynthetic process	9.6e-281	972.2	Arthropoda		2	P:GO:0006506; C:GO:0000506	P:GPI anchor biosynthetic process; C:glycosylphosphatidylinositol-N-acetylglucosaminyltransferase (GPI-GnT) complex	K03860	map00563,map01100
KOG,ENOG	CDS::Ttru_Chr1:1421207-1422809	Gpi1	Phosphatidylinositol N-acetylglucosaminyltransferase activity. It is involved in the biological process described with GPI anchor biosynthetic process	9.6e-281	972.2	Arthropoda		2	P:GO:0006506; C:GO:0000506	P:GPI anchor biosynthetic process; C:glycosylphosphatidylinositol-N-acetylglucosaminyltransferase (GPI-GnT) complex	K03860	map00563,map01100
COG,KOG,ENOG	mRNA::Ttru_Chr1:1423170-1424763		Oxidoreductase activity. It is involved in the biological process described with metabolic process	4e-24	116.7	Arthropoda		1	C:GO:0005777	C:peroxisome	K11147	map00830,map01100,map04146
COG,KOG,ENOG	exon::Ttru_Chr1:1423202-1423312		Oxidoreductase activity. It is involved in the biological process described with metabolic process	0.33	39.7	Arthropoda		1	C:GO:0005777	C:peroxisome	K11147	map00830,map01100,map04146
COG,KOG,ENOG	exon::Ttru_Chr1:1423668-1423746		Oxidoreductase activity. It is involved in the biological process described with metabolic process	4.7e-05	52	Arthropoda		1	C:GO:0005777	C:peroxisome	K11147	map00830,map01100,map04146
COG,KOG,ENOG	exon::Ttru_Chr1:1423924-1423995		Oxidoreductase activity. It is involved in the biological process described with metabolic process	0.0014	47	Arthropoda		1	C:GO:0005777	C:peroxisome	K11147	map00830,map01100,map04146
COG,KOG,ENOG	CDS::Ttru_Chr1:1423247-1423312		Oxidoreductase activity. It is involved in the biological process described with metabolic process	0.16	40	Arthropoda		1	C:GO:0005777	C:peroxisome	K11147	map00830,map01100,map04146
COG,KOG,ENOG	CDS::Ttru_Chr1:1423668-1423746		Oxidoreductase activity. It is involved in the biological process described with metabolic process	4.7e-05	52	Arthropoda		1	C:GO:0005777	C:peroxisome	K11147	map00830,map01100,map04146
COG,KOG,ENOG	CDS::Ttru_Chr1:1423924-1423995		Oxidoreductase activity. It is involved in the biological process described with metabolic process	0.0014	47	Arthropoda		1	C:GO:0005777	C:peroxisome	K11147	map00830,map01100,map04146
COG,KOG,ENOG	CDS::Ttru_Chr1:1423193-1423312		Oxidoreductase activity. It is involved in the biological process described with metabolic process	0.29	40	Arthropoda		1	C:GO:0005777	C:peroxisome	K11147	map00830,map01100,map04146
KOG,ENOG	CDS::Ttru_Chr1:1438244-1438639		It is involved in the biological process described with phagocytosis	7e-68	263.1	Arthropoda		4	P:GO:0000281; P:GO:0090175; P:GO:1905330; P:GO:2000026	P:mitotic cytokinesis; P:regulation of establishment of planar polarity; P:regulation of morphogenesis of an epithelium; P:regulation of multicellular organismal development
COG,KOG,ENOG	gene::Ttru_Chr1:1439915-1441816		Transferase activity, transferring acyl groups. It is involved in the biological process described with metabolic process	5.1e-58	230.3	Arthropoda	EC:2.3.1.51	0			K13523	map00561,map00564,map01100,map01110,map04072
COG,KOG,ENOG	mRNA::Ttru_Chr1:1439915-1441816		Transferase activity, transferring acyl groups. It is involved in the biological process described with metabolic process	5.1e-58	230.3	Arthropoda	EC:2.3.1.51	0			K13523	map00561,map00564,map01100,map01110,map04072
COG,KOG,ENOG	exon::Ttru_Chr1:1440701-1441017		Transferase activity, transferring acyl groups. It is involved in the biological process described with metabolic process	2e-51	208	Arthropoda	EC:2.3.1.51	0			K13523	map00561,map00564,map01100,map01110,map04072
COG,KOG,ENOG	exon::Ttru_Chr1:1441344-1441546		Transferase activity, transferring acyl groups. It is involved in the biological process described with metabolic process	2.5e-26	124	Arthropoda	EC:2.3.1.51	0			K13523	map00561,map00564,map01100,map01110,map04072
COG,KOG,ENOG	CDS::Ttru_Chr1:1440034-1440388		Transferase activity, transferring acyl groups. It is involved in the biological process described with metabolic process	9.8e-61	239.2	Arthropoda	EC:2.3.1.51	0			K13523	map00561,map00564,map01100,map01110,map04072
COG,KOG,ENOG	CDS::Ttru_Chr1:1440701-1441017		Transferase activity, transferring acyl groups. It is involved in the biological process described with metabolic process	2e-51	208	Arthropoda	EC:2.3.1.51	0			K13523	map00561,map00564,map01100,map01110,map04072
COG,KOG,ENOG	CDS::Ttru_Chr1:1441344-1441546		Transferase activity, transferring acyl groups. It is involved in the biological process described with metabolic process	2.5e-26	124	Arthropoda	EC:2.3.1.51	0			K13523	map00561,map00564,map01100,map01110,map04072
ENOG	gene::Ttru_Chr1:1443132-1444203		Popeye protein conserved region	2.7e-120	438.3	Arthropoda		0			K21108	map04530
ENOG	mRNA::Ttru_Chr1:1443132-1444203		Popeye protein conserved region	2.7e-120	438.3	Arthropoda		0			K21108	map04530
ENOG	exon::Ttru_Chr1:1443321-1444203		Popeye protein conserved region	2.7e-120	438.3	Arthropoda		0			K21108	map04530
ENOG	CDS::Ttru_Chr1:1443321-1444203		Popeye protein conserved region	2.7e-120	438.3	Arthropoda		0			K21108	map04530
KOG,ENOG	gene::Ttru_Chr1:1445687-1447690		Fibrinogen-related domains (FReDs)	3.6e-198	697.6	Arthropoda		7	P:GO:0061098; P:GO:0043066; P:GO:2000273; F:GO:0030297; P:GO:0007171; C:GO:0005615; P:GO:0009967	C:extracellular space; P:activation of transmembrane receptor protein tyrosine kinase activity; P:negative regulation of apoptotic process; P:positive regulation of protein tyrosine kinase activity; P:positive regulation of signal transduction; P:positive regulation of signaling receptor activity; F:transmembrane receptor protein tyrosine kinase activator activity	K05467	map04010,map04014,map04015,map04066,map04151
KOG,ENOG	mRNA::Ttru_Chr1:1445687-1447690		Fibrinogen-related domains (FReDs)	3.6e-198	697.6	Arthropoda		7	P:GO:0061098; P:GO:0043066; P:GO:2000273; F:GO:0030297; P:GO:0007171; C:GO:0005615; P:GO:0009967	C:extracellular space; P:activation of transmembrane receptor protein tyrosine kinase activity; P:negative regulation of apoptotic process; P:positive regulation of protein tyrosine kinase activity; P:positive regulation of signal transduction; P:positive regulation of signaling receptor activity; F:transmembrane receptor protein tyrosine kinase activator activity	K05467	map04010,map04014,map04015,map04066,map04151
KOG,ENOG	exon::Ttru_Chr1:1445687-1446950		Fibrinogen-related domains (FReDs)	1e-197	696	Arthropoda		7	P:GO:0061098; P:GO:0043066; P:GO:2000273; F:GO:0030297; P:GO:0007171; C:GO:0005615; P:GO:0009967	C:extracellular space; P:activation of transmembrane receptor protein tyrosine kinase activity; P:negative regulation of apoptotic process; P:positive regulation of protein tyrosine kinase activity; P:positive regulation of signal transduction; P:positive regulation of signaling receptor activity; F:transmembrane receptor protein tyrosine kinase activator activity	K05467	map04010,map04014,map04015,map04066,map04151
KOG,ENOG	exon::Ttru_Chr1:1447018-1447690		Fibrinogen-related domains (FReDs)	4.7e-102	377.1	Arthropoda		7	P:GO:0061098; P:GO:0043066; P:GO:2000273; F:GO:0030297; P:GO:0007171; C:GO:0005615; P:GO:0009967	C:extracellular space; P:activation of transmembrane receptor protein tyrosine kinase activity; P:negative regulation of apoptotic process; P:positive regulation of protein tyrosine kinase activity; P:positive regulation of signal transduction; P:positive regulation of signaling receptor activity; F:transmembrane receptor protein tyrosine kinase activator activity	K05467	map04010,map04014,map04015,map04066,map04151
KOG,ENOG	CDS::Ttru_Chr1:1445801-1446950		Fibrinogen-related domains (FReDs)	5.6e-198	696.8	Arthropoda		7	P:GO:0061098; P:GO:0043066; P:GO:2000273; F:GO:0030297; P:GO:0007171; C:GO:0005615; P:GO:0009967	C:extracellular space; P:activation of transmembrane receptor protein tyrosine kinase activity; P:negative regulation of apoptotic process; P:positive regulation of protein tyrosine kinase activity; P:positive regulation of signal transduction; P:positive regulation of signaling receptor activity; F:transmembrane receptor protein tyrosine kinase activator activity	K05467	map04010,map04014,map04015,map04066,map04151
KOG,ENOG	CDS::Ttru_Chr1:1447018-1447576		Fibrinogen-related domains (FReDs)	4.7e-102	377.1	Arthropoda		7	P:GO:0061098; P:GO:0043066; P:GO:2000273; F:GO:0030297; P:GO:0007171; C:GO:0005615; P:GO:0009967	C:extracellular space; P:activation of transmembrane receptor protein tyrosine kinase activity; P:negative regulation of apoptotic process; P:positive regulation of protein tyrosine kinase activity; P:positive regulation of signal transduction; P:positive regulation of signaling receptor activity; F:transmembrane receptor protein tyrosine kinase activator activity	K05467	map04010,map04014,map04015,map04066,map04151
COG,KOG,ENOG	gene::Ttru_Chr1:1447938-1449084	Vps24	Belongs to the SNF7 family	9e-76	290	Arthropoda		2	P:GO:0070676; C:GO:0000815	C:ESCRT III complex; P:intralumenal vesicle formation	K12193	map04144,map04217
COG,KOG,ENOG	mRNA::Ttru_Chr1:1447938-1448889	Vps24	Belongs to the SNF7 family	9e-76	290	Arthropoda		2	P:GO:0070676; C:GO:0000815	C:ESCRT III complex; P:intralumenal vesicle formation	K12193	map04144,map04217
COG,KOG,ENOG	mRNA::Ttru_Chr1:1447938-1449084	Vps24	Belongs to the SNF7 family	9e-76	290	Arthropoda		2	P:GO:0070676; C:GO:0000815	C:ESCRT III complex; P:intralumenal vesicle formation	K12193	map04144,map04217
COG,KOG,ENOG	exon::Ttru_Chr1:1448196-1448889	Vps24	Belongs to the SNF7 family	9e-76	290	Arthropoda		2	P:GO:0070676; C:GO:0000815	C:ESCRT III complex; P:intralumenal vesicle formation	K12193	map04144,map04217
COG,KOG,ENOG	CDS::Ttru_Chr1:1448196-1448889	Vps24	Belongs to the SNF7 family	9e-76	290	Arthropoda		2	P:GO:0070676; C:GO:0000815	C:ESCRT III complex; P:intralumenal vesicle formation	K12193	map04144,map04217
COG,KOG,ENOG	exon::Ttru_Chr1:1448196-1448680	Vps24	Belongs to the SNF7 family	1e-67	262.7	Arthropoda		2	P:GO:0070676; C:GO:0000815	C:ESCRT III complex; P:intralumenal vesicle formation	K12193	map04144,map04217
COG,KOG,ENOG	CDS::Ttru_Chr1:1448196-1448680	Vps24	Belongs to the SNF7 family	1e-67	262.7	Arthropoda		2	P:GO:0070676; C:GO:0000815	C:ESCRT III complex; P:intralumenal vesicle formation	K12193	map04144,map04217
COG,KOG,ENOG	exon::Ttru_Chr1:1515147-1515272	Cht6	It is involved in the biological process described with carbohydrate metabolic process	0.5	38.5	Arthropoda	EC:3.2.1.14	6	F:GO:0004568; P:GO:0042178; F:GO:0008061; P:GO:0018990; C:GO:0005576; P:GO:0006032	F:chitin binding; C:extracellular region; P:chitin catabolic process; F:chitinase activity; P:xenobiotic catabolic process; P:ecdysis, chitin-based cuticle	K01183	map00520,map01100
COG,KOG,ENOG	CDS::Ttru_Chr1:1506209-1506294	Cht6	It is involved in the biological process described with carbohydrate metabolic process	3.1e-05	52.8	Arthropoda	EC:3.2.1.14	6	F:GO:0004568; P:GO:0042178; F:GO:0008061; P:GO:0018990; C:GO:0005576; P:GO:0006032	F:chitin binding; C:extracellular region; P:chitin catabolic process; F:chitinase activity; P:xenobiotic catabolic process; P:ecdysis, chitin-based cuticle	K01183	map00520,map01100
COG,KOG,ENOG	CDS::Ttru_Chr1:1515147-1515272	Cht6	It is involved in the biological process described with carbohydrate metabolic process	0.5	38.5	Arthropoda	EC:3.2.1.14	6	F:GO:0004568; P:GO:0042178; F:GO:0008061; P:GO:0018990; C:GO:0005576; P:GO:0006032	F:chitin binding; C:extracellular region; P:chitin catabolic process; F:chitinase activity; P:xenobiotic catabolic process; P:ecdysis, chitin-based cuticle	K01183	map00520,map01100
KOG,ENOG	gene::Ttru_Chr1:1543069-1551404		G-protein-coupled receptor proteolytic site domain	7.7e-98	363.6	Arthropoda		0			K04594
KOG,ENOG	mRNA::Ttru_Chr1:1543069-1551404		G-protein-coupled receptor proteolytic site domain	7.7e-98	363.6	Arthropoda		0			K04594
KOG,ENOG	exon::Ttru_Chr1:1543514-1543671		GPCR-chaperone	2.9e-08	63.2	Nematocera		5	P:GO:0006621; C:GO:0005783; F:GO:0005102; P:GO:0065008; P:GO:0010556	C:endoplasmic reticulum; P:regulation of macromolecule biosynthetic process; P:regulation of biological quality; P:protein retention in ER lumen; F:signaling receptor binding	K21437
KOG,ENOG	exon::Ttru_Chr1:1543762-1544888		Ankyrin repeat domain-containing protein	1.5e-11	74.7	Arthropoda		5	P:GO:0006621; C:GO:0005783; F:GO:0005102; P:GO:0065008; P:GO:0010556	C:endoplasmic reticulum; P:regulation of macromolecule biosynthetic process; P:regulation of biological quality; P:protein retention in ER lumen; F:signaling receptor binding	K21437
KOG,ENOG	exon::Ttru_Chr1:1549701-1549931		G-protein-coupled receptor proteolytic site domain	1.4e-30	138.3	Arthropoda		0			K04594
KOG,ENOG	exon::Ttru_Chr1:1550460-1551404		G-protein-coupled receptor proteolytic site domain	4.6e-29	133.7	Arthropoda		0			K04594
KOG,ENOG	five_prime_UTR::Ttru_Chr1:1543514-1543671		GPCR-chaperone	2.9e-08	63.2	Nematocera		5	P:GO:0006621; C:GO:0005783; F:GO:0005102; P:GO:0065008; P:GO:0010556	C:endoplasmic reticulum; P:regulation of macromolecule biosynthetic process; P:regulation of biological quality; P:protein retention in ER lumen; F:signaling receptor binding	K21437
KOG,ENOG	five_prime_UTR::Ttru_Chr1:1543762-1544888		Ankyrin repeat domain-containing protein	1.5e-11	74.7	Arthropoda		5	P:GO:0006621; C:GO:0005783; F:GO:0005102; P:GO:0065008; P:GO:0010556	C:endoplasmic reticulum; P:regulation of macromolecule biosynthetic process; P:regulation of biological quality; P:protein retention in ER lumen; F:signaling receptor binding	K21437
KOG,ENOG	CDS::Ttru_Chr1:1549701-1549931		G-protein-coupled receptor proteolytic site domain	1.4e-30	138.3	Arthropoda		0			K04594
KOG,ENOG	CDS::Ttru_Chr1:1550460-1550754		G-protein-coupled receptor proteolytic site domain	4.6e-29	133.7	Arthropoda		0			K04594
KOG,ENOG	gene::Ttru_Chr1:1552629-1556361		Ankyrin repeat domain-containing protein	4.9e-114	417.5	Arthropoda		5	P:GO:0006621; C:GO:0005783; F:GO:0005102; P:GO:0065008; P:GO:0010556	C:endoplasmic reticulum; P:regulation of macromolecule biosynthetic process; P:regulation of biological quality; P:protein retention in ER lumen; F:signaling receptor binding	K21437
KOG,ENOG	mRNA::Ttru_Chr1:1552629-1556361		Ankyrin repeat domain-containing protein	4.9e-114	417.5	Arthropoda		5	P:GO:0006621; C:GO:0005783; F:GO:0005102; P:GO:0065008; P:GO:0010556	C:endoplasmic reticulum; P:regulation of macromolecule biosynthetic process; P:regulation of biological quality; P:protein retention in ER lumen; F:signaling receptor binding	K21437
KOG,ENOG	exon::Ttru_Chr1:1552629-1552738		Ankyrin repeat domain-containing protein	0.2	40.4	Insecta		5	P:GO:0006621; C:GO:0005783; F:GO:0005102; P:GO:0065008; P:GO:0010556	C:endoplasmic reticulum; P:regulation of macromolecule biosynthetic process; P:regulation of biological quality; P:protein retention in ER lumen; F:signaling receptor binding	K21437
KOG,ENOG	exon::Ttru_Chr1:1554321-1554451		Ankyrin repeat domain-containing protein	4.9e-10	68.9	Arthropoda		5	P:GO:0006621; C:GO:0005783; F:GO:0005102; P:GO:0065008; P:GO:0010556	C:endoplasmic reticulum; P:regulation of macromolecule biosynthetic process; P:regulation of biological quality; P:protein retention in ER lumen; F:signaling receptor binding	K21437
KOG,ENOG	CDS::Ttru_Chr1:1552629-1552738		Ankyrin repeat domain-containing protein	0.2	40.4	Insecta		5	P:GO:0006621; C:GO:0005783; F:GO:0005102; P:GO:0065008; P:GO:0010556	C:endoplasmic reticulum; P:regulation of macromolecule biosynthetic process; P:regulation of biological quality; P:protein retention in ER lumen; F:signaling receptor binding	K21437
KOG,ENOG	CDS::Ttru_Chr1:1554321-1554451		Ankyrin repeat domain-containing protein	4.9e-10	68.9	Arthropoda		5	P:GO:0006621; C:GO:0005783; F:GO:0005102; P:GO:0065008; P:GO:0010556	C:endoplasmic reticulum; P:regulation of macromolecule biosynthetic process; P:regulation of biological quality; P:protein retention in ER lumen; F:signaling receptor binding	K21437
COG,KOG	gene::Ttru_Chr1:1561263-1584638		G-quadruplex DNA unwinding	1.9e-169	604	Eukaryota	EC:3.6.4.12	0			K15255
COG,KOG	mRNA::Ttru_Chr1:1561263-1584638		G-quadruplex DNA unwinding	1.9e-169	604	Eukaryota	EC:3.6.4.12	0			K15255
COG,KOG,ENOG	mRNA::Ttru_Chr1:1563425-1584638		neurotransmitter:sodium symporter activity	9e-45	186	Bilateria		0			K05048
COG,KOG	mRNA::Ttru_Chr1:1564197-1584638		G-quadruplex DNA unwinding	1.9e-169	604	Eukaryota	EC:3.6.4.12	0			K15255
COG,KOG	exon::Ttru_Chr1:1561263-1561431		neurotransmitter:sodium symporter activity	6.2e-21	105.9	Eukaryota		0			K05048
COG,KOG	exon::Ttru_Chr1:1563401-1563579		neurotransmitter:sodium symporter activity	1.6e-23	114.4	Eukaryota		0			K05048
COG,KOG,ENOG	exon::Ttru_Chr1:1565435-1565597		Belongs to the sodium neurotransmitter symporter (SNF) (TC 2.A.22) family	5.1e-06	55.8	Arthropoda		4	P:GO:0035725; F:GO:0005328; C:GO:0005886; P:GO:0006836	P:neurotransmitter transport; F:neurotransmitter:sodium symporter activity; P:sodium ion transmembrane transport; C:plasma membrane	K05048
COG,KOG,ENOG	exon::Ttru_Chr1:1579235-1579346		Belongs to the sodium neurotransmitter symporter (SNF) (TC 2.A.22) family	1.2e-05	53.9	Arthropoda		4	P:GO:0035725; F:GO:0005328; C:GO:0005886; P:GO:0006836	P:neurotransmitter transport; F:neurotransmitter:sodium symporter activity; P:sodium ion transmembrane transport; C:plasma membrane	K05048
COG,KOG,ENOG	exon::Ttru_Chr1:1579410-1579612		Belongs to the sodium neurotransmitter symporter (SNF) (TC 2.A.22) family	1e-24	118.6	Diptera		4	P:GO:0035725; F:GO:0005328; C:GO:0005886; P:GO:0006836	P:neurotransmitter transport; F:neurotransmitter:sodium symporter activity; P:sodium ion transmembrane transport; C:plasma membrane	K05048
COG,KOG,ENOG	exon::Ttru_Chr1:1581248-1581450		Belongs to the sodium neurotransmitter symporter (SNF) (TC 2.A.22) family	2.9e-21	107.1	Arthropoda		4	P:GO:0035725; F:GO:0005328; C:GO:0005886; P:GO:0006836	P:neurotransmitter transport; F:neurotransmitter:sodium symporter activity; P:sodium ion transmembrane transport; C:plasma membrane	K05048
COG,KOG,ENOG	exon::Ttru_Chr1:1583969-1584638		neurotransmitter:sodium symporter activity	1.8e-43	181.4	Bilateria		0			K05048
COG,KOG	CDS::Ttru_Chr1:1561263-1561431		neurotransmitter:sodium symporter activity	6.2e-21	105.9	Eukaryota		0			K05048
COG,KOG	CDS::Ttru_Chr1:1563401-1563579		neurotransmitter:sodium symporter activity	1.6e-23	114.4	Eukaryota		0			K05048
COG,KOG,ENOG	CDS::Ttru_Chr1:1565435-1565597		Belongs to the sodium neurotransmitter symporter (SNF) (TC 2.A.22) family	5.1e-06	55.8	Arthropoda		4	P:GO:0035725; F:GO:0005328; C:GO:0005886; P:GO:0006836	P:neurotransmitter transport; F:neurotransmitter:sodium symporter activity; P:sodium ion transmembrane transport; C:plasma membrane	K05048
COG,KOG,ENOG	CDS::Ttru_Chr1:1579235-1579346		Belongs to the sodium neurotransmitter symporter (SNF) (TC 2.A.22) family	1.2e-05	53.9	Arthropoda		4	P:GO:0035725; F:GO:0005328; C:GO:0005886; P:GO:0006836	P:neurotransmitter transport; F:neurotransmitter:sodium symporter activity; P:sodium ion transmembrane transport; C:plasma membrane	K05048
COG,KOG,ENOG	CDS::Ttru_Chr1:1579410-1579612		Belongs to the sodium neurotransmitter symporter (SNF) (TC 2.A.22) family	1e-24	118.6	Diptera		4	P:GO:0035725; F:GO:0005328; C:GO:0005886; P:GO:0006836	P:neurotransmitter transport; F:neurotransmitter:sodium symporter activity; P:sodium ion transmembrane transport; C:plasma membrane	K05048
COG,KOG,ENOG	CDS::Ttru_Chr1:1581248-1581450		Belongs to the sodium neurotransmitter symporter (SNF) (TC 2.A.22) family	2.9e-21	107.1	Arthropoda		4	P:GO:0035725; F:GO:0005328; C:GO:0005886; P:GO:0006836	P:neurotransmitter transport; F:neurotransmitter:sodium symporter activity; P:sodium ion transmembrane transport; C:plasma membrane	K05048
COG,KOG,ENOG	CDS::Ttru_Chr1:1583969-1584236		neurotransmitter:sodium symporter activity	1.8e-43	181.4	Bilateria		0			K05048
COG,KOG	exon::Ttru_Chr1:1563425-1563579		neurotransmitter:sodium symporter activity	1.6e-23	114.4	Eukaryota		0			K05048
COG,KOG	CDS::Ttru_Chr1:1563425-1563579		neurotransmitter:sodium symporter activity	1.6e-23	114.4	Eukaryota		0			K05048
COG,KOG	CDS::Ttru_Chr1:1564756-1565038		neurotransmitter:sodium symporter activity	4.9e-47	193.4	Eukaryota		0			K05048
COG,KOG,ENOG	gene::Ttru_Chr1:1591199-1592252	betaggt-II	Rab geranylgeranyltransferase activity. It is involved in the biological process described with protein geranylgeranylation	8.7e-206	722.6	Arthropoda	EC:2.5.1.60	2	P:GO:0018344; C:GO:0005968	C:Rab-protein geranylgeranyltransferase complex; P:protein geranylgeranylation	K05956
COG,KOG,ENOG	mRNA::Ttru_Chr1:1591199-1592252	betaggt-II	Rab geranylgeranyltransferase activity. It is involved in the biological process described with protein geranylgeranylation	8.7e-206	722.6	Arthropoda	EC:2.5.1.60	2	P:GO:0018344; C:GO:0005968	C:Rab-protein geranylgeranyltransferase complex; P:protein geranylgeranylation	K05956
COG,KOG,ENOG	exon::Ttru_Chr1:1591199-1592252	betaggt-II	Rab geranylgeranyltransferase activity. It is involved in the biological process described with protein geranylgeranylation	8.7e-206	722.6	Arthropoda	EC:2.5.1.60	2	P:GO:0018344; C:GO:0005968	C:Rab-protein geranylgeranyltransferase complex; P:protein geranylgeranylation	K05956
COG,KOG,ENOG	CDS::Ttru_Chr1:1591199-1592252	betaggt-II	Rab geranylgeranyltransferase activity. It is involved in the biological process described with protein geranylgeranylation	8.7e-206	722.6	Arthropoda	EC:2.5.1.60	2	P:GO:0018344; C:GO:0005968	C:Rab-protein geranylgeranyltransferase complex; P:protein geranylgeranylation	K05956
KOG,ENOG	gene::Ttru_Chr1:1598739-1603396	Nak	ATP binding. It is involved in the biological process described with protein phosphorylation	0	1403.7	Arthropoda	EC:2.7.11.1	12	P:GO:2000369; P:GO:0048813; P:GO:0008356; F:GO:0004674; C:GO:0030424; C:GO:0030425; F:GO:0051425; F:GO:0035612; C:GO:0005737; C:GO:0043025; P:GO:0006468; P:GO:0045747	P:asymmetric cell division; C:neuronal cell body; F:PTB domain binding; F:AP-2 adaptor complex binding; P:dendrite morphogenesis; C:dendrite; P:positive regulation of Notch signaling pathway; C:cytoplasm; P:regulation of clathrin-dependent endocytosis; P:protein phosphorylation; F:protein serine/threonine kinase activity; C:axon	K08853
KOG,ENOG	mRNA::Ttru_Chr1:1598739-1603396	Nak	ATP binding. It is involved in the biological process described with protein phosphorylation	0	1403.7	Arthropoda	EC:2.7.11.1	12	P:GO:2000369; P:GO:0048813; P:GO:0008356; F:GO:0004674; C:GO:0030424; C:GO:0030425; F:GO:0051425; F:GO:0035612; C:GO:0005737; C:GO:0043025; P:GO:0006468; P:GO:0045747	P:asymmetric cell division; C:neuronal cell body; F:PTB domain binding; F:AP-2 adaptor complex binding; P:dendrite morphogenesis; C:dendrite; P:positive regulation of Notch signaling pathway; C:cytoplasm; P:regulation of clathrin-dependent endocytosis; P:protein phosphorylation; F:protein serine/threonine kinase activity; C:axon	K08853
KOG,ENOG	exon::Ttru_Chr1:1598739-1599351	Nak	ATP binding. It is involved in the biological process described with protein phosphorylation	1.9e-107	395.2	Arthropoda	EC:2.7.11.1	12	P:GO:2000369; P:GO:0048813; P:GO:0008356; F:GO:0004674; C:GO:0030424; C:GO:0030425; F:GO:0051425; F:GO:0035612; C:GO:0005737; C:GO:0043025; P:GO:0006468; P:GO:0045747	P:asymmetric cell division; C:neuronal cell body; F:PTB domain binding; F:AP-2 adaptor complex binding; P:dendrite morphogenesis; C:dendrite; P:positive regulation of Notch signaling pathway; C:cytoplasm; P:regulation of clathrin-dependent endocytosis; P:protein phosphorylation; F:protein serine/threonine kinase activity; C:axon	K08853
KOG,ENOG	exon::Ttru_Chr1:1599693-1603396	Nak	ATP binding. It is involved in the biological process described with protein phosphorylation	0	1403.7	Arthropoda	EC:2.7.11.1	12	P:GO:2000369; P:GO:0048813; P:GO:0008356; F:GO:0004674; C:GO:0030424; C:GO:0030425; F:GO:0051425; F:GO:0035612; C:GO:0005737; C:GO:0043025; P:GO:0006468; P:GO:0045747	P:asymmetric cell division; C:neuronal cell body; F:PTB domain binding; F:AP-2 adaptor complex binding; P:dendrite morphogenesis; C:dendrite; P:positive regulation of Notch signaling pathway; C:cytoplasm; P:regulation of clathrin-dependent endocytosis; P:protein phosphorylation; F:protein serine/threonine kinase activity; C:axon	K08853
KOG,ENOG	CDS::Ttru_Chr1:1598739-1599351	Nak	ATP binding. It is involved in the biological process described with protein phosphorylation	1.9e-107	395.2	Arthropoda	EC:2.7.11.1	12	P:GO:2000369; P:GO:0048813; P:GO:0008356; F:GO:0004674; C:GO:0030424; C:GO:0030425; F:GO:0051425; F:GO:0035612; C:GO:0005737; C:GO:0043025; P:GO:0006468; P:GO:0045747	P:asymmetric cell division; C:neuronal cell body; F:PTB domain binding; F:AP-2 adaptor complex binding; P:dendrite morphogenesis; C:dendrite; P:positive regulation of Notch signaling pathway; C:cytoplasm; P:regulation of clathrin-dependent endocytosis; P:protein phosphorylation; F:protein serine/threonine kinase activity; C:axon	K08853
KOG,ENOG	CDS::Ttru_Chr1:1599693-1602714	Nak	ATP binding. It is involved in the biological process described with protein phosphorylation	0	1403.7	Arthropoda	EC:2.7.11.1	12	P:GO:2000369; P:GO:0048813; P:GO:0008356; F:GO:0004674; C:GO:0030424; C:GO:0030425; F:GO:0051425; F:GO:0035612; C:GO:0005737; C:GO:0043025; P:GO:0006468; P:GO:0045747	P:asymmetric cell division; C:neuronal cell body; F:PTB domain binding; F:AP-2 adaptor complex binding; P:dendrite morphogenesis; C:dendrite; P:positive regulation of Notch signaling pathway; C:cytoplasm; P:regulation of clathrin-dependent endocytosis; P:protein phosphorylation; F:protein serine/threonine kinase activity; C:axon	K08853
KOG,ENOG	gene::Ttru_Chr1:1667863-1683675	Ci	Metal ion binding	2.7e-36	158.7	Arthropoda		28	C:GO:0016020; P:GO:0060914; P:GO:0007367; P:GO:0007224; F:GO:0001228; F:GO:0000978; P:GO:0044703; P:GO:0035295; P:GO:0030707; C:GO:0005634; P:GO:0035277; P:GO:0048100; C:GO:0005737; P:GO:0035017; C:GO:0035301; P:GO:0035217; P:GO:0002385; P:GO:0002066; P:GO:0010628; P:GO:0045944; P:GO:0048813; F:GO:0042803; P:GO:0030858; P:GO:1900087; P:GO:0035224; F:GO:1901363; P:GO:1904263; P:GO:0048592	P:follicle cell of egg chamber development; P:spiracle morphogenesis, open tracheal system; P:segment polarity determination; P:smoothened signaling pathway; C:cytoplasm; P:cuticle pattern formation; P:positive regulation of TORC1 signaling; P:multi-organism reproductive process; F:heterocyclic compound binding; P:tube development; P:dendrite morphogenesis; F:RNA polymerase II cis-regulatory regi…	K16799	map04341
KOG,ENOG	mRNA::Ttru_Chr1:1667863-1683675	Ci	Metal ion binding	2.7e-36	158.7	Arthropoda		28	C:GO:0016020; P:GO:0060914; P:GO:0007367; P:GO:0007224; F:GO:0001228; F:GO:0000978; P:GO:0044703; P:GO:0035295; P:GO:0030707; C:GO:0005634; P:GO:0035277; P:GO:0048100; C:GO:0005737; P:GO:0035017; C:GO:0035301; P:GO:0035217; P:GO:0002385; P:GO:0002066; P:GO:0010628; P:GO:0045944; P:GO:0048813; F:GO:0042803; P:GO:0030858; P:GO:1900087; P:GO:0035224; F:GO:1901363; P:GO:1904263; P:GO:0048592	P:follicle cell of egg chamber development; P:spiracle morphogenesis, open tracheal system; P:segment polarity determination; P:smoothened signaling pathway; C:cytoplasm; P:cuticle pattern formation; P:positive regulation of TORC1 signaling; P:multi-organism reproductive process; F:heterocyclic compound binding; P:tube development; P:dendrite morphogenesis; F:RNA polymerase II cis-regulatory regi…	K16799	map04341
KOG,ENOG	exon::Ttru_Chr1:1667863-1668251	Ci	Metal ion binding	9.2e-36	156.4	Arthropoda		28	C:GO:0016020; P:GO:0060914; P:GO:0007367; P:GO:0007224; F:GO:0001228; F:GO:0000978; P:GO:0044703; P:GO:0035295; P:GO:0030707; C:GO:0005634; P:GO:0035277; P:GO:0048100; C:GO:0005737; P:GO:0035017; C:GO:0035301; P:GO:0035217; P:GO:0002385; P:GO:0002066; P:GO:0010628; P:GO:0045944; P:GO:0048813; F:GO:0042803; P:GO:0030858; P:GO:1900087; P:GO:0035224; F:GO:1901363; P:GO:1904263; P:GO:0048592	P:follicle cell of egg chamber development; P:spiracle morphogenesis, open tracheal system; P:segment polarity determination; P:smoothened signaling pathway; C:cytoplasm; P:cuticle pattern formation; P:positive regulation of TORC1 signaling; P:multi-organism reproductive process; F:heterocyclic compound binding; P:tube development; P:dendrite morphogenesis; F:RNA polymerase II cis-regulatory regi…	K16799	map04341
KOG,ENOG	CDS::Ttru_Chr1:1667863-1668251	Ci	Metal ion binding	9.2e-36	156.4	Arthropoda		28	C:GO:0016020; P:GO:0060914; P:GO:0007367; P:GO:0007224; F:GO:0001228; F:GO:0000978; P:GO:0044703; P:GO:0035295; P:GO:0030707; C:GO:0005634; P:GO:0035277; P:GO:0048100; C:GO:0005737; P:GO:0035017; C:GO:0035301; P:GO:0035217; P:GO:0002385; P:GO:0002066; P:GO:0010628; P:GO:0045944; P:GO:0048813; F:GO:0042803; P:GO:0030858; P:GO:1900087; P:GO:0035224; F:GO:1901363; P:GO:1904263; P:GO:0048592	P:follicle cell of egg chamber development; P:spiracle morphogenesis, open tracheal system; P:segment polarity determination; P:smoothened signaling pathway; C:cytoplasm; P:cuticle pattern formation; P:positive regulation of TORC1 signaling; P:multi-organism reproductive process; F:heterocyclic compound binding; P:tube development; P:dendrite morphogenesis; F:RNA polymerase II cis-regulatory regi…	K16799	map04341
COG,KOG,ENOG	gene::Ttru_Chr1:1690838-1693072		activity. It is involved in the biological process described with nucleotide catabolic process	3e-26	124	Arthropoda	EC:3.1.3.5	0			K01081	map00230,map00240,map00760,map01100,map01110
COG,KOG,ENOG	mRNA::Ttru_Chr1:1690838-1693072		activity. It is involved in the biological process described with nucleotide catabolic process	3e-26	124	Arthropoda	EC:3.1.3.5	0			K01081	map00230,map00240,map00760,map01100,map01110
COG,KOG,ENOG	exon::Ttru_Chr1:1690838-1691061		activity. It is involved in the biological process described with nucleotide catabolic process	2.6e-26	124	Arthropoda	EC:3.1.3.5	0			K01081	map00230,map00240,map00760,map01100,map01110
COG,KOG,ENOG	exon::Ttru_Chr1:1691122-1691222		activity. It is involved in the biological process described with nucleotide catabolic process	0.0016	46.6	Arthropoda	EC:3.1.3.5	0			K01081	map00230,map00240,map00760,map01100,map01110
COG,KOG,ENOG	exon::Ttru_Chr1:1691736-1691862		activity. It is involved in the biological process described with nucleotide catabolic process	9.8e-13	78.2	Arthropoda	EC:3.1.3.5	0			K01081	map00230,map00240,map00760,map01100,map01110
COG,KOG,ENOG	exon::Ttru_Chr1:1691956-1693072		activity. It is involved in the biological process described with nucleotide catabolic process	1.9e-163	582	Arthropoda	EC:3.1.3.5	0			K01081	map00230,map00240,map00760,map01100,map01110
COG,KOG,ENOG	five_prime_UTR::Ttru_Chr1:1690838-1691061		activity. It is involved in the biological process described with nucleotide catabolic process	2.6e-26	124	Arthropoda	EC:3.1.3.5	0			K01081	map00230,map00240,map00760,map01100,map01110
COG,KOG,ENOG	CDS::Ttru_Chr1:1691161-1691222		activity. It is involved in the biological process described with nucleotide catabolic process	0.0016	46.6	Arthropoda	EC:3.1.3.5	0			K01081	map00230,map00240,map00760,map01100,map01110
COG,KOG,ENOG	CDS::Ttru_Chr1:1691736-1691862		activity. It is involved in the biological process described with nucleotide catabolic process	9.8e-13	78.2	Arthropoda	EC:3.1.3.5	0			K01081	map00230,map00240,map00760,map01100,map01110
COG,KOG,ENOG	CDS::Ttru_Chr1:1691956-1693072		activity. It is involved in the biological process described with nucleotide catabolic process	1.9e-163	582	Arthropoda	EC:3.1.3.5	0			K01081	map00230,map00240,map00760,map01100,map01110
COG,KOG,ENOG	CDS::Ttru_Chr1:1690874-1691061		activity. It is involved in the biological process described with nucleotide catabolic process	2.4e-26	124	Arthropoda	EC:3.1.3.5	0			K01081	map00230,map00240,map00760,map01100,map01110
KOG,ENOG	gene::Ttru_Chr1:1705728-1717298		Band 4.1-like protein	5.3e-67	261.2	Arthropoda		4	F:GO:0008092; P:GO:0031032; C:GO:0005856; F:GO:0005200	C:cytoskeleton; F:structural constituent of cytoskeleton; P:actomyosin structure organization; F:cytoskeletal protein binding
KOG,ENOG	mRNA::Ttru_Chr1:1705728-1717298		Band 4.1-like protein	5.3e-67	261.2	Arthropoda		4	F:GO:0008092; P:GO:0031032; C:GO:0005856; F:GO:0005200	C:cytoskeleton; F:structural constituent of cytoskeleton; P:actomyosin structure organization; F:cytoskeletal protein binding
KOG,ENOG	exon::Ttru_Chr1:1712775-1713061		Band 4.1-like protein	3.3e-42	177.2	Arthropoda		4	F:GO:0008092; P:GO:0031032; C:GO:0005856; F:GO:0005200	C:cytoskeleton; F:structural constituent of cytoskeleton; P:actomyosin structure organization; F:cytoskeletal protein binding
KOG,ENOG	CDS::Ttru_Chr1:1705936-1706253		Band 4.1-like protein	1.3e-56	225.3	Arthropoda		4	F:GO:0008092; P:GO:0031032; C:GO:0005856; F:GO:0005200	C:cytoskeleton; F:structural constituent of cytoskeleton; P:actomyosin structure organization; F:cytoskeletal protein binding
KOG,ENOG	CDS::Ttru_Chr1:1712775-1713061		Band 4.1-like protein	3.3e-42	177.2	Arthropoda		4	F:GO:0008092; P:GO:0031032; C:GO:0005856; F:GO:0005200	C:cytoskeleton; F:structural constituent of cytoskeleton; P:actomyosin structure organization; F:cytoskeletal protein binding
KOG,ENOG	CDS::Ttru_Chr1:1716462-1716546		Band 4.1-like protein	7.1e-07	58.2	Arthropoda		4	F:GO:0008092; P:GO:0031032; C:GO:0005856; F:GO:0005200	C:cytoskeleton; F:structural constituent of cytoskeleton; P:actomyosin structure organization; F:cytoskeletal protein binding
COG,KOG,ENOG	gene::Ttru_Chr1:1723815-1725307	CycK	Belongs to the cyclin family	1.3e-96	359	Arthropoda		7	C:GO:0000307; F:GO:0005515; F:GO:0016538; P:GO:0010628; C:GO:0005634; P:GO:0045737; P:GO:0045944	F:cyclin-dependent protein serine/threonine kinase regulator activity; F:protein binding; P:positive regulation of cyclin-dependent protein serine/threonine kinase activity; C:nucleus; P:positive regulation of transcription by RNA polymerase II; C:cyclin-dependent protein kinase holoenzyme complex; P:positive regulation of gene expression
COG,KOG,ENOG	mRNA::Ttru_Chr1:1723815-1725307	CycK	Belongs to the cyclin family	1.3e-96	359	Arthropoda		7	C:GO:0000307; F:GO:0005515; F:GO:0016538; P:GO:0010628; C:GO:0005634; P:GO:0045737; P:GO:0045944	F:cyclin-dependent protein serine/threonine kinase regulator activity; F:protein binding; P:positive regulation of cyclin-dependent protein serine/threonine kinase activity; C:nucleus; P:positive regulation of transcription by RNA polymerase II; C:cyclin-dependent protein kinase holoenzyme complex; P:positive regulation of gene expression
COG,KOG,ENOG	mRNA::Ttru_Chr1:1723818-1724927	CycK	Belongs to the cyclin family	5.1e-96	357.1	Arthropoda		7	C:GO:0000307; F:GO:0005515; F:GO:0016538; P:GO:0010628; C:GO:0005634; P:GO:0045737; P:GO:0045944	F:cyclin-dependent protein serine/threonine kinase regulator activity; F:protein binding; P:positive regulation of cyclin-dependent protein serine/threonine kinase activity; C:nucleus; P:positive regulation of transcription by RNA polymerase II; C:cyclin-dependent protein kinase holoenzyme complex; P:positive regulation of gene expression
COG,KOG,ENOG	mRNA::Ttru_Chr1:1723818-1725307	CycK	Belongs to the cyclin family	5.1e-96	357.1	Arthropoda		7	C:GO:0000307; F:GO:0005515; F:GO:0016538; P:GO:0010628; C:GO:0005634; P:GO:0045737; P:GO:0045944	F:cyclin-dependent protein serine/threonine kinase regulator activity; F:protein binding; P:positive regulation of cyclin-dependent protein serine/threonine kinase activity; C:nucleus; P:positive regulation of transcription by RNA polymerase II; C:cyclin-dependent protein kinase holoenzyme complex; P:positive regulation of gene expression
COG,KOG,ENOG	exon::Ttru_Chr1:1723815-1724330	CycK	Belongs to the cyclin family	2.1e-96	358.2	Arthropoda		7	C:GO:0000307; F:GO:0005515; F:GO:0016538; P:GO:0010628; C:GO:0005634; P:GO:0045737; P:GO:0045944	F:cyclin-dependent protein serine/threonine kinase regulator activity; F:protein binding; P:positive regulation of cyclin-dependent protein serine/threonine kinase activity; C:nucleus; P:positive regulation of transcription by RNA polymerase II; C:cyclin-dependent protein kinase holoenzyme complex; P:positive regulation of gene expression
COG,KOG,ENOG	CDS::Ttru_Chr1:1723815-1724330	CycK	Belongs to the cyclin family	2.1e-96	358.2	Arthropoda		7	C:GO:0000307; F:GO:0005515; F:GO:0016538; P:GO:0010628; C:GO:0005634; P:GO:0045737; P:GO:0045944	F:cyclin-dependent protein serine/threonine kinase regulator activity; F:protein binding; P:positive regulation of cyclin-dependent protein serine/threonine kinase activity; C:nucleus; P:positive regulation of transcription by RNA polymerase II; C:cyclin-dependent protein kinase holoenzyme complex; P:positive regulation of gene expression
COG,KOG,ENOG	exon::Ttru_Chr1:1723818-1724330	CycK	Belongs to the cyclin family	7.9e-96	356.3	Arthropoda		7	C:GO:0000307; F:GO:0005515; F:GO:0016538; P:GO:0010628; C:GO:0005634; P:GO:0045737; P:GO:0045944	F:cyclin-dependent protein serine/threonine kinase regulator activity; F:protein binding; P:positive regulation of cyclin-dependent protein serine/threonine kinase activity; C:nucleus; P:positive regulation of transcription by RNA polymerase II; C:cyclin-dependent protein kinase holoenzyme complex; P:positive regulation of gene expression
COG,KOG,ENOG	CDS::Ttru_Chr1:1723818-1724330	CycK	Belongs to the cyclin family	7.9e-96	356.3	Arthropoda		7	C:GO:0000307; F:GO:0005515; F:GO:0016538; P:GO:0010628; C:GO:0005634; P:GO:0045737; P:GO:0045944	F:cyclin-dependent protein serine/threonine kinase regulator activity; F:protein binding; P:positive regulation of cyclin-dependent protein serine/threonine kinase activity; C:nucleus; P:positive regulation of transcription by RNA polymerase II; C:cyclin-dependent protein kinase holoenzyme complex; P:positive regulation of gene expression
COG,ENOG	gene::Ttru_Chr1:1738625-1739381		Serine-type peptidase activity. It is involved in the biological process described with proteolysis	5.4e-101	374	Arthropoda	EC:3.4.13.21	2	P:GO:0006508; F:GO:0008233	F:peptidase activity; P:proteolysis	K05995
COG,ENOG	mRNA::Ttru_Chr1:1738625-1739381		Serine-type peptidase activity. It is involved in the biological process described with proteolysis	5.4e-101	374	Arthropoda	EC:3.4.13.21	2	P:GO:0006508; F:GO:0008233	F:peptidase activity; P:proteolysis	K05995
COG,ENOG	exon::Ttru_Chr1:1738625-1739381		Serine-type peptidase activity. It is involved in the biological process described with proteolysis	5.4e-101	374	Arthropoda	EC:3.4.13.21	2	P:GO:0006508; F:GO:0008233	F:peptidase activity; P:proteolysis	K05995
COG,ENOG	CDS::Ttru_Chr1:1738625-1739381		Serine-type peptidase activity. It is involved in the biological process described with proteolysis	5.4e-101	374	Arthropoda	EC:3.4.13.21	2	P:GO:0006508; F:GO:0008233	F:peptidase activity; P:proteolysis	K05995
COG,KOG,ENOG	gene::Ttru_Chr1:1739685-1740713		Enoyl-(Acyl carrier protein) reductase	9.9e-36	156	Arthropoda		0
COG,KOG,ENOG	mRNA::Ttru_Chr1:1739685-1740713		Enoyl-(Acyl carrier protein) reductase	9.9e-36	156	Arthropoda		0
COG,KOG,ENOG	exon::Ttru_Chr1:1739975-1740329		Enoyl-(Acyl carrier protein) reductase	9.9e-52	209.1	Arthropoda		0
COG,KOG,ENOG	exon::Ttru_Chr1:1740453-1740713		Enoyl-(Acyl carrier protein) reductase	3.7e-34	150.2	Arthropoda		0
COG,KOG,ENOG	CDS::Ttru_Chr1:1739773-1739908		Enoyl-(Acyl carrier protein) reductase	5.7e-17	92.4	Arthropoda		0
COG,KOG,ENOG	CDS::Ttru_Chr1:1739975-1740329		Enoyl-(Acyl carrier protein) reductase	9.9e-52	209.1	Arthropoda		0
COG,KOG,ENOG	CDS::Ttru_Chr1:1740453-1740678		Enoyl-(Acyl carrier protein) reductase	3.7e-34	150.2	Arthropoda		0
KOG,ENOG	gene::Ttru_Chr1:1745192-1745636	mRpL35	Structural constituent of ribosome. It is involved in the biological process described with	2.4e-80	304.7	Arthropoda		3	P:GO:0032543; C:GO:0005762; F:GO:0003735	C:mitochondrial large ribosomal subunit; F:structural constituent of ribosome; P:mitochondrial translation	K02916	map03010
KOG,ENOG	mRNA::Ttru_Chr1:1745192-1745636	mRpL35	Structural constituent of ribosome. It is involved in the biological process described with	2.4e-80	304.7	Arthropoda		3	P:GO:0032543; C:GO:0005762; F:GO:0003735	C:mitochondrial large ribosomal subunit; F:structural constituent of ribosome; P:mitochondrial translation	K02916	map03010
KOG,ENOG	exon::Ttru_Chr1:1745192-1745636	mRpL35	Structural constituent of ribosome. It is involved in the biological process described with	2.4e-80	304.7	Arthropoda		3	P:GO:0032543; C:GO:0005762; F:GO:0003735	C:mitochondrial large ribosomal subunit; F:structural constituent of ribosome; P:mitochondrial translation	K02916	map03010
KOG,ENOG	CDS::Ttru_Chr1:1745192-1745636	mRpL35	Structural constituent of ribosome. It is involved in the biological process described with	2.4e-80	304.7	Arthropoda		3	P:GO:0032543; C:GO:0005762; F:GO:0003735	C:mitochondrial large ribosomal subunit; F:structural constituent of ribosome; P:mitochondrial translation	K02916	map03010
KOG,ENOG	gene::Ttru_Chr1:1757411-1758266		Methyltransferase activity	8.4e-159	566.2	Arthropoda	EC:2.1.1.287	13	P:GO:0032259; C:GO:0017053; F:GO:0008757; P:GO:0000183; P:GO:0051276; P:GO:0042149; F:GO:0035064; C:GO:0033553; P:GO:0046015; C:GO:0005730; C:GO:0005654; C:GO:0005677; P:GO:0045892	F:S-adenosylmethionine-dependent methyltransferase activity; F:methylated histone binding; C:chromatin silencing complex; P:rDNA heterochromatin formation; P:negative regulation of DNA-templated transcription; C:rDNA heterochromatin; C:transcription repressor complex; P:regulation of transcription by glucose; P:chromosome organization; C:nucleolus; P:cellular response to glucose starvation; P:met…	K14850
KOG,ENOG	mRNA::Ttru_Chr1:1757411-1758266		Methyltransferase activity	8.4e-159	566.2	Arthropoda	EC:2.1.1.287	13	P:GO:0032259; C:GO:0017053; F:GO:0008757; P:GO:0000183; P:GO:0051276; P:GO:0042149; F:GO:0035064; C:GO:0033553; P:GO:0046015; C:GO:0005730; C:GO:0005654; C:GO:0005677; P:GO:0045892	F:S-adenosylmethionine-dependent methyltransferase activity; F:methylated histone binding; C:chromatin silencing complex; P:rDNA heterochromatin formation; P:negative regulation of DNA-templated transcription; C:rDNA heterochromatin; C:transcription repressor complex; P:regulation of transcription by glucose; P:chromosome organization; C:nucleolus; P:cellular response to glucose starvation; P:met…	K14850
KOG,ENOG	exon::Ttru_Chr1:1757411-1758266		Methyltransferase activity	8.4e-159	566.2	Arthropoda	EC:2.1.1.287	13	P:GO:0032259; C:GO:0017053; F:GO:0008757; P:GO:0000183; P:GO:0051276; P:GO:0042149; F:GO:0035064; C:GO:0033553; P:GO:0046015; C:GO:0005730; C:GO:0005654; C:GO:0005677; P:GO:0045892	F:S-adenosylmethionine-dependent methyltransferase activity; F:methylated histone binding; C:chromatin silencing complex; P:rDNA heterochromatin formation; P:negative regulation of DNA-templated transcription; C:rDNA heterochromatin; C:transcription repressor complex; P:regulation of transcription by glucose; P:chromosome organization; C:nucleolus; P:cellular response to glucose starvation; P:met…	K14850
KOG,ENOG	CDS::Ttru_Chr1:1757411-1758266		Methyltransferase activity	8.4e-159	566.2	Arthropoda	EC:2.1.1.287	13	P:GO:0032259; C:GO:0017053; F:GO:0008757; P:GO:0000183; P:GO:0051276; P:GO:0042149; F:GO:0035064; C:GO:0033553; P:GO:0046015; C:GO:0005730; C:GO:0005654; C:GO:0005677; P:GO:0045892	F:S-adenosylmethionine-dependent methyltransferase activity; F:methylated histone binding; C:chromatin silencing complex; P:rDNA heterochromatin formation; P:negative regulation of DNA-templated transcription; C:rDNA heterochromatin; C:transcription repressor complex; P:regulation of transcription by glucose; P:chromosome organization; C:nucleolus; P:cellular response to glucose starvation; P:met…	K14850
ENOG	exon::Ttru_Chr1:1758543-1758689		T-complex protein 10 C-terminus	9.9e-06	54.3	Arthropoda		16	P:GO:0008356; F:GO:0005515; P:GO:0051299; P:GO:0007099; F:GO:0060090; C:GO:0000242; P:GO:0044703; P:GO:0040011; P:GO:0060271; P:GO:0046785; P:GO:0035186; P:GO:0007140; F:GO:0005198; P:GO:1905793; C:GO:0005737; C:GO:0005814	F:structural molecule activity; F:molecular adaptor activity; P:centrosome separation; C:cytoplasm; P:cilium assembly; P:syncytial blastoderm mitotic cell cycle; P:multi-organism reproductive process; P:asymmetric cell division; C:pericentriolar material; C:centriole; P:male meiotic nuclear division; P:protein localization to pericentriolar material; P:microtubule polymerization; P:centriole repl…	K11502
ENOG	exon::Ttru_Chr1:1759430-1760153		T-complex protein 10 C-terminus	1.3e-112	412.5	Arthropoda		16	P:GO:0008356; F:GO:0005515; P:GO:0051299; P:GO:0007099; F:GO:0060090; C:GO:0000242; P:GO:0044703; P:GO:0040011; P:GO:0060271; P:GO:0046785; P:GO:0035186; P:GO:0007140; F:GO:0005198; P:GO:1905793; C:GO:0005737; C:GO:0005814	F:structural molecule activity; F:molecular adaptor activity; P:centrosome separation; C:cytoplasm; P:cilium assembly; P:syncytial blastoderm mitotic cell cycle; P:multi-organism reproductive process; P:asymmetric cell division; C:pericentriolar material; C:centriole; P:male meiotic nuclear division; P:protein localization to pericentriolar material; P:microtubule polymerization; P:centriole repl…	K11502
ENOG	CDS::Ttru_Chr1:1758609-1758689		T-complex protein 10 C-terminus	9.9e-06	54.3	Arthropoda		16	P:GO:0008356; F:GO:0005515; P:GO:0051299; P:GO:0007099; F:GO:0060090; C:GO:0000242; P:GO:0044703; P:GO:0040011; P:GO:0060271; P:GO:0046785; P:GO:0035186; P:GO:0007140; F:GO:0005198; P:GO:1905793; C:GO:0005737; C:GO:0005814	F:structural molecule activity; F:molecular adaptor activity; P:centrosome separation; C:cytoplasm; P:cilium assembly; P:syncytial blastoderm mitotic cell cycle; P:multi-organism reproductive process; P:asymmetric cell division; C:pericentriolar material; C:centriole; P:male meiotic nuclear division; P:protein localization to pericentriolar material; P:microtubule polymerization; P:centriole repl…	K11502
ENOG	CDS::Ttru_Chr1:1759430-1760153		T-complex protein 10 C-terminus	1.3e-112	412.5	Arthropoda		16	P:GO:0008356; F:GO:0005515; P:GO:0051299; P:GO:0007099; F:GO:0060090; C:GO:0000242; P:GO:0044703; P:GO:0040011; P:GO:0060271; P:GO:0046785; P:GO:0035186; P:GO:0007140; F:GO:0005198; P:GO:1905793; C:GO:0005737; C:GO:0005814	F:structural molecule activity; F:molecular adaptor activity; P:centrosome separation; C:cytoplasm; P:cilium assembly; P:syncytial blastoderm mitotic cell cycle; P:multi-organism reproductive process; P:asymmetric cell division; C:pericentriolar material; C:centriole; P:male meiotic nuclear division; P:protein localization to pericentriolar material; P:microtubule polymerization; P:centriole repl…	K11502
COG,KOG	gene::Ttru_Chr1:1798810-1801588	NAS6	proteasome regulatory particle assembly	4.8e-111	407.1	Eukaryota		5	C:GO:0005634; P:GO:0070682; P:GO:0006508; C:GO:0032991; C:GO:0005829	P:proteasome regulatory particle assembly; P:proteolysis; C:protein-containing complex; C:nucleus; C:cytosol	K06694
COG,KOG	mRNA::Ttru_Chr1:1798810-1801588	NAS6	proteasome regulatory particle assembly	4.8e-111	407.1	Eukaryota		5	C:GO:0005634; P:GO:0070682; P:GO:0006508; C:GO:0032991; C:GO:0005829	P:proteasome regulatory particle assembly; P:proteolysis; C:protein-containing complex; C:nucleus; C:cytosol	K06694
COG,KOG	exon::Ttru_Chr1:1798810-1799161	NAS6	proteasome regulatory particle assembly	4.5e-21	106.3	Eukaryota		5	C:GO:0005634; P:GO:0070682; P:GO:0006508; C:GO:0032991; C:GO:0005829	P:proteasome regulatory particle assembly; P:proteolysis; C:protein-containing complex; C:nucleus; C:cytosol	K06694
COG,KOG	exon::Ttru_Chr1:1799523-1799728	NAS6	proteasome regulatory particle assembly	5.1e-30	136.3	Eukaryota		5	C:GO:0005634; P:GO:0070682; P:GO:0006508; C:GO:0032991; C:GO:0005829	P:proteasome regulatory particle assembly; P:proteolysis; C:protein-containing complex; C:nucleus; C:cytosol	K06694
COG,KOG	CDS::Ttru_Chr1:1798999-1799161	NAS6	proteasome regulatory particle assembly	4.5e-21	106.3	Eukaryota		5	C:GO:0005634; P:GO:0070682; P:GO:0006508; C:GO:0032991; C:GO:0005829	P:proteasome regulatory particle assembly; P:proteolysis; C:protein-containing complex; C:nucleus; C:cytosol	K06694
COG,KOG	CDS::Ttru_Chr1:1799523-1799728	NAS6	proteasome regulatory particle assembly	5.1e-30	136.3	Eukaryota		5	C:GO:0005634; P:GO:0070682; P:GO:0006508; C:GO:0032991; C:GO:0005829	P:proteasome regulatory particle assembly; P:proteolysis; C:protein-containing complex; C:nucleus; C:cytosol	K06694
COG,KOG,ENOG	gene::Ttru_Chr1:1802567-1803190		It is involved in the biological process described with glycogen biosynthetic process	0.17	41.2	Arthropoda	EC:2.4.1.18	2	P:GO:0007275; P:GO:0008340	P:multicellular organism development; P:determination of adult lifespan	K00700	map00500,map01100,map01110
COG,KOG,ENOG	mRNA::Ttru_Chr1:1802567-1803190		It is involved in the biological process described with glycogen biosynthetic process	0.17	41.2	Arthropoda	EC:2.4.1.18	2	P:GO:0007275; P:GO:0008340	P:multicellular organism development; P:determination of adult lifespan	K00700	map00500,map01100,map01110
COG,KOG,ENOG	exon::Ttru_Chr1:1803028-1803190		It is involved in the biological process described with glycogen biosynthetic process	0.0014	48.1	Arthropoda	EC:2.4.1.18	2	P:GO:0007275; P:GO:0008340	P:multicellular organism development; P:determination of adult lifespan	K00700	map00500,map01100,map01110
COG,KOG,ENOG	CDS::Ttru_Chr1:1803028-1803190		It is involved in the biological process described with glycogen biosynthetic process	0.0014	48.1	Arthropoda	EC:2.4.1.18	2	P:GO:0007275; P:GO:0008340	P:multicellular organism development; P:determination of adult lifespan	K00700	map00500,map01100,map01110
KOG,ENOG	exon::Ttru_Chr1:1812795-1812889	Oaz	Zinc finger protein	7.6e-06	54.7	Arthropoda		6	P:GO:0010628; P:GO:0045892; C:GO:0005634; P:GO:0010629; P:GO:0045893; P:GO:0035277	P:spiracle morphogenesis, open tracheal system; P:negative regulation of gene expression; P:negative regulation of DNA-templated transcription; P:positive regulation of DNA-templated transcription; C:nucleus; P:positive regulation of gene expression
KOG,ENOG	CDS::Ttru_Chr1:1806136-1806245	Oaz	Zinc finger protein	1.1e-07	61.2	Arthropoda		6	P:GO:0010628; P:GO:0045892; C:GO:0005634; P:GO:0010629; P:GO:0045893; P:GO:0035277	P:spiracle morphogenesis, open tracheal system; P:negative regulation of gene expression; P:negative regulation of DNA-templated transcription; P:positive regulation of DNA-templated transcription; C:nucleus; P:positive regulation of gene expression
KOG,ENOG	CDS::Ttru_Chr1:1812795-1812889	Oaz	Zinc finger protein	7.6e-06	54.7	Arthropoda		6	P:GO:0010628; P:GO:0045892; C:GO:0005634; P:GO:0010629; P:GO:0045893; P:GO:0035277	P:spiracle morphogenesis, open tracheal system; P:negative regulation of gene expression; P:negative regulation of DNA-templated transcription; P:positive regulation of DNA-templated transcription; C:nucleus; P:positive regulation of gene expression
COG,KOG,ENOG	gene::Ttru_Chr1:1856253-1861204	Mvl	transporter activity. It is involved in the biological process described with transport	4.2e-119	434.1	Arthropoda		16	P:GO:0033212; P:GO:0034761; P:GO:0060586; F:GO:0015293; P:GO:0046718; P:GO:0065008; P:GO:0055070; P:GO:0050916; C:GO:0005886; P:GO:0071421; F:GO:0005384; C:GO:0005768; F:GO:0005375; P:GO:0035434; F:GO:0005381; P:GO:0015677	P:copper ion import; P:copper ion homeostasis; C:endosome; C:plasma membrane; P:viral entry into host cell; F:copper ion transmembrane transporter activity; P:regulation of biological quality; P:copper ion transmembrane transport; P:multicellular organismal-level iron ion homeostasis; F:iron ion transmembrane transporter activity; P:positive regulation of iron ion transmembrane transport; P:senso…	K21398	map04142,map04216,map04978
COG,KOG,ENOG	mRNA::Ttru_Chr1:1856253-1861204	Mvl	transporter activity. It is involved in the biological process described with transport	4.2e-119	434.1	Arthropoda		16	P:GO:0033212; P:GO:0034761; P:GO:0060586; F:GO:0015293; P:GO:0046718; P:GO:0065008; P:GO:0055070; P:GO:0050916; C:GO:0005886; P:GO:0071421; F:GO:0005384; C:GO:0005768; F:GO:0005375; P:GO:0035434; F:GO:0005381; P:GO:0015677	P:copper ion import; P:copper ion homeostasis; C:endosome; C:plasma membrane; P:viral entry into host cell; F:copper ion transmembrane transporter activity; P:regulation of biological quality; P:copper ion transmembrane transport; P:multicellular organismal-level iron ion homeostasis; F:iron ion transmembrane transporter activity; P:positive regulation of iron ion transmembrane transport; P:senso…	K21398	map04142,map04216,map04978
COG,KOG,ENOG	exon::Ttru_Chr1:1856601-1857102	Mvl	transporter activity. It is involved in the biological process described with transport	2.6e-35	154.5	Arthropoda		16	P:GO:0033212; P:GO:0034761; P:GO:0060586; F:GO:0015293; P:GO:0046718; P:GO:0065008; P:GO:0055070; P:GO:0050916; C:GO:0005886; P:GO:0071421; F:GO:0005384; C:GO:0005768; F:GO:0005375; P:GO:0035434; F:GO:0005381; P:GO:0015677	P:copper ion import; P:copper ion homeostasis; C:endosome; C:plasma membrane; P:viral entry into host cell; F:copper ion transmembrane transporter activity; P:regulation of biological quality; P:copper ion transmembrane transport; P:multicellular organismal-level iron ion homeostasis; F:iron ion transmembrane transporter activity; P:positive regulation of iron ion transmembrane transport; P:senso…	K21398	map04142,map04216,map04978
COG,KOG,ENOG	exon::Ttru_Chr1:1857165-1857810	Mvl	transporter activity. It is involved in the biological process described with transport	2.3e-107	394.8	Arthropoda		16	P:GO:0033212; P:GO:0034761; P:GO:0060586; F:GO:0015293; P:GO:0046718; P:GO:0065008; P:GO:0055070; P:GO:0050916; C:GO:0005886; P:GO:0071421; F:GO:0005384; C:GO:0005768; F:GO:0005375; P:GO:0035434; F:GO:0005381; P:GO:0015677	P:copper ion import; P:copper ion homeostasis; C:endosome; C:plasma membrane; P:viral entry into host cell; F:copper ion transmembrane transporter activity; P:regulation of biological quality; P:copper ion transmembrane transport; P:multicellular organismal-level iron ion homeostasis; F:iron ion transmembrane transporter activity; P:positive regulation of iron ion transmembrane transport; P:senso…	K21398	map04142,map04216,map04978
COG,KOG,ENOG	exon::Ttru_Chr1:1857934-1858093	Mvl	transporter activity. It is involved in the biological process described with transport	9.7e-18	95.1	Arthropoda		16	P:GO:0033212; P:GO:0034761; P:GO:0060586; F:GO:0015293; P:GO:0046718; P:GO:0065008; P:GO:0055070; P:GO:0050916; C:GO:0005886; P:GO:0071421; F:GO:0005384; C:GO:0005768; F:GO:0005375; P:GO:0035434; F:GO:0005381; P:GO:0015677	P:copper ion import; P:copper ion homeostasis; C:endosome; C:plasma membrane; P:viral entry into host cell; F:copper ion transmembrane transporter activity; P:regulation of biological quality; P:copper ion transmembrane transport; P:multicellular organismal-level iron ion homeostasis; F:iron ion transmembrane transporter activity; P:positive regulation of iron ion transmembrane transport; P:senso…	K21398	map04142,map04216,map04978
COG,KOG,ENOG	exon::Ttru_Chr1:1859750-1859840	Mvl	transporter activity. It is involved in the biological process described with transport	5.3e-06	55.1	Arthropoda		16	P:GO:0033212; P:GO:0034761; P:GO:0060586; F:GO:0015293; P:GO:0046718; P:GO:0065008; P:GO:0055070; P:GO:0050916; C:GO:0005886; P:GO:0071421; F:GO:0005384; C:GO:0005768; F:GO:0005375; P:GO:0035434; F:GO:0005381; P:GO:0015677	P:copper ion import; P:copper ion homeostasis; C:endosome; C:plasma membrane; P:viral entry into host cell; F:copper ion transmembrane transporter activity; P:regulation of biological quality; P:copper ion transmembrane transport; P:multicellular organismal-level iron ion homeostasis; F:iron ion transmembrane transporter activity; P:positive regulation of iron ion transmembrane transport; P:senso…	K21398	map04142,map04216,map04978
COG,KOG,ENOG	exon::Ttru_Chr1:1859914-1860415	Mvl	transporter activity. It is involved in the biological process described with transport	1.2e-80	305.8	Arthropoda		16	P:GO:0033212; P:GO:0034761; P:GO:0060586; F:GO:0015293; P:GO:0046718; P:GO:0065008; P:GO:0055070; P:GO:0050916; C:GO:0005886; P:GO:0071421; F:GO:0005384; C:GO:0005768; F:GO:0005375; P:GO:0035434; F:GO:0005381; P:GO:0015677	P:copper ion import; P:copper ion homeostasis; C:endosome; C:plasma membrane; P:viral entry into host cell; F:copper ion transmembrane transporter activity; P:regulation of biological quality; P:copper ion transmembrane transport; P:multicellular organismal-level iron ion homeostasis; F:iron ion transmembrane transporter activity; P:positive regulation of iron ion transmembrane transport; P:senso…	K21398	map04142,map04216,map04978
COG,KOG,ENOG	exon::Ttru_Chr1:1860515-1861204	Mvl	transporter activity. It is involved in the biological process described with transport	6.6e-22	109	Arthropoda		16	P:GO:0033212; P:GO:0034761; P:GO:0060586; F:GO:0015293; P:GO:0046718; P:GO:0065008; P:GO:0055070; P:GO:0050916; C:GO:0005886; P:GO:0071421; F:GO:0005384; C:GO:0005768; F:GO:0005375; P:GO:0035434; F:GO:0005381; P:GO:0015677	P:copper ion import; P:copper ion homeostasis; C:endosome; C:plasma membrane; P:viral entry into host cell; F:copper ion transmembrane transporter activity; P:regulation of biological quality; P:copper ion transmembrane transport; P:multicellular organismal-level iron ion homeostasis; F:iron ion transmembrane transporter activity; P:positive regulation of iron ion transmembrane transport; P:senso…	K21398	map04142,map04216,map04978
COG,KOG,ENOG	CDS::Ttru_Chr1:1856868-1857102	Mvl	transporter activity. It is involved in the biological process described with transport	2.7e-35	154.1	Arthropoda		16	P:GO:0033212; P:GO:0034761; P:GO:0060586; F:GO:0015293; P:GO:0046718; P:GO:0065008; P:GO:0055070; P:GO:0050916; C:GO:0005886; P:GO:0071421; F:GO:0005384; C:GO:0005768; F:GO:0005375; P:GO:0035434; F:GO:0005381; P:GO:0015677	P:copper ion import; P:copper ion homeostasis; C:endosome; C:plasma membrane; P:viral entry into host cell; F:copper ion transmembrane transporter activity; P:regulation of biological quality; P:copper ion transmembrane transport; P:multicellular organismal-level iron ion homeostasis; F:iron ion transmembrane transporter activity; P:positive regulation of iron ion transmembrane transport; P:senso…	K21398	map04142,map04216,map04978
COG,KOG,ENOG	CDS::Ttru_Chr1:1857165-1857810	Mvl	transporter activity. It is involved in the biological process described with transport	2.3e-107	394.8	Arthropoda		16	P:GO:0033212; P:GO:0034761; P:GO:0060586; F:GO:0015293; P:GO:0046718; P:GO:0065008; P:GO:0055070; P:GO:0050916; C:GO:0005886; P:GO:0071421; F:GO:0005384; C:GO:0005768; F:GO:0005375; P:GO:0035434; F:GO:0005381; P:GO:0015677	P:copper ion import; P:copper ion homeostasis; C:endosome; C:plasma membrane; P:viral entry into host cell; F:copper ion transmembrane transporter activity; P:regulation of biological quality; P:copper ion transmembrane transport; P:multicellular organismal-level iron ion homeostasis; F:iron ion transmembrane transporter activity; P:positive regulation of iron ion transmembrane transport; P:senso…	K21398	map04142,map04216,map04978
COG,KOG,ENOG	CDS::Ttru_Chr1:1857934-1858093	Mvl	transporter activity. It is involved in the biological process described with transport	9.7e-18	95.1	Arthropoda		16	P:GO:0033212; P:GO:0034761; P:GO:0060586; F:GO:0015293; P:GO:0046718; P:GO:0065008; P:GO:0055070; P:GO:0050916; C:GO:0005886; P:GO:0071421; F:GO:0005384; C:GO:0005768; F:GO:0005375; P:GO:0035434; F:GO:0005381; P:GO:0015677	P:copper ion import; P:copper ion homeostasis; C:endosome; C:plasma membrane; P:viral entry into host cell; F:copper ion transmembrane transporter activity; P:regulation of biological quality; P:copper ion transmembrane transport; P:multicellular organismal-level iron ion homeostasis; F:iron ion transmembrane transporter activity; P:positive regulation of iron ion transmembrane transport; P:senso…	K21398	map04142,map04216,map04978
COG,KOG,ENOG	CDS::Ttru_Chr1:1859750-1859840	Mvl	transporter activity. It is involved in the biological process described with transport	5.3e-06	55.1	Arthropoda		16	P:GO:0033212; P:GO:0034761; P:GO:0060586; F:GO:0015293; P:GO:0046718; P:GO:0065008; P:GO:0055070; P:GO:0050916; C:GO:0005886; P:GO:0071421; F:GO:0005384; C:GO:0005768; F:GO:0005375; P:GO:0035434; F:GO:0005381; P:GO:0015677	P:copper ion import; P:copper ion homeostasis; C:endosome; C:plasma membrane; P:viral entry into host cell; F:copper ion transmembrane transporter activity; P:regulation of biological quality; P:copper ion transmembrane transport; P:multicellular organismal-level iron ion homeostasis; F:iron ion transmembrane transporter activity; P:positive regulation of iron ion transmembrane transport; P:senso…	K21398	map04142,map04216,map04978
COG,KOG,ENOG	CDS::Ttru_Chr1:1859914-1860415	Mvl	transporter activity. It is involved in the biological process described with transport	1.2e-80	305.8	Arthropoda		16	P:GO:0033212; P:GO:0034761; P:GO:0060586; F:GO:0015293; P:GO:0046718; P:GO:0065008; P:GO:0055070; P:GO:0050916; C:GO:0005886; P:GO:0071421; F:GO:0005384; C:GO:0005768; F:GO:0005375; P:GO:0035434; F:GO:0005381; P:GO:0015677	P:copper ion import; P:copper ion homeostasis; C:endosome; C:plasma membrane; P:viral entry into host cell; F:copper ion transmembrane transporter activity; P:regulation of biological quality; P:copper ion transmembrane transport; P:multicellular organismal-level iron ion homeostasis; F:iron ion transmembrane transporter activity; P:positive regulation of iron ion transmembrane transport; P:senso…	K21398	map04142,map04216,map04978
COG,KOG,ENOG	CDS::Ttru_Chr1:1860515-1860683	Mvl	transporter activity. It is involved in the biological process described with transport	6.6e-22	109	Arthropoda		16	P:GO:0033212; P:GO:0034761; P:GO:0060586; F:GO:0015293; P:GO:0046718; P:GO:0065008; P:GO:0055070; P:GO:0050916; C:GO:0005886; P:GO:0071421; F:GO:0005384; C:GO:0005768; F:GO:0005375; P:GO:0035434; F:GO:0005381; P:GO:0015677	P:copper ion import; P:copper ion homeostasis; C:endosome; C:plasma membrane; P:viral entry into host cell; F:copper ion transmembrane transporter activity; P:regulation of biological quality; P:copper ion transmembrane transport; P:multicellular organismal-level iron ion homeostasis; F:iron ion transmembrane transporter activity; P:positive regulation of iron ion transmembrane transport; P:senso…	K21398	map04142,map04216,map04978
COG,KOG,ENOG	exon::Ttru_Chr1:1869269-1869371		Glyoxalase domain-containing protein	1.1e-08	64.3	Arthropoda		0
COG,KOG,ENOG	CDS::Ttru_Chr1:1869287-1869371		Glyoxalase domain-containing protein	1e-08	64.3	Arthropoda		0
ENOG	exon::Ttru_Chr1:1879969-1880329		Grap2 and cyclin-D-interacting	2.3e-10	70.1	Arthropoda		0
ENOG	CDS::Ttru_Chr1:1877000-1877609		Grap2 and cyclin-D-interacting	3.1e-107	394.4	Arthropoda		0
ENOG	CDS::Ttru_Chr1:1879969-1880101		Grap2 and cyclin-D-interacting	2.3e-10	70.1	Arthropoda		0
KOG,ENOG	exon::Ttru_Chr1:1885368-1885599	mge	It is involved in the biological process described with intracellular protein transport	2e-35	154.5	Arthropoda		7	F:GO:1904680; P:GO:0017038; C:GO:0005742; P:GO:0015833; P:GO:0030150; P:GO:0045040; F:GO:0015450	P:protein import into mitochondrial matrix; F:protein-transporting ATPase activity; P:peptide transport; P:protein import; P:protein insertion into mitochondrial outer membrane; F:peptide transmembrane transporter activity; C:mitochondrial outer membrane translocase complex	K17769
KOG,ENOG	CDS::Ttru_Chr1:1885368-1885599	mge	It is involved in the biological process described with intracellular protein transport	2e-35	154.5	Arthropoda		7	F:GO:1904680; P:GO:0017038; C:GO:0005742; P:GO:0015833; P:GO:0030150; P:GO:0045040; F:GO:0015450	P:protein import into mitochondrial matrix; F:protein-transporting ATPase activity; P:peptide transport; P:protein import; P:protein insertion into mitochondrial outer membrane; F:peptide transmembrane transporter activity; C:mitochondrial outer membrane translocase complex	K17769
KOG	gene::Ttru_Chr1:1888683-1890304		endocytosis	1e-30	139	Eukaryota	EC:3.4.21.120	0			K06233,K14004,K17307,K20111,K20674	map03013,map04141,map04150,map04340,map04624,map04918,map04979
KOG	mRNA::Ttru_Chr1:1888683-1890304		endocytosis	1e-30	139	Eukaryota	EC:3.4.21.120	0			K06233,K14004,K17307,K20111,K20674	map03013,map04141,map04150,map04340,map04624,map04918,map04979
KOG	exon::Ttru_Chr1:1888683-1888923		endocytosis	8.9e-31	139	Eukaryota	EC:3.4.21.120	0			K06233,K14004,K17307,K20111,K20674	map03013,map04141,map04150,map04340,map04624,map04918,map04979
KOG	exon::Ttru_Chr1:1889050-1889622		endocytosis	5.6e-103	380.2	Eukaryota	EC:3.4.21.120	0			K06233,K14004,K17307,K20111,K20674	map03013,map04141,map04150,map04340,map04624,map04918,map04979
KOG	CDS::Ttru_Chr1:1888716-1888923		endocytosis	6.2e-31	139.4	Eukaryota	EC:3.4.21.120	0			K06233,K14004,K17307,K20111,K20674	map03013,map04141,map04150,map04340,map04624,map04918,map04979
KOG	CDS::Ttru_Chr1:1889050-1889622		endocytosis	5.6e-103	380.2	Eukaryota	EC:3.4.21.120	0			K06233,K14004,K17307,K20111,K20674	map03013,map04141,map04150,map04340,map04624,map04918,map04979
KOG,ENOG	gene::Ttru_Chr1:1893959-1895544		PRA1 family	2.3e-52	211.5	Arthropoda		4	P:GO:0046677; P:GO:0009410; P:GO:0045471; P:GO:0009636	P:response to xenobiotic stimulus; P:response to toxic substance; P:response to ethanol; P:response to antibiotic	K20393
KOG,ENOG	mRNA::Ttru_Chr1:1893959-1895544		PRA1 family	2.3e-52	211.5	Arthropoda		4	P:GO:0046677; P:GO:0009410; P:GO:0045471; P:GO:0009636	P:response to xenobiotic stimulus; P:response to toxic substance; P:response to ethanol; P:response to antibiotic	K20393
KOG,ENOG	CDS::Ttru_Chr1:1894099-1894290		PRA1 family	5.3e-29	132.9	Arthropoda		4	P:GO:0046677; P:GO:0009410; P:GO:0045471; P:GO:0009636	P:response to xenobiotic stimulus; P:response to toxic substance; P:response to ethanol; P:response to antibiotic	K20393
COG,KOG,ENOG	gene::Ttru_Chr1:1904230-1905244		dolichol-phosphate	4e-116	424.1	Arthropoda	EC:2.4.1.83	3	P:GO:0006486; P:GO:0097502; F:GO:0004582	F:dolichyl-phosphate beta-D-mannosyltransferase activity; P:mannosylation; P:protein glycosylation	K00721	map00510,map01100
COG,KOG,ENOG	mRNA::Ttru_Chr1:1904230-1905136		dolichol-phosphate	4e-116	424.1	Arthropoda	EC:2.4.1.83	3	P:GO:0006486; P:GO:0097502; F:GO:0004582	F:dolichyl-phosphate beta-D-mannosyltransferase activity; P:mannosylation; P:protein glycosylation	K00721	map00510,map01100
COG,KOG,ENOG	mRNA::Ttru_Chr1:1904230-1905244		dolichol-phosphate	4e-116	424.1	Arthropoda	EC:2.4.1.83	3	P:GO:0006486; P:GO:0097502; F:GO:0004582	F:dolichyl-phosphate beta-D-mannosyltransferase activity; P:mannosylation; P:protein glycosylation	K00721	map00510,map01100
COG,KOG,ENOG	exon::Ttru_Chr1:1904230-1904394		dolichol-phosphate	3.3e-08	63.5	Arthropoda	EC:2.4.1.83	3	P:GO:0006486; P:GO:0097502; F:GO:0004582	F:dolichyl-phosphate beta-D-mannosyltransferase activity; P:mannosylation; P:protein glycosylation	K00721	map00510,map01100
COG,KOG,ENOG	exon::Ttru_Chr1:1904749-1905136		dolichol-phosphate	3.2e-62	244.2	Arthropoda	EC:2.4.1.83	3	P:GO:0006486; P:GO:0097502; F:GO:0004582	F:dolichyl-phosphate beta-D-mannosyltransferase activity; P:mannosylation; P:protein glycosylation	K00721	map00510,map01100
COG,KOG,ENOG	CDS::Ttru_Chr1:1904299-1904394		dolichol-phosphate	8.7e-09	64.7	Arthropoda	EC:2.4.1.83	3	P:GO:0006486; P:GO:0097502; F:GO:0004582	F:dolichyl-phosphate beta-D-mannosyltransferase activity; P:mannosylation; P:protein glycosylation	K00721	map00510,map01100
COG,KOG,ENOG	CDS::Ttru_Chr1:1904749-1905136		dolichol-phosphate	3.2e-62	244.2	Arthropoda	EC:2.4.1.83	3	P:GO:0006486; P:GO:0097502; F:GO:0004582	F:dolichyl-phosphate beta-D-mannosyltransferase activity; P:mannosylation; P:protein glycosylation	K00721	map00510,map01100
COG,KOG,ENOG	gene::Ttru_Chr1:1905570-1908517		Uncharacterized protein conserved in bacteria (DUF2236)	3.7e-160	570.9	Arthropoda		0
COG,KOG,ENOG	mRNA::Ttru_Chr1:1905570-1908517		Uncharacterized protein conserved in bacteria (DUF2236)	3.7e-160	570.9	Arthropoda		0
COG,KOG,ENOG	CDS::Ttru_Chr1:1905734-1905910		Uncharacterized protein conserved in bacteria (DUF2236)	7.3e-25	119	Arthropoda		0
COG,KOG,ENOG	gene::Ttru_Chr1:1925877-1927597		Carboxylesterase family	1.5e-187	662.1	Arthropoda		0
COG,KOG,ENOG	mRNA::Ttru_Chr1:1925877-1927597		Carboxylesterase family	1.5e-187	662.1	Arthropoda		0
COG,KOG,ENOG	CDS::Ttru_Chr1:1925902-1926165		Carboxylesterase family	1.4e-40	171.8	Arthropoda		0
COG,KOG,ENOG	gene::Ttru_Chr1:1929681-1931128		Belongs to the type-B carboxylesterase lipase family	4.9e-41	173.3	Arthropoda	EC:3.1.1.59; EC:3.1.1.56; EC:3.1.1.84; EC:3.1.1.7; EC:3.1.1.1	1	F:GO:0052689	F:carboxylic ester hydrolase activity	K01049,K01063,K03927,K14999	map00564,map00981,map00983,map04725
COG,KOG,ENOG	mRNA::Ttru_Chr1:1929681-1931128		Belongs to the type-B carboxylesterase lipase family	4.9e-41	173.3	Arthropoda	EC:3.1.1.59; EC:3.1.1.56; EC:3.1.1.84; EC:3.1.1.7; EC:3.1.1.1	1	F:GO:0052689	F:carboxylic ester hydrolase activity	K01049,K01063,K03927,K14999	map00564,map00981,map00983,map04725
COG,KOG,ENOG	exon::Ttru_Chr1:1929681-1929944		Belongs to the type-B carboxylesterase lipase family	1.9e-40	171.4	Arthropoda	EC:3.1.1.59; EC:3.1.1.56; EC:3.1.1.84; EC:3.1.1.7; EC:3.1.1.1	1	F:GO:0052689	F:carboxylic ester hydrolase activity	K01049,K01063,K03927,K14999	map00564,map00981,map00983,map04725
COG,KOG,ENOG	CDS::Ttru_Chr1:1929681-1929944		Belongs to the type-B carboxylesterase lipase family	1.9e-40	171.4	Arthropoda	EC:3.1.1.59; EC:3.1.1.56; EC:3.1.1.84; EC:3.1.1.7; EC:3.1.1.1	1	F:GO:0052689	F:carboxylic ester hydrolase activity	K01049,K01063,K03927,K14999	map00564,map00981,map00983,map04725
COG,KOG,ENOG	gene::Ttru_Chr1:1932216-1932483		Belongs to the type-B carboxylesterase lipase family	4.9e-41	173.3	Arthropoda	EC:3.1.1.59; EC:3.1.1.56; EC:3.1.1.84; EC:3.1.1.7; EC:3.1.1.1	1	F:GO:0052689	F:carboxylic ester hydrolase activity	K01049,K01063,K03927,K14999	map00564,map00981,map00983,map04725
COG,KOG,ENOG	mRNA::Ttru_Chr1:1932216-1932483		Belongs to the type-B carboxylesterase lipase family	4.9e-41	173.3	Arthropoda	EC:3.1.1.59; EC:3.1.1.56; EC:3.1.1.84; EC:3.1.1.7; EC:3.1.1.1	1	F:GO:0052689	F:carboxylic ester hydrolase activity	K01049,K01063,K03927,K14999	map00564,map00981,map00983,map04725
COG,KOG,ENOG	exon::Ttru_Chr1:1932216-1932483		Belongs to the type-B carboxylesterase lipase family	4.9e-41	173.3	Arthropoda	EC:3.1.1.59; EC:3.1.1.56; EC:3.1.1.84; EC:3.1.1.7; EC:3.1.1.1	1	F:GO:0052689	F:carboxylic ester hydrolase activity	K01049,K01063,K03927,K14999	map00564,map00981,map00983,map04725
COG,KOG,ENOG	CDS::Ttru_Chr1:1932216-1932483		Belongs to the type-B carboxylesterase lipase family	4.9e-41	173.3	Arthropoda	EC:3.1.1.59; EC:3.1.1.56; EC:3.1.1.84; EC:3.1.1.7; EC:3.1.1.1	1	F:GO:0052689	F:carboxylic ester hydrolase activity	K01049,K01063,K03927,K14999	map00564,map00981,map00983,map04725
COG,KOG,ENOG	gene::Ttru_Chr1:1932891-1933453		Belongs to the type-B carboxylesterase lipase family	5e-49	200.3	Arthropoda	EC:3.1.1.59; EC:3.1.1.56; EC:3.1.1.84; EC:3.1.1.7; EC:3.1.1.1	1	F:GO:0052689	F:carboxylic ester hydrolase activity	K01049,K01063,K03927,K14999	map00564,map00981,map00983,map04725
COG,KOG,ENOG	mRNA::Ttru_Chr1:1932891-1933453		Belongs to the type-B carboxylesterase lipase family	5e-49	200.3	Arthropoda	EC:3.1.1.59; EC:3.1.1.56; EC:3.1.1.84; EC:3.1.1.7; EC:3.1.1.1	1	F:GO:0052689	F:carboxylic ester hydrolase activity	K01049,K01063,K03927,K14999	map00564,map00981,map00983,map04725
COG,KOG,ENOG	exon::Ttru_Chr1:1932891-1933219		Belongs to the type-B carboxylesterase lipase family	1.4e-45	188.7	Arthropoda	EC:3.1.1.59; EC:3.1.1.56; EC:3.1.1.84; EC:3.1.1.7; EC:3.1.1.1	1	F:GO:0052689	F:carboxylic ester hydrolase activity	K01049,K01063,K03927,K14999	map00564,map00981,map00983,map04725
COG,KOG,ENOG	CDS::Ttru_Chr1:1932891-1933219		Belongs to the type-B carboxylesterase lipase family	1.4e-45	188.7	Arthropoda	EC:3.1.1.59; EC:3.1.1.56; EC:3.1.1.84; EC:3.1.1.7; EC:3.1.1.1	1	F:GO:0052689	F:carboxylic ester hydrolase activity	K01049,K01063,K03927,K14999	map00564,map00981,map00983,map04725
COG,KOG,ENOG	gene::Ttru_Chr1:1949232-1952256		It is involved in the biological process described with glycogen biosynthetic process	4.9e-304	1049.7	Arthropoda	EC:2.4.1.18	2	P:GO:0007275; P:GO:0008340	P:multicellular organism development; P:determination of adult lifespan	K00700	map00500,map01100,map01110
COG,KOG,ENOG	mRNA::Ttru_Chr1:1949232-1952256		It is involved in the biological process described with glycogen biosynthetic process	4.9e-304	1049.7	Arthropoda	EC:2.4.1.18	2	P:GO:0007275; P:GO:0008340	P:multicellular organism development; P:determination of adult lifespan	K00700	map00500,map01100,map01110
COG,KOG,ENOG	exon::Ttru_Chr1:1952085-1952256		It is involved in the biological process described with glycogen biosynthetic process	9.6e-21	105.1	Arthropoda	EC:2.4.1.18	2	P:GO:0007275; P:GO:0008340	P:multicellular organism development; P:determination of adult lifespan	K00700	map00500,map01100,map01110
COG,KOG,ENOG	CDS::Ttru_Chr1:1950063-1951564		It is involved in the biological process described with glycogen biosynthetic process	4.4e-304	1049.7	Arthropoda	EC:2.4.1.18	2	P:GO:0007275; P:GO:0008340	P:multicellular organism development; P:determination of adult lifespan	K00700	map00500,map01100,map01110
COG,KOG,ENOG	CDS::Ttru_Chr1:1952085-1952256		It is involved in the biological process described with glycogen biosynthetic process	9.6e-21	105.1	Arthropoda	EC:2.4.1.18	2	P:GO:0007275; P:GO:0008340	P:multicellular organism development; P:determination of adult lifespan	K00700	map00500,map01100,map01110
COG,KOG,ENOG	gene::Ttru_Chr1:1968577-1978932		Belongs to the transient receptor (TC 1.A.4) family	1.8e-26	125.6	Arthropoda		16	C:GO:0005929; P:GO:0007605; P:GO:0007638; P:GO:0001964; P:GO:0071260; C:GO:0043025; F:GO:0008381; P:GO:0040011; P:GO:0070588; C:GO:0034703; C:GO:0005886; C:GO:0030425; F:GO:0030506; F:GO:0005262; P:GO:0010996; P:GO:0050976	F:mechanosensitive monoatomic ion channel activity; F:calcium channel activity; P:detection of mechanical stimulus involved in sensory perception of touch; C:dendrite; C:cation channel complex; C:plasma membrane; P:startle response; C:cilium; C:neuronal cell body; P:cellular response to mechanical stimulus; F:ankyrin binding; P:calcium ion transmembrane transport; P:locomotion; P:response to audi…
COG,KOG,ENOG	mRNA::Ttru_Chr1:1968577-1978932		Belongs to the transient receptor (TC 1.A.4) family	1.8e-26	125.6	Arthropoda		16	C:GO:0005929; P:GO:0007605; P:GO:0007638; P:GO:0001964; P:GO:0071260; C:GO:0043025; F:GO:0008381; P:GO:0040011; P:GO:0070588; C:GO:0034703; C:GO:0005886; C:GO:0030425; F:GO:0030506; F:GO:0005262; P:GO:0010996; P:GO:0050976	F:mechanosensitive monoatomic ion channel activity; F:calcium channel activity; P:detection of mechanical stimulus involved in sensory perception of touch; C:dendrite; C:cation channel complex; C:plasma membrane; P:startle response; C:cilium; C:neuronal cell body; P:cellular response to mechanical stimulus; F:ankyrin binding; P:calcium ion transmembrane transport; P:locomotion; P:response to audi…
COG,KOG,ENOG	exon::Ttru_Chr1:1969115-1971812		Belongs to the transient receptor (TC 1.A.4) family	1.9e-93	349	Arthropoda		16	C:GO:0005929; P:GO:0007605; P:GO:0007638; P:GO:0001964; P:GO:0071260; C:GO:0043025; F:GO:0008381; P:GO:0040011; P:GO:0070588; C:GO:0034703; C:GO:0005886; C:GO:0030425; F:GO:0030506; F:GO:0005262; P:GO:0010996; P:GO:0050976	F:mechanosensitive monoatomic ion channel activity; F:calcium channel activity; P:detection of mechanical stimulus involved in sensory perception of touch; C:dendrite; C:cation channel complex; C:plasma membrane; P:startle response; C:cilium; C:neuronal cell body; P:cellular response to mechanical stimulus; F:ankyrin binding; P:calcium ion transmembrane transport; P:locomotion; P:response to audi…
COG,KOG,ENOG	exon::Ttru_Chr1:1971895-1971994		Belongs to the transient receptor (TC 1.A.4) family	1.3e-05	53.9	Arthropoda		16	C:GO:0005929; P:GO:0007605; P:GO:0007638; P:GO:0001964; P:GO:0071260; C:GO:0043025; F:GO:0008381; P:GO:0040011; P:GO:0070588; C:GO:0034703; C:GO:0005886; C:GO:0030425; F:GO:0030506; F:GO:0005262; P:GO:0010996; P:GO:0050976	F:mechanosensitive monoatomic ion channel activity; F:calcium channel activity; P:detection of mechanical stimulus involved in sensory perception of touch; C:dendrite; C:cation channel complex; C:plasma membrane; P:startle response; C:cilium; C:neuronal cell body; P:cellular response to mechanical stimulus; F:ankyrin binding; P:calcium ion transmembrane transport; P:locomotion; P:response to audi…
COG,KOG,ENOG	exon::Ttru_Chr1:1972566-1972683		Belongs to the transient receptor (TC 1.A.4) family	1.9e-09	67	Arthropoda		16	C:GO:0005929; P:GO:0007605; P:GO:0007638; P:GO:0001964; P:GO:0071260; C:GO:0043025; F:GO:0008381; P:GO:0040011; P:GO:0070588; C:GO:0034703; C:GO:0005886; C:GO:0030425; F:GO:0030506; F:GO:0005262; P:GO:0010996; P:GO:0050976	F:mechanosensitive monoatomic ion channel activity; F:calcium channel activity; P:detection of mechanical stimulus involved in sensory perception of touch; C:dendrite; C:cation channel complex; C:plasma membrane; P:startle response; C:cilium; C:neuronal cell body; P:cellular response to mechanical stimulus; F:ankyrin binding; P:calcium ion transmembrane transport; P:locomotion; P:response to audi…
COG,KOG,ENOG	exon::Ttru_Chr1:1972754-1972958		Belongs to the transient receptor (TC 1.A.4) family	1.8e-27	127.9	Arthropoda		16	C:GO:0005929; P:GO:0007605; P:GO:0007638; P:GO:0001964; P:GO:0071260; C:GO:0043025; F:GO:0008381; P:GO:0040011; P:GO:0070588; C:GO:0034703; C:GO:0005886; C:GO:0030425; F:GO:0030506; F:GO:0005262; P:GO:0010996; P:GO:0050976	F:mechanosensitive monoatomic ion channel activity; F:calcium channel activity; P:detection of mechanical stimulus involved in sensory perception of touch; C:dendrite; C:cation channel complex; C:plasma membrane; P:startle response; C:cilium; C:neuronal cell body; P:cellular response to mechanical stimulus; F:ankyrin binding; P:calcium ion transmembrane transport; P:locomotion; P:response to audi…
COG,KOG,ENOG	exon::Ttru_Chr1:1973035-1973239		Belongs to the transient receptor (TC 1.A.4) family	0.011	45.4	Rhabditida		0
COG,KOG,ENOG	exon::Ttru_Chr1:1973475-1973574		Saccharomyces cerevisiae YCR051W	0.46	38.9	Saccharomycetes		3	C:GO:0005634; C:GO:0005737; C:GO:0032991	C:cytoplasm; C:protein-containing complex; C:nucleus	K06867
COG,KOG,ENOG	exon::Ttru_Chr1:1973644-1973848		Ankyrin repeats (many copies)	0.17	41.2	Bilateria		0
COG,KOG,ENOG	exon::Ttru_Chr1:1973926-1974154		Belongs to the transient receptor (TC 1.A.4) family	2.2e-26	124.4	Arthropoda		16	C:GO:0005929; P:GO:0007605; P:GO:0007638; P:GO:0001964; P:GO:0071260; C:GO:0043025; F:GO:0008381; P:GO:0040011; P:GO:0070588; C:GO:0034703; C:GO:0005886; C:GO:0030425; F:GO:0030506; F:GO:0005262; P:GO:0010996; P:GO:0050976	F:mechanosensitive monoatomic ion channel activity; F:calcium channel activity; P:detection of mechanical stimulus involved in sensory perception of touch; C:dendrite; C:cation channel complex; C:plasma membrane; P:startle response; C:cilium; C:neuronal cell body; P:cellular response to mechanical stimulus; F:ankyrin binding; P:calcium ion transmembrane transport; P:locomotion; P:response to audi…
COG,KOG,ENOG	exon::Ttru_Chr1:1974231-1974360		Belongs to the transient receptor (TC 1.A.4) family	1.5e-14	84.3	Arthropoda		16	C:GO:0005929; P:GO:0007605; P:GO:0007638; P:GO:0001964; P:GO:0071260; C:GO:0043025; F:GO:0008381; P:GO:0040011; P:GO:0070588; C:GO:0034703; C:GO:0005886; C:GO:0030425; F:GO:0030506; F:GO:0005262; P:GO:0010996; P:GO:0050976	F:mechanosensitive monoatomic ion channel activity; F:calcium channel activity; P:detection of mechanical stimulus involved in sensory perception of touch; C:dendrite; C:cation channel complex; C:plasma membrane; P:startle response; C:cilium; C:neuronal cell body; P:cellular response to mechanical stimulus; F:ankyrin binding; P:calcium ion transmembrane transport; P:locomotion; P:response to audi…
COG,KOG,ENOG	exon::Ttru_Chr1:1974433-1974550		Belongs to the transient receptor (TC 1.A.4) family	0.00031	49.3	Arthropoda		16	C:GO:0005929; P:GO:0007605; P:GO:0007638; P:GO:0001964; P:GO:0071260; C:GO:0043025; F:GO:0008381; P:GO:0040011; P:GO:0070588; C:GO:0034703; C:GO:0005886; C:GO:0030425; F:GO:0030506; F:GO:0005262; P:GO:0010996; P:GO:0050976	F:mechanosensitive monoatomic ion channel activity; F:calcium channel activity; P:detection of mechanical stimulus involved in sensory perception of touch; C:dendrite; C:cation channel complex; C:plasma membrane; P:startle response; C:cilium; C:neuronal cell body; P:cellular response to mechanical stimulus; F:ankyrin binding; P:calcium ion transmembrane transport; P:locomotion; P:response to audi…
COG,KOG,ENOG	exon::Ttru_Chr1:1974619-1974718		Belongs to the transient receptor (TC 1.A.4) family	1.5e-07	60.5	Arthropoda		16	C:GO:0005929; P:GO:0007605; P:GO:0007638; P:GO:0001964; P:GO:0071260; C:GO:0043025; F:GO:0008381; P:GO:0040011; P:GO:0070588; C:GO:0034703; C:GO:0005886; C:GO:0030425; F:GO:0030506; F:GO:0005262; P:GO:0010996; P:GO:0050976	F:mechanosensitive monoatomic ion channel activity; F:calcium channel activity; P:detection of mechanical stimulus involved in sensory perception of touch; C:dendrite; C:cation channel complex; C:plasma membrane; P:startle response; C:cilium; C:neuronal cell body; P:cellular response to mechanical stimulus; F:ankyrin binding; P:calcium ion transmembrane transport; P:locomotion; P:response to audi…
COG,KOG	exon::Ttru_Chr1:1974804-1975005		response to abiotic stimulus	0.013	45.1	Eukaryota		0			K10380	map04624,map05205
COG,KOG,ENOG	exon::Ttru_Chr1:1975253-1975460		Belongs to the transient receptor (TC 1.A.4) family	2.1e-09	67.4	Arthropoda		16	C:GO:0005929; P:GO:0007605; P:GO:0007638; P:GO:0001964; P:GO:0071260; C:GO:0043025; F:GO:0008381; P:GO:0040011; P:GO:0070588; C:GO:0034703; C:GO:0005886; C:GO:0030425; F:GO:0030506; F:GO:0005262; P:GO:0010996; P:GO:0050976	F:mechanosensitive monoatomic ion channel activity; F:calcium channel activity; P:detection of mechanical stimulus involved in sensory perception of touch; C:dendrite; C:cation channel complex; C:plasma membrane; P:startle response; C:cilium; C:neuronal cell body; P:cellular response to mechanical stimulus; F:ankyrin binding; P:calcium ion transmembrane transport; P:locomotion; P:response to audi…
COG,KOG,ENOG	exon::Ttru_Chr1:1975698-1975920		Belongs to the transient receptor (TC 1.A.4) family	2e-08	64.7	Rhabditida		0
COG,KOG,ENOG	exon::Ttru_Chr1:1975986-1976292		Belongs to the transient receptor (TC 1.A.4) family	1.8e-26	125.2	Arthropoda		16	C:GO:0005929; P:GO:0007605; P:GO:0007638; P:GO:0001964; P:GO:0071260; C:GO:0043025; F:GO:0008381; P:GO:0040011; P:GO:0070588; C:GO:0034703; C:GO:0005886; C:GO:0030425; F:GO:0030506; F:GO:0005262; P:GO:0010996; P:GO:0050976	F:mechanosensitive monoatomic ion channel activity; F:calcium channel activity; P:detection of mechanical stimulus involved in sensory perception of touch; C:dendrite; C:cation channel complex; C:plasma membrane; P:startle response; C:cilium; C:neuronal cell body; P:cellular response to mechanical stimulus; F:ankyrin binding; P:calcium ion transmembrane transport; P:locomotion; P:response to audi…
COG,KOG,ENOG	exon::Ttru_Chr1:1976688-1977363		Belongs to the transient receptor (TC 1.A.4) family	1e-119	436	Arthropoda		16	C:GO:0005929; P:GO:0007605; P:GO:0007638; P:GO:0001964; P:GO:0071260; C:GO:0043025; F:GO:0008381; P:GO:0040011; P:GO:0070588; C:GO:0034703; C:GO:0005886; C:GO:0030425; F:GO:0030506; F:GO:0005262; P:GO:0010996; P:GO:0050976	F:mechanosensitive monoatomic ion channel activity; F:calcium channel activity; P:detection of mechanical stimulus involved in sensory perception of touch; C:dendrite; C:cation channel complex; C:plasma membrane; P:startle response; C:cilium; C:neuronal cell body; P:cellular response to mechanical stimulus; F:ankyrin binding; P:calcium ion transmembrane transport; P:locomotion; P:response to audi…
COG,KOG,ENOG	exon::Ttru_Chr1:1977483-1977985		Belongs to the transient receptor (TC 1.A.4) family	1.2e-88	332.4	Arthropoda		16	C:GO:0005929; P:GO:0007605; P:GO:0007638; P:GO:0001964; P:GO:0071260; C:GO:0043025; F:GO:0008381; P:GO:0040011; P:GO:0070588; C:GO:0034703; C:GO:0005886; C:GO:0030425; F:GO:0030506; F:GO:0005262; P:GO:0010996; P:GO:0050976	F:mechanosensitive monoatomic ion channel activity; F:calcium channel activity; P:detection of mechanical stimulus involved in sensory perception of touch; C:dendrite; C:cation channel complex; C:plasma membrane; P:startle response; C:cilium; C:neuronal cell body; P:cellular response to mechanical stimulus; F:ankyrin binding; P:calcium ion transmembrane transport; P:locomotion; P:response to audi…
COG,KOG,ENOG	CDS::Ttru_Chr1:1971041-1971812		Belongs to the transient receptor (TC 1.A.4) family	1.9e-93	349	Arthropoda		16	C:GO:0005929; P:GO:0007605; P:GO:0007638; P:GO:0001964; P:GO:0071260; C:GO:0043025; F:GO:0008381; P:GO:0040011; P:GO:0070588; C:GO:0034703; C:GO:0005886; C:GO:0030425; F:GO:0030506; F:GO:0005262; P:GO:0010996; P:GO:0050976	F:mechanosensitive monoatomic ion channel activity; F:calcium channel activity; P:detection of mechanical stimulus involved in sensory perception of touch; C:dendrite; C:cation channel complex; C:plasma membrane; P:startle response; C:cilium; C:neuronal cell body; P:cellular response to mechanical stimulus; F:ankyrin binding; P:calcium ion transmembrane transport; P:locomotion; P:response to audi…
COG,KOG,ENOG	CDS::Ttru_Chr1:1971895-1971994		Belongs to the transient receptor (TC 1.A.4) family	1.3e-05	53.9	Arthropoda		16	C:GO:0005929; P:GO:0007605; P:GO:0007638; P:GO:0001964; P:GO:0071260; C:GO:0043025; F:GO:0008381; P:GO:0040011; P:GO:0070588; C:GO:0034703; C:GO:0005886; C:GO:0030425; F:GO:0030506; F:GO:0005262; P:GO:0010996; P:GO:0050976	F:mechanosensitive monoatomic ion channel activity; F:calcium channel activity; P:detection of mechanical stimulus involved in sensory perception of touch; C:dendrite; C:cation channel complex; C:plasma membrane; P:startle response; C:cilium; C:neuronal cell body; P:cellular response to mechanical stimulus; F:ankyrin binding; P:calcium ion transmembrane transport; P:locomotion; P:response to audi…
COG,KOG,ENOG	CDS::Ttru_Chr1:1972566-1972683		Belongs to the transient receptor (TC 1.A.4) family	1.9e-09	67	Arthropoda		16	C:GO:0005929; P:GO:0007605; P:GO:0007638; P:GO:0001964; P:GO:0071260; C:GO:0043025; F:GO:0008381; P:GO:0040011; P:GO:0070588; C:GO:0034703; C:GO:0005886; C:GO:0030425; F:GO:0030506; F:GO:0005262; P:GO:0010996; P:GO:0050976	F:mechanosensitive monoatomic ion channel activity; F:calcium channel activity; P:detection of mechanical stimulus involved in sensory perception of touch; C:dendrite; C:cation channel complex; C:plasma membrane; P:startle response; C:cilium; C:neuronal cell body; P:cellular response to mechanical stimulus; F:ankyrin binding; P:calcium ion transmembrane transport; P:locomotion; P:response to audi…
COG,KOG,ENOG	CDS::Ttru_Chr1:1972754-1972958		Belongs to the transient receptor (TC 1.A.4) family	1.8e-27	127.9	Arthropoda		16	C:GO:0005929; P:GO:0007605; P:GO:0007638; P:GO:0001964; P:GO:0071260; C:GO:0043025; F:GO:0008381; P:GO:0040011; P:GO:0070588; C:GO:0034703; C:GO:0005886; C:GO:0030425; F:GO:0030506; F:GO:0005262; P:GO:0010996; P:GO:0050976	F:mechanosensitive monoatomic ion channel activity; F:calcium channel activity; P:detection of mechanical stimulus involved in sensory perception of touch; C:dendrite; C:cation channel complex; C:plasma membrane; P:startle response; C:cilium; C:neuronal cell body; P:cellular response to mechanical stimulus; F:ankyrin binding; P:calcium ion transmembrane transport; P:locomotion; P:response to audi…
COG,KOG,ENOG	CDS::Ttru_Chr1:1973035-1973239		Belongs to the transient receptor (TC 1.A.4) family	0.011	45.4	Rhabditida		0
COG,KOG,ENOG	CDS::Ttru_Chr1:1973475-1973574		Saccharomyces cerevisiae YCR051W	0.46	38.9	Saccharomycetes		3	C:GO:0005634; C:GO:0005737; C:GO:0032991	C:cytoplasm; C:protein-containing complex; C:nucleus	K06867
COG,KOG,ENOG	CDS::Ttru_Chr1:1973644-1973848		Ankyrin repeats (many copies)	0.17	41.2	Bilateria		0
COG,KOG,ENOG	CDS::Ttru_Chr1:1973926-1974154		Belongs to the transient receptor (TC 1.A.4) family	2.2e-26	124.4	Arthropoda		16	C:GO:0005929; P:GO:0007605; P:GO:0007638; P:GO:0001964; P:GO:0071260; C:GO:0043025; F:GO:0008381; P:GO:0040011; P:GO:0070588; C:GO:0034703; C:GO:0005886; C:GO:0030425; F:GO:0030506; F:GO:0005262; P:GO:0010996; P:GO:0050976	F:mechanosensitive monoatomic ion channel activity; F:calcium channel activity; P:detection of mechanical stimulus involved in sensory perception of touch; C:dendrite; C:cation channel complex; C:plasma membrane; P:startle response; C:cilium; C:neuronal cell body; P:cellular response to mechanical stimulus; F:ankyrin binding; P:calcium ion transmembrane transport; P:locomotion; P:response to audi…
COG,KOG,ENOG	CDS::Ttru_Chr1:1974231-1974360		Belongs to the transient receptor (TC 1.A.4) family	1.5e-14	84.3	Arthropoda		16	C:GO:0005929; P:GO:0007605; P:GO:0007638; P:GO:0001964; P:GO:0071260; C:GO:0043025; F:GO:0008381; P:GO:0040011; P:GO:0070588; C:GO:0034703; C:GO:0005886; C:GO:0030425; F:GO:0030506; F:GO:0005262; P:GO:0010996; P:GO:0050976	F:mechanosensitive monoatomic ion channel activity; F:calcium channel activity; P:detection of mechanical stimulus involved in sensory perception of touch; C:dendrite; C:cation channel complex; C:plasma membrane; P:startle response; C:cilium; C:neuronal cell body; P:cellular response to mechanical stimulus; F:ankyrin binding; P:calcium ion transmembrane transport; P:locomotion; P:response to audi…
COG,KOG,ENOG	CDS::Ttru_Chr1:1974433-1974550		Belongs to the transient receptor (TC 1.A.4) family	0.00031	49.3	Arthropoda		16	C:GO:0005929; P:GO:0007605; P:GO:0007638; P:GO:0001964; P:GO:0071260; C:GO:0043025; F:GO:0008381; P:GO:0040011; P:GO:0070588; C:GO:0034703; C:GO:0005886; C:GO:0030425; F:GO:0030506; F:GO:0005262; P:GO:0010996; P:GO:0050976	F:mechanosensitive monoatomic ion channel activity; F:calcium channel activity; P:detection of mechanical stimulus involved in sensory perception of touch; C:dendrite; C:cation channel complex; C:plasma membrane; P:startle response; C:cilium; C:neuronal cell body; P:cellular response to mechanical stimulus; F:ankyrin binding; P:calcium ion transmembrane transport; P:locomotion; P:response to audi…
COG,KOG,ENOG	CDS::Ttru_Chr1:1974619-1974718		Belongs to the transient receptor (TC 1.A.4) family	1.5e-07	60.5	Arthropoda		16	C:GO:0005929; P:GO:0007605; P:GO:0007638; P:GO:0001964; P:GO:0071260; C:GO:0043025; F:GO:0008381; P:GO:0040011; P:GO:0070588; C:GO:0034703; C:GO:0005886; C:GO:0030425; F:GO:0030506; F:GO:0005262; P:GO:0010996; P:GO:0050976	F:mechanosensitive monoatomic ion channel activity; F:calcium channel activity; P:detection of mechanical stimulus involved in sensory perception of touch; C:dendrite; C:cation channel complex; C:plasma membrane; P:startle response; C:cilium; C:neuronal cell body; P:cellular response to mechanical stimulus; F:ankyrin binding; P:calcium ion transmembrane transport; P:locomotion; P:response to audi…
COG,KOG	CDS::Ttru_Chr1:1974804-1975005		response to abiotic stimulus	0.013	45.1	Eukaryota		0			K10380	map04624,map05205
COG,KOG,ENOG	CDS::Ttru_Chr1:1975253-1975460		Belongs to the transient receptor (TC 1.A.4) family	2.1e-09	67.4	Arthropoda		16	C:GO:0005929; P:GO:0007605; P:GO:0007638; P:GO:0001964; P:GO:0071260; C:GO:0043025; F:GO:0008381; P:GO:0040011; P:GO:0070588; C:GO:0034703; C:GO:0005886; C:GO:0030425; F:GO:0030506; F:GO:0005262; P:GO:0010996; P:GO:0050976	F:mechanosensitive monoatomic ion channel activity; F:calcium channel activity; P:detection of mechanical stimulus involved in sensory perception of touch; C:dendrite; C:cation channel complex; C:plasma membrane; P:startle response; C:cilium; C:neuronal cell body; P:cellular response to mechanical stimulus; F:ankyrin binding; P:calcium ion transmembrane transport; P:locomotion; P:response to audi…
COG,KOG,ENOG	CDS::Ttru_Chr1:1975698-1975920		Belongs to the transient receptor (TC 1.A.4) family	2e-08	64.7	Rhabditida		0
COG,KOG,ENOG	CDS::Ttru_Chr1:1975986-1976292		Belongs to the transient receptor (TC 1.A.4) family	1.8e-26	125.2	Arthropoda		16	C:GO:0005929; P:GO:0007605; P:GO:0007638; P:GO:0001964; P:GO:0071260; C:GO:0043025; F:GO:0008381; P:GO:0040011; P:GO:0070588; C:GO:0034703; C:GO:0005886; C:GO:0030425; F:GO:0030506; F:GO:0005262; P:GO:0010996; P:GO:0050976	F:mechanosensitive monoatomic ion channel activity; F:calcium channel activity; P:detection of mechanical stimulus involved in sensory perception of touch; C:dendrite; C:cation channel complex; C:plasma membrane; P:startle response; C:cilium; C:neuronal cell body; P:cellular response to mechanical stimulus; F:ankyrin binding; P:calcium ion transmembrane transport; P:locomotion; P:response to audi…
COG,KOG,ENOG	CDS::Ttru_Chr1:1976688-1977363		Belongs to the transient receptor (TC 1.A.4) family	1e-119	436	Arthropoda		16	C:GO:0005929; P:GO:0007605; P:GO:0007638; P:GO:0001964; P:GO:0071260; C:GO:0043025; F:GO:0008381; P:GO:0040011; P:GO:0070588; C:GO:0034703; C:GO:0005886; C:GO:0030425; F:GO:0030506; F:GO:0005262; P:GO:0010996; P:GO:0050976	F:mechanosensitive monoatomic ion channel activity; F:calcium channel activity; P:detection of mechanical stimulus involved in sensory perception of touch; C:dendrite; C:cation channel complex; C:plasma membrane; P:startle response; C:cilium; C:neuronal cell body; P:cellular response to mechanical stimulus; F:ankyrin binding; P:calcium ion transmembrane transport; P:locomotion; P:response to audi…
COG,KOG,ENOG	CDS::Ttru_Chr1:1977483-1977985		Belongs to the transient receptor (TC 1.A.4) family	1.2e-88	332.4	Arthropoda		16	C:GO:0005929; P:GO:0007605; P:GO:0007638; P:GO:0001964; P:GO:0071260; C:GO:0043025; F:GO:0008381; P:GO:0040011; P:GO:0070588; C:GO:0034703; C:GO:0005886; C:GO:0030425; F:GO:0030506; F:GO:0005262; P:GO:0010996; P:GO:0050976	F:mechanosensitive monoatomic ion channel activity; F:calcium channel activity; P:detection of mechanical stimulus involved in sensory perception of touch; C:dendrite; C:cation channel complex; C:plasma membrane; P:startle response; C:cilium; C:neuronal cell body; P:cellular response to mechanical stimulus; F:ankyrin binding; P:calcium ion transmembrane transport; P:locomotion; P:response to audi…
KOG,ENOG	gene::Ttru_Chr1:1992265-1992814		RNA binding protein	2.2e-43	182.2	Arthropoda		17	P:GO:0030422; F:GO:0005515; P:GO:0009047; P:GO:0031054; P:GO:0007417; F:GO:0003725; P:GO:0044703; P:GO:0070920; P:GO:0035195; P:GO:0071359; F:GO:1905172; P:GO:0030718; P:GO:0048132; P:GO:0048583; C:GO:0005737; F:GO:1901363; P:GO:0010586	P:female germ-line stem cell asymmetric division; P:miRNA metabolic process; P:siRNA processing; C:cytoplasm; P:pre-miRNA processing; P:multi-organism reproductive process; P:germ-line stem cell population maintenance; F:heterocyclic compound binding; P:regulation of response to stimulus; F:RISC complex binding; P:miRNA-mediated post-transcriptional gene silencing; F:protein binding; P:cellular r…	K18420
KOG,ENOG	mRNA::Ttru_Chr1:1992265-1992814		RNA binding protein	2.2e-43	182.2	Arthropoda		17	P:GO:0030422; F:GO:0005515; P:GO:0009047; P:GO:0031054; P:GO:0007417; F:GO:0003725; P:GO:0044703; P:GO:0070920; P:GO:0035195; P:GO:0071359; F:GO:1905172; P:GO:0030718; P:GO:0048132; P:GO:0048583; C:GO:0005737; F:GO:1901363; P:GO:0010586	P:female germ-line stem cell asymmetric division; P:miRNA metabolic process; P:siRNA processing; C:cytoplasm; P:pre-miRNA processing; P:multi-organism reproductive process; P:germ-line stem cell population maintenance; F:heterocyclic compound binding; P:regulation of response to stimulus; F:RISC complex binding; P:miRNA-mediated post-transcriptional gene silencing; F:protein binding; P:cellular r…	K18420
KOG,ENOG	exon::Ttru_Chr1:1992265-1992814		RNA binding protein	2.2e-43	182.2	Arthropoda		17	P:GO:0030422; F:GO:0005515; P:GO:0009047; P:GO:0031054; P:GO:0007417; F:GO:0003725; P:GO:0044703; P:GO:0070920; P:GO:0035195; P:GO:0071359; F:GO:1905172; P:GO:0030718; P:GO:0048132; P:GO:0048583; C:GO:0005737; F:GO:1901363; P:GO:0010586	P:female germ-line stem cell asymmetric division; P:miRNA metabolic process; P:siRNA processing; C:cytoplasm; P:pre-miRNA processing; P:multi-organism reproductive process; P:germ-line stem cell population maintenance; F:heterocyclic compound binding; P:regulation of response to stimulus; F:RISC complex binding; P:miRNA-mediated post-transcriptional gene silencing; F:protein binding; P:cellular r…	K18420
KOG,ENOG	CDS::Ttru_Chr1:1992265-1992814		RNA binding protein	2.2e-43	182.2	Arthropoda		17	P:GO:0030422; F:GO:0005515; P:GO:0009047; P:GO:0031054; P:GO:0007417; F:GO:0003725; P:GO:0044703; P:GO:0070920; P:GO:0035195; P:GO:0071359; F:GO:1905172; P:GO:0030718; P:GO:0048132; P:GO:0048583; C:GO:0005737; F:GO:1901363; P:GO:0010586	P:female germ-line stem cell asymmetric division; P:miRNA metabolic process; P:siRNA processing; C:cytoplasm; P:pre-miRNA processing; P:multi-organism reproductive process; P:germ-line stem cell population maintenance; F:heterocyclic compound binding; P:regulation of response to stimulus; F:RISC complex binding; P:miRNA-mediated post-transcriptional gene silencing; F:protein binding; P:cellular r…	K18420
KOG,ENOG	gene::Ttru_Chr1:2000586-2002204		It is involved in the biological process described with autophagy	2.4e-39	168.3	Arthropoda		2	C:GO:0005737; P:GO:0097352	P:autophagosome maturation; C:cytoplasm
KOG,ENOG	mRNA::Ttru_Chr1:2000586-2002204		It is involved in the biological process described with autophagy	2.4e-39	168.3	Arthropoda		2	C:GO:0005737; P:GO:0097352	P:autophagosome maturation; C:cytoplasm
KOG,ENOG	exon::Ttru_Chr1:2000586-2000947		It is involved in the biological process described with autophagy	4.8e-39	167.2	Arthropoda		2	C:GO:0005737; P:GO:0097352	P:autophagosome maturation; C:cytoplasm
KOG,ENOG	CDS::Ttru_Chr1:2000586-2000947		It is involved in the biological process described with autophagy	4.8e-39	167.2	Arthropoda		2	C:GO:0005737; P:GO:0097352	P:autophagosome maturation; C:cytoplasm
KOG,ENOG	gene::Ttru_Chr1:2004888-2014699		It is involved in the biological process described with autophagy	5.9e-70	270	Arthropoda		2	C:GO:0005737; P:GO:0097352	P:autophagosome maturation; C:cytoplasm
KOG,ENOG	mRNA::Ttru_Chr1:2004888-2014699		It is involved in the biological process described with autophagy	5.9e-70	270	Arthropoda		2	C:GO:0005737; P:GO:0097352	P:autophagosome maturation; C:cytoplasm
KOG,ENOG	exon::Ttru_Chr1:2005372-2006070		It is involved in the biological process described with autophagy	9e-127	459.5	Arthropoda		2	C:GO:0005737; P:GO:0097352	P:autophagosome maturation; C:cytoplasm
KOG,ENOG	exon::Ttru_Chr1:2007361-2007930		It is involved in the biological process described with autophagy	4.2e-106	390.6	Arthropoda		2	C:GO:0005737; P:GO:0097352	P:autophagosome maturation; C:cytoplasm
KOG,ENOG	exon::Ttru_Chr1:2009900-2010043		It is involved in the biological process described with autophagy	4.9e-08	62.8	Arthropoda		2	C:GO:0005737; P:GO:0097352	P:autophagosome maturation; C:cytoplasm
KOG,ENOG	exon::Ttru_Chr1:2010346-2010544		It is involved in the biological process described with autophagy	2.5e-17	93.6	Arthropoda		2	C:GO:0005737; P:GO:0097352	P:autophagosome maturation; C:cytoplasm
KOG,ENOG	exon::Ttru_Chr1:2010616-2010742		It is involved in the biological process described with autophagy	7.5e-12	75.1	Arthropoda		2	C:GO:0005737; P:GO:0097352	P:autophagosome maturation; C:cytoplasm
KOG,ENOG	exon::Ttru_Chr1:2010826-2010908		It is involved in the biological process described with autophagy	0.14	40	Arthropoda		2	C:GO:0005737; P:GO:0097352	P:autophagosome maturation; C:cytoplasm
KOG,ENOG	exon::Ttru_Chr1:2011192-2011355		It is involved in the biological process described with autophagy	1.3e-20	104.8	Arthropoda		2	C:GO:0005737; P:GO:0097352	P:autophagosome maturation; C:cytoplasm
KOG,ENOG	CDS::Ttru_Chr1:2005039-2005207		It is involved in the biological process described with autophagy	1.4e-17	94.7	Arthropoda		2	C:GO:0005737; P:GO:0097352	P:autophagosome maturation; C:cytoplasm
KOG,ENOG	CDS::Ttru_Chr1:2005372-2006070		It is involved in the biological process described with autophagy	9e-127	459.5	Arthropoda		2	C:GO:0005737; P:GO:0097352	P:autophagosome maturation; C:cytoplasm
KOG,ENOG	CDS::Ttru_Chr1:2007361-2007930		It is involved in the biological process described with autophagy	4.2e-106	390.6	Arthropoda		2	C:GO:0005737; P:GO:0097352	P:autophagosome maturation; C:cytoplasm
KOG,ENOG	CDS::Ttru_Chr1:2009900-2010043		It is involved in the biological process described with autophagy	4.9e-08	62.8	Arthropoda		2	C:GO:0005737; P:GO:0097352	P:autophagosome maturation; C:cytoplasm
KOG,ENOG	CDS::Ttru_Chr1:2010346-2010544		It is involved in the biological process described with autophagy	2.5e-17	93.6	Arthropoda		2	C:GO:0005737; P:GO:0097352	P:autophagosome maturation; C:cytoplasm
KOG,ENOG	CDS::Ttru_Chr1:2010616-2010742		It is involved in the biological process described with autophagy	7.5e-12	75.1	Arthropoda		2	C:GO:0005737; P:GO:0097352	P:autophagosome maturation; C:cytoplasm
KOG,ENOG	CDS::Ttru_Chr1:2010826-2010908		It is involved in the biological process described with autophagy	0.14	40	Arthropoda		2	C:GO:0005737; P:GO:0097352	P:autophagosome maturation; C:cytoplasm
KOG,ENOG	CDS::Ttru_Chr1:2011192-2011355		It is involved in the biological process described with autophagy	1.3e-20	104.8	Arthropoda		2	C:GO:0005737; P:GO:0097352	P:autophagosome maturation; C:cytoplasm
KOG,ENOG	gene::Ttru_Chr1:2017444-2034154		Piezo-type mechanosensitive ion channel component	2.2e-268	931	Arthropoda		9	F:GO:0008381; F:GO:0022890; C:GO:0005886; P:GO:0042391; P:GO:0098655; P:GO:0007638; P:GO:0050982; P:GO:0071260; F:GO:0005261	F:mechanosensitive monoatomic ion channel activity; P:monoatomic cation transmembrane transport; P:cellular response to mechanical stimulus; F:inorganic cation transmembrane transporter activity; F:monoatomic cation channel activity; P:regulation of membrane potential; P:detection of mechanical stimulus; P:mechanosensory behavior; C:plasma membrane	K22128
KOG,ENOG	mRNA::Ttru_Chr1:2017444-2034154		Piezo-type mechanosensitive ion channel component	2.2e-268	931	Arthropoda		9	F:GO:0008381; F:GO:0022890; C:GO:0005886; P:GO:0042391; P:GO:0098655; P:GO:0007638; P:GO:0050982; P:GO:0071260; F:GO:0005261	F:mechanosensitive monoatomic ion channel activity; P:monoatomic cation transmembrane transport; P:cellular response to mechanical stimulus; F:inorganic cation transmembrane transporter activity; F:monoatomic cation channel activity; P:regulation of membrane potential; P:detection of mechanical stimulus; P:mechanosensory behavior; C:plasma membrane	K22128
KOG,ENOG	exon::Ttru_Chr1:2023603-2023885		Piezo-type mechanosensitive ion channel component	1.7e-34	151.4	Arthropoda		9	F:GO:0008381; F:GO:0022890; C:GO:0005886; P:GO:0042391; P:GO:0098655; P:GO:0007638; P:GO:0050982; P:GO:0071260; F:GO:0005261	F:mechanosensitive monoatomic ion channel activity; P:monoatomic cation transmembrane transport; P:cellular response to mechanical stimulus; F:inorganic cation transmembrane transporter activity; F:monoatomic cation channel activity; P:regulation of membrane potential; P:detection of mechanical stimulus; P:mechanosensory behavior; C:plasma membrane	K22128
KOG,ENOG	exon::Ttru_Chr1:2024294-2024561		Piezo-type mechanosensitive ion channel component	2.2e-41	174.5	Arthropoda		9	F:GO:0008381; F:GO:0022890; C:GO:0005886; P:GO:0042391; P:GO:0098655; P:GO:0007638; P:GO:0050982; P:GO:0071260; F:GO:0005261	F:mechanosensitive monoatomic ion channel activity; P:monoatomic cation transmembrane transport; P:cellular response to mechanical stimulus; F:inorganic cation transmembrane transporter activity; F:monoatomic cation channel activity; P:regulation of membrane potential; P:detection of mechanical stimulus; P:mechanosensory behavior; C:plasma membrane	K22128
KOG,ENOG	exon::Ttru_Chr1:2025610-2025949		Piezo-type mechanosensitive ion channel component	1.4e-50	205.3	Arthropoda		9	F:GO:0008381; F:GO:0022890; C:GO:0005886; P:GO:0042391; P:GO:0098655; P:GO:0007638; P:GO:0050982; P:GO:0071260; F:GO:0005261	F:mechanosensitive monoatomic ion channel activity; P:monoatomic cation transmembrane transport; P:cellular response to mechanical stimulus; F:inorganic cation transmembrane transporter activity; F:monoatomic cation channel activity; P:regulation of membrane potential; P:detection of mechanical stimulus; P:mechanosensory behavior; C:plasma membrane	K22128
KOG,ENOG	exon::Ttru_Chr1:2026035-2026184		Piezo-type mechanosensitive ion channel component	1.2e-13	81.3	Arthropoda		9	F:GO:0008381; F:GO:0022890; C:GO:0005886; P:GO:0042391; P:GO:0098655; P:GO:0007638; P:GO:0050982; P:GO:0071260; F:GO:0005261	F:mechanosensitive monoatomic ion channel activity; P:monoatomic cation transmembrane transport; P:cellular response to mechanical stimulus; F:inorganic cation transmembrane transporter activity; F:monoatomic cation channel activity; P:regulation of membrane potential; P:detection of mechanical stimulus; P:mechanosensory behavior; C:plasma membrane	K22128
KOG,ENOG	exon::Ttru_Chr1:2026912-2027095		Piezo-type mechanosensitive ion channel component	5.2e-20	102.8	Arthropoda		9	F:GO:0008381; F:GO:0022890; C:GO:0005886; P:GO:0042391; P:GO:0098655; P:GO:0007638; P:GO:0050982; P:GO:0071260; F:GO:0005261	F:mechanosensitive monoatomic ion channel activity; P:monoatomic cation transmembrane transport; P:cellular response to mechanical stimulus; F:inorganic cation transmembrane transporter activity; F:monoatomic cation channel activity; P:regulation of membrane potential; P:detection of mechanical stimulus; P:mechanosensory behavior; C:plasma membrane	K22128
KOG,ENOG	exon::Ttru_Chr1:2027210-2027312		Piezo-type mechanosensitive ion channel component	2e-06	56.6	Arthropoda		9	F:GO:0008381; F:GO:0022890; C:GO:0005886; P:GO:0042391; P:GO:0098655; P:GO:0007638; P:GO:0050982; P:GO:0071260; F:GO:0005261	F:mechanosensitive monoatomic ion channel activity; P:monoatomic cation transmembrane transport; P:cellular response to mechanical stimulus; F:inorganic cation transmembrane transporter activity; F:monoatomic cation channel activity; P:regulation of membrane potential; P:detection of mechanical stimulus; P:mechanosensory behavior; C:plasma membrane	K22128
KOG,ENOG	exon::Ttru_Chr1:2027376-2028282		Piezo-type mechanosensitive ion channel component	3.2e-169	600.9	Arthropoda		9	F:GO:0008381; F:GO:0022890; C:GO:0005886; P:GO:0042391; P:GO:0098655; P:GO:0007638; P:GO:0050982; P:GO:0071260; F:GO:0005261	F:mechanosensitive monoatomic ion channel activity; P:monoatomic cation transmembrane transport; P:cellular response to mechanical stimulus; F:inorganic cation transmembrane transporter activity; F:monoatomic cation channel activity; P:regulation of membrane potential; P:detection of mechanical stimulus; P:mechanosensory behavior; C:plasma membrane	K22128
KOG,ENOG	exon::Ttru_Chr1:2028554-2028990		Piezo-type mechanosensitive ion channel component	6e-76	290	Arthropoda		9	F:GO:0008381; F:GO:0022890; C:GO:0005886; P:GO:0042391; P:GO:0098655; P:GO:0007638; P:GO:0050982; P:GO:0071260; F:GO:0005261	F:mechanosensitive monoatomic ion channel activity; P:monoatomic cation transmembrane transport; P:cellular response to mechanical stimulus; F:inorganic cation transmembrane transporter activity; F:monoatomic cation channel activity; P:regulation of membrane potential; P:detection of mechanical stimulus; P:mechanosensory behavior; C:plasma membrane	K22128
KOG,ENOG	exon::Ttru_Chr1:2030324-2031425		Piezo-type mechanosensitive ion channel component	1.4e-195	688.7	Arthropoda		9	F:GO:0008381; F:GO:0022890; C:GO:0005886; P:GO:0042391; P:GO:0098655; P:GO:0007638; P:GO:0050982; P:GO:0071260; F:GO:0005261	F:mechanosensitive monoatomic ion channel activity; P:monoatomic cation transmembrane transport; P:cellular response to mechanical stimulus; F:inorganic cation transmembrane transporter activity; F:monoatomic cation channel activity; P:regulation of membrane potential; P:detection of mechanical stimulus; P:mechanosensory behavior; C:plasma membrane	K22128
KOG,ENOG	exon::Ttru_Chr1:2031488-2031802		Piezo-type mechanosensitive ion channel component	2.2e-37	161.4	Arthropoda		9	F:GO:0008381; F:GO:0022890; C:GO:0005886; P:GO:0042391; P:GO:0098655; P:GO:0007638; P:GO:0050982; P:GO:0071260; F:GO:0005261	F:mechanosensitive monoatomic ion channel activity; P:monoatomic cation transmembrane transport; P:cellular response to mechanical stimulus; F:inorganic cation transmembrane transporter activity; F:monoatomic cation channel activity; P:regulation of membrane potential; P:detection of mechanical stimulus; P:mechanosensory behavior; C:plasma membrane	K22128
KOG,ENOG	exon::Ttru_Chr1:2032120-2033565		Piezo-type mechanosensitive ion channel component	1.1e-267	928.7	Arthropoda		9	F:GO:0008381; F:GO:0022890; C:GO:0005886; P:GO:0042391; P:GO:0098655; P:GO:0007638; P:GO:0050982; P:GO:0071260; F:GO:0005261	F:mechanosensitive monoatomic ion channel activity; P:monoatomic cation transmembrane transport; P:cellular response to mechanical stimulus; F:inorganic cation transmembrane transporter activity; F:monoatomic cation channel activity; P:regulation of membrane potential; P:detection of mechanical stimulus; P:mechanosensory behavior; C:plasma membrane	K22128
KOG,ENOG	CDS::Ttru_Chr1:2023603-2023885		Piezo-type mechanosensitive ion channel component	1.7e-34	151.4	Arthropoda		9	F:GO:0008381; F:GO:0022890; C:GO:0005886; P:GO:0042391; P:GO:0098655; P:GO:0007638; P:GO:0050982; P:GO:0071260; F:GO:0005261	F:mechanosensitive monoatomic ion channel activity; P:monoatomic cation transmembrane transport; P:cellular response to mechanical stimulus; F:inorganic cation transmembrane transporter activity; F:monoatomic cation channel activity; P:regulation of membrane potential; P:detection of mechanical stimulus; P:mechanosensory behavior; C:plasma membrane	K22128
KOG,ENOG	CDS::Ttru_Chr1:2024294-2024561		Piezo-type mechanosensitive ion channel component	2.2e-41	174.5	Arthropoda		9	F:GO:0008381; F:GO:0022890; C:GO:0005886; P:GO:0042391; P:GO:0098655; P:GO:0007638; P:GO:0050982; P:GO:0071260; F:GO:0005261	F:mechanosensitive monoatomic ion channel activity; P:monoatomic cation transmembrane transport; P:cellular response to mechanical stimulus; F:inorganic cation transmembrane transporter activity; F:monoatomic cation channel activity; P:regulation of membrane potential; P:detection of mechanical stimulus; P:mechanosensory behavior; C:plasma membrane	K22128
KOG,ENOG	CDS::Ttru_Chr1:2025610-2025949		Piezo-type mechanosensitive ion channel component	1.4e-50	205.3	Arthropoda		9	F:GO:0008381; F:GO:0022890; C:GO:0005886; P:GO:0042391; P:GO:0098655; P:GO:0007638; P:GO:0050982; P:GO:0071260; F:GO:0005261	F:mechanosensitive monoatomic ion channel activity; P:monoatomic cation transmembrane transport; P:cellular response to mechanical stimulus; F:inorganic cation transmembrane transporter activity; F:monoatomic cation channel activity; P:regulation of membrane potential; P:detection of mechanical stimulus; P:mechanosensory behavior; C:plasma membrane	K22128
KOG,ENOG	CDS::Ttru_Chr1:2026035-2026184		Piezo-type mechanosensitive ion channel component	1.2e-13	81.3	Arthropoda		9	F:GO:0008381; F:GO:0022890; C:GO:0005886; P:GO:0042391; P:GO:0098655; P:GO:0007638; P:GO:0050982; P:GO:0071260; F:GO:0005261	F:mechanosensitive monoatomic ion channel activity; P:monoatomic cation transmembrane transport; P:cellular response to mechanical stimulus; F:inorganic cation transmembrane transporter activity; F:monoatomic cation channel activity; P:regulation of membrane potential; P:detection of mechanical stimulus; P:mechanosensory behavior; C:plasma membrane	K22128
KOG,ENOG	CDS::Ttru_Chr1:2026912-2027095		Piezo-type mechanosensitive ion channel component	5.2e-20	102.8	Arthropoda		9	F:GO:0008381; F:GO:0022890; C:GO:0005886; P:GO:0042391; P:GO:0098655; P:GO:0007638; P:GO:0050982; P:GO:0071260; F:GO:0005261	F:mechanosensitive monoatomic ion channel activity; P:monoatomic cation transmembrane transport; P:cellular response to mechanical stimulus; F:inorganic cation transmembrane transporter activity; F:monoatomic cation channel activity; P:regulation of membrane potential; P:detection of mechanical stimulus; P:mechanosensory behavior; C:plasma membrane	K22128
KOG,ENOG	CDS::Ttru_Chr1:2027210-2027312		Piezo-type mechanosensitive ion channel component	2e-06	56.6	Arthropoda		9	F:GO:0008381; F:GO:0022890; C:GO:0005886; P:GO:0042391; P:GO:0098655; P:GO:0007638; P:GO:0050982; P:GO:0071260; F:GO:0005261	F:mechanosensitive monoatomic ion channel activity; P:monoatomic cation transmembrane transport; P:cellular response to mechanical stimulus; F:inorganic cation transmembrane transporter activity; F:monoatomic cation channel activity; P:regulation of membrane potential; P:detection of mechanical stimulus; P:mechanosensory behavior; C:plasma membrane	K22128
KOG,ENOG	CDS::Ttru_Chr1:2027376-2028282		Piezo-type mechanosensitive ion channel component	3.2e-169	600.9	Arthropoda		9	F:GO:0008381; F:GO:0022890; C:GO:0005886; P:GO:0042391; P:GO:0098655; P:GO:0007638; P:GO:0050982; P:GO:0071260; F:GO:0005261	F:mechanosensitive monoatomic ion channel activity; P:monoatomic cation transmembrane transport; P:cellular response to mechanical stimulus; F:inorganic cation transmembrane transporter activity; F:monoatomic cation channel activity; P:regulation of membrane potential; P:detection of mechanical stimulus; P:mechanosensory behavior; C:plasma membrane	K22128
KOG,ENOG	CDS::Ttru_Chr1:2028554-2028990		Piezo-type mechanosensitive ion channel component	6e-76	290	Arthropoda		9	F:GO:0008381; F:GO:0022890; C:GO:0005886; P:GO:0042391; P:GO:0098655; P:GO:0007638; P:GO:0050982; P:GO:0071260; F:GO:0005261	F:mechanosensitive monoatomic ion channel activity; P:monoatomic cation transmembrane transport; P:cellular response to mechanical stimulus; F:inorganic cation transmembrane transporter activity; F:monoatomic cation channel activity; P:regulation of membrane potential; P:detection of mechanical stimulus; P:mechanosensory behavior; C:plasma membrane	K22128
KOG,ENOG	CDS::Ttru_Chr1:2030324-2031425		Piezo-type mechanosensitive ion channel component	1.4e-195	688.7	Arthropoda		9	F:GO:0008381; F:GO:0022890; C:GO:0005886; P:GO:0042391; P:GO:0098655; P:GO:0007638; P:GO:0050982; P:GO:0071260; F:GO:0005261	F:mechanosensitive monoatomic ion channel activity; P:monoatomic cation transmembrane transport; P:cellular response to mechanical stimulus; F:inorganic cation transmembrane transporter activity; F:monoatomic cation channel activity; P:regulation of membrane potential; P:detection of mechanical stimulus; P:mechanosensory behavior; C:plasma membrane	K22128
KOG,ENOG	CDS::Ttru_Chr1:2031488-2031802		Piezo-type mechanosensitive ion channel component	2.2e-37	161.4	Arthropoda		9	F:GO:0008381; F:GO:0022890; C:GO:0005886; P:GO:0042391; P:GO:0098655; P:GO:0007638; P:GO:0050982; P:GO:0071260; F:GO:0005261	F:mechanosensitive monoatomic ion channel activity; P:monoatomic cation transmembrane transport; P:cellular response to mechanical stimulus; F:inorganic cation transmembrane transporter activity; F:monoatomic cation channel activity; P:regulation of membrane potential; P:detection of mechanical stimulus; P:mechanosensory behavior; C:plasma membrane	K22128
KOG,ENOG	CDS::Ttru_Chr1:2032120-2033565		Piezo-type mechanosensitive ion channel component	1.1e-267	928.7	Arthropoda		9	F:GO:0008381; F:GO:0022890; C:GO:0005886; P:GO:0042391; P:GO:0098655; P:GO:0007638; P:GO:0050982; P:GO:0071260; F:GO:0005261	F:mechanosensitive monoatomic ion channel activity; P:monoatomic cation transmembrane transport; P:cellular response to mechanical stimulus; F:inorganic cation transmembrane transporter activity; F:monoatomic cation channel activity; P:regulation of membrane potential; P:detection of mechanical stimulus; P:mechanosensory behavior; C:plasma membrane	K22128
COG,KOG,ENOG	gene::Ttru_Chr1:2035521-2035848	Arp11	cytoskeleton organization	4.2e-50	203.8	Arthropoda		5	C:GO:0005884; P:GO:0007010; F:GO:0005200; C:GO:0005869; P:GO:0007018	C:dynactin complex; P:cytoskeleton organization; F:structural constituent of cytoskeleton; C:actin filament; P:microtubule-based movement	K16576
COG,KOG,ENOG	mRNA::Ttru_Chr1:2035521-2035848	Arp11	cytoskeleton organization	4.2e-50	203.8	Arthropoda		5	C:GO:0005884; P:GO:0007010; F:GO:0005200; C:GO:0005869; P:GO:0007018	C:dynactin complex; P:cytoskeleton organization; F:structural constituent of cytoskeleton; C:actin filament; P:microtubule-based movement	K16576
COG,KOG,ENOG	exon::Ttru_Chr1:2035521-2035848	Arp11	cytoskeleton organization	4.2e-50	203.8	Arthropoda		5	C:GO:0005884; P:GO:0007010; F:GO:0005200; C:GO:0005869; P:GO:0007018	C:dynactin complex; P:cytoskeleton organization; F:structural constituent of cytoskeleton; C:actin filament; P:microtubule-based movement	K16576
COG,KOG,ENOG	CDS::Ttru_Chr1:2035521-2035848	Arp11	cytoskeleton organization	4.2e-50	203.8	Arthropoda		5	C:GO:0005884; P:GO:0007010; F:GO:0005200; C:GO:0005869; P:GO:0007018	C:dynactin complex; P:cytoskeleton organization; F:structural constituent of cytoskeleton; C:actin filament; P:microtubule-based movement	K16576
COG,KOG,ENOG	gene::Ttru_Chr1:2038485-2039640	Arp11	cytoskeleton organization	1.2e-216	758.8	Arthropoda		5	C:GO:0005884; P:GO:0007010; F:GO:0005200; C:GO:0005869; P:GO:0007018	C:dynactin complex; P:cytoskeleton organization; F:structural constituent of cytoskeleton; C:actin filament; P:microtubule-based movement	K16576
COG,KOG,ENOG	mRNA::Ttru_Chr1:2038485-2039640	Arp11	cytoskeleton organization	1.2e-216	758.8	Arthropoda		5	C:GO:0005884; P:GO:0007010; F:GO:0005200; C:GO:0005869; P:GO:0007018	C:dynactin complex; P:cytoskeleton organization; F:structural constituent of cytoskeleton; C:actin filament; P:microtubule-based movement	K16576
COG,KOG,ENOG	exon::Ttru_Chr1:2038485-2039640	Arp11	cytoskeleton organization	1.2e-216	758.8	Arthropoda		5	C:GO:0005884; P:GO:0007010; F:GO:0005200; C:GO:0005869; P:GO:0007018	C:dynactin complex; P:cytoskeleton organization; F:structural constituent of cytoskeleton; C:actin filament; P:microtubule-based movement	K16576
COG,KOG,ENOG	CDS::Ttru_Chr1:2038485-2039640	Arp11	cytoskeleton organization	1.2e-216	758.8	Arthropoda		5	C:GO:0005884; P:GO:0007010; F:GO:0005200; C:GO:0005869; P:GO:0007018	C:dynactin complex; P:cytoskeleton organization; F:structural constituent of cytoskeleton; C:actin filament; P:microtubule-based movement	K16576
COG,KOG,ENOG	gene::Ttru_Chr1:2052021-2057227	cry	Blue light-dependent regulator that is the input of the circadian feedback loop. Has no photolyase activity for cyclobutane pyrimidine dimers or 6-4 photoproducts. Regulation of expression by light suggests a role in photoreception for locomotor activity rhythms. Functions, together with per, as a transcriptional repressor required for the oscillation of peripheral circadian clocks and for the co…	8.5e-84	316.2	Arthropoda		23	P:GO:0009588; F:GO:0005515; P:GO:0009785; P:GO:0050980; P:GO:0007186; P:GO:0009584; P:GO:0010629; P:GO:0006606; P:GO:0071000; F:GO:0071949; P:GO:0042332; C:GO:0005641; P:GO:0017038; P:GO:0043153; P:GO:0045892; P:GO:0045475; P:GO:0015833; P:GO:0045187; C:GO:0005737; F:GO:0009882; P:GO:0032922; F:GO:0008020; C:GO:0032991	P:peptide transport; P:protein import; P:locomotor rhythm; P:detection of visible light; P:response to magnetism; P:G protein-coupled receptor signaling pathway; P:circadian regulation of gene expression; C:cytoplasm; P:regulation of circadian sleep/wake cycle, sleep; P:entrainment of circadian clock by photoperiod; P:negative regulation of gene expression; P:negative regulation of DNA-templated …	K02295	map04710
COG,KOG,ENOG	mRNA::Ttru_Chr1:2052021-2057227	cry	Blue light-dependent regulator that is the input of the circadian feedback loop. Has no photolyase activity for cyclobutane pyrimidine dimers or 6-4 photoproducts. Regulation of expression by light suggests a role in photoreception for locomotor activity rhythms. Functions, together with per, as a transcriptional repressor required for the oscillation of peripheral circadian clocks and for the co…	8.5e-84	316.2	Arthropoda		23	P:GO:0009588; F:GO:0005515; P:GO:0009785; P:GO:0050980; P:GO:0007186; P:GO:0009584; P:GO:0010629; P:GO:0006606; P:GO:0071000; F:GO:0071949; P:GO:0042332; C:GO:0005641; P:GO:0017038; P:GO:0043153; P:GO:0045892; P:GO:0045475; P:GO:0015833; P:GO:0045187; C:GO:0005737; F:GO:0009882; P:GO:0032922; F:GO:0008020; C:GO:0032991	P:peptide transport; P:protein import; P:locomotor rhythm; P:detection of visible light; P:response to magnetism; P:G protein-coupled receptor signaling pathway; P:circadian regulation of gene expression; C:cytoplasm; P:regulation of circadian sleep/wake cycle, sleep; P:entrainment of circadian clock by photoperiod; P:negative regulation of gene expression; P:negative regulation of DNA-templated …	K02295	map04710
COG,KOG,ENOG	exon::Ttru_Chr1:2053074-2053540	cry	Blue light-dependent regulator that is the input of the circadian feedback loop. Has no photolyase activity for cyclobutane pyrimidine dimers or 6-4 photoproducts. Regulation of expression by light suggests a role in photoreception for locomotor activity rhythms. Functions, together with per, as a transcriptional repressor required for the oscillation of peripheral circadian clocks and for the co…	6.2e-84	316.6	Arthropoda		23	P:GO:0009588; F:GO:0005515; P:GO:0009785; P:GO:0050980; P:GO:0007186; P:GO:0009584; P:GO:0010629; P:GO:0006606; P:GO:0071000; F:GO:0071949; P:GO:0042332; C:GO:0005641; P:GO:0017038; P:GO:0043153; P:GO:0045892; P:GO:0045475; P:GO:0015833; P:GO:0045187; C:GO:0005737; F:GO:0009882; P:GO:0032922; F:GO:0008020; C:GO:0032991	P:peptide transport; P:protein import; P:locomotor rhythm; P:detection of visible light; P:response to magnetism; P:G protein-coupled receptor signaling pathway; P:circadian regulation of gene expression; C:cytoplasm; P:regulation of circadian sleep/wake cycle, sleep; P:entrainment of circadian clock by photoperiod; P:negative regulation of gene expression; P:negative regulation of DNA-templated …	K02295	map04710
COG,KOG,ENOG	exon::Ttru_Chr1:2054495-2057227	cry	Blue light-dependent regulator that is the input of the circadian feedback loop. Has no photolyase activity for cyclobutane pyrimidine dimers or 6-4 photoproducts. Regulation of expression by light suggests a role in photoreception for locomotor activity rhythms. Functions, together with per, as a transcriptional repressor required for the oscillation of peripheral circadian clocks and for the co…	3e-78	298.1	Arthropoda		23	P:GO:0009588; F:GO:0005515; P:GO:0009785; P:GO:0050980; P:GO:0007186; P:GO:0009584; P:GO:0010629; P:GO:0006606; P:GO:0071000; F:GO:0071949; P:GO:0042332; C:GO:0005641; P:GO:0017038; P:GO:0043153; P:GO:0045892; P:GO:0045475; P:GO:0015833; P:GO:0045187; C:GO:0005737; F:GO:0009882; P:GO:0032922; F:GO:0008020; C:GO:0032991	P:peptide transport; P:protein import; P:locomotor rhythm; P:detection of visible light; P:response to magnetism; P:G protein-coupled receptor signaling pathway; P:circadian regulation of gene expression; C:cytoplasm; P:regulation of circadian sleep/wake cycle, sleep; P:entrainment of circadian clock by photoperiod; P:negative regulation of gene expression; P:negative regulation of DNA-templated …	K02295	map04710
COG,KOG,ENOG	CDS::Ttru_Chr1:2052338-2052428	cry	Blue light-dependent regulator that is the input of the circadian feedback loop. Has no photolyase activity for cyclobutane pyrimidine dimers or 6-4 photoproducts. Regulation of expression by light suggests a role in photoreception for locomotor activity rhythms. Functions, together with per, as a transcriptional repressor required for the oscillation of peripheral circadian clocks and for the co…	4.5e-10	68.9	Arthropoda		23	P:GO:0009588; F:GO:0005515; P:GO:0009785; P:GO:0050980; P:GO:0007186; P:GO:0009584; P:GO:0010629; P:GO:0006606; P:GO:0071000; F:GO:0071949; P:GO:0042332; C:GO:0005641; P:GO:0017038; P:GO:0043153; P:GO:0045892; P:GO:0045475; P:GO:0015833; P:GO:0045187; C:GO:0005737; F:GO:0009882; P:GO:0032922; F:GO:0008020; C:GO:0032991	P:peptide transport; P:protein import; P:locomotor rhythm; P:detection of visible light; P:response to magnetism; P:G protein-coupled receptor signaling pathway; P:circadian regulation of gene expression; C:cytoplasm; P:regulation of circadian sleep/wake cycle, sleep; P:entrainment of circadian clock by photoperiod; P:negative regulation of gene expression; P:negative regulation of DNA-templated …	K02295	map04710
COG,KOG,ENOG	CDS::Ttru_Chr1:2053074-2053540	cry	Blue light-dependent regulator that is the input of the circadian feedback loop. Has no photolyase activity for cyclobutane pyrimidine dimers or 6-4 photoproducts. Regulation of expression by light suggests a role in photoreception for locomotor activity rhythms. Functions, together with per, as a transcriptional repressor required for the oscillation of peripheral circadian clocks and for the co…	6.2e-84	316.6	Arthropoda		23	P:GO:0009588; F:GO:0005515; P:GO:0009785; P:GO:0050980; P:GO:0007186; P:GO:0009584; P:GO:0010629; P:GO:0006606; P:GO:0071000; F:GO:0071949; P:GO:0042332; C:GO:0005641; P:GO:0017038; P:GO:0043153; P:GO:0045892; P:GO:0045475; P:GO:0015833; P:GO:0045187; C:GO:0005737; F:GO:0009882; P:GO:0032922; F:GO:0008020; C:GO:0032991	P:peptide transport; P:protein import; P:locomotor rhythm; P:detection of visible light; P:response to magnetism; P:G protein-coupled receptor signaling pathway; P:circadian regulation of gene expression; C:cytoplasm; P:regulation of circadian sleep/wake cycle, sleep; P:entrainment of circadian clock by photoperiod; P:negative regulation of gene expression; P:negative regulation of DNA-templated …	K02295	map04710
COG,KOG,ENOG	CDS::Ttru_Chr1:2054495-2055119	cry	Blue light-dependent regulator that is the input of the circadian feedback loop. Has no photolyase activity for cyclobutane pyrimidine dimers or 6-4 photoproducts. Regulation of expression by light suggests a role in photoreception for locomotor activity rhythms. Functions, together with per, as a transcriptional repressor required for the oscillation of peripheral circadian clocks and for the co…	3e-78	298.1	Arthropoda		23	P:GO:0009588; F:GO:0005515; P:GO:0009785; P:GO:0050980; P:GO:0007186; P:GO:0009584; P:GO:0010629; P:GO:0006606; P:GO:0071000; F:GO:0071949; P:GO:0042332; C:GO:0005641; P:GO:0017038; P:GO:0043153; P:GO:0045892; P:GO:0045475; P:GO:0015833; P:GO:0045187; C:GO:0005737; F:GO:0009882; P:GO:0032922; F:GO:0008020; C:GO:0032991	P:peptide transport; P:protein import; P:locomotor rhythm; P:detection of visible light; P:response to magnetism; P:G protein-coupled receptor signaling pathway; P:circadian regulation of gene expression; C:cytoplasm; P:regulation of circadian sleep/wake cycle, sleep; P:entrainment of circadian clock by photoperiod; P:negative regulation of gene expression; P:negative regulation of DNA-templated …	K02295	map04710
KOG,ENOG	gene::Ttru_Chr1:2095293-2139183		protein serine threonine kinase activity. It is involved in the biological process described with protein phosphorylation	5e-102	377.9	Arthropoda	EC:2.7.11.1	7	P:GO:0006487; F:GO:0004674; C:GO:0005634; P:GO:0007528; C:GO:0005737; P:GO:0035556; P:GO:0006468	P:intracellular signal transduction; P:neuromuscular junction development; C:cytoplasm; C:nucleus; P:protein N-linked glycosylation; P:protein phosphorylation; F:protein serine/threonine kinase activity	K08796
KOG,ENOG	mRNA::Ttru_Chr1:2095293-2139183		protein serine threonine kinase activity. It is involved in the biological process described with protein phosphorylation	5e-102	377.9	Arthropoda	EC:2.7.11.1	7	P:GO:0006487; F:GO:0004674; C:GO:0005634; P:GO:0007528; C:GO:0005737; P:GO:0035556; P:GO:0006468	P:intracellular signal transduction; P:neuromuscular junction development; C:cytoplasm; C:nucleus; P:protein N-linked glycosylation; P:protein phosphorylation; F:protein serine/threonine kinase activity	K08796
KOG,ENOG	exon::Ttru_Chr1:2095293-2095399		protein serine threonine kinase activity. It is involved in the biological process described with protein phosphorylation	2.5e-12	76.6	Arthropoda	EC:2.7.11.1	7	P:GO:0006487; F:GO:0004674; C:GO:0005634; P:GO:0007528; C:GO:0005737; P:GO:0035556; P:GO:0006468	P:intracellular signal transduction; P:neuromuscular junction development; C:cytoplasm; C:nucleus; P:protein N-linked glycosylation; P:protein phosphorylation; F:protein serine/threonine kinase activity	K08796
KOG,ENOG	exon::Ttru_Chr1:2097851-2097937		protein serine threonine kinase activity. It is involved in the biological process described with protein phosphorylation	2.7e-05	52.8	Arthropoda	EC:2.7.11.1	7	P:GO:0006487; F:GO:0004674; C:GO:0005634; P:GO:0007528; C:GO:0005737; P:GO:0035556; P:GO:0006468	P:intracellular signal transduction; P:neuromuscular junction development; C:cytoplasm; C:nucleus; P:protein N-linked glycosylation; P:protein phosphorylation; F:protein serine/threonine kinase activity	K08796
KOG,ENOG	exon::Ttru_Chr1:2112580-2112727		protein serine threonine kinase activity. It is involved in the biological process described with protein phosphorylation	4.8e-14	82.4	Arthropoda	EC:2.7.11.1	7	P:GO:0006487; F:GO:0004674; C:GO:0005634; P:GO:0007528; C:GO:0005737; P:GO:0035556; P:GO:0006468	P:intracellular signal transduction; P:neuromuscular junction development; C:cytoplasm; C:nucleus; P:protein N-linked glycosylation; P:protein phosphorylation; F:protein serine/threonine kinase activity	K08796
KOG,ENOG	exon::Ttru_Chr1:2133047-2133160		protein serine threonine kinase activity. It is involved in the biological process described with protein phosphorylation	1.4e-10	70.9	Arthropoda	EC:2.7.11.1	7	P:GO:0006487; F:GO:0004674; C:GO:0005634; P:GO:0007528; C:GO:0005737; P:GO:0035556; P:GO:0006468	P:intracellular signal transduction; P:neuromuscular junction development; C:cytoplasm; C:nucleus; P:protein N-linked glycosylation; P:protein phosphorylation; F:protein serine/threonine kinase activity	K08796
KOG,ENOG	exon::Ttru_Chr1:2137579-2137817		protein serine threonine kinase activity. It is involved in the biological process described with protein phosphorylation	2.6e-32	144.1	Arthropoda	EC:2.7.11.1	7	P:GO:0006487; F:GO:0004674; C:GO:0005634; P:GO:0007528; C:GO:0005737; P:GO:0035556; P:GO:0006468	P:intracellular signal transduction; P:neuromuscular junction development; C:cytoplasm; C:nucleus; P:protein N-linked glycosylation; P:protein phosphorylation; F:protein serine/threonine kinase activity	K08796
KOG,ENOG	CDS::Ttru_Chr1:2095293-2095399		protein serine threonine kinase activity. It is involved in the biological process described with protein phosphorylation	2.5e-12	76.6	Arthropoda	EC:2.7.11.1	7	P:GO:0006487; F:GO:0004674; C:GO:0005634; P:GO:0007528; C:GO:0005737; P:GO:0035556; P:GO:0006468	P:intracellular signal transduction; P:neuromuscular junction development; C:cytoplasm; C:nucleus; P:protein N-linked glycosylation; P:protein phosphorylation; F:protein serine/threonine kinase activity	K08796
KOG,ENOG	CDS::Ttru_Chr1:2097851-2097937		protein serine threonine kinase activity. It is involved in the biological process described with protein phosphorylation	2.7e-05	52.8	Arthropoda	EC:2.7.11.1	7	P:GO:0006487; F:GO:0004674; C:GO:0005634; P:GO:0007528; C:GO:0005737; P:GO:0035556; P:GO:0006468	P:intracellular signal transduction; P:neuromuscular junction development; C:cytoplasm; C:nucleus; P:protein N-linked glycosylation; P:protein phosphorylation; F:protein serine/threonine kinase activity	K08796
KOG,ENOG	CDS::Ttru_Chr1:2112580-2112727		protein serine threonine kinase activity. It is involved in the biological process described with protein phosphorylation	4.8e-14	82.4	Arthropoda	EC:2.7.11.1	7	P:GO:0006487; F:GO:0004674; C:GO:0005634; P:GO:0007528; C:GO:0005737; P:GO:0035556; P:GO:0006468	P:intracellular signal transduction; P:neuromuscular junction development; C:cytoplasm; C:nucleus; P:protein N-linked glycosylation; P:protein phosphorylation; F:protein serine/threonine kinase activity	K08796
KOG,ENOG	CDS::Ttru_Chr1:2133047-2133160		protein serine threonine kinase activity. It is involved in the biological process described with protein phosphorylation	1.4e-10	70.9	Arthropoda	EC:2.7.11.1	7	P:GO:0006487; F:GO:0004674; C:GO:0005634; P:GO:0007528; C:GO:0005737; P:GO:0035556; P:GO:0006468	P:intracellular signal transduction; P:neuromuscular junction development; C:cytoplasm; C:nucleus; P:protein N-linked glycosylation; P:protein phosphorylation; F:protein serine/threonine kinase activity	K08796
KOG,ENOG	CDS::Ttru_Chr1:2137579-2137817		protein serine threonine kinase activity. It is involved in the biological process described with protein phosphorylation	2.6e-32	144.1	Arthropoda	EC:2.7.11.1	7	P:GO:0006487; F:GO:0004674; C:GO:0005634; P:GO:0007528; C:GO:0005737; P:GO:0035556; P:GO:0006468	P:intracellular signal transduction; P:neuromuscular junction development; C:cytoplasm; C:nucleus; P:protein N-linked glycosylation; P:protein phosphorylation; F:protein serine/threonine kinase activity	K08796
KOG,ENOG	gene::Ttru_Chr1:2153480-2154473		Integral membrane protein S linking to the trans Golgi network	3.1e-40	170.6	Arthropoda		0			K20318
KOG,ENOG	mRNA::Ttru_Chr1:2153480-2154473		Integral membrane protein S linking to the trans Golgi network	3.1e-40	170.6	Arthropoda		0			K20318
KOG,ENOG	CDS::Ttru_Chr1:2153643-2153873		Integral membrane protein S linking to the trans Golgi network	1.6e-32	144.8	Arthropoda		0			K20318
KOG,ENOG	gene::Ttru_Chr1:2224987-2229730		transferase activity, transferring acyl groups other than amino-acyl groups	1.2e-53	215.7	Arthropoda		5	P:GO:0022416; P:GO:0060429; P:GO:0035295; P:GO:0035220; P:GO:0048731	P:tube development; P:wing disc development; P:chaeta development; P:system development; P:epithelium development
KOG,ENOG	mRNA::Ttru_Chr1:2224987-2229730		transferase activity, transferring acyl groups other than amino-acyl groups	1.2e-53	215.7	Arthropoda		5	P:GO:0022416; P:GO:0060429; P:GO:0035295; P:GO:0035220; P:GO:0048731	P:tube development; P:wing disc development; P:chaeta development; P:system development; P:epithelium development
KOG,ENOG	exon::Ttru_Chr1:2224987-2225196		transferase activity, transferring acyl groups other than amino-acyl groups	2.1e-31	141	Arthropoda		5	P:GO:0022416; P:GO:0060429; P:GO:0035295; P:GO:0035220; P:GO:0048731	P:tube development; P:wing disc development; P:chaeta development; P:system development; P:epithelium development
KOG,ENOG	exon::Ttru_Chr1:2227377-2227457		transferase activity, transferring acyl groups other than amino-acyl groups	0.0001	50.8	Arthropoda		5	P:GO:0022416; P:GO:0060429; P:GO:0035295; P:GO:0035220; P:GO:0048731	P:tube development; P:wing disc development; P:chaeta development; P:system development; P:epithelium development
KOG,ENOG	CDS::Ttru_Chr1:2224987-2225196		transferase activity, transferring acyl groups other than amino-acyl groups	2.1e-31	141	Arthropoda		5	P:GO:0022416; P:GO:0060429; P:GO:0035295; P:GO:0035220; P:GO:0048731	P:tube development; P:wing disc development; P:chaeta development; P:system development; P:epithelium development
KOG,ENOG	CDS::Ttru_Chr1:2227377-2227457		transferase activity, transferring acyl groups other than amino-acyl groups	0.0001	50.8	Arthropoda		5	P:GO:0022416; P:GO:0060429; P:GO:0035295; P:GO:0035220; P:GO:0048731	P:tube development; P:wing disc development; P:chaeta development; P:system development; P:epithelium development
KOG,ENOG	gene::Ttru_Chr1:2259067-2284279		dendrite self-avoidance	1.3e-55	222.2	Bilateria		0
KOG,ENOG	mRNA::Ttru_Chr1:2259067-2284279		dendrite self-avoidance	1.3e-55	222.2	Bilateria		0
KOG,ENOG	exon::Ttru_Chr1:2259067-2259425		dendrite self-avoidance	1.1e-30	139	Bilateria		0
KOG,ENOG	exon::Ttru_Chr1:2270820-2271007		dendrite self-avoidance	1.4e-22	111.3	Bilateria		0
KOG,ENOG	CDS::Ttru_Chr1:2259190-2259425		dendrite self-avoidance	1.2e-30	138.7	Bilateria		0
KOG,ENOG	CDS::Ttru_Chr1:2270820-2271007		dendrite self-avoidance	1.4e-22	111.3	Bilateria		0
KOG	gene::Ttru_Chr1:2343371-2371514		cell differentiation	4.6e-43	181	Eukaryota		0
KOG	mRNA::Ttru_Chr1:2343371-2370694		cell differentiation	4.6e-43	181	Eukaryota		0
KOG	mRNA::Ttru_Chr1:2343371-2371514		cell differentiation	4.6e-43	181	Eukaryota		0
KOG	CDS::Ttru_Chr1:2343986-2344083		cell differentiation	1.2e-08	64.3	Eukaryota		0
KOG,ENOG	gene::Ttru_Chr1:2375099-2376428		component of the eukaryotic translation initiation factor 3 (eIF-3) complex, which is involved in protein synthesis of a specialized repertoire of mRNAs and, together with other initiation factors, stimulates binding of mRNA and methionyl-tRNAi to the 40S ribosome. The eIF-3 complex specifically targets and initiates translation of a subset of mRNAs involved in cell proliferation	1.2e-154	552.7	Arthropoda		7	F:GO:0003743; F:GO:0003723; C:GO:0005852; F:GO:1901363; P:GO:0006413; C:GO:0005829; P:GO:0045747	F:RNA binding; F:heterocyclic compound binding; P:positive regulation of Notch signaling pathway; F:translation initiation factor activity; C:eukaryotic translation initiation factor 3 complex; P:translational initiation; C:cytosol	K03247	map03013,map05162
KOG,ENOG	mRNA::Ttru_Chr1:2375099-2376428		component of the eukaryotic translation initiation factor 3 (eIF-3) complex, which is involved in protein synthesis of a specialized repertoire of mRNAs and, together with other initiation factors, stimulates binding of mRNA and methionyl-tRNAi to the 40S ribosome. The eIF-3 complex specifically targets and initiates translation of a subset of mRNAs involved in cell proliferation	1.2e-154	552.7	Arthropoda		7	F:GO:0003743; F:GO:0003723; C:GO:0005852; F:GO:1901363; P:GO:0006413; C:GO:0005829; P:GO:0045747	F:RNA binding; F:heterocyclic compound binding; P:positive regulation of Notch signaling pathway; F:translation initiation factor activity; C:eukaryotic translation initiation factor 3 complex; P:translational initiation; C:cytosol	K03247	map03013,map05162
KOG,ENOG	exon::Ttru_Chr1:2375429-2376428		component of the eukaryotic translation initiation factor 3 (eIF-3) complex, which is involved in protein synthesis of a specialized repertoire of mRNAs and, together with other initiation factors, stimulates binding of mRNA and methionyl-tRNAi to the 40S ribosome. The eIF-3 complex specifically targets and initiates translation of a subset of mRNAs involved in cell proliferation	1.1e-154	552.7	Arthropoda		7	F:GO:0003743; F:GO:0003723; C:GO:0005852; F:GO:1901363; P:GO:0006413; C:GO:0005829; P:GO:0045747	F:RNA binding; F:heterocyclic compound binding; P:positive regulation of Notch signaling pathway; F:translation initiation factor activity; C:eukaryotic translation initiation factor 3 complex; P:translational initiation; C:cytosol	K03247	map03013,map05162
KOG,ENOG	CDS::Ttru_Chr1:2375438-2376428		component of the eukaryotic translation initiation factor 3 (eIF-3) complex, which is involved in protein synthesis of a specialized repertoire of mRNAs and, together with other initiation factors, stimulates binding of mRNA and methionyl-tRNAi to the 40S ribosome. The eIF-3 complex specifically targets and initiates translation of a subset of mRNAs involved in cell proliferation	1.1e-154	552.7	Arthropoda		7	F:GO:0003743; F:GO:0003723; C:GO:0005852; F:GO:1901363; P:GO:0006413; C:GO:0005829; P:GO:0045747	F:RNA binding; F:heterocyclic compound binding; P:positive regulation of Notch signaling pathway; F:translation initiation factor activity; C:eukaryotic translation initiation factor 3 complex; P:translational initiation; C:cytosol	K03247	map03013,map05162
KOG	gene::Ttru_Chr1:2406290-2408127		folate import across plasma membrane	9.7e-63	246.1	Eukaryota	EC:4.99.1.9; EC:2.3.2.27; EC:4.99.1.1	8	C:GO:0000329; F:GO:0004016; P:GO:0019233; P:GO:0055085; P:GO:0046903; F:GO:0022857; P:GO:0097254; P:GO:0009636	F:transmembrane transporter activity; C:fungal-type vacuole membrane; P:sensory perception of pain; P:response to toxic substance; P:renal tubular secretion; P:secretion; F:adenylate cyclase activity; P:transmembrane transport	K01772,K04506,K14613,K17917,K20840	map00860,map01100,map01110,map01523,map04013,map04115,map04120,map04144,map04310
KOG	mRNA::Ttru_Chr1:2406290-2408127		folate import across plasma membrane	9.7e-63	246.1	Eukaryota	EC:4.99.1.9; EC:2.3.2.27; EC:4.99.1.1	8	C:GO:0000329; F:GO:0004016; P:GO:0019233; P:GO:0055085; P:GO:0046903; F:GO:0022857; P:GO:0097254; P:GO:0009636	F:transmembrane transporter activity; C:fungal-type vacuole membrane; P:sensory perception of pain; P:response to toxic substance; P:renal tubular secretion; P:secretion; F:adenylate cyclase activity; P:transmembrane transport	K01772,K04506,K14613,K17917,K20840	map00860,map01100,map01110,map01523,map04013,map04115,map04120,map04144,map04310
KOG	exon::Ttru_Chr1:2406290-2406780		folate import across plasma membrane	1.5e-62	245.4	Eukaryota	EC:4.99.1.9; EC:2.3.2.27; EC:4.99.1.1	8	C:GO:0000329; F:GO:0004016; P:GO:0019233; P:GO:0055085; P:GO:0046903; F:GO:0022857; P:GO:0097254; P:GO:0009636	F:transmembrane transporter activity; C:fungal-type vacuole membrane; P:sensory perception of pain; P:response to toxic substance; P:renal tubular secretion; P:secretion; F:adenylate cyclase activity; P:transmembrane transport	K01772,K04506,K14613,K17917,K20840	map00860,map01100,map01110,map01523,map04013,map04115,map04120,map04144,map04310
KOG	CDS::Ttru_Chr1:2406392-2406780		folate import across plasma membrane	1.5e-62	245.4	Eukaryota	EC:4.99.1.9; EC:2.3.2.27; EC:4.99.1.1	8	C:GO:0000329; F:GO:0004016; P:GO:0019233; P:GO:0055085; P:GO:0046903; F:GO:0022857; P:GO:0097254; P:GO:0009636	F:transmembrane transporter activity; C:fungal-type vacuole membrane; P:sensory perception of pain; P:response to toxic substance; P:renal tubular secretion; P:secretion; F:adenylate cyclase activity; P:transmembrane transport	K01772,K04506,K14613,K17917,K20840	map00860,map01100,map01110,map01523,map04013,map04115,map04120,map04144,map04310
ENOG	gene::Ttru_Chr1:2408666-2414298			2.8e-73	281.6	Bilateria		0
ENOG	mRNA::Ttru_Chr1:2408666-2414298			2.8e-73	281.6	Bilateria		0
ENOG	exon::Ttru_Chr1:2409033-2409184			1.3e-10	71.2	Bilateria		0
ENOG	exon::Ttru_Chr1:2409549-2409643			0.0001	50.8	Bilateria		0
ENOG	exon::Ttru_Chr1:2410098-2410233			3.8e-12	76.3	Bilateria		0
ENOG	exon::Ttru_Chr1:2410294-2410540			6e-33	146.4	Bilateria		0
ENOG	exon::Ttru_Chr1:2411310-2411421			0.0094	44.3	Bilateria		0
ENOG	exon::Ttru_Chr1:2411610-2411682			0.56	38.1	Bilateria		0
ENOG	exon::Ttru_Chr1:2411753-2411913			7.9e-17	92	Bilateria		0
ENOG	CDS::Ttru_Chr1:2409033-2409184			1.3e-10	71.2	Bilateria		0
ENOG	CDS::Ttru_Chr1:2409549-2409643			0.0001	50.8	Bilateria		0
ENOG	CDS::Ttru_Chr1:2410098-2410233			3.8e-12	76.3	Bilateria		0
ENOG	CDS::Ttru_Chr1:2410294-2410540			6e-33	146.4	Bilateria		0
ENOG	CDS::Ttru_Chr1:2411310-2411421			0.0094	44.3	Bilateria		0
ENOG	CDS::Ttru_Chr1:2411610-2411682			0.56	38.1	Bilateria		0
ENOG	CDS::Ttru_Chr1:2411753-2411913			7.9e-17	92	Bilateria		0
ENOG	gene::Ttru_Chr1:2477519-2481466		DDE superfamily endonuclease	0.00045	50.4	Opisthokonta		0
ENOG	mRNA::Ttru_Chr1:2477519-2481466		DDE superfamily endonuclease	0.00045	50.4	Opisthokonta		0
ENOG	gene::Ttru_Chr1:2482551-2494354		Cell division protein anillin	6.8e-60	236.5	Arthropoda		0
ENOG	mRNA::Ttru_Chr1:2482551-2494354		Cell division protein anillin	6.8e-60	236.5	Arthropoda		0
ENOG	exon::Ttru_Chr1:2483335-2483520		Cell division protein anillin	3.4e-22	110.2	Arthropoda		0
ENOG	CDS::Ttru_Chr1:2483335-2483520		Cell division protein anillin	3.4e-22	110.2	Arthropoda		0
COG,KOG,ENOG	gene::Ttru_Chr1:2499670-2505251		It is involved in the biological process described with transmembrane transport	5e-79	300.4	Arthropoda		9	F:GO:0016887; F:GO:0043225; P:GO:0098656; C:GO:0005886; P:GO:0046903; P:GO:0015698; P:GO:0097254; F:GO:0008509; P:GO:0009636	F:ATPase-coupled inorganic anion transmembrane transporter activity; P:monoatomic anion transmembrane transport; P:response to toxic substance; P:renal tubular secretion; F:ATP hydrolysis activity; P:secretion; P:inorganic anion transport; F:monoatomic anion transmembrane transporter activity; C:plasma membrane	K05665	map01523,map02010,map04071,map04977,map05206
COG,KOG,ENOG	mRNA::Ttru_Chr1:2499670-2505251		It is involved in the biological process described with transmembrane transport	5e-79	300.4	Arthropoda		9	F:GO:0016887; F:GO:0043225; P:GO:0098656; C:GO:0005886; P:GO:0046903; P:GO:0015698; P:GO:0097254; F:GO:0008509; P:GO:0009636	F:ATPase-coupled inorganic anion transmembrane transporter activity; P:monoatomic anion transmembrane transport; P:response to toxic substance; P:renal tubular secretion; F:ATP hydrolysis activity; P:secretion; P:inorganic anion transport; F:monoatomic anion transmembrane transporter activity; C:plasma membrane	K05665	map01523,map02010,map04071,map04977,map05206
COG,KOG,ENOG	exon::Ttru_Chr1:2500045-2500222		It is involved in the biological process described with transmembrane transport	1e-23	115.2	Arthropoda		9	F:GO:0016887; F:GO:0043225; P:GO:0098656; C:GO:0005886; P:GO:0046903; P:GO:0015698; P:GO:0097254; F:GO:0008509; P:GO:0009636	F:ATPase-coupled inorganic anion transmembrane transporter activity; P:monoatomic anion transmembrane transport; P:response to toxic substance; P:renal tubular secretion; F:ATP hydrolysis activity; P:secretion; P:inorganic anion transport; F:monoatomic anion transmembrane transporter activity; C:plasma membrane	K05665	map01523,map02010,map04071,map04977,map05206
COG,KOG,ENOG	exon::Ttru_Chr1:2500312-2500438		It is involved in the biological process described with transmembrane transport	5.2e-10	68.9	Arthropoda		9	F:GO:0016887; F:GO:0043225; P:GO:0098656; C:GO:0005886; P:GO:0046903; P:GO:0015698; P:GO:0097254; F:GO:0008509; P:GO:0009636	F:ATPase-coupled inorganic anion transmembrane transporter activity; P:monoatomic anion transmembrane transport; P:response to toxic substance; P:renal tubular secretion; F:ATP hydrolysis activity; P:secretion; P:inorganic anion transport; F:monoatomic anion transmembrane transporter activity; C:plasma membrane	K05665	map01523,map02010,map04071,map04977,map05206
COG,KOG,ENOG	exon::Ttru_Chr1:2500509-2500647		It is involved in the biological process described with transmembrane transport	3.1e-15	86.7	Arthropoda		9	F:GO:0016887; F:GO:0043225; P:GO:0098656; C:GO:0005886; P:GO:0046903; P:GO:0015698; P:GO:0097254; F:GO:0008509; P:GO:0009636	F:ATPase-coupled inorganic anion transmembrane transporter activity; P:monoatomic anion transmembrane transport; P:response to toxic substance; P:renal tubular secretion; F:ATP hydrolysis activity; P:secretion; P:inorganic anion transport; F:monoatomic anion transmembrane transporter activity; C:plasma membrane	K05665	map01523,map02010,map04071,map04977,map05206
COG,KOG,ENOG	exon::Ttru_Chr1:2500709-2500850		It is involved in the biological process described with transmembrane transport	1.1e-09	67.8	Arthropoda		9	F:GO:0016887; F:GO:0043225; P:GO:0098656; C:GO:0005886; P:GO:0046903; P:GO:0015698; P:GO:0097254; F:GO:0008509; P:GO:0009636	F:ATPase-coupled inorganic anion transmembrane transporter activity; P:monoatomic anion transmembrane transport; P:response to toxic substance; P:renal tubular secretion; F:ATP hydrolysis activity; P:secretion; P:inorganic anion transport; F:monoatomic anion transmembrane transporter activity; C:plasma membrane	K05665	map01523,map02010,map04071,map04977,map05206
COG,KOG,ENOG	exon::Ttru_Chr1:2500908-2501466		It is involved in the biological process described with transmembrane transport	3.6e-94	350.9	Arthropoda		9	F:GO:0016887; F:GO:0043225; P:GO:0098656; C:GO:0005886; P:GO:0046903; P:GO:0015698; P:GO:0097254; F:GO:0008509; P:GO:0009636	F:ATPase-coupled inorganic anion transmembrane transporter activity; P:monoatomic anion transmembrane transport; P:response to toxic substance; P:renal tubular secretion; F:ATP hydrolysis activity; P:secretion; P:inorganic anion transport; F:monoatomic anion transmembrane transporter activity; C:plasma membrane	K05665	map01523,map02010,map04071,map04977,map05206
COG,KOG,ENOG	exon::Ttru_Chr1:2501542-2502001		It is involved in the biological process described with transmembrane transport	1.2e-76	292.4	Arthropoda		9	F:GO:0016887; F:GO:0043225; P:GO:0098656; C:GO:0005886; P:GO:0046903; P:GO:0015698; P:GO:0097254; F:GO:0008509; P:GO:0009636	F:ATPase-coupled inorganic anion transmembrane transporter activity; P:monoatomic anion transmembrane transport; P:response to toxic substance; P:renal tubular secretion; F:ATP hydrolysis activity; P:secretion; P:inorganic anion transport; F:monoatomic anion transmembrane transporter activity; C:plasma membrane	K05665	map01523,map02010,map04071,map04977,map05206
COG,KOG,ENOG	exon::Ttru_Chr1:2502067-2502214		It is involved in the biological process described with transmembrane transport	4.7e-17	92.8	Arthropoda		9	F:GO:0016887; F:GO:0043225; P:GO:0098656; C:GO:0005886; P:GO:0046903; P:GO:0015698; P:GO:0097254; F:GO:0008509; P:GO:0009636	F:ATPase-coupled inorganic anion transmembrane transporter activity; P:monoatomic anion transmembrane transport; P:response to toxic substance; P:renal tubular secretion; F:ATP hydrolysis activity; P:secretion; P:inorganic anion transport; F:monoatomic anion transmembrane transporter activity; C:plasma membrane	K05665	map01523,map02010,map04071,map04977,map05206
COG,KOG,ENOG	exon::Ttru_Chr1:2502311-2503862		It is involved in the biological process described with transmembrane transport	1.7e-263	914.8	Arthropoda		9	F:GO:0016887; F:GO:0043225; P:GO:0098656; C:GO:0005886; P:GO:0046903; P:GO:0015698; P:GO:0097254; F:GO:0008509; P:GO:0009636	F:ATPase-coupled inorganic anion transmembrane transporter activity; P:monoatomic anion transmembrane transport; P:response to toxic substance; P:renal tubular secretion; F:ATP hydrolysis activity; P:secretion; P:inorganic anion transport; F:monoatomic anion transmembrane transporter activity; C:plasma membrane	K05665	map01523,map02010,map04071,map04977,map05206
COG,KOG,ENOG	exon::Ttru_Chr1:2503962-2504391		It is involved in the biological process described with transmembrane transport	6.5e-67	260	Arthropoda		9	F:GO:0016887; F:GO:0043225; P:GO:0098656; C:GO:0005886; P:GO:0046903; P:GO:0015698; P:GO:0097254; F:GO:0008509; P:GO:0009636	F:ATPase-coupled inorganic anion transmembrane transporter activity; P:monoatomic anion transmembrane transport; P:response to toxic substance; P:renal tubular secretion; F:ATP hydrolysis activity; P:secretion; P:inorganic anion transport; F:monoatomic anion transmembrane transporter activity; C:plasma membrane	K05665	map01523,map02010,map04071,map04977,map05206
COG,KOG,ENOG	exon::Ttru_Chr1:2504471-2505251		It is involved in the biological process described with transmembrane transport	2.7e-126	458	Arthropoda		9	F:GO:0016887; F:GO:0043225; P:GO:0098656; C:GO:0005886; P:GO:0046903; P:GO:0015698; P:GO:0097254; F:GO:0008509; P:GO:0009636	F:ATPase-coupled inorganic anion transmembrane transporter activity; P:monoatomic anion transmembrane transport; P:response to toxic substance; P:renal tubular secretion; F:ATP hydrolysis activity; P:secretion; P:inorganic anion transport; F:monoatomic anion transmembrane transporter activity; C:plasma membrane	K05665	map01523,map02010,map04071,map04977,map05206
COG,KOG,ENOG	CDS::Ttru_Chr1:2500045-2500222		It is involved in the biological process described with transmembrane transport	1e-23	115.2	Arthropoda		9	F:GO:0016887; F:GO:0043225; P:GO:0098656; C:GO:0005886; P:GO:0046903; P:GO:0015698; P:GO:0097254; F:GO:0008509; P:GO:0009636	F:ATPase-coupled inorganic anion transmembrane transporter activity; P:monoatomic anion transmembrane transport; P:response to toxic substance; P:renal tubular secretion; F:ATP hydrolysis activity; P:secretion; P:inorganic anion transport; F:monoatomic anion transmembrane transporter activity; C:plasma membrane	K05665	map01523,map02010,map04071,map04977,map05206
COG,KOG,ENOG	CDS::Ttru_Chr1:2500312-2500438		It is involved in the biological process described with transmembrane transport	5.2e-10	68.9	Arthropoda		9	F:GO:0016887; F:GO:0043225; P:GO:0098656; C:GO:0005886; P:GO:0046903; P:GO:0015698; P:GO:0097254; F:GO:0008509; P:GO:0009636	F:ATPase-coupled inorganic anion transmembrane transporter activity; P:monoatomic anion transmembrane transport; P:response to toxic substance; P:renal tubular secretion; F:ATP hydrolysis activity; P:secretion; P:inorganic anion transport; F:monoatomic anion transmembrane transporter activity; C:plasma membrane	K05665	map01523,map02010,map04071,map04977,map05206
COG,KOG,ENOG	CDS::Ttru_Chr1:2500509-2500647		It is involved in the biological process described with transmembrane transport	3.1e-15	86.7	Arthropoda		9	F:GO:0016887; F:GO:0043225; P:GO:0098656; C:GO:0005886; P:GO:0046903; P:GO:0015698; P:GO:0097254; F:GO:0008509; P:GO:0009636	F:ATPase-coupled inorganic anion transmembrane transporter activity; P:monoatomic anion transmembrane transport; P:response to toxic substance; P:renal tubular secretion; F:ATP hydrolysis activity; P:secretion; P:inorganic anion transport; F:monoatomic anion transmembrane transporter activity; C:plasma membrane	K05665	map01523,map02010,map04071,map04977,map05206
COG,KOG,ENOG	CDS::Ttru_Chr1:2500709-2500850		It is involved in the biological process described with transmembrane transport	1.1e-09	67.8	Arthropoda		9	F:GO:0016887; F:GO:0043225; P:GO:0098656; C:GO:0005886; P:GO:0046903; P:GO:0015698; P:GO:0097254; F:GO:0008509; P:GO:0009636	F:ATPase-coupled inorganic anion transmembrane transporter activity; P:monoatomic anion transmembrane transport; P:response to toxic substance; P:renal tubular secretion; F:ATP hydrolysis activity; P:secretion; P:inorganic anion transport; F:monoatomic anion transmembrane transporter activity; C:plasma membrane	K05665	map01523,map02010,map04071,map04977,map05206
COG,KOG,ENOG	CDS::Ttru_Chr1:2500908-2501466		It is involved in the biological process described with transmembrane transport	3.6e-94	350.9	Arthropoda		9	F:GO:0016887; F:GO:0043225; P:GO:0098656; C:GO:0005886; P:GO:0046903; P:GO:0015698; P:GO:0097254; F:GO:0008509; P:GO:0009636	F:ATPase-coupled inorganic anion transmembrane transporter activity; P:monoatomic anion transmembrane transport; P:response to toxic substance; P:renal tubular secretion; F:ATP hydrolysis activity; P:secretion; P:inorganic anion transport; F:monoatomic anion transmembrane transporter activity; C:plasma membrane	K05665	map01523,map02010,map04071,map04977,map05206
COG,KOG,ENOG	CDS::Ttru_Chr1:2501542-2502001		It is involved in the biological process described with transmembrane transport	1.2e-76	292.4	Arthropoda		9	F:GO:0016887; F:GO:0043225; P:GO:0098656; C:GO:0005886; P:GO:0046903; P:GO:0015698; P:GO:0097254; F:GO:0008509; P:GO:0009636	F:ATPase-coupled inorganic anion transmembrane transporter activity; P:monoatomic anion transmembrane transport; P:response to toxic substance; P:renal tubular secretion; F:ATP hydrolysis activity; P:secretion; P:inorganic anion transport; F:monoatomic anion transmembrane transporter activity; C:plasma membrane	K05665	map01523,map02010,map04071,map04977,map05206
COG,KOG,ENOG	CDS::Ttru_Chr1:2502067-2502214		It is involved in the biological process described with transmembrane transport	4.7e-17	92.8	Arthropoda		9	F:GO:0016887; F:GO:0043225; P:GO:0098656; C:GO:0005886; P:GO:0046903; P:GO:0015698; P:GO:0097254; F:GO:0008509; P:GO:0009636	F:ATPase-coupled inorganic anion transmembrane transporter activity; P:monoatomic anion transmembrane transport; P:response to toxic substance; P:renal tubular secretion; F:ATP hydrolysis activity; P:secretion; P:inorganic anion transport; F:monoatomic anion transmembrane transporter activity; C:plasma membrane	K05665	map01523,map02010,map04071,map04977,map05206
COG,KOG,ENOG	CDS::Ttru_Chr1:2502311-2503862		It is involved in the biological process described with transmembrane transport	1.7e-263	914.8	Arthropoda		9	F:GO:0016887; F:GO:0043225; P:GO:0098656; C:GO:0005886; P:GO:0046903; P:GO:0015698; P:GO:0097254; F:GO:0008509; P:GO:0009636	F:ATPase-coupled inorganic anion transmembrane transporter activity; P:monoatomic anion transmembrane transport; P:response to toxic substance; P:renal tubular secretion; F:ATP hydrolysis activity; P:secretion; P:inorganic anion transport; F:monoatomic anion transmembrane transporter activity; C:plasma membrane	K05665	map01523,map02010,map04071,map04977,map05206
COG,KOG,ENOG	CDS::Ttru_Chr1:2503962-2504391		It is involved in the biological process described with transmembrane transport	6.5e-67	260	Arthropoda		9	F:GO:0016887; F:GO:0043225; P:GO:0098656; C:GO:0005886; P:GO:0046903; P:GO:0015698; P:GO:0097254; F:GO:0008509; P:GO:0009636	F:ATPase-coupled inorganic anion transmembrane transporter activity; P:monoatomic anion transmembrane transport; P:response to toxic substance; P:renal tubular secretion; F:ATP hydrolysis activity; P:secretion; P:inorganic anion transport; F:monoatomic anion transmembrane transporter activity; C:plasma membrane	K05665	map01523,map02010,map04071,map04977,map05206
COG,KOG,ENOG	CDS::Ttru_Chr1:2504471-2505251		It is involved in the biological process described with transmembrane transport	2.7e-126	458	Arthropoda		9	F:GO:0016887; F:GO:0043225; P:GO:0098656; C:GO:0005886; P:GO:0046903; P:GO:0015698; P:GO:0097254; F:GO:0008509; P:GO:0009636	F:ATPase-coupled inorganic anion transmembrane transporter activity; P:monoatomic anion transmembrane transport; P:response to toxic substance; P:renal tubular secretion; F:ATP hydrolysis activity; P:secretion; P:inorganic anion transport; F:monoatomic anion transmembrane transporter activity; C:plasma membrane	K05665	map01523,map02010,map04071,map04977,map05206
ENOG	exon::Ttru_Chr1:2517564-2517696			3.6e-07	59.7	Bilateria		0
ENOG	exon::Ttru_Chr1:2517759-2517885			1.4e-06	57.8	Bilateria		0
ENOG	CDS::Ttru_Chr1:2517564-2517696			3.6e-07	59.7	Bilateria		0
ENOG	CDS::Ttru_Chr1:2517759-2517885			1.4e-06	57.8	Bilateria		0
ENOG	gene::Ttru_Chr1:2529323-2530625		oxidation-reduction process	1.9e-77	296.6	Insecta		0
ENOG	mRNA::Ttru_Chr1:2529323-2530625		oxidation-reduction process	1.9e-77	296.6	Insecta		0
ENOG	exon::Ttru_Chr1:2529323-2530625		oxidation-reduction process	1.9e-77	296.6	Insecta		0
ENOG	CDS::Ttru_Chr1:2529323-2530625		oxidation-reduction process	1.9e-77	296.6	Insecta		0
KOG,ENOG	gene::Ttru_Chr1:2537448-2538111		Baculoviral inhibition of apoptosis protein repeat	1.8e-95	355.5	Arthropoda		0			K16061	map04120,map04215,map05145,map05200,map05222
KOG,ENOG	mRNA::Ttru_Chr1:2537448-2538111		Baculoviral inhibition of apoptosis protein repeat	1.8e-95	355.5	Arthropoda		0			K16061	map04120,map04215,map05145,map05200,map05222
KOG,ENOG	exon::Ttru_Chr1:2537448-2538111		Baculoviral inhibition of apoptosis protein repeat	1.8e-95	355.5	Arthropoda		0			K16061	map04120,map04215,map05145,map05200,map05222
KOG,ENOG	CDS::Ttru_Chr1:2537448-2538111		Baculoviral inhibition of apoptosis protein repeat	1.8e-95	355.5	Arthropoda		0			K16061	map04120,map04215,map05145,map05200,map05222
KOG,ENOG	gene::Ttru_Chr1:2547986-2548295		Baculoviral inhibition of apoptosis protein repeat	4.9e-24	117.1	Arthropoda		0			K16061	map04120,map04215,map05145,map05200,map05222
KOG,ENOG	mRNA::Ttru_Chr1:2547986-2548295		Baculoviral inhibition of apoptosis protein repeat	4.9e-24	117.1	Arthropoda		0			K16061	map04120,map04215,map05145,map05200,map05222
KOG,ENOG	exon::Ttru_Chr1:2547986-2548295		Baculoviral inhibition of apoptosis protein repeat	4.9e-24	117.1	Arthropoda		0			K16061	map04120,map04215,map05145,map05200,map05222
KOG,ENOG	CDS::Ttru_Chr1:2547986-2548295		Baculoviral inhibition of apoptosis protein repeat	4.9e-24	117.1	Arthropoda		0			K16061	map04120,map04215,map05145,map05200,map05222
COG,KOG	gene::Ttru_Chr1:2603622-2609870		protein serine/threonine kinase activity	0.1	42.4	Eukaryota	EC:2.7.11.1	0			K04733	map04010,map04064,map04620,map04621,map04624,map04722,map05133,map05140,map05142,map05145,map05152,map05162,map05164
COG,KOG	mRNA::Ttru_Chr1:2603622-2609870		protein serine/threonine kinase activity	0.1	42.4	Eukaryota	EC:2.7.11.1	0			K04733	map04010,map04064,map04620,map04621,map04624,map04722,map05133,map05140,map05142,map05145,map05152,map05162,map05164
COG,KOG	gene::Ttru_Chr1:2641289-2641496		serine-type endopeptidase activity	6.5e-25	119.4	Eukaryota		0			K03992	map04610,map05150
COG,KOG	mRNA::Ttru_Chr1:2641289-2641496		serine-type endopeptidase activity	6.5e-25	119.4	Eukaryota		0			K03992	map04610,map05150
COG,KOG	exon::Ttru_Chr1:2641289-2641496		serine-type endopeptidase activity	6.5e-25	119.4	Eukaryota		0			K03992	map04610,map05150
COG,KOG	CDS::Ttru_Chr1:2641289-2641496		serine-type endopeptidase activity	6.5e-25	119.4	Eukaryota		0			K03992	map04610,map05150
ENOG	gene::Ttru_Chr1:2654915-2656097		Structural component of the gap junctions	5.7e-206	723.4	Metazoa		0			K22037
ENOG	mRNA::Ttru_Chr1:2654915-2656097		Structural component of the gap junctions	5.7e-206	723.4	Metazoa		0			K22037
ENOG	exon::Ttru_Chr1:2654915-2656097		Structural component of the gap junctions	5.7e-206	723.4	Metazoa		0			K22037
ENOG	CDS::Ttru_Chr1:2654915-2656097		Structural component of the gap junctions	5.7e-206	723.4	Metazoa		0			K22037
KOG	gene::Ttru_Chr1:2657071-2657380	e(y)2	histone deubiquitination	1.6e-38	165.2	Eukaryota		23	C:GO:0000124; P:GO:0071166; P:GO:0006508; C:GO:0071819; F:GO:0070742; F:GO:0061629; F:GO:0003713; P:GO:0045815; P:GO:0006611; P:GO:0045944; C:GO:0005643; C:GO:0005654; C:GO:0070390; P:GO:2001251; P:GO:1905268; P:GO:0015833; F:GO:0043035; F:GO:1901363; P:GO:0031503; P:GO:0016973; C:GO:0034399; P:GO:0016578; F:GO:0001094	F:chromatin insulator sequence binding; C:nuclear periphery; P:peptide transport; P:proteolysis; P:ribonucleoprotein complex localization; F:transcription coactivator activity; P:poly(A)+ mRNA export from nucleus; C:transcription export complex 2; C:nuclear pore; P:protein-containing complex localization; F:RNA polymerase II-specific DNA-binding transcription factor binding; F:heterocyclic compou…	K11368
KOG	mRNA::Ttru_Chr1:2657071-2657380	e(y)2	histone deubiquitination	1.6e-38	165.2	Eukaryota		23	C:GO:0000124; P:GO:0071166; P:GO:0006508; C:GO:0071819; F:GO:0070742; F:GO:0061629; F:GO:0003713; P:GO:0045815; P:GO:0006611; P:GO:0045944; C:GO:0005643; C:GO:0005654; C:GO:0070390; P:GO:2001251; P:GO:1905268; P:GO:0015833; F:GO:0043035; F:GO:1901363; P:GO:0031503; P:GO:0016973; C:GO:0034399; P:GO:0016578; F:GO:0001094	F:chromatin insulator sequence binding; C:nuclear periphery; P:peptide transport; P:proteolysis; P:ribonucleoprotein complex localization; F:transcription coactivator activity; P:poly(A)+ mRNA export from nucleus; C:transcription export complex 2; C:nuclear pore; P:protein-containing complex localization; F:RNA polymerase II-specific DNA-binding transcription factor binding; F:heterocyclic compou…	K11368
KOG	exon::Ttru_Chr1:2657071-2657380	e(y)2	histone deubiquitination	1.6e-38	165.2	Eukaryota		23	C:GO:0000124; P:GO:0071166; P:GO:0006508; C:GO:0071819; F:GO:0070742; F:GO:0061629; F:GO:0003713; P:GO:0045815; P:GO:0006611; P:GO:0045944; C:GO:0005643; C:GO:0005654; C:GO:0070390; P:GO:2001251; P:GO:1905268; P:GO:0015833; F:GO:0043035; F:GO:1901363; P:GO:0031503; P:GO:0016973; C:GO:0034399; P:GO:0016578; F:GO:0001094	F:chromatin insulator sequence binding; C:nuclear periphery; P:peptide transport; P:proteolysis; P:ribonucleoprotein complex localization; F:transcription coactivator activity; P:poly(A)+ mRNA export from nucleus; C:transcription export complex 2; C:nuclear pore; P:protein-containing complex localization; F:RNA polymerase II-specific DNA-binding transcription factor binding; F:heterocyclic compou…	K11368
KOG	CDS::Ttru_Chr1:2657071-2657380	e(y)2	histone deubiquitination	1.6e-38	165.2	Eukaryota		23	C:GO:0000124; P:GO:0071166; P:GO:0006508; C:GO:0071819; F:GO:0070742; F:GO:0061629; F:GO:0003713; P:GO:0045815; P:GO:0006611; P:GO:0045944; C:GO:0005643; C:GO:0005654; C:GO:0070390; P:GO:2001251; P:GO:1905268; P:GO:0015833; F:GO:0043035; F:GO:1901363; P:GO:0031503; P:GO:0016973; C:GO:0034399; P:GO:0016578; F:GO:0001094	F:chromatin insulator sequence binding; C:nuclear periphery; P:peptide transport; P:proteolysis; P:ribonucleoprotein complex localization; F:transcription coactivator activity; P:poly(A)+ mRNA export from nucleus; C:transcription export complex 2; C:nuclear pore; P:protein-containing complex localization; F:RNA polymerase II-specific DNA-binding transcription factor binding; F:heterocyclic compou…	K11368
COG,ENOG	gene::Ttru_Chr1:2663101-2664296		Rieske [2Fe-2S] domain	5.1e-38	163.7	Arthropoda	EC:1.14.19.21	0			K14938	map00981,map04212
COG,ENOG	mRNA::Ttru_Chr1:2663101-2664296		Rieske [2Fe-2S] domain	5.1e-38	163.7	Arthropoda	EC:1.14.19.21	0			K14938	map00981,map04212
COG,ENOG	exon::Ttru_Chr1:2663765-2664047		Rieske [2Fe-2S] domain	6.6e-20	103.2	Arthropoda	EC:1.14.19.21	0			K14938	map00981,map04212
COG,ENOG	exon::Ttru_Chr1:2664140-2664296		Rieske [2Fe-2S] domain	4.1e-18	96.3	Arthropoda	EC:1.14.19.21	0			K14938	map00981,map04212
COG,ENOG	CDS::Ttru_Chr1:2663765-2664047		Rieske [2Fe-2S] domain	6.6e-20	103.2	Arthropoda	EC:1.14.19.21	0			K14938	map00981,map04212
COG,ENOG	CDS::Ttru_Chr1:2664140-2664296		Rieske [2Fe-2S] domain	4.1e-18	96.3	Arthropoda	EC:1.14.19.21	0			K14938	map00981,map04212
KOG,ENOG	gene::Ttru_Chr1:2667601-2675396	osa	DNA binding. It is involved in the biological process described with chromatin remodeling	1.3e-175	623.6	Arthropoda		21	P:GO:0007379; P:GO:0006357; F:GO:0003677; P:GO:0008587; C:GO:0000228; P:GO:2000647; P:GO:0048190; P:GO:0008586; P:GO:0010628; C:GO:0035060; P:GO:0007406; P:GO:0042058; P:GO:0048865; P:GO:0046530; P:GO:0060562; P:GO:0045893; P:GO:0016055; P:GO:0014017; P:GO:0007480; F:GO:1901363; P:GO:0048085	P:regulation of epidermal growth factor receptor signaling pathway; P:wing disc dorsal/ventral pattern formation; P:imaginal disc-derived leg morphogenesis; P:segment specification; P:regulation of transcription by RNA polymerase II; P:imaginal disc-derived wing vein morphogenesis; C:brahma complex; P:epithelial tube morphogenesis; F:DNA binding; P:negative regulation of stem cell proliferation; …	K11653	map04714,map05225
KOG,ENOG	mRNA::Ttru_Chr1:2667601-2675396	osa	DNA binding. It is involved in the biological process described with chromatin remodeling	1.3e-175	623.6	Arthropoda		21	P:GO:0007379; P:GO:0006357; F:GO:0003677; P:GO:0008587; C:GO:0000228; P:GO:2000647; P:GO:0048190; P:GO:0008586; P:GO:0010628; C:GO:0035060; P:GO:0007406; P:GO:0042058; P:GO:0048865; P:GO:0046530; P:GO:0060562; P:GO:0045893; P:GO:0016055; P:GO:0014017; P:GO:0007480; F:GO:1901363; P:GO:0048085	P:regulation of epidermal growth factor receptor signaling pathway; P:wing disc dorsal/ventral pattern formation; P:imaginal disc-derived leg morphogenesis; P:segment specification; P:regulation of transcription by RNA polymerase II; P:imaginal disc-derived wing vein morphogenesis; C:brahma complex; P:epithelial tube morphogenesis; F:DNA binding; P:negative regulation of stem cell proliferation; …	K11653	map04714,map05225
KOG,ENOG	exon::Ttru_Chr1:2671540-2671603	osa	DNA binding. It is involved in the biological process described with chromatin remodeling	0.014	43.5	Arthropoda		21	P:GO:0007379; P:GO:0006357; F:GO:0003677; P:GO:0008587; C:GO:0000228; P:GO:2000647; P:GO:0048190; P:GO:0008586; P:GO:0010628; C:GO:0035060; P:GO:0007406; P:GO:0042058; P:GO:0048865; P:GO:0046530; P:GO:0060562; P:GO:0045893; P:GO:0016055; P:GO:0014017; P:GO:0007480; F:GO:1901363; P:GO:0048085	P:regulation of epidermal growth factor receptor signaling pathway; P:wing disc dorsal/ventral pattern formation; P:imaginal disc-derived leg morphogenesis; P:segment specification; P:regulation of transcription by RNA polymerase II; P:imaginal disc-derived wing vein morphogenesis; C:brahma complex; P:epithelial tube morphogenesis; F:DNA binding; P:negative regulation of stem cell proliferation; …	K11653	map04714,map05225
KOG,ENOG	exon::Ttru_Chr1:2671721-2672025	osa	DNA binding. It is involved in the biological process described with chromatin remodeling	9.8e-21	105.9	Arthropoda		21	P:GO:0007379; P:GO:0006357; F:GO:0003677; P:GO:0008587; C:GO:0000228; P:GO:2000647; P:GO:0048190; P:GO:0008586; P:GO:0010628; C:GO:0035060; P:GO:0007406; P:GO:0042058; P:GO:0048865; P:GO:0046530; P:GO:0060562; P:GO:0045893; P:GO:0016055; P:GO:0014017; P:GO:0007480; F:GO:1901363; P:GO:0048085	P:regulation of epidermal growth factor receptor signaling pathway; P:wing disc dorsal/ventral pattern formation; P:imaginal disc-derived leg morphogenesis; P:segment specification; P:regulation of transcription by RNA polymerase II; P:imaginal disc-derived wing vein morphogenesis; C:brahma complex; P:epithelial tube morphogenesis; F:DNA binding; P:negative regulation of stem cell proliferation; …	K11653	map04714,map05225
KOG,ENOG	CDS::Ttru_Chr1:2668972-2671387	osa	DNA binding. It is involved in the biological process described with chromatin remodeling	1.3e-175	623.6	Arthropoda		21	P:GO:0007379; P:GO:0006357; F:GO:0003677; P:GO:0008587; C:GO:0000228; P:GO:2000647; P:GO:0048190; P:GO:0008586; P:GO:0010628; C:GO:0035060; P:GO:0007406; P:GO:0042058; P:GO:0048865; P:GO:0046530; P:GO:0060562; P:GO:0045893; P:GO:0016055; P:GO:0014017; P:GO:0007480; F:GO:1901363; P:GO:0048085	P:regulation of epidermal growth factor receptor signaling pathway; P:wing disc dorsal/ventral pattern formation; P:imaginal disc-derived leg morphogenesis; P:segment specification; P:regulation of transcription by RNA polymerase II; P:imaginal disc-derived wing vein morphogenesis; C:brahma complex; P:epithelial tube morphogenesis; F:DNA binding; P:negative regulation of stem cell proliferation; …	K11653	map04714,map05225
KOG,ENOG	CDS::Ttru_Chr1:2671540-2671603	osa	DNA binding. It is involved in the biological process described with chromatin remodeling	0.014	43.5	Arthropoda		21	P:GO:0007379; P:GO:0006357; F:GO:0003677; P:GO:0008587; C:GO:0000228; P:GO:2000647; P:GO:0048190; P:GO:0008586; P:GO:0010628; C:GO:0035060; P:GO:0007406; P:GO:0042058; P:GO:0048865; P:GO:0046530; P:GO:0060562; P:GO:0045893; P:GO:0016055; P:GO:0014017; P:GO:0007480; F:GO:1901363; P:GO:0048085	P:regulation of epidermal growth factor receptor signaling pathway; P:wing disc dorsal/ventral pattern formation; P:imaginal disc-derived leg morphogenesis; P:segment specification; P:regulation of transcription by RNA polymerase II; P:imaginal disc-derived wing vein morphogenesis; C:brahma complex; P:epithelial tube morphogenesis; F:DNA binding; P:negative regulation of stem cell proliferation; …	K11653	map04714,map05225
KOG,ENOG	CDS::Ttru_Chr1:2671721-2672025	osa	DNA binding. It is involved in the biological process described with chromatin remodeling	9.8e-21	105.9	Arthropoda		21	P:GO:0007379; P:GO:0006357; F:GO:0003677; P:GO:0008587; C:GO:0000228; P:GO:2000647; P:GO:0048190; P:GO:0008586; P:GO:0010628; C:GO:0035060; P:GO:0007406; P:GO:0042058; P:GO:0048865; P:GO:0046530; P:GO:0060562; P:GO:0045893; P:GO:0016055; P:GO:0014017; P:GO:0007480; F:GO:1901363; P:GO:0048085	P:regulation of epidermal growth factor receptor signaling pathway; P:wing disc dorsal/ventral pattern formation; P:imaginal disc-derived leg morphogenesis; P:segment specification; P:regulation of transcription by RNA polymerase II; P:imaginal disc-derived wing vein morphogenesis; C:brahma complex; P:epithelial tube morphogenesis; F:DNA binding; P:negative regulation of stem cell proliferation; …	K11653	map04714,map05225
KOG,ENOG	gene::Ttru_Chr1:2718658-2722262		RNA polymerase II regulatory region DNA binding	8e-83	313.2	Arthropoda		0
KOG,ENOG	mRNA::Ttru_Chr1:2718658-2722262		RNA polymerase II regulatory region DNA binding	8e-83	313.2	Arthropoda		0
KOG,ENOG	exon::Ttru_Chr1:2718658-2719139		RNA polymerase II regulatory region DNA binding	4.4e-80	303.9	Arthropoda		0
KOG,ENOG	CDS::Ttru_Chr1:2718658-2719139		RNA polymerase II regulatory region DNA binding	4.4e-80	303.9	Arthropoda		0
KOG,ENOG	gene::Ttru_Chr1:2722281-2728794	osa	DNA binding. It is involved in the biological process described with chromatin remodeling	0	1507.7	Arthropoda		21	P:GO:0007379; P:GO:0006357; F:GO:0003677; P:GO:0008587; C:GO:0000228; P:GO:2000647; P:GO:0048190; P:GO:0008586; P:GO:0010628; C:GO:0035060; P:GO:0007406; P:GO:0042058; P:GO:0048865; P:GO:0046530; P:GO:0060562; P:GO:0045893; P:GO:0016055; P:GO:0014017; P:GO:0007480; F:GO:1901363; P:GO:0048085	P:regulation of epidermal growth factor receptor signaling pathway; P:wing disc dorsal/ventral pattern formation; P:imaginal disc-derived leg morphogenesis; P:segment specification; P:regulation of transcription by RNA polymerase II; P:imaginal disc-derived wing vein morphogenesis; C:brahma complex; P:epithelial tube morphogenesis; F:DNA binding; P:negative regulation of stem cell proliferation; …	K11653	map04714,map05225
KOG,ENOG	mRNA::Ttru_Chr1:2722281-2728794	osa	DNA binding. It is involved in the biological process described with chromatin remodeling	0	1507.7	Arthropoda		21	P:GO:0007379; P:GO:0006357; F:GO:0003677; P:GO:0008587; C:GO:0000228; P:GO:2000647; P:GO:0048190; P:GO:0008586; P:GO:0010628; C:GO:0035060; P:GO:0007406; P:GO:0042058; P:GO:0048865; P:GO:0046530; P:GO:0060562; P:GO:0045893; P:GO:0016055; P:GO:0014017; P:GO:0007480; F:GO:1901363; P:GO:0048085	P:regulation of epidermal growth factor receptor signaling pathway; P:wing disc dorsal/ventral pattern formation; P:imaginal disc-derived leg morphogenesis; P:segment specification; P:regulation of transcription by RNA polymerase II; P:imaginal disc-derived wing vein morphogenesis; C:brahma complex; P:epithelial tube morphogenesis; F:DNA binding; P:negative regulation of stem cell proliferation; …	K11653	map04714,map05225
KOG,ENOG	exon::Ttru_Chr1:2722281-2724729	osa	DNA binding. It is involved in the biological process described with chromatin remodeling	1.3e-175	623.6	Arthropoda		21	P:GO:0007379; P:GO:0006357; F:GO:0003677; P:GO:0008587; C:GO:0000228; P:GO:2000647; P:GO:0048190; P:GO:0008586; P:GO:0010628; C:GO:0035060; P:GO:0007406; P:GO:0042058; P:GO:0048865; P:GO:0046530; P:GO:0060562; P:GO:0045893; P:GO:0016055; P:GO:0014017; P:GO:0007480; F:GO:1901363; P:GO:0048085	P:regulation of epidermal growth factor receptor signaling pathway; P:wing disc dorsal/ventral pattern formation; P:imaginal disc-derived leg morphogenesis; P:segment specification; P:regulation of transcription by RNA polymerase II; P:imaginal disc-derived wing vein morphogenesis; C:brahma complex; P:epithelial tube morphogenesis; F:DNA binding; P:negative regulation of stem cell proliferation; …	K11653	map04714,map05225
KOG,ENOG	exon::Ttru_Chr1:2725053-2725357	osa	DNA binding. It is involved in the biological process described with chromatin remodeling	6.3e-20	103.2	Arthropoda		21	P:GO:0007379; P:GO:0006357; F:GO:0003677; P:GO:0008587; C:GO:0000228; P:GO:2000647; P:GO:0048190; P:GO:0008586; P:GO:0010628; C:GO:0035060; P:GO:0007406; P:GO:0042058; P:GO:0048865; P:GO:0046530; P:GO:0060562; P:GO:0045893; P:GO:0016055; P:GO:0014017; P:GO:0007480; F:GO:1901363; P:GO:0048085	P:regulation of epidermal growth factor receptor signaling pathway; P:wing disc dorsal/ventral pattern formation; P:imaginal disc-derived leg morphogenesis; P:segment specification; P:regulation of transcription by RNA polymerase II; P:imaginal disc-derived wing vein morphogenesis; C:brahma complex; P:epithelial tube morphogenesis; F:DNA binding; P:negative regulation of stem cell proliferation; …	K11653	map04714,map05225
KOG,ENOG	CDS::Ttru_Chr1:2722281-2724729	osa	DNA binding. It is involved in the biological process described with chromatin remodeling	1.3e-175	623.6	Arthropoda		21	P:GO:0007379; P:GO:0006357; F:GO:0003677; P:GO:0008587; C:GO:0000228; P:GO:2000647; P:GO:0048190; P:GO:0008586; P:GO:0010628; C:GO:0035060; P:GO:0007406; P:GO:0042058; P:GO:0048865; P:GO:0046530; P:GO:0060562; P:GO:0045893; P:GO:0016055; P:GO:0014017; P:GO:0007480; F:GO:1901363; P:GO:0048085	P:regulation of epidermal growth factor receptor signaling pathway; P:wing disc dorsal/ventral pattern formation; P:imaginal disc-derived leg morphogenesis; P:segment specification; P:regulation of transcription by RNA polymerase II; P:imaginal disc-derived wing vein morphogenesis; C:brahma complex; P:epithelial tube morphogenesis; F:DNA binding; P:negative regulation of stem cell proliferation; …	K11653	map04714,map05225
KOG,ENOG	CDS::Ttru_Chr1:2725053-2725357	osa	DNA binding. It is involved in the biological process described with chromatin remodeling	6.3e-20	103.2	Arthropoda		21	P:GO:0007379; P:GO:0006357; F:GO:0003677; P:GO:0008587; C:GO:0000228; P:GO:2000647; P:GO:0048190; P:GO:0008586; P:GO:0010628; C:GO:0035060; P:GO:0007406; P:GO:0042058; P:GO:0048865; P:GO:0046530; P:GO:0060562; P:GO:0045893; P:GO:0016055; P:GO:0014017; P:GO:0007480; F:GO:1901363; P:GO:0048085	P:regulation of epidermal growth factor receptor signaling pathway; P:wing disc dorsal/ventral pattern formation; P:imaginal disc-derived leg morphogenesis; P:segment specification; P:regulation of transcription by RNA polymerase II; P:imaginal disc-derived wing vein morphogenesis; C:brahma complex; P:epithelial tube morphogenesis; F:DNA binding; P:negative regulation of stem cell proliferation; …	K11653	map04714,map05225
KOG,ENOG	exon::Ttru_Chr1:2724878-2724941	osa	DNA binding. It is involved in the biological process described with chromatin remodeling	0.014	43.5	Arthropoda		21	P:GO:0007379; P:GO:0006357; F:GO:0003677; P:GO:0008587; C:GO:0000228; P:GO:2000647; P:GO:0048190; P:GO:0008586; P:GO:0010628; C:GO:0035060; P:GO:0007406; P:GO:0042058; P:GO:0048865; P:GO:0046530; P:GO:0060562; P:GO:0045893; P:GO:0016055; P:GO:0014017; P:GO:0007480; F:GO:1901363; P:GO:0048085	P:regulation of epidermal growth factor receptor signaling pathway; P:wing disc dorsal/ventral pattern formation; P:imaginal disc-derived leg morphogenesis; P:segment specification; P:regulation of transcription by RNA polymerase II; P:imaginal disc-derived wing vein morphogenesis; C:brahma complex; P:epithelial tube morphogenesis; F:DNA binding; P:negative regulation of stem cell proliferation; …	K11653	map04714,map05225
KOG,ENOG	CDS::Ttru_Chr1:2724878-2724941	osa	DNA binding. It is involved in the biological process described with chromatin remodeling	0.014	43.5	Arthropoda		21	P:GO:0007379; P:GO:0006357; F:GO:0003677; P:GO:0008587; C:GO:0000228; P:GO:2000647; P:GO:0048190; P:GO:0008586; P:GO:0010628; C:GO:0035060; P:GO:0007406; P:GO:0042058; P:GO:0048865; P:GO:0046530; P:GO:0060562; P:GO:0045893; P:GO:0016055; P:GO:0014017; P:GO:0007480; F:GO:1901363; P:GO:0048085	P:regulation of epidermal growth factor receptor signaling pathway; P:wing disc dorsal/ventral pattern formation; P:imaginal disc-derived leg morphogenesis; P:segment specification; P:regulation of transcription by RNA polymerase II; P:imaginal disc-derived wing vein morphogenesis; C:brahma complex; P:epithelial tube morphogenesis; F:DNA binding; P:negative regulation of stem cell proliferation; …	K11653	map04714,map05225
ENOG	gene::Ttru_Chr1:2737440-2742955			4.2e-27	127.5	Opisthokonta		0
ENOG	mRNA::Ttru_Chr1:2737440-2742955			4.2e-27	127.5	Opisthokonta		0
ENOG	exon::Ttru_Chr1:2737859-2738010			1.4e-09	67.8	Bilateria		0
ENOG	exon::Ttru_Chr1:2738680-2738774			0.00022	49.7	Bilateria		0
ENOG	exon::Ttru_Chr1:2739082-2739217			2.7e-10	70.1	Bilateria		0
ENOG	exon::Ttru_Chr1:2739274-2739511			1.4e-23	115.2	Bilateria		0
ENOG	exon::Ttru_Chr1:2740000-2740111			0.08	41.2	Bilateria		0
ENOG	exon::Ttru_Chr1:2740395-2740555			7.4e-15	85.5	Bilateria		0
ENOG	CDS::Ttru_Chr1:2737859-2738010			1.4e-09	67.8	Bilateria		0
ENOG	CDS::Ttru_Chr1:2738680-2738774			0.00022	49.7	Bilateria		0
ENOG	CDS::Ttru_Chr1:2739082-2739217			2.7e-10	70.1	Bilateria		0
ENOG	CDS::Ttru_Chr1:2739274-2739511			1.4e-23	115.2	Bilateria		0
ENOG	CDS::Ttru_Chr1:2740000-2740111			0.08	41.2	Bilateria		0
ENOG	CDS::Ttru_Chr1:2740395-2740555			7.4e-15	85.5	Bilateria		0
COG,KOG,ENOG	gene::Ttru_Chr1:2775528-2776620		GTP binding. It is involved in the biological process described with	3.1e-105	388.7	Arthropoda		0
COG,KOG,ENOG	mRNA::Ttru_Chr1:2775528-2776620		GTP binding. It is involved in the biological process described with	3.1e-105	388.7	Arthropoda		0
COG,KOG,ENOG	exon::Ttru_Chr1:2775528-2776620		GTP binding. It is involved in the biological process described with	3.1e-105	388.7	Arthropoda		0
COG,KOG,ENOG	CDS::Ttru_Chr1:2775528-2776620		GTP binding. It is involved in the biological process described with	3.1e-105	388.7	Arthropoda		0
KOG,ENOG	gene::Ttru_Chr1:2893309-2909033	rst	Irregular chiasm C-roughest	1.1e-34	152.5	Arthropoda		19	P:GO:0007523; P:GO:0007157; P:GO:0007156; F:GO:0030165; P:GO:0001655; P:GO:1901739; P:GO:0022603; C:GO:0009986; P:GO:0046667; P:GO:0016202; P:GO:0061321; P:GO:0097206; P:GO:0036059; C:GO:0005912; C:GO:0016324; F:GO:0050839; P:GO:2000026; C:GO:0005917; P:GO:0010830	P:regulation of anatomical structure morphogenesis; C:nephrocyte diaphragm; P:homophilic cell adhesion via plasma membrane adhesion molecules; P:regulation of myoblast fusion; F:PDZ domain binding; P:larval visceral muscle development; F:cell adhesion molecule binding; P:regulation of myotube differentiation; P:urogenital system development; C:adherens junction; P:regulation of striated muscle ti…
KOG,ENOG	mRNA::Ttru_Chr1:2893309-2909033	rst	Irregular chiasm C-roughest	1.1e-34	152.5	Arthropoda		19	P:GO:0007523; P:GO:0007157; P:GO:0007156; F:GO:0030165; P:GO:0001655; P:GO:1901739; P:GO:0022603; C:GO:0009986; P:GO:0046667; P:GO:0016202; P:GO:0061321; P:GO:0097206; P:GO:0036059; C:GO:0005912; C:GO:0016324; F:GO:0050839; P:GO:2000026; C:GO:0005917; P:GO:0010830	P:regulation of anatomical structure morphogenesis; C:nephrocyte diaphragm; P:homophilic cell adhesion via plasma membrane adhesion molecules; P:regulation of myoblast fusion; F:PDZ domain binding; P:larval visceral muscle development; F:cell adhesion molecule binding; P:regulation of myotube differentiation; P:urogenital system development; C:adherens junction; P:regulation of striated muscle ti…
KOG,ENOG	exon::Ttru_Chr1:2898882-2899606	rst	Irregular chiasm C-roughest	4.6e-131	473.8	Arthropoda		19	P:GO:0007523; P:GO:0007157; P:GO:0007156; F:GO:0030165; P:GO:0001655; P:GO:1901739; P:GO:0022603; C:GO:0009986; P:GO:0046667; P:GO:0016202; P:GO:0061321; P:GO:0097206; P:GO:0036059; C:GO:0005912; C:GO:0016324; F:GO:0050839; P:GO:2000026; C:GO:0005917; P:GO:0010830	P:regulation of anatomical structure morphogenesis; C:nephrocyte diaphragm; P:homophilic cell adhesion via plasma membrane adhesion molecules; P:regulation of myoblast fusion; F:PDZ domain binding; P:larval visceral muscle development; F:cell adhesion molecule binding; P:regulation of myotube differentiation; P:urogenital system development; C:adherens junction; P:regulation of striated muscle ti…
KOG,ENOG	exon::Ttru_Chr1:2902771-2902952	rst	Irregular chiasm C-roughest	3.1e-26	123.6	Arthropoda		19	P:GO:0007523; P:GO:0007157; P:GO:0007156; F:GO:0030165; P:GO:0001655; P:GO:1901739; P:GO:0022603; C:GO:0009986; P:GO:0046667; P:GO:0016202; P:GO:0061321; P:GO:0097206; P:GO:0036059; C:GO:0005912; C:GO:0016324; F:GO:0050839; P:GO:2000026; C:GO:0005917; P:GO:0010830	P:regulation of anatomical structure morphogenesis; C:nephrocyte diaphragm; P:homophilic cell adhesion via plasma membrane adhesion molecules; P:regulation of myoblast fusion; F:PDZ domain binding; P:larval visceral muscle development; F:cell adhesion molecule binding; P:regulation of myotube differentiation; P:urogenital system development; C:adherens junction; P:regulation of striated muscle ti…
KOG,ENOG	exon::Ttru_Chr1:2907575-2909033	rst	Irregular chiasm C-roughest	8.1e-43	180.3	Arthropoda		19	P:GO:0007523; P:GO:0007157; P:GO:0007156; F:GO:0030165; P:GO:0001655; P:GO:1901739; P:GO:0022603; C:GO:0009986; P:GO:0046667; P:GO:0016202; P:GO:0061321; P:GO:0097206; P:GO:0036059; C:GO:0005912; C:GO:0016324; F:GO:0050839; P:GO:2000026; C:GO:0005917; P:GO:0010830	P:regulation of anatomical structure morphogenesis; C:nephrocyte diaphragm; P:homophilic cell adhesion via plasma membrane adhesion molecules; P:regulation of myoblast fusion; F:PDZ domain binding; P:larval visceral muscle development; F:cell adhesion molecule binding; P:regulation of myotube differentiation; P:urogenital system development; C:adherens junction; P:regulation of striated muscle ti…
KOG,ENOG	CDS::Ttru_Chr1:2895360-2895586	rst	Irregular chiasm C-roughest	3.7e-29	133.7	Arthropoda		19	P:GO:0007523; P:GO:0007157; P:GO:0007156; F:GO:0030165; P:GO:0001655; P:GO:1901739; P:GO:0022603; C:GO:0009986; P:GO:0046667; P:GO:0016202; P:GO:0061321; P:GO:0097206; P:GO:0036059; C:GO:0005912; C:GO:0016324; F:GO:0050839; P:GO:2000026; C:GO:0005917; P:GO:0010830	P:regulation of anatomical structure morphogenesis; C:nephrocyte diaphragm; P:homophilic cell adhesion via plasma membrane adhesion molecules; P:regulation of myoblast fusion; F:PDZ domain binding; P:larval visceral muscle development; F:cell adhesion molecule binding; P:regulation of myotube differentiation; P:urogenital system development; C:adherens junction; P:regulation of striated muscle ti…
[truncated: 22,905 more rows]
