# Supplementary material for: Potential effect of Wolbachia on virus restriction in the spider mite T. truncatus
Source: Front Microbiol. 2025 May 29;16:1570606. doi: 10.3389/fmicb.2025.1570606 (PMC12159000; doi:10.3389/fmicb.2025.1570606)
Supplement: Supplementary file 1 [file Data_Sheet_1.zip › Supplementary file 5.xlsx]

## Sheet: Ttru__v__dmel
Supplementary file 5. Analysis of T. truncatus genes orthologues;
Orthogroup	Ttru	dmel
OG0000004	tetru03g10790-RA, tetru03g09000-RA	FBtr0075382, FBtr0075383, FBtr0083919, FBtr0075424, FBtr0080633, FBtr0087629, FBtr0087630, FBtr0073252, FBtr0076601, FBtr0332673, FBtr0072869, FBtr0333056, FBtr0112767, FBtr0072786, FBtr0299562, FBtr0332875, FBtr0074977, FBtr0074933, FBtr0332754, FBtr0113180, FBtr0076708, FBtr0079831, FBtr0079897, FBtr0331634, FBtr0077618, FBtr0081693, FBtr0081694, FBtr0081690, FBtr0081692, FBtr0081691, FBtr00816…
OG0000012	tetru02g05662-RA, tetru01g00671-RA, tetru01g02810-RA, tetru01g01021-RA, tetru01g00881-RA, tetru03g10389-RA, tetru01g02815-RA, tetru01g02812-RA, tetru03g10203-RA, tetru03g09011-RA, tetru03g10159-RA, tetru03g10218-RA, tetru03g10196-RA, tetru01g02706-RA, tetru01g03390-RA, tetru03g11480-RA, tetru01g00373-RA, tetru01g01783-RA, tetru01g00272-RA, tetru03g11262-RA, tetru01g00820-RA, tetru01g00824-RA, tet…	FBtr0082926
OG0000013	tetru03g11461-RA	FBtr0333882, FBtr0076433, FBtr0076432, FBtr0076435, FBtr0076434, FBtr0076439, FBtr0307978, FBtr0074183, FBtr0340296, FBtr0073509, FBtr0308349, FBtr0089491, FBtr0346814, FBtr0301773, FBtr0089492, FBtr0300290, FBtr0089490, FBtr0472541, FBtr0472540, FBtr0300291, FBtr0076807, FBtr0088707, FBtr0339336, FBtr0088708, FBtr0088709, FBtr0333627, FBtr0075320, FBtr0075348, FBtr0082396, FBtr0306097, FBtr03060…
OG0000015	tetru03g10200-RA, tetru03g10202-RA, tetru01g02702-RA, tetru01g02701-RA, tetru01g02943-RA, tetru01g02941-RA, tetru01g02944-RA, tetru01g02942-RA, tetru01g02945-RA, tetru01g00218-RA, tetru03g10212-RA, tetru01g03072-RA, tetru01g03071-RA, tetru01g03070-RA, tetru02g05597-RA, tetru03g10318-RA, tetru03g10317-RA, tetru02g06839-RA, tetru02g06690-RA, tetru02g05748-RA, tetru01g03058-RA, tetru03g10201-RA, tet…	FBtr0084756
OG0000016	tetru01g00861-RA, tetru02g05376-RA, tetru01g01098-RA, tetru01g04542-RA, tetru02g08272-RA, tetru03g10470-RA, tetru02g04971-RA, tetru02g08104-RA, tetru03g09393-RA, tetru02g06619-RA, tetru02g06645-RA, tetru03g09902-RA, tetru02g07203-RA, tetru01g03788-RA, tetru02g07123-RA, tetru01g02802-RA, tetru02g04843-RA, tetru02g08190-RA, tetru01g04267-RA, tetru03g10164-RA, tetru01g03850-RA, tetru01g01814-RA, tet…	FBtr0087514, FBtr0076567
OG0000024	tetru01g00773-RA	FBtr0299830, FBtr0301965, FBtr0088344, FBtr0299828, FBtr0088346, FBtr0088345, FBtr0088340, FBtr0088339, FBtr0088338, FBtr0088343, FBtr0479877, FBtr0088342, FBtr0306690, FBtr0299829, FBtr0299825, FBtr0088347, FBtr0306688, FBtr0479880, FBtr0336694, FBtr0299826, FBtr0088341, FBtr0306691, FBtr0336695, FBtr0301131, FBtr0479878, FBtr0479881, FBtr0479879, FBtr0336696
OG0000027	tetru01g04060-RA, tetru01g02242-RA, tetru01g00157-RA, tetru01g00858-RA, tetru02g05584-RA, tetru03g08805-RA, tetru03g09416-RA, tetru03g10038-RA, tetru02g06234-RA, tetru03g08922-RA, tetru01g01602-RA, tetru02g06123-RA, tetru02g05900-RA, tetru02g08262-RA, tetru03g09651-RA, tetru01g02983-RA, tetru01g03045-RA, tetru01g03196-RA, tetru02g06298-RA, tetru02g06299-RA, tetru02g06116-RA, tetru01g04364-RA, tet…	FBtr0084179, FBtr0071988
OG0000030	tetru02g08398-RA, tetru03g11073-RA, tetru02g08408-RA, tetru01g04509-RA	FBtr0091900, FBtr0091894, FBtr0091890, FBtr0091872, FBtr0091902, FBtr0091912, FBtr0091876, FBtr0091880, FBtr0091910, FBtr0091888, FBtr0091898, FBtr0091874, FBtr0091892, FBtr0091878, FBtr0091882, FBtr0091884, FBtr0091886, FBtr0091906, FBtr0091908, FBtr0091904, FBtr0085927, FBtr0091914, FBtr0091896
OG0000032	tetru02g08406-RA	FBtr0091834, FBtr0091831, FBtr0085894, FBtr0091819, FBtr0091843, FBtr0091828, FBtr0091846, FBtr0091870, FBtr0091861, FBtr0091813
OG0000032	tetru02g08400-RA	FBtr0091855, FBtr0091849, FBtr0091837, FBtr0091852, FBtr0091810, FBtr0091867, FBtr0091864, FBtr0091825, FBtr0091807, FBtr0091840
OG0000032	tetru01g04508-RA	FBtr0091858
OG0000033	tetru03g11419-RA	FBtr0071286, FBtr0071287, FBtr0071288, FBtr0073837, FBtr0481711, FBtr0481712, FBtr0481725, FBtr0481717, FBtr0346695, FBtr0481709, FBtr0481722, FBtr0481702, FBtr0481724, FBtr0114142, FBtr0481710, FBtr0481720, FBtr0481719, FBtr0481726, FBtr0481713, FBtr0481723, FBtr0481716, FBtr0481714, FBtr0481715, FBtr0481721, FBtr0481718
OG0000037	tetru02g07401-RA, tetru01g02883-RA, tetru01g02880-RA	FBtr0091905, FBtr0091895, FBtr0085926, FBtr0082962, FBtr0091901, FBtr0091891, FBtr0091877, FBtr0091897, FBtr0091899, FBtr0091907, FBtr0091879, FBtr0091903, FBtr0091887, FBtr0091875, FBtr0082963, FBtr0082964, FBtr0091911, FBtr0091893, FBtr0091889, FBtr0091913, FBtr0334029, FBtr0091909
OG0000038	tetru03g09929-RA	FBtr0091660, FBtr0473592, FBtr0473591, FBtr0085104, FBtr0078517, FBtr0100669, FBtr0331774, FBtr0085103, FBtr0339259, FBtr0339258, FBtr0084810, FBtr0070504, FBtr0084643, FBtr0347558, FBtr0336487, FBtr0083237, FBtr0305965, FBtr0078848, FBtr0083222, FBtr0078841, FBtr0305963, FBtr0305964, FBtr0078847, FBtr0335404
OG0000040	tetru03g08959-RA	FBtr0091865, FBtr0091838, FBtr0091859, FBtr0091862, FBtr0091847, FBtr0091856, FBtr0091826, FBtr0091841, FBtr0091844, FBtr0091823, FBtr0091853, FBtr0091808, FBtr0091817, FBtr0091832, FBtr0091820, FBtr0091814, FBtr0091868, FBtr0091850, FBtr0091835, FBtr0085892, FBtr0091805, FBtr0091811, FBtr0091829
OG0000041	tetru01g00662-RA	FBtr0392902, FBtr0087315, FBtr0301313, FBtr0310086, FBtr0329912, FBtr0329914, FBtr0342711, FBtr0329911, FBtr0100388, FBtr0392901, FBtr0310087, FBtr0310088, FBtr0329909, FBtr0329910, FBtr0479884, FBtr0392918, FBtr0302163, FBtr0111048, FBtr0329916, FBtr0100387, FBtr0329915, FBtr0329913
OG0000043	tetru03g09971-RA	FBtr0334062, FBtr0303120, FBtr0334061, FBtr0303119, FBtr0303125, FBtr0344224, FBtr0303118, FBtr0303122, FBtr0344222, FBtr0303117, FBtr0303124, FBtr0344223, FBtr0303121, FBtr0303123, FBtr0303115, FBtr0481648, FBtr0303112, FBtr0303113, FBtr0303111, FBtr0303114, FBtr0481649, FBtr0334060
OG0000048	tetru01g00251-RA	FBtr0100499, FBtr0100500, FBtr0113337, FBtr0310614, FBtr0310506, FBtr0336482, FBtr0078902, FBtr0301771, FBtr0078898, FBtr0078897, FBtr0301769, FBtr0078899, FBtr0078901, FBtr0301772, FBtr0301768, FBtr0300789, FBtr0113341, FBtr0078900, FBtr0113340, FBtr0113338, FBtr0301770
OG0000050	tetru02g05451-RA	FBtr0308790, FBtr0308792, FBtr0304654, FBtr0308797, FBtr0308791, FBtr0304656, FBtr0304655, FBtr0310331, FBtr0304653, FBtr0301610, FBtr0086495, FBtr0332857, FBtr0308793, FBtr0308795, FBtr0110898, FBtr0308786, FBtr0301609, FBtr0100232, FBtr0086492, FBtr0308796, FBtr0308785
OG0000051	tetru03g09012-RA, tetru02g06152-RA, tetru03g09014-RA, tetru03g09013-RA	FBtr0301270, FBtr0344753, FBtr0071862, FBtr0345498, FBtr0309799, FBtr0309800, FBtr0071863, FBtr0301269, FBtr0345499, FBtr0309802, FBtr0071865, FBtr0346948, FBtr0346949, FBtr0071867, FBtr0332895, FBtr0112973, FBtr0100554, FBtr0343011
OG0000053	tetru01g01273-RA	FBtr0300265, FBtr0112865, FBtr0085880, FBtr0300269, FBtr0300268, FBtr0300267, FBtr0112864, FBtr0346192, FBtr0085887, FBtr0085886, FBtr0085888, FBtr0085883, FBtr0085884, FBtr0085885, FBtr0300270, FBtr0300264, FBtr0085882, FBtr0112866, FBtr0085878, FBtr0085879
OG0000054	tetru02g05699-RA	FBtr0334711, FBtr0334720, FBtr0334717, FBtr0083961, FBtr0113256, FBtr0083960, FBtr0083958, FBtr0083963, FBtr0473515, FBtr0473516, FBtr0334715, FBtr0473514, FBtr0083962, FBtr0334716, FBtr0334718, FBtr0334712, FBtr0334719, FBtr0334713, FBtr0334714, FBtr0083959
OG0000059	tetru02g08399-RA, tetru02g08407-RA, tetru03g11074-RA	FBtr0091827, FBtr0091836, FBtr0091854, FBtr0091845, FBtr0091824, FBtr0091833, FBtr0091830, FBtr0091869, FBtr0091812, FBtr0091842, FBtr0091818, FBtr0091821, FBtr0085893, FBtr0091848, FBtr0091851, FBtr0091839, FBtr0091866
OG0000060	tetru03g10307-RA	FBtr0480514, FBtr0086991, FBtr0086992, FBtr0310346, FBtr0310059, FBtr0310058, FBtr0086994, FBtr0480515, FBtr0480511, FBtr0482313, FBtr0480513, FBtr0336940, FBtr0336942, FBtr0336941, FBtr0306604, FBtr0306603, FBtr0306606, FBtr0306601, FBtr0480512
OG0000065	tetru01g00117-RA	FBtr0085662, FBtr0302110, FBtr0085663, FBtr0302112, FBtr0085661, FBtr0302600, FBtr0306687, FBtr0113483, FBtr0306686, FBtr0306685, FBtr0479778, FBtr0336446, FBtr0336447, FBtr0085660, FBtr0302601, FBtr0085658, FBtr0302111, FBtr0085659
OG0000068	tetru01g01239-RA	FBtr0308624, FBtr0335522, FBtr0308621, FBtr0308620, FBtr0308634, FBtr0308626, FBtr0308627, FBtr0335520, FBtr0308631, FBtr0308633, FBtr0308629, FBtr0308628, FBtr0308622, FBtr0308625, FBtr0308623, FBtr0308632, FBtr0335521, FBtr0308630
OG0000070	tetru01g02196-RA	FBtr0330354, FBtr0479782, FBtr0330350, FBtr0330346, FBtr0330348, FBtr0330347, FBtr0330355, FBtr0330357, FBtr0330356, FBtr0479783, FBtr0330343, FBtr0330352, FBtr0344819, FBtr0330351, FBtr0330344, FBtr0330349, FBtr0330353, FBtr0330345
OG0000071	tetru02g04968-RA	FBtr0330010, FBtr0330009, FBtr0330016, FBtr0330012, FBtr0330013, FBtr0344207, FBtr0344204, FBtr0344203, FBtr0344205, FBtr0330007, FBtr0344206, FBtr0344202, FBtr0344208, FBtr0330011, FBtr0344201, FBtr0344200, FBtr0475071, FBtr0475072
OG0000072	tetru03g09934-RA	FBtr0334303, FBtr0344283, FBtr0344284, FBtr0302691, FBtr0334304, FBtr0111027, FBtr0302692, FBtr0302693, FBtr0111028, FBtr0111029, FBtr0302694, FBtr0111032, FBtr0302695, FBtr0082039, FBtr0082037, FBtr0111030, FBtr0082038, FBtr0111031
OG0000077	tetru01g04130-RA, tetru01g04272-RA	FBtr0306747, FBtr0306750, FBtr0306746, FBtr0306744, FBtr0306745, FBtr0306751, FBtr0336455, FBtr0306749, FBtr0330372, FBtr0306748, FBtr0306754, FBtr0306753, FBtr0306755, FBtr0308226, FBtr0308227, FBtr0306752
OG0000078	tetru01g04282-RA	FBtr0334976, FBtr0334972, FBtr0334981, FBtr0334982, FBtr0334980, FBtr0334974, FBtr0334971, FBtr0474161, FBtr0334977, FBtr0474160, FBtr0334983, FBtr0334975, FBtr0334973, FBtr0474162, FBtr0334979, FBtr0334978, FBtr0334970
OG0000079	tetru03g11575-RA	FBtr0305351, FBtr0305357, FBtr0479808, FBtr0479814, FBtr0305354, FBtr0305352, FBtr0305353, FBtr0337049, FBtr0479812, FBtr0479813, FBtr0305356, FBtr0479810, FBtr0337050, FBtr0305355, FBtr0479811, FBtr0479809, FBtr0479807
OG0000087	tetru03g11426-RA, tetru01g02190-RA	FBtr0088690, FBtr0339319, FBtr0085183, FBtr0087455, FBtr0086133, FBtr0087456, FBtr0300128, FBtr0087451, FBtr0345527, FBtr0087452, FBtr0087453, FBtr0339984, FBtr0345526, FBtr0339983, FBtr0087450
OG0000088	tetru01g02803-RA	FBtr0332113, FBtr0072999, FBtr0113130, FBtr0072996, FBtr0072993, FBtr0072995, FBtr0113129, FBtr0072994, FBtr0072991, FBtr0073003, FBtr0073002, FBtr0073001, FBtr0073000, FBtr0072992, FBtr0072998, FBtr0113131
OG0000090	tetru02g06963-RA, tetru03g10890-RA, tetru02g07378-RA	FBtr0088574, FBtr0302506, FBtr0088576, FBtr0302505, FBtr0088577, FBtr0088575, FBtr0088570, FBtr0306705, FBtr0088571, FBtr0302507, FBtr0343996, FBtr0088573, FBtr0088578, FBtr0088572
OG0000091	tetru02g07377-RA	FBtr0088747, FBtr0473587, FBtr0473588, FBtr0080276, FBtr0080275, FBtr0088752, FBtr0345489, FBtr0088757, FBtr0273322, FBtr0346647, FBtr0088759, FBtr0088748, FBtr0088758, FBtr0300953, FBtr0088749, FBtr0339279
OG0000092	tetru02g07466-RA	FBtr0305145, FBtr0305142, FBtr0332352, FBtr0305141, FBtr0332351, FBtr0332344, FBtr0332355, FBtr0332349, FBtr0332348, FBtr0332343, FBtr0332345, FBtr0332346, FBtr0332350, FBtr0332354, FBtr0332353, FBtr0332347
OG0000093	tetru02g08370-RA	FBtr0479847, FBtr0302706, FBtr0302707, FBtr0479849, FBtr0342885, FBtr0479851, FBtr0342886, FBtr0302701, FBtr0344189, FBtr0344188, FBtr0302702, FBtr0479850, FBtr0479852, FBtr0479848, FBtr0302703, FBtr0302704
OG0000094	tetru03g09802-RA	FBtr0306696, FBtr0082498, FBtr0082490, FBtr0082499, FBtr0082497, FBtr0082500, FBtr0082495, FBtr0082494, FBtr0082502, FBtr0082493, FBtr0082501, FBtr0082496, FBtr0082503, FBtr0082492, FBtr0082489, FBtr0082491
OG0000095	tetru03g09940-RA	FBtr0309957, FBtr0306638, FBtr0301108, FBtr0339904, FBtr0301114, FBtr0301105, FBtr0301113, FBtr0339905, FBtr0339903, FBtr0301106, FBtr0301958, FBtr0301107, FBtr0301109, FBtr0301111, FBtr0301110, FBtr0308094
OG0000109	tetru03g10585-RA, tetru02g08006-RA, tetru01g00381-RA, tetru03g09059-RA, tetru01g01878-RA, tetru01g01874-RA, tetru02g08692-RA, tetru01g02344-RA, tetru01g02493-RA, tetru01g02494-RA, tetru01g02502-RA, tetru02g06831-RA, tetru02g04743-RA, tetru02g04715-RA, tetru02g04760-RA	FBtr0090022
OG0000113	tetru02g06021-RA	FBtr0309109, FBtr0309106, FBtr0309110, FBtr0340491, FBtr0309112, FBtr0309115, FBtr0309114, FBtr0309105, FBtr0309107, FBtr0309103, FBtr0309104, FBtr0309111, FBtr0309108, FBtr0309102, FBtr0475305
OG0000114	tetru03g10813-RA	FBtr0070025, FBtr0301931, FBtr0334038, FBtr0334041, FBtr0074302, FBtr0334042, FBtr0334040, FBtr0074303, FBtr0334039, FBtr0089518, FBtr0089520, FBtr0089517, FBtr0089519, FBtr0336797, FBtr0336798
OG0000115	tetru03g10814-RA	FBtr0309961, FBtr0070299, FBtr0305497, FBtr0309963, FBtr0309962, FBtr0339274, FBtr0339273, FBtr0100557, FBtr0309965, FBtr0339272, FBtr0307895, FBtr0305498, FBtr0070300, FBtr0479739, FBtr0305499
OG0000121	tetru01g01284-RA	FBtr0336722, FBtr0336716, FBtr0336721, FBtr0336718, FBtr0336723, FBtr0336715, FBtr0336714, FBtr0336713, FBtr0336719, FBtr0305021, FBtr0305016, FBtr0308498, FBtr0336717, FBtr0336720
OG0000122	tetru02g08010-RA, tetru02g07507-RA, tetru02g07502-RA, tetru02g07501-RA, tetru02g07503-RA, tetru01g03782-RA, tetru02g07504-RA, tetru01g01622-RA	FBtr0303906, FBtr0303907, FBtr0303905, FBtr0079957, FBtr0343608, FBtr0343610, FBtr0343609
OG0000124	tetru01g02575-RA	FBtr0344744, FBtr0344746, FBtr0344751, FBtr0344750, FBtr0344741, FBtr0344742, FBtr0344748, FBtr0344747, FBtr0344745, FBtr0479931, FBtr0344749, FBtr0344743, FBtr0347394, FBtr0344752
OG0000125	tetru01g02946-RA	FBtr0273185, FBtr0082206, FBtr0306609, FBtr0306608, FBtr0082210, FBtr0082212, FBtr0082209, FBtr0082213, FBtr0347213, FBtr0347211, FBtr0347212, FBtr0082208, FBtr0347214, FBtr0082207
OG0000126	tetru01g04046-RA	FBtr0089800, FBtr0300969, FBtr0300974, FBtr0300978, FBtr0300975, FBtr0300973, FBtr0300972, FBtr0300979, FBtr0300971, FBtr0300976, FBtr0300977, FBtr0300970, FBtr0340370, FBtr0340369
OG0000127	tetru01g04207-RA	FBtr0089975, FBtr0308219, FBtr0111034, FBtr0340142, FBtr0100375, FBtr0308217, FBtr0089974, FBtr0089978, FBtr0333721, FBtr0340141, FBtr0308218, FBtr0308220, FBtr0100376, FBtr0333720
OG0000128	tetru02g07474-RA	FBtr0077207, FBtr0077206, FBtr0307524, FBtr0307528, FBtr0077204, FBtr0307529, FBtr0077205, FBtr0077209, FBtr0307525, FBtr0077208, FBtr0077210, FBtr0077203, FBtr0307526, FBtr0307527
OG0000130	tetru03g10347-RA	FBtr0336693, FBtr0481662, FBtr0300542, FBtr0299916, FBtr0299915, FBtr0300245, FBtr0305062, FBtr0305059, FBtr0305060, FBtr0481661, FBtr0305061, FBtr0481663, FBtr0481664, FBtr0481665
OG0000142	tetru01g00371-RA, tetru03g09261-RA	FBtr0329844, FBtr0329839, FBtr0332236, FBtr0329842, FBtr0332237, FBtr0344856, FBtr0329838, FBtr0329845, FBtr0329846, FBtr0336736, FBtr0329840, FBtr0329843
OG0000143	tetru01g00680-RA	FBtr0302773, FBtr0345079, FBtr0302769, FBtr0302771, FBtr0344190, FBtr0302772, FBtr0302770, FBtr0345077, FBtr0345078, FBtr0336697, FBtr0302766, FBtr0302768, FBtr0302767
OG0000147	tetru01g01626-RA	FBtr0336902, FBtr0112690, FBtr0336903, FBtr0310293, FBtr0310438, FBtr0336904, FBtr0310296, FBtr0310295, FBtr0112688, FBtr0310292, FBtr0112689, FBtr0310291, FBtr0310439
OG0000149	tetru01g03492-RA	FBtr0081209, FBtr0334176, FBtr0081208, FBtr0308679, FBtr0081207, FBtr0079466, FBtr0079447, FBtr0344858, FBtr0079446, FBtr0079448, FBtr0332530, FBtr0301152, FBtr0332531
OG0000150	tetru01g03524-RA	FBtr0334677, FBtr0081612, FBtr0081613, FBtr0300495, FBtr0300494, FBtr0330367, FBtr0334674, FBtr0334676, FBtr0334675, FBtr0113200, FBtr0081614, FBtr0334673, FBtr0334672
OG0000151	tetru02g05353-RA	FBtr0334857, FBtr0334860, FBtr0334853, FBtr0334851, FBtr0334861, FBtr0334859, FBtr0334863, FBtr0334862, FBtr0334856, FBtr0334858, FBtr0334854, FBtr0334852, FBtr0334855
OG0000152	tetru02g05610-RA, tetru02g05611-RA	FBtr0073619, FBtr0073618, FBtr0345164, FBtr0333796, FBtr0303337, FBtr0073616, FBtr0333797, FBtr0073617, FBtr0303339, FBtr0303336, FBtr0303338, FBtr0073615
OG0000153	tetru02g07236-RA	FBtr0332265, FBtr0332264, FBtr0332263, FBtr0086949, FBtr0086948, FBtr0273447, FBtr0332262, FBtr0332261, FBtr0332260, FBtr0300603, FBtr0273446, FBtr0086950, FBtr0332266
OG0000154	tetru02g07649-RA	FBtr0305192, FBtr0305191, FBtr0290064, FBtr0305189, FBtr0074015, FBtr0100328, FBtr0305195, FBtr0305194, FBtr0305196, FBtr0305193, FBtr0100326, FBtr0290063, FBtr0305190
OG0000155	tetru03g10504-RA	FBtr0346714, FBtr0082092, FBtr0344276, FBtr0339597, FBtr0344275, FBtr0300564, FBtr0300565, FBtr0303039, FBtr0082095, FBtr0346713, FBtr0082096, FBtr0082094, FBtr0082097
OG0000169	tetru02g07807-RA, tetru01g00509-RA, tetru01g00512-RA, tetru02g07461-RA, tetru03g09882-RA, tetru02g07827-RA, tetru02g07829-RA, tetru02g06306-RA, tetru02g06307-RA, tetru02g07828-RA, tetru02g07826-RA, tetru03g09881-RA	FBtr0081323
OG0000170	tetru01g02445-RA, tetru01g02453-RA, tetru01g03040-RA, tetru02g06974-RA, tetru02g06472-RA, tetru01g01978-RA, tetru01g02057-RA, tetru01g04349-RA, tetru01g00849-RA	FBtr0073974, FBtr0343598, FBtr0073983, FBtr0344175
OG0000171	tetru01g00932-RA	FBtr0081646, FBtr0081654, FBtr0081655, FBtr0081652, FBtr0081647, FBtr0081651, FBtr0081648, FBtr0081649, FBtr0081656, FBtr0479859, FBtr0081650, FBtr0081653
OG0000173	tetru01g01233-RA	FBtr0310672, FBtr0301655, FBtr0344384, FBtr0083209, FBtr0083205, FBtr0474164, FBtr0083208, FBtr0083207, FBtr0083204, FBtr0083206, FBtr0083210, FBtr0474165
OG0000174	tetru02g07137-RA, tetru01g01279-RA	FBtr0481698, FBtr0331645, FBtr0080344, FBtr0080347, FBtr0331648, FBtr0331998, FBtr0331647, FBtr0331646, FBtr0300567, FBtr0331644, FBtr0080345
OG0000175	tetru01g01283-RA	FBtr0305302, FBtr0305303, FBtr0479647, FBtr0305294, FBtr0305295, FBtr0305301, FBtr0305298, FBtr0305304, FBtr0305299, FBtr0305296, FBtr0305297, FBtr0310205
OG0000176	tetru01g02343-RA, tetru01g02349-RA	FBtr0300413, FBtr0076769, FBtr0076768, FBtr0332791, FBtr0345912, FBtr0332788, FBtr0332789, FBtr0332787, FBtr0332790, FBtr0300412, FBtr0332792
OG0000177	tetru01g02843-RA	FBtr0081445, FBtr0301961, FBtr0081444, FBtr0081442, FBtr0081441, FBtr0081447, FBtr0330256, FBtr0330257, FBtr0330255, FBtr0081440, FBtr0081443, FBtr0081446
OG0000178	tetru01g03970-RA	FBtr0099993, FBtr0333946, FBtr0333940, FBtr0333945, FBtr0333944, FBtr0333941, FBtr0333947, FBtr0333939, FBtr0305979, FBtr0333943, FBtr0305977, FBtr0333942
OG0000179	tetru01g04110-RA	FBtr0308216, FBtr0112851, FBtr0301575, FBtr0112852, FBtr0301472, FBtr0475270, FBtr0333616, FBtr0301473, FBtr0308215, FBtr0308213, FBtr0308214, FBtr0308212
OG0000180	tetru02g07424-RA, tetru02g08456-RA, tetru03g11306-RA, tetru02g05215-RA, tetru02g05150-RA	FBtr0344146, FBtr0474152, FBtr0474154, FBtr0474153, FBtr0310019, FBtr0310017, FBtr0310020, FBtr0310018
OG0000181	tetru02g05459-RA, tetru02g06911-RA, tetru02g06909-RA, tetru02g06908-RA	FBtr0332985, FBtr0305094, FBtr0473371, FBtr0113419, FBtr0113418, FBtr0305097, FBtr0305096, FBtr0305093, FBtr0305095
OG0000182	tetru02g05631-RA	FBtr0300913, FBtr0300912, FBtr0078676, FBtr0078674, FBtr0300910, FBtr0306153, FBtr0078675, FBtr0300906, FBtr0078672, FBtr0300909, FBtr0300907, FBtr0300911
OG0000183	tetru02g06058-RA	FBtr0073414, FBtr0073413, FBtr0073415, FBtr0073416, FBtr0073417, FBtr0301409, FBtr0305149, FBtr0305150, FBtr0346315, FBtr0073420, FBtr0073419, FBtr0073418
OG0000184	tetru02g06660-RA	FBtr0344183, FBtr0344180, FBtr0344182, FBtr0344178, FBtr0344181, FBtr0344179, FBtr0344177, FBtr0344184, FBtr0344176, FBtr0480522, FBtr0480524, FBtr0480523
OG0000185	tetru02g06964-RA	FBtr0089565, FBtr0089564, FBtr0089567, FBtr0089562, FBtr0089566, FBtr0089563, FBtr0301154, FBtr0089561, FBtr0301157, FBtr0301158, FBtr0089568, FBtr0301156
OG0000186	tetru02g07603-RA	FBtr0301730, FBtr0301731, FBtr0301726, FBtr0309862, FBtr0309861, FBtr0301728, FBtr0334592, FBtr0301727, FBtr0309863, FBtr0301732, FBtr0309859, FBtr0309860
OG0000187	tetru03g08827-RA	FBtr0076797, FBtr0331834, FBtr0331837, FBtr0331836, FBtr0076798, FBtr0076795, FBtr0076796, FBtr0076794, FBtr0112941, FBtr0331838, FBtr0331833, FBtr0331835
OG0000188	tetru03g09595-RA, tetru03g09603-RA, tetru03g09601-RA, tetru03g09598-RA, tetru03g09602-RA, tetru03g09599-RA, tetru03g09604-RA, tetru03g09597-RA, tetru03g09605-RA, tetru03g09606-RA	FBtr0074352
OG0000188	tetru03g09607-RA	FBtr0088034
OG0000189	tetru03g11404-RA	FBtr0330630, FBtr0100575, FBtr0304682, FBtr0088775, FBtr0301917, FBtr0301916, FBtr0330631, FBtr0346957, FBtr0304681, FBtr0301915, FBtr0088774, FBtr0088776
OG0000211	tetru03g09734-RA, tetru02g07521-RA, tetru03g08975-RA, tetru03g09730-RA, tetru01g02867-RA, tetru03g09340-RA, tetru02g05027-RA, tetru01g04050-RA, tetru01g01294-RA, tetru01g01413-RA, tetru01g00316-RA	FBtr0083136
OG0000212	tetru01g00338-RA	FBtr0335181, FBtr0335183, FBtr0335176, FBtr0335175, FBtr0335177, FBtr0347414, FBtr0347415, FBtr0335180, FBtr0335179, FBtr0335178, FBtr0335182
OG0000216	tetru01g01074-RA	FBtr0303386, FBtr0303384, FBtr0303387, FBtr0332406, FBtr0332403, FBtr0332404, FBtr0303389, FBtr0303388, FBtr0303385, FBtr0303383, FBtr0332405
OG0000217	tetru01g01377-RA	FBtr0303469, FBtr0079657, FBtr0079654, FBtr0079656, FBtr0079658, FBtr0303468, FBtr0303467, FBtr0303470, FBtr0303471, FBtr0079653, FBtr0079655
OG0000218	tetru01g01681-RA	FBtr0079043, FBtr0301540, FBtr0079040, FBtr0301539, FBtr0079039, FBtr0332413, FBtr0301538, FBtr0079038, FBtr0079041, FBtr0079044, FBtr0079042
OG0000219	tetru01g01914-RA, tetru03g10686-RA	FBtr0332498, FBtr0079571, FBtr0079573, FBtr0079572, FBtr0079567, FBtr0079568, FBtr0079570, FBtr0079574, FBtr0079566, FBtr0079569
OG0000220	tetru01g02013-RA, tetru02g06341-RA	FBtr0301184, FBtr0075082, FBtr0301857, FBtr0075083, FBtr0075081, FBtr0301700, FBtr0300809, FBtr0300808, FBtr0091937, FBtr0091938
OG0000221	tetru01g02128-RA, tetru02g06324-RA	FBtr0339233, FBtr0307894, FBtr0081353, FBtr0301884, FBtr0081352, FBtr0306556, FBtr0081355, FBtr0307893, FBtr0339234, FBtr0081354
OG0000222	tetru01g02516-RA	FBtr0302662, FBtr0302663, FBtr0302664, FBtr0302661, FBtr0333602, FBtr0302660, FBtr0302665, FBtr0333601, FBtr0344165, FBtr0344166, FBtr0479750
OG0000223	tetru01g03006-RA	FBtr0479643, FBtr0479641, FBtr0330707, FBtr0088447, FBtr0479642, FBtr0088443, FBtr0479644, FBtr0088444, FBtr0088445, FBtr0088446, FBtr0330708
OG0000224	tetru01g03783-RA	FBtr0333570, FBtr0333571, FBtr0113138, FBtr0306095, FBtr0073339, FBtr0306533, FBtr0308201, FBtr0306096, FBtr0308202, FBtr0306094, FBtr0306534
OG0000225	tetru02g05218-RA	FBtr0330655, FBtr0306592, FBtr0078170, FBtr0306589, FBtr0078168, FBtr0078169, FBtr0078167, FBtr0078166, FBtr0078171, FBtr0306591, FBtr0306590
OG0000226	tetru02g05772-RA	FBtr0330263, FBtr0330265, FBtr0330267, FBtr0345898, FBtr0330268, FBtr0330266, FBtr0330264, FBtr0345897, FBtr0330261, FBtr0345896, FBtr0330262
OG0000227	tetru02g06074-RA	FBtr0339075, FBtr0339082, FBtr0339076, FBtr0339077, FBtr0339081, FBtr0339080, FBtr0339078, FBtr0481669, FBtr0339079, FBtr0481668, FBtr0339074
OG0000228	tetru02g07900-RA	FBtr0304617, FBtr0304616, FBtr0345047, FBtr0304621, FBtr0304618, FBtr0304613, FBtr0304619, FBtr0304614, FBtr0304615, FBtr0345046, FBtr0304620
OG0000229	tetru02g08625-RA	FBtr0303584, FBtr0303575, FBtr0303585, FBtr0303578, FBtr0088815, FBtr0303574, FBtr0303577, FBtr0303583, FBtr0113055, FBtr0303573, FBtr0303580
OG0000230	tetru03g08793-RA	FBtr0100457, FBtr0334581, FBtr0089484, FBtr0334585, FBtr0334582, FBtr0334584, FBtr0334583, FBtr0334586, FBtr0089486, FBtr0089487, FBtr0089485
OG0000231	tetru03g09049-RA	FBtr0301459, FBtr0081525, FBtr0301457, FBtr0301463, FBtr0081527, FBtr0301464, FBtr0301460, FBtr0301461, FBtr0301458, FBtr0081524, FBtr0301462
OG0000232	tetru03g10505-RA	FBtr0308324, FBtr0089814, FBtr0333118, FBtr0308322, FBtr0308323, FBtr0333117, FBtr0333119, FBtr0333120, FBtr0308321, FBtr0089815, FBtr0330408
OG0000233	tetru03g10657-RA	FBtr0082196, FBtr0335048, FBtr0335049, FBtr0301386, FBtr0082200, FBtr0308123, FBtr0082197, FBtr0347105, FBtr0347104, FBtr0082198, FBtr0082199
OG0000234	tetru03g11041-RA	FBtr0100581, FBtr0100580, FBtr0089442, FBtr0100577, FBtr0100579, FBtr0100578, FBtr0308208, FBtr0332977, FBtr0332976, FBtr0308209, FBtr0089441
OG0000250	tetru01g00860-RA, tetru01g00502-RA	FBtr0300871, FBtr0290197, FBtr0300870, FBtr0079902, FBtr0300866, FBtr0079903, FBtr0300867, FBtr0300868, FBtr0300869
OG0000251	tetru03g10247-RA, tetru01g00595-RA, tetru03g10897-RA, tetru03g10902-RA, tetru03g10904-RA, tetru03g10905-RA, tetru03g10899-RA, tetru03g10898-RA, tetru03g10900-RA, tetru03g10901-RA	FBtr0070490
OG0000254	tetru01g01362-RA	FBtr0072808, FBtr0344837, FBtr0481673, FBtr0303107, FBtr0481672, FBtr0309252, FBtr0072806, FBtr0481699, FBtr0072807, FBtr0481700
OG0000256	tetru01g01768-RA	FBtr0074713, FBtr0339439, FBtr0074719, FBtr0074714, FBtr0074718, FBtr0307193, FBtr0074715, FBtr0307192, FBtr0074720, FBtr0307194
OG0000257	tetru02g06874-RA, tetru01g01974-RA	FBtr0089922, FBtr0089920, FBtr0303033, FBtr0303032, FBtr0089923, FBtr0303034, FBtr0089925, FBtr0089924, FBtr0089921
OG0000258	tetru01g02170-RA	FBtr0085707, FBtr0310072, FBtr0085706, FBtr0310071, FBtr0310070, FBtr0310069, FBtr0085704, FBtr0310068, FBtr0310424, FBtr0085705
OG0000259	tetru01g02652-RA	FBtr0112790, FBtr0330136, FBtr0345369, FBtr0075357, FBtr0330133, FBtr0330130, FBtr0330135, FBtr0330134, FBtr0330131, FBtr0330132
OG0000260	tetru01g02692-RA, tetru01g02694-RA, tetru01g02690-RA	FBtr0273346, FBtr0273345, FBtr0306641, FBtr0082291, FBtr0273347, FBtr0082292, FBtr0082294, FBtr0082295
OG0000261	tetru01g03209-RA	FBtr0112879, FBtr0346093, FBtr0310341, FBtr0074557, FBtr0446106, FBtr0112878, FBtr0074555, FBtr0479857, FBtr0310340, FBtr0308232
OG0000263	tetru01g04187-RA	FBtr0309280, FBtr0309277, FBtr0344242, FBtr0344238, FBtr0309276, FBtr0344239, FBtr0344241, FBtr0344240, FBtr0331857, FBtr0309278
OG0000266	tetru02g08489-RA, tetru02g05670-RA	FBtr0083766, FBtr0334565, FBtr0083765, FBtr0334564, FBtr0334562, FBtr0083764, FBtr0110919, FBtr0110918, FBtr0110917
OG0000267	tetru02g06849-RA, tetru02g05701-RA	FBtr0082809, FBtr0082813, FBtr0082810, FBtr0082808, FBtr0301488, FBtr0082815, FBtr0082814, FBtr0082812, FBtr0082811
OG0000268	tetru02g07135-RA, tetru02g05885-RA, tetru02g05894-RA, tetru02g05891-RA, tetru02g05892-RA, tetru02g05879-RA, tetru02g05884-RA, tetru02g05893-RA, tetru02g05895-RA, tetru02g05896-RA	FBtr0301626
OG0000269	tetru03g10222-RA, tetru02g05905-RA	FBtr0089446, FBtr0089450, FBtr0089445, FBtr0089447, FBtr0333161, FBtr0089448, FBtr0089449, FBtr0089451, FBtr0113417
OG0000270	tetru02g06177-RA	FBtr0301374, FBtr0301376, FBtr0301375, FBtr0302117, FBtr0302116, FBtr0071919, FBtr0302374, FBtr0330234, FBtr0330233, FBtr0301377
OG0000271	tetru02g06859-RA	FBtr0089119, FBtr0300799, FBtr0300798, FBtr0300796, FBtr0300797, FBtr0333671, FBtr0089116, FBtr0300800, FBtr0308087, FBtr0308086
OG0000272	tetru02g07120-RA	FBtr0345536, FBtr0086181, FBtr0086178, FBtr0086177, FBtr0086179, FBtr0086171, FBtr0086172, FBtr0086173, FBtr0086180, FBtr0336871
OG0000273	tetru02g07189-RA	FBtr0290011, FBtr0334568, FBtr0112623, FBtr0334569, FBtr0329897, FBtr0112624, FBtr0112622, FBtr0329898, FBtr0329899, FBtr0334567
OG0000274	tetru02g07276-RA	FBtr0299657, FBtr0300523, FBtr0300521, FBtr0346622, FBtr0299658, FBtr0299652, FBtr0300524, FBtr0300522, FBtr0339528, FBtr0299656
OG0000275	tetru02g07588-RA	FBtr0299795, FBtr0334968, FBtr0340087, FBtr0299791, FBtr0300526, FBtr0334967, FBtr0299792, FBtr0299793, FBtr0334969, FBtr0299794
OG0000276	tetru02g07885-RA	FBtr0080718, FBtr0080721, FBtr0080720, FBtr0080719, FBtr0473382, FBtr0473381, FBtr0084777, FBtr0113354, FBtr0084775, FBtr0084776
OG0000277	tetru03g09188-RA	FBtr0073185, FBtr0303097, FBtr0308638, FBtr0073188, FBtr0073187, FBtr0113430, FBtr0332987, FBtr0308637, FBtr0308639, FBtr0332986
OG0000278	tetru03g09388-RA	FBtr0114585, FBtr0071439, FBtr0343026, FBtr0343025, FBtr0343022, FBtr0343023, FBtr0112675, FBtr0343024, FBtr0114584, FBtr0343027
OG0000279	tetru03g09690-RA	FBtr0086687, FBtr0086686, FBtr0301148, FBtr0306636, FBtr0306637, FBtr0086690, FBtr0340359, FBtr0301149, FBtr0086684, FBtr0086689
OG0000280	tetru03g10079-RA	FBtr0302860, FBtr0302859, FBtr0302861, FBtr0336667, FBtr0307903, FBtr0302864, FBtr0302862, FBtr0307902, FBtr0307901, FBtr0302863
OG0000281	tetru03g10667-RA	FBtr0301823, FBtr0307277, FBtr0301825, FBtr0301821, FBtr0343578, FBtr0307278, FBtr0301824, FBtr0070579, FBtr0301822, FBtr0070578
OG0000313	tetru01g00046-RA	FBtr0077349, FBtr0309238, FBtr0309239, FBtr0339507, FBtr0077346, FBtr0077347, FBtr0077348, FBtr0339506, FBtr0392899
OG0000314	tetru01g00697-RA, tetru01g00053-RA, tetru01g00830-RA, tetru01g00571-RA, tetru01g00582-RA, tetru01g00587-RA, tetru01g00584-RA, tetru01g00588-RA	FBtr0331547, FBtr0076139
OG0000316	tetru03g11032-RA, tetru01g00137-RA, tetru03g10127-RA	FBtr0330104, FBtr0073058, FBtr0073055, FBtr0073054, FBtr0073057, FBtr0073056, FBtr0330103
OG0000317	tetru01g03332-RA, tetru01g03330-RA, tetru02g05351-RA, tetru02g05349-RA, tetru02g05350-RA, tetru01g00256-RA, tetru01g03329-RA, tetru01g03326-RA, tetru03g10059-RA	FBtr0072484
OG0000320	tetru03g09543-RA, tetru01g00605-RA	FBtr0078136, FBtr0343778, FBtr0113009, FBtr0078135, FBtr0343780, FBtr0078137, FBtr0343779, FBtr0300274
OG0000322	tetru01g00669-RA	FBtr0303758, FBtr0087431, FBtr0301334, FBtr0332856, FBtr0303756, FBtr0087430, FBtr0087429, FBtr0303757, FBtr0112929
OG0000323	tetru03g10437-RA, tetru02g08267-RA, tetru01g04192-RA, tetru02g07235-RA, tetru03g09313-RA, tetru01g00681-RA, tetru02g05627-RA, tetru01g01406-RA, tetru01g01734-RA	FBtr0077659
OG0000324	tetru01g00806-RA, tetru01g00805-RA, tetru01g00799-RA	FBtr0089259, FBtr0089261, FBtr0089260, FBtr0339766, FBtr0089262, FBtr0089263, FBtr0289960
OG0000325	tetru01g01075-RA, tetru01g02831-RA	FBtr0075028, FBtr0332735, FBtr0112890, FBtr0330194, FBtr0299586, FBtr0075029, FBtr0481734, FBtr0330195
OG0000326	tetru01g01181-RA	FBtr0334611, FBtr0334607, FBtr0084256, FBtr0334608, FBtr0334612, FBtr0345228, FBtr0301485, FBtr0334610, FBtr0334609
OG0000327	tetru02g07365-RA	FBtr0113134
OG0000327	tetru03g10181-RA, tetru03g09150-RA, tetru02g05956-RA, tetru02g05696-RA, tetru02g07104-RA, tetru01g01761-RA, tetru02g06449-RA	FBtr0303203
OG0000328	tetru03g10871-RA, tetru01g02043-RA	FBtr0300484, FBtr0300483, FBtr0086779, FBtr0086776, FBtr0345357, FBtr0086777, FBtr0086778, FBtr0305270
OG0000329	tetru01g02050-RA	FBtr0086920, FBtr0072297, FBtr0081139, FBtr0112385, FBtr0340210, FBtr0086339, FBtr0085943, FBtr0077800, FBtr0331451
OG0000330	tetru01g02132-RA	FBtr0083591, FBtr0083592, FBtr0290023, FBtr0330312, FBtr0337036, FBtr0337037, FBtr0330313, FBtr0083589, FBtr0083590
OG0000331	tetru01g02194-RA	FBtr0307880, FBtr0307877, FBtr0331338, FBtr0331337, FBtr0331336, FBtr0307878, FBtr0307879, FBtr0307876, FBtr0307881
OG0000332	tetru03g10371-RA, tetru03g10376-RA, tetru01g02264-RA, tetru01g04293-RA, tetru01g04300-RA	FBtr0330034, FBtr0330035, FBtr0113250, FBtr0330036, FBtr0083859
OG0000333	tetru01g02407-RA	FBtr0304066, FBtr0344942, FBtr0304067, FBtr0304064, FBtr0304062, FBtr0304068, FBtr0304065, FBtr0304061, FBtr0304069
OG0000334	tetru01g03742-RA, tetru01g03153-RA	FBtr0301363, FBtr0305082, FBtr0290112, FBtr0305081, FBtr0310448, FBtr0305080, FBtr0310450, FBtr0310449
OG0000335	tetru01g03193-RA, tetru01g03194-RA, tetru01g03197-RA	FBtr0078468, FBtr0346820, FBtr0304982, FBtr0332736, FBtr0078470, FBtr0304981, FBtr0333222
OG0000336	tetru01g03557-RA	FBtr0110772, FBtr0342796, FBtr0342795, FBtr0342797, FBtr0342800, FBtr0290289, FBtr0342798, FBtr0474157, FBtr0342799
OG0000337	tetru02g05639-RA, tetru02g05637-RA, tetru02g05638-RA, tetru02g05419-RA, tetru02g07382-RA, tetru03g11457-RA, tetru02g07543-RA, tetru01g03612-RA, tetru01g03684-RA	FBtr0342978
OG0000338	tetru01g03901-RA	FBtr0305154, FBtr0334886, FBtr0334888, FBtr0305155, FBtr0302183, FBtr0302184, FBtr0334887, FBtr0305153, FBtr0081572
OG0000339	tetru01g04232-RA	FBtr0071120, FBtr0071122, FBtr0071118, FBtr0071119, FBtr0333307, FBtr0301309, FBtr0071121, FBtr0333309, FBtr0333308
OG0000340	tetru01g04350-RA	FBtr0290079, FBtr0290078, FBtr0290077, FBtr0290081, FBtr0077513, FBtr0290082, FBtr0077512, FBtr0077511, FBtr0290080
OG0000341	tetru01g04401-RA	FBtr0302247, FBtr0302244, FBtr0302246, FBtr0302248, FBtr0113871, FBtr0113869, FBtr0302245, FBtr0302243, FBtr0113870
OG0000342	tetru01g04503-RA	FBtr0070126, FBtr0070129, FBtr0100530, FBtr0070123, FBtr0070127, FBtr0070124, FBtr0070125, FBtr0345314, FBtr0070128
OG0000343	tetru01g04521-RA	FBtr0300344, FBtr0332908, FBtr0344869, FBtr0332905, FBtr0300342, FBtr0332906, FBtr0332907, FBtr0332904, FBtr0300343
OG0000344	tetru01g04529-RA	FBtr0330669, FBtr0077795, FBtr0077793, FBtr0330668, FBtr0077796, FBtr0077798, FBtr0077797, FBtr0077794, FBtr0330670
OG0000345	tetru01g04607-RA	FBtr0333340, FBtr0333342, FBtr0333343, FBtr0333338, FBtr0333341, FBtr0333345, FBtr0333344, FBtr0333339, FBtr0333337
OG0000346	tetru02g04979-RA, tetru02g06308-RA	FBtr0331673, FBtr0346571, FBtr0079464, FBtr0300183, FBtr0344860, FBtr0331674, FBtr0344861, FBtr0114550
OG0000347	tetru02g05065-RA	FBtr0112657, FBtr0308615, FBtr0100246, FBtr0100245, FBtr0334301, FBtr0089161, FBtr0089162, FBtr0089159, FBtr0309803
OG0000348	tetru02g05071-RA	FBtr0077633, FBtr0077634, FBtr0290041, FBtr0077632, FBtr0452101, FBtr0290038, FBtr0332458, FBtr0290040, FBtr0290039
OG0000349	tetru02g05225-RA	FBtr0301972, FBtr0331222, FBtr0290295, FBtr0331217, FBtr0331219, FBtr0331218, FBtr0331216, FBtr0331220, FBtr0331221
OG0000350	tetru02g05567-RA	FBtr0078361, FBtr0078364, FBtr0078359, FBtr0301198, FBtr0301197, FBtr0078362, FBtr0078365, FBtr0078363, FBtr0078366
OG0000351	tetru02g05619-RA	FBtr0072467, FBtr0072466, FBtr0072465, FBtr0072468, FBtr0333218, FBtr0072464, FBtr0072469, FBtr0072471, FBtr0072470
OG0000352	tetru02g05622-RA	FBtr0084000, FBtr0083999, FBtr0083998, FBtr0309202, FBtr0344317, FBtr0344316, FBtr0309204, FBtr0309203, FBtr0309205
OG0000353	tetru02g05839-RA	FBtr0481740, FBtr0481739, FBtr0300462, FBtr0331858, FBtr0344979, FBtr0076538, FBtr0076540, FBtr0076541, FBtr0076539
OG0000354	tetru02g06063-RA	FBtr0305697, FBtr0333048, FBtr0076616, FBtr0076618, FBtr0305699, FBtr0333049, FBtr0305698, FBtr0305696, FBtr0076619
OG0000355	tetru02g06187-RA	FBtr0075451, FBtr0075450, FBtr0114589, FBtr0333290, FBtr0333291, FBtr0301911, FBtr0075449, FBtr0075448, FBtr0345951
OG0000356	tetru02g06889-RA	FBtr0301300, FBtr0074267, FBtr0074262, FBtr0074266, FBtr0301301, FBtr0074264, FBtr0074263, FBtr0074261, FBtr0074265
OG0000357	tetru02g07360-RA	FBtr0345295, FBtr0100415, FBtr0100413, FBtr0100414, FBtr0100420, FBtr0100416, FBtr0100419, FBtr0070956, FBtr0070957
OG0000358	tetru02g07406-RA	FBtr0081715, FBtr0081714, FBtr0334544, FBtr0334539, FBtr0081716, FBtr0334543, FBtr0334541, FBtr0334542, FBtr0334540
OG0000359	tetru02g07607-RA	FBtr0077470, FBtr0334787, FBtr0333142, FBtr0073179, FBtr0073178, FBtr0073177, FBtr0070933, FBtr0345892, FBtr0333520
OG0000360	tetru02g07680-RA	FBtr0343192, FBtr0343191, FBtr0071959, FBtr0071960, FBtr0071958, FBtr0343188, FBtr0343189, FBtr0071961, FBtr0343190
OG0000361	tetru02g07798-RA	FBtr0299832, FBtr0310097, FBtr0301443, FBtr0310096, FBtr0301444, FBtr0310095, FBtr0310094, FBtr0310093, FBtr0299833
OG0000363	tetru03g08765-RA	FBtr0330722, FBtr0330726, FBtr0330724, FBtr0330721, FBtr0330728, FBtr0330727, FBtr0330725, FBtr0330723, FBtr0332201
OG0000364	tetru03g08845-RA	FBtr0305897, FBtr0071706, FBtr0474169, FBtr0342892, FBtr0273206, FBtr0342894, FBtr0342893, FBtr0071707, FBtr0342895
OG0000365	tetru03g09427-RA	FBtr0334137, FBtr0334135, FBtr0334142, FBtr0334138, FBtr0334136, FBtr0334140, FBtr0344148, FBtr0334139, FBtr0334141
OG0000366	tetru03g09670-RA	FBtr0332637, FBtr0332642, FBtr0332636, FBtr0332641, FBtr0332638, FBtr0332640, FBtr0332635, FBtr0075959, FBtr0332639
OG0000367	tetru03g09897-RA	FBtr0334289, FBtr0334288, FBtr0334287, FBtr0334286, FBtr0334292, FBtr0334285, FBtr0334291, FBtr0334290, FBtr0334293
OG0000368	tetru03g10743-RA	FBtr0087192, FBtr0303158, FBtr0072633, FBtr0072631, FBtr0072637, FBtr0072634, FBtr0072628, FBtr0336738, FBtr0072630
OG0000369	tetru03g11427-RA	FBtr0344763, FBtr0306588, FBtr0306587, FBtr0332170, FBtr0085632, FBtr0085635, FBtr0085631, FBtr0085633, FBtr0085634
OG0000401	tetru01g01738-RA, tetru01g00665-RA, tetru03g11555-RA, tetru01g00097-RA, tetru03g10877-RA	FBtr0344274, FBtr0078766, FBtr0344272, FBtr0344273
OG0000402	tetru01g00108-RA	FBtr0305084, FBtr0305086, FBtr0333625, FBtr0333626, FBtr0075318, FBtr0305085, FBtr0330189, FBtr0330190
OG0000403	tetru01g04452-RA, tetru02g07594-RA, tetru02g07943-RA, tetru01g00155-RA, tetru02g05677-RA, tetru02g05736-RA	FBtr0074654, FBtr0346018, FBtr0310441
OG0000404	tetru01g00246-RA	FBtr0075417, FBtr0075418, FBtr0075419, FBtr0308819, FBtr0075422, FBtr0331172, FBtr0075421, FBtr0075420
OG0000405	tetru01g00347-RA	FBtr0087343, FBtr0087344, FBtr0087346, FBtr0087345, FBtr0302330, FBtr0087347, FBtr0087348, FBtr0306648
OG0000408	tetru01g01126-RA	FBtr0076970, FBtr0076972, FBtr0076973, FBtr0076971, FBtr0344294, FBtr0307510, FBtr0307511, FBtr0076974
OG0000411	tetru01g01370-RA	FBtr0307024, FBtr0339343, FBtr0339342, FBtr0307023, FBtr0339335, FBtr0088706, FBtr0305318, FBtr0305319
OG0000412	tetru01g01394-RA	FBtr0087195, FBtr0087194, FBtr0087193, FBtr0087196, FBtr0306652, FBtr0332855, FBtr0306653, FBtr0113084
OG0000413	tetru01g01442-RA	FBtr0308336, FBtr0308334, FBtr0113743, FBtr0301801, FBtr0308333, FBtr0113744, FBtr0308335, FBtr0113742
OG0000415	tetru01g01633-RA, tetru01g03371-RA, tetru03g09068-RA, tetru01g02186-RA	FBtr0302206, FBtr0306249, FBtr0306250, FBtr0087108, FBtr0302205
OG0000416	tetru02g07100-RA, tetru02g07097-RA, tetru01g01715-RA	FBtr0330729, FBtr0330732, FBtr0330730, FBtr0330731, FBtr0330733, FBtr0330734
OG0000417	tetru01g03327-RA, tetru01g01832-RA, tetru01g03162-RA, tetru01g03164-RA	FBtr0078369, FBtr0333454, FBtr0073256, FBtr0113137, FBtr0113136
OG0000418	tetru01g02097-RA	FBtr0301299, FBtr0333331, FBtr0301298, FBtr0308576, FBtr0333333, FBtr0333334, FBtr0073798, FBtr0333332
OG0000419	tetru02g07628-RA, tetru01g02203-RA	FBtr0072645, FBtr0072644, FBtr0072648, FBtr0072649, FBtr0072647, FBtr0481695, FBtr0072646
OG0000421	tetru01g02628-RA	FBtr0078575, FBtr0078571, FBtr0299907, FBtr0112858, FBtr0332054, FBtr0078574, FBtr0299906, FBtr0078573
OG0000422	tetru01g02737-RA, tetru02g07670-RA, tetru03g10204-RA, tetru02g04926-RA, tetru01g04358-RA	FBtr0084838, FBtr0084837, FBtr0344718, FBtr0344719
OG0000425	tetru01g02957-RA	FBtr0304036, FBtr0304037, FBtr0304034, FBtr0075771, FBtr0333051, FBtr0075773, FBtr0075772, FBtr0304035
OG0000426	tetru01g03036-RA	FBtr0083017, FBtr0083016, FBtr0336878, FBtr0336877, FBtr0073576, FBtr0073578, FBtr0073575, FBtr0073577
OG0000427	tetru01g03172-RA	FBtr0079347, FBtr0307030, FBtr0301404, FBtr0079346, FBtr0079348, FBtr0301403, FBtr0307031, FBtr0307032
OG0000428	tetru01g03395-RA	FBtr0081994, FBtr0305197, FBtr0333668, FBtr0081993, FBtr0081992, FBtr0081991, FBtr0333667, FBtr0081990
OG0000429	tetru01g03629-RA, tetru01g03444-RA	FBtr0310675, FBtr0088993, FBtr0300477, FBtr0300478, FBtr0300479, FBtr0310674, FBtr0300480
OG0000430	tetru01g03471-RA	FBtr0332653, FBtr0300786, FBtr0300784, FBtr0301967, FBtr0332652, FBtr0300785, FBtr0300783, FBtr0332654
OG0000431	tetru03g09857-RA, tetru02g04879-RA, tetru02g08572-RA, tetru01g03519-RA	FBtr0304741, FBtr0331233, FBtr0331232, FBtr0078087, FBtr0078088
OG0000432	tetru01g03520-RA	FBtr0306523, FBtr0306520, FBtr0332993, FBtr0074800, FBtr0074801, FBtr0306522, FBtr0100839, FBtr0306521
OG0000433	tetru01g03588-RA	FBtr0086040, FBtr0307531, FBtr0307530, FBtr0307532, FBtr0300503, FBtr0300502, FBtr0086039, FBtr0086041
OG0000434	tetru01g03628-RA	FBtr0299534, FBtr0307540, FBtr0307542, FBtr0310307, FBtr0340310, FBtr0310306, FBtr0307541, FBtr0299535
OG0000435	tetru01g04003-RA	FBtr0309225, FBtr0309226, FBtr0309229, FBtr0113416, FBtr0078163, FBtr0309227, FBtr0078164, FBtr0309228
OG0000436	tetru01g04477-RA, tetru01g04478-RA, tetru02g06945-RA, tetru01g04476-RA, tetru02g06946-RA, tetru02g05078-RA	FBtr0346640, FBtr0077130, FBtr0300207
OG0000437	tetru01g04518-RA	FBtr0100508, FBtr0100504, FBtr0304989, FBtr0073321, FBtr0100507, FBtr0302594, FBtr0100505, FBtr0304990
OG0000438	tetru02g04771-RA	FBtr0304594, FBtr0343539, FBtr0302180, FBtr0309829, FBtr0304595, FBtr0302181, FBtr0343538, FBtr0302179
OG0000439	tetru02g05052-RA	FBtr0310475, FBtr0339500, FBtr0100650, FBtr0077353, FBtr0100652, FBtr0100651, FBtr0339501, FBtr0077352
OG0000440	tetru02g05929-RA	FBtr0343519, FBtr0074214, FBtr0074212, FBtr0308619, FBtr0074211, FBtr0308618, FBtr0343520, FBtr0308617
OG0000441	tetru02g06109-RA	FBtr0301057, FBtr0334103, FBtr0301056, FBtr0339925, FBtr0334102, FBtr0304661, FBtr0301052, FBtr0301053
OG0000442	tetru02g06201-RA	FBtr0333288, FBtr0308859, FBtr0077172, FBtr0077173, FBtr0077174, FBtr0301599, FBtr0333287, FBtr0333289
OG0000443	tetru02g06223-RA	FBtr0307341, FBtr0084989, FBtr0073800, FBtr0310431, FBtr0345371, FBtr0087792, FBtr0339104, FBtr0339105
OG0000444	tetru02g06312-RA	FBtr0343140, FBtr0343136, FBtr0345209, FBtr0343135, FBtr0343141, FBtr0343139, FBtr0343137, FBtr0343138
OG0000445	tetru02g06814-RA	FBtr0332336, FBtr0330652, FBtr0306341, FBtr0330653, FBtr0078122, FBtr0078121, FBtr0078123, FBtr0332337
OG0000446	tetru02g07078-RA	FBtr0087584, FBtr0310671, FBtr0310669, FBtr0339966, FBtr0087583, FBtr0087582, FBtr0310668, FBtr0310670
OG0000447	tetru02g07085-RA, tetru03g08912-RA	FBtr0074846, FBtr0306541, FBtr0331680, FBtr0078101, FBtr0302164, FBtr0301733, FBtr0306540
OG0000448	tetru02g07321-RA	FBtr0335033, FBtr0335030, FBtr0335031, FBtr0335028, FBtr0335032, FBtr0335029, FBtr0300769, FBtr0310613
OG0000449	tetru02g08019-RA	FBtr0300357, FBtr0110841, FBtr0473606, FBtr0079470, FBtr0335485, FBtr0079624, FBtr0339567, FBtr0081450
OG0000450	tetru02g08155-RA	FBtr0339828, FBtr0300032, FBtr0300033, FBtr0339827, FBtr0308847, FBtr0300035, FBtr0300034, FBtr0339829
OG0000451	tetru02g08172-RA	FBtr0302149, FBtr0306651, FBtr0087294, FBtr0087295, FBtr0087293, FBtr0306649, FBtr0306650, FBtr0087292
OG0000452	tetru03g09101-RA	FBtr0302151, FBtr0087870, FBtr0087868, FBtr0339740, FBtr0339741, FBtr0087867, FBtr0339742, FBtr0087869
OG0000453	tetru03g09780-RA	FBtr0330597, FBtr0342802, FBtr0310336, FBtr0310337, FBtr0310339, FBtr0342803, FBtr0310335, FBtr0310338
OG0000454	tetru03g10047-RA	FBtr0077811, FBtr0333007, FBtr0113012, FBtr0110882, FBtr0113011, FBtr0309828, FBtr0110883, FBtr0333006
OG0000455	tetru03g10394-RA	FBtr0111248, FBtr0111244, FBtr0306549, FBtr0306550, FBtr0111245, FBtr0111247, FBtr0111246, FBtr0111249
OG0000456	tetru03g10561-RA	FBtr0302113, FBtr0308204, FBtr0306329, FBtr0306326, FBtr0306328, FBtr0074850, FBtr0074851, FBtr0306327
OG0000457	tetru03g10643-RA	FBtr0113141, FBtr0073297, FBtr0113140, FBtr0073296, FBtr0073294, FBtr0073295, FBtr0308034, FBtr0308033
OG0000458	tetru03g10889-RA	FBtr0332922, FBtr0345481, FBtr0345483, FBtr0302922, FBtr0345482, FBtr0332923, FBtr0302923, FBtr0332924
OG0000459	tetru03g11271-RA	FBtr0079326, FBtr0331189, FBtr0331190, FBtr0331188, FBtr0331192, FBtr0331187, FBtr0113410, FBtr0331191
OG0000498	tetru01g00042-RA	FBtr0309999, FBtr0082922, FBtr0082921, FBtr0344157, FBtr0309997, FBtr0309998, FBtr0082923
OG0000499	tetru01g00140-RA	FBtr0070081, FBtr0344738, FBtr0070087, FBtr0344739, FBtr0070084, FBtr0290016, FBtr0290017
OG0000500	tetru03g09975-RA, tetru01g00247-RA, tetru01g00550-RA, tetru01g00141-RA	FBtr0332845, FBtr0332846, FBtr0077246, FBtr0077247
OG0000501	tetru01g03337-RA, tetru01g02309-RA, tetru02g05259-RA, tetru01g03457-RA, tetru01g02968-RA, tetru01g00238-RA, tetru01g01045-RA	FBtr0088022
OG0000503	tetru01g00302-RA, tetru01g04516-RA	FBtr0085645, FBtr0331357, FBtr0085646, FBtr0085647, FBtr0085648, FBtr0085649
OG0000504	tetru01g00344-RA	FBtr0072932, FBtr0072935, FBtr0072933, FBtr0072936, FBtr0290340, FBtr0072931, FBtr0072934
OG0000507	tetru01g00541-RA	FBtr0073748, FBtr0330397, FBtr0340303, FBtr0330396, FBtr0479993, FBtr0479992, FBtr0073747
OG0000509	tetru03g11018-RA, tetru03g09037-RA, tetru03g09036-RA, tetru03g11517-RA, tetru01g00629-RA, tetru03g09035-RA	FBtr0081390, FBtr0336824
OG0000510	tetru01g00635-RA	FBtr0089042, FBtr0089043, FBtr0089044, FBtr0329856, FBtr0329859, FBtr0329857, FBtr0329858
OG0000512	tetru01g00726-RA	FBtr0301906, FBtr0079034, FBtr0301905, FBtr0079033, FBtr0333539, FBtr0301907, FBtr0079035
OG0000513	tetru01g00730-RA	FBtr0073808, FBtr0112980, FBtr0301449, FBtr0345127, FBtr0301450, FBtr0301451, FBtr0340396
OG0000514	tetru01g00926-RA, tetru02g07468-RA	FBtr0087633, FBtr0087636, FBtr0087634, FBtr0339950, FBtr0339951, FBtr0087635
OG0000515	tetru01g00946-RA	FBtr0300877, FBtr0302303, FBtr0302304, FBtr0073273, FBtr0073272, FBtr0310630, FBtr0073271
OG0000517	tetru01g01112-RA	FBtr0110795, FBtr0110796, FBtr0084674, FBtr0084675, FBtr0345204, FBtr0084672, FBtr0084673
OG0000518	tetru01g01169-RA	FBtr0076061, FBtr0301307, FBtr0301308, FBtr0074775, FBtr0074777, FBtr0343590, FBtr0074776
OG0000519	tetru03g08980-RA, tetru02g08017-RA, tetru01g01213-RA, tetru01g01261-RA	FBtr0114603, FBtr0089948, FBtr0329952, FBtr0345720
OG0000520	tetru01g01713-RA, tetru01g01224-RA, tetru01g04584-RA, tetru03g10278-RA	FBtr0479835, FBtr0077921, FBtr0077941, FBtr0329985
OG0000521	tetru01g01339-RA	FBtr0303895, FBtr0079795, FBtr0309247, FBtr0330019, FBtr0079796, FBtr0079797, FBtr0336620
OG0000522	tetru01g01352-RA	FBtr0085699, FBtr0339513, FBtr0074281, FBtr0343632, FBtr0074279, FBtr0074280, FBtr0343633
OG0000523	tetru01g01573-RA, tetru03g10752-RA, tetru01g04385-RA, tetru02g04949-RA	FBtr0331195, FBtr0080156, FBtr0331196, FBtr0080157
OG0000524	tetru01g01647-RA	FBtr0302109, FBtr0301513, FBtr0339985, FBtr0302560, FBtr0345528, FBtr0339986, FBtr0302294
OG0000526	tetru01g02039-RA	FBtr0330174, FBtr0330173, FBtr0330175, FBtr0331775, FBtr0078540, FBtr0078539, FBtr0113186
OG0000527	tetru01g02045-RA	FBtr0301517, FBtr0301520, FBtr0301518, FBtr0301519, FBtr0301608, FBtr0333586, FBtr0333587
OG0000528	tetru01g02168-RA	FBtr0306104, FBtr0085475, FBtr0310267, FBtr0330296, FBtr0333821, FBtr0085474, FBtr0333820
OG0000529	tetru01g02192-RA	FBtr0110960, FBtr0330218, FBtr0079771, FBtr0303888, FBtr0330219, FBtr0301039, FBtr0301040
OG0000530	tetru01g02247-RA	FBtr0340307, FBtr0340305, FBtr0340306, FBtr0074198, FBtr0345133, FBtr0074197, FBtr0074194
OG0000532	tetru01g02429-RA	FBtr0321308, FBtr0321304, FBtr0321305, FBtr0321307, FBtr0330223, FBtr0321306, FBtr0321309
OG0000533	tetru02g04940-RA, tetru01g02604-RA	FBtr0113030, FBtr0479942, FBtr0304057, FBtr0079860, FBtr0304056, FBtr0079861
OG0000534	tetru01g02677-RA	FBtr0307898, FBtr0307900, FBtr0300375, FBtr0307899, FBtr0073678, FBtr0340406, FBtr0340407
OG0000535	tetru01g02823-RA	FBtr0301550, FBtr0329997, FBtr0301547, FBtr0301551, FBtr0301548, FBtr0086766, FBtr0301549
OG0000536	tetru01g02829-RA	FBtr0332218, FBtr0077726, FBtr0077727, FBtr0332220, FBtr0332219, FBtr0077728, FBtr0345331
OG0000537	tetru01g02924-RA	FBtr0074184, FBtr0113439, FBtr0074188, FBtr0074186, FBtr0074185, FBtr0074187, FBtr0074189
OG0000538	tetru01g03064-RA	FBtr0074312, FBtr0345129, FBtr0074311, FBtr0074313, FBtr0340149, FBtr0084519, FBtr0332444
OG0000539	tetru01g03102-RA	FBtr0074885, FBtr0332146, FBtr0074886, FBtr0074887, FBtr0074889, FBtr0111108, FBtr0332147
OG0000540	tetru01g03325-RA	FBtr0339488, FBtr0331390, FBtr0088142, FBtr0088141, FBtr0331389, FBtr0331387, FBtr0331388
OG0000541	tetru01g03347-RA	FBtr0334545, FBtr0303013, FBtr0345076, FBtr0303015, FBtr0303014, FBtr0345075, FBtr0303017
OG0000542	tetru01g03434-RA	FBtr0070177, FBtr0070178, FBtr0302884, FBtr0070176, FBtr0305651, FBtr0336687, FBtr0305652
OG0000543	tetru02g07487-RA, tetru01g03529-RA	FBtr0074299, FBtr0073634, FBtr0334873, FBtr0085437, FBtr0110909, FBtr0085438
OG0000544	tetru01g03637-RA	FBtr0079913, FBtr0079915, FBtr0079914, FBtr0079912, FBtr0331284, FBtr0079916, FBtr0303898
OG0000545	tetru01g03706-RA	FBtr0086683, FBtr0086679, FBtr0340329, FBtr0086680, FBtr0086682, FBtr0086681, FBtr0345226
OG0000546	tetru01g03855-RA	FBtr0344668, FBtr0344648, FBtr0344650, FBtr0344649, FBtr0344652, FBtr0344647, FBtr0344651
OG0000547	tetru01g03872-RA	FBtr0089289, FBtr0089290, FBtr0329933, FBtr0100448, FBtr0089288, FBtr0100447, FBtr0336949
OG0000548	tetru02g07989-RA, tetru03g11294-RA, tetru01g04035-RA, tetru03g09166-RA, tetru02g05700-RA	FBtr0083634, FBtr0083636, FBtr0305956
OG0000549	tetru01g04052-RA	FBtr0333096, FBtr0306000, FBtr0306001, FBtr0079536, FBtr0079539, FBtr0079537, FBtr0079538
OG0000550	tetru01g04176-RA	FBtr0331288, FBtr0077966, FBtr0344790, FBtr0335394, FBtr0335395, FBtr0308698, FBtr0077968
OG0000551	tetru01g04214-RA	FBtr0332699, FBtr0302716, FBtr0332698, FBtr0302715, FBtr0302713, FBtr0302714, FBtr0302712
OG0000552	tetru01g04222-RA, tetru02g08197-RA, tetru03g08950-RA, tetru03g10227-RA, tetru03g10259-RA, tetru03g10197-RA	FBtr0087820, FBtr0072321
OG0000553	tetru01g04279-RA	FBtr0330325, FBtr0088435, FBtr0300719, FBtr0088436, FBtr0339418, FBtr0339420, FBtr0339419
OG0000554	tetru01g04334-RA, tetru01g04335-RA, tetru03g10140-RA, tetru01g04336-RA	FBtr0333521, FBtr0302722, FBtr0302723, FBtr0071402
OG0000555	tetru02g06847-RA, tetru01g04394-RA	FBtr0305063, FBtr0302731, FBtr0302732, FBtr0302733, FBtr0302734, FBtr0302735
OG0000556	tetru01g04423-RA	FBtr0087353, FBtr0299772, FBtr0299771, FBtr0345263, FBtr0305057, FBtr0299768, FBtr0305058
OG0000557	tetru01g04555-RA	FBtr0330678, FBtr0081484, FBtr0346464, FBtr0081483, FBtr0114602, FBtr0330679, FBtr0330680
OG0000558	tetru02g04729-RA	FBtr0309846, FBtr0309850, FBtr0309851, FBtr0309847, FBtr0309848, FBtr0309849, FBtr0309852
OG0000559	tetru02g04756-RA	FBtr0081784, FBtr0335225, FBtr0335227, FBtr0308075, FBtr0335228, FBtr0335226, FBtr0308076
OG0000560	tetru02g04845-RA	FBtr0302279, FBtr0302278, FBtr0333879, FBtr0302280, FBtr0302277, FBtr0302282, FBtr0302281
OG0000561	tetru02g04846-RA	FBtr0332092, FBtr0332093, FBtr0075568, FBtr0303510, FBtr0075567, FBtr0075569, FBtr0290065
OG0000562	tetru02g08373-RA, tetru02g05056-RA	FBtr0088935, FBtr0330328, FBtr0306239, FBtr0088936, FBtr0088937, FBtr0330327
OG0000563	tetru02g05096-RA, tetru03g08968-RA	FBtr0073773, FBtr0073770, FBtr0073774, FBtr0073772, FBtr0073771, FBtr0339837
OG0000564	tetru02g05243-RA, tetru03g09588-RA, tetru02g05239-RA, tetru02g05244-RA, tetru02g05240-RA	FBtr0071328, FBtr0302964, FBtr0071327
OG0000565	tetru02g05261-RA	FBtr0329932, FBtr0329931, FBtr0303879, FBtr0079691, FBtr0329930, FBtr0303877, FBtr0303878
OG0000566	tetru02g05277-RA	FBtr0074771, FBtr0336691, FBtr0074774, FBtr0304000, FBtr0074773, FBtr0303999, FBtr0074772
OG0000567	tetru02g05414-RA	FBtr0339131, FBtr0085902, FBtr0085901, FBtr0339132, FBtr0110959, FBtr0307497, FBtr0301000
OG0000568	tetru02g07635-RA, tetru02g07637-RA, tetru02g05630-RA, tetru03g10155-RA, tetru02g07561-RA, tetru03g11122-RA	FBtr0078891, FBtr0333922
OG0000569	tetru02g07258-RA, tetru02g06001-RA	FBtr0079232, FBtr0307069, FBtr0079231, FBtr0345336, FBtr0307070, FBtr0307071
OG0000570	tetru02g06025-RA	FBtr0084402, FBtr0305573, FBtr0084403, FBtr0305571, FBtr0337052, FBtr0305572, FBtr0347570
OG0000571	tetru02g06037-RA	FBtr0071345, FBtr0071346, FBtr0079010, FBtr0340343, FBtr0071347, FBtr0333536, FBtr0333537
OG0000572	tetru02g06054-RA	FBtr0089902, FBtr0089901, FBtr0089905, FBtr0301521, FBtr0089900, FBtr0089904, FBtr0300562
OG0000573	tetru02g06266-RA	FBtr0084087
OG0000573	tetru02g06264-RA, tetru02g06265-RA	FBtr0113750, FBtr0339923, FBtr0113752, FBtr0113751
OG0000574	tetru02g06644-RA	FBtr0339445, FBtr0074180, FBtr0074182, FBtr0074181, FBtr0074179, FBtr0112797, FBtr0112798
OG0000575	tetru02g06802-RA	FBtr0331304, FBtr0112753, FBtr0343029, FBtr0112754, FBtr0343028, FBtr0308591, FBtr0112755
OG0000576	tetru02g06928-RA	FBtr0081170, FBtr0309834, FBtr0329940, FBtr0309835, FBtr0081169, FBtr0309833, FBtr0309832
OG0000577	tetru02g06958-RA	FBtr0076460, FBtr0344237, FBtr0113322, FBtr0344236, FBtr0076459, FBtr0113324, FBtr0113323
OG0000578	tetru02g07049-RA	FBtr0089934, FBtr0089932, FBtr0089933, FBtr0346636, FBtr0346635, FBtr0089931, FBtr0339369
OG0000579	tetru02g07158-RA	FBtr0306207, FBtr0333593, FBtr0302646, FBtr0333591, FBtr0333594, FBtr0306206, FBtr0333592
OG0000580	tetru02g07165-RA	FBtr0300751, FBtr0071216, FBtr0300750, FBtr0071217, FBtr0071214, FBtr0071215, FBtr0479738
OG0000581	tetru02g07427-RA	FBtr0347418, FBtr0290107, FBtr0344290, FBtr0083637, FBtr0083638, FBtr0290210, FBtr0290209
OG0000582	tetru02g07428-RA	FBtr0337000, FBtr0088922, FBtr0088923, FBtr0336999, FBtr0088921, FBtr0088920, FBtr0336998
OG0000583	tetru02g07435-RA	FBtr0071150, FBtr0072477, FBtr0305545, FBtr0072478, FBtr0305546, FBtr0072479, FBtr0305544
OG0000584	tetru02g07478-RA	FBtr0330380, FBtr0308562, FBtr0112889, FBtr0308563, FBtr0335206, FBtr0112888, FBtr0308564
OG0000585	tetru02g07714-RA	FBtr0301563, FBtr0089328, FBtr0100342, FBtr0100345, FBtr0100346, FBtr0089327, FBtr0100344
OG0000586	tetru02g07747-RA	FBtr0088621, FBtr0088620, FBtr0305317, FBtr0088583, FBtr0088622, FBtr0114598, FBtr0290201
OG0000587	tetru03g11551-RA, tetru02g07985-RA	FBtr0273210, FBtr0273208, FBtr0086073, FBtr0345012, FBtr0273209, FBtr0273211
OG0000588	tetru02g08109-RA	FBtr0082049, FBtr0339177, FBtr0082050, FBtr0339176, FBtr0084973, FBtr0302369, FBtr0084972
OG0000589	tetru02g08184-RA	FBtr0079311, FBtr0079314, FBtr0079313, FBtr0114488, FBtr0079312, FBtr0114489, FBtr0336751
OG0000590	tetru02g08369-RA	FBtr0301181, FBtr0089682, FBtr0089680, FBtr0306388, FBtr0306390, FBtr0306389, FBtr0301180
OG0000591	tetru02g08491-RA	FBtr0345064, FBtr0345065, FBtr0304871, FBtr0089112, FBtr0089113, FBtr0089114, FBtr0308256
OG0000592	tetru02g08551-RA	FBtr0307214, FBtr0339538, FBtr0290254, FBtr0071716, FBtr0071853, FBtr0345496, FBtr0071861
OG0000593	tetru02g08566-RA	FBtr0343636, FBtr0333873, FBtr0301785, FBtr0301784, FBtr0301783, FBtr0333002, FBtr0088702
OG0000594	tetru03g08804-RA	FBtr0302567, FBtr0342939, FBtr0079085, FBtr0310624, FBtr0079084, FBtr0310625, FBtr0302568
OG0000595	tetru03g08832-RA	FBtr0302168, FBtr0302172, FBtr0302169, FBtr0301670, FBtr0302171, FBtr0345299, FBtr0302170
OG0000596	tetru03g08861-RA	FBtr0339371, FBtr0306381, FBtr0306382, FBtr0302498, FBtr0302497, FBtr0339372, FBtr0088626
OG0000597	tetru03g09170-RA	FBtr0300941, FBtr0332479, FBtr0077411, FBtr0077409, FBtr0332477, FBtr0077410, FBtr0332478
OG0000598	tetru03g09180-RA	FBtr0074147, FBtr0074150, FBtr0074148, FBtr0074144, FBtr0074145, FBtr0074146, FBtr0074149
OG0000599	tetru03g09264-RA	FBtr0113041, FBtr0329944, FBtr0308802, FBtr0308803, FBtr0329945, FBtr0343767, FBtr0080893
OG0000600	tetru03g09411-RA, tetru03g09793-RA	FBtr0076774, FBtr0076772, FBtr0306647, FBtr0076773, FBtr0112817, FBtr0076771
OG0000601	tetru03g09440-RA	FBtr0333901, FBtr0304122, FBtr0304121, FBtr0333902, FBtr0330147, FBtr0330146, FBtr0304120
OG0000602	tetru03g09572-RA	FBtr0330416, FBtr0330417, FBtr0330418, FBtr0330419, FBtr0333021, FBtr0330420, FBtr0330414
OG0000603	tetru03g09666-RA	FBtr0100176, FBtr0086583, FBtr0086582, FBtr0086584, FBtr0114623, FBtr0100174, FBtr0340450
OG0000604	tetru03g09845-RA	FBtr0083055, FBtr0337053, FBtr0083058, FBtr0083059, FBtr0083056, FBtr0083060, FBtr0083057
OG0000605	tetru03g09853-RA	FBtr0339681, FBtr0310494, FBtr0473379, FBtr0310495, FBtr0310493, FBtr0310492, FBtr0310491
OG0000606	tetru03g09986-RA	FBtr0339686, FBtr0074082, FBtr0339687, FBtr0340304, FBtr0339689, FBtr0339688, FBtr0339690
OG0000607	tetru03g10060-RA	FBtr0074366, FBtr0074365, FBtr0074370, FBtr0074369, FBtr0074367, FBtr0074368, FBtr0074371
OG0000608	tetru03g10395-RA	FBtr0070666, FBtr0070667, FBtr0343524, FBtr0070665, FBtr0343523, FBtr0336884, FBtr0336882
OG0000609	tetru03g10496-RA	FBtr0070035, FBtr0076480, FBtr0331584, FBtr0076482, FBtr0076483, FBtr0076481, FBtr0076484
OG0000610	tetru03g10648-RA	FBtr0333210, FBtr0073153, FBtr0112844, FBtr0073152, FBtr0333208, FBtr0112845, FBtr0333209
OG0000611	tetru03g10761-RA	FBtr0070044, FBtr0345138, FBtr0070042, FBtr0345139, FBtr0344974, FBtr0111141, FBtr0070043
OG0000612	tetru03g10864-RA	FBtr0077101, FBtr0077103, FBtr0077100, FBtr0307976, FBtr0307975, FBtr0330127, FBtr0330128
OG0000613	tetru03g11108-RA	FBtr0333662, FBtr0074482, FBtr0074481, FBtr0074483, FBtr0333659, FBtr0333660, FBtr0333661
OG0000614	tetru03g11446-RA	FBtr0310052, FBtr0089702, FBtr0346182, FBtr0310051, FBtr0075223, FBtr0299679, FBtr0299680
OG0000682	tetru01g04522-RA, tetru01g00025-RA, tetru03g08756-RA	FBtr0081364, FBtr0332971, FBtr0330662, FBtr0081365
OG0000684	tetru03g11302-RA, tetru01g02345-RA, tetru01g00113-RA	FBtr0332480, FBtr0336960, FBtr0289979, FBtr0336959
OG0000685	tetru01g00144-RA	FBtr0303654, FBtr0078389, FBtr0078392, FBtr0078390, FBtr0078391, FBtr0303653
OG0000686	tetru01g00160-RA	FBtr0340458, FBtr0086593, FBtr0100129, FBtr0086594, FBtr0340457, FBtr0340459
OG0000687	tetru01g00193-RA	FBtr0078173, FBtr0078174, FBtr0078178, FBtr0078176, FBtr0078177, FBtr0078175
OG0000692	tetru01g00514-RA, tetru01g00328-RA	FBtr0347409, FBtr0304843, FBtr0343224, FBtr0347408, FBtr0300012
OG0000694	tetru01g00498-RA	FBtr0304604, FBtr0304606, FBtr0304607, FBtr0304605, FBtr0304603, FBtr0304608
OG0000695	tetru01g00500-RA	FBtr0303876, FBtr0079801, FBtr0079800, FBtr0079802, FBtr0479805, FBtr0479804
OG0000697	tetru01g00545-RA	FBtr0089481, FBtr0344281, FBtr0344280, FBtr0089480, FBtr0089482, FBtr0344282
OG0000698	tetru01g00577-RA	FBtr0307076, FBtr0337096, FBtr0307077, FBtr0082910, FBtr0337097, FBtr0112896
OG0000699	tetru01g00591-RA	FBtr0302200, FBtr0340055, FBtr0340053, FBtr0340054, FBtr0112920, FBtr0112919
OG0000700	tetru01g00601-RA, tetru03g10432-RA	FBtr0076844, FBtr0076842, FBtr0076845, FBtr0076841, FBtr0076843
OG0000701	tetru01g00644-RA	FBtr0087148, FBtr0087146, FBtr0087149, FBtr0087147, FBtr0340059, FBtr0087145
OG0000702	tetru03g10607-RA, tetru01g02275-RA, tetru03g10604-RA, tetru01g00737-RA	FBtr0070948, FBtr0308653, FBtr0343375
OG0000704	tetru01g00831-RA	FBtr0330065, FBtr0330064, FBtr0330062, FBtr0330063, FBtr0330061, FBtr0076949
OG0000705	tetru01g00848-RA	FBtr0113444, FBtr0340105, FBtr0340104, FBtr0113445, FBtr0340106, FBtr0310304
OG0000706	tetru01g00886-RA	FBtr0340223, FBtr0305255, FBtr0329949, FBtr0305256, FBtr0329950, FBtr0080148
OG0000707	tetru01g00909-RA	FBtr0306233, FBtr0306231, FBtr0306232, FBtr0306230, FBtr0306229, FBtr0306228
OG0000708	tetru01g00947-RA, tetru01g00953-RA	FBtr0339502, FBtr0070877, FBtr0345294, FBtr0339503, FBtr0339504
OG0000709	tetru01g01005-RA	FBtr0340415, FBtr0340416, FBtr0074141, FBtr0074143, FBtr0074140, FBtr0074142
OG0000710	tetru01g01041-RA	FBtr0334943, FBtr0084562, FBtr0084563, FBtr0305043, FBtr0345261, FBtr0334942
OG0000712	tetru03g09183-RA, tetru01g01614-RA, tetru01g01242-RA	FBtr0479873, FBtr0331577, FBtr0479874, FBtr0331578
OG0000713	tetru01g01266-RA	FBtr0330142, FBtr0334633, FBtr0334635, FBtr0334632, FBtr0334634, FBtr0334636
OG0000714	tetru01g01275-RA	FBtr0088716, FBtr0479888, FBtr0479887, FBtr0339341, FBtr0088715, FBtr0301639
OG0000715	tetru02g06090-RA, tetru01g02602-RA, tetru03g10157-RA, tetru01g01364-RA, tetru03g09335-RA	FBtr0085609, FBtr0085610
OG0000716	tetru01g01369-RA	FBtr0086573, FBtr0086572, FBtr0114622, FBtr0340448, FBtr0340447, FBtr0340449
OG0000717	tetru02g05520-RA, tetru01g01481-RA, tetru02g05522-RA, tetru02g05523-RA, tetru02g05521-RA, tetru02g05524-RA	FBtr0113215
OG0000718	tetru01g01551-RA	FBtr0077089, FBtr0331809, FBtr0331808, FBtr0345593, FBtr0331807, FBtr0331806
OG0000719	tetru01g01601-RA	FBtr0085596, FBtr0085595, FBtr0085597, FBtr0079760, FBtr0085599, FBtr0085598
OG0000720	tetru01g01619-RA	FBtr0345458, FBtr0346729, FBtr0345460, FBtr0345457, FBtr0346728, FBtr0345459
OG0000721	tetru01g01625-RA	FBtr0333293, FBtr0075493, FBtr0310581, FBtr0333294, FBtr0310582, FBtr0075494
OG0000722	tetru01g01686-RA	FBtr0084566, FBtr0084569, FBtr0084568, FBtr0084571, FBtr0084567, FBtr0084570
OG0000724	tetru01g01827-RA	FBtr0452077, FBtr0452076, FBtr0085238, FBtr0085239, FBtr0085236, FBtr0085240
OG0000725	tetru01g01857-RA	FBtr0089429, FBtr0089434, FBtr0089437, FBtr0089433, FBtr0089432, FBtr0089430
OG0000726	tetru01g01905-RA	FBtr0306017, FBtr0333086, FBtr0081503, FBtr0301276, FBtr0081504, FBtr0333087
OG0000727	tetru01g01921-RA, tetru01g01917-RA	FBtr0339719, FBtr0301872, FBtr0082162, FBtr0301873, FBtr0082161
OG0000728	tetru03g09189-RA, tetru01g02007-RA, tetru03g11453-RA	FBtr0077771, FBtr0077772, FBtr0077773, FBtr0077775
OG0000729	tetru01g02022-RA	FBtr0344216, FBtr0112988, FBtr0112991, FBtr0112990, FBtr0112989, FBtr0343050
OG0000730	tetru01g02193-RA	FBtr0073475, FBtr0073476, FBtr0346270, FBtr0073478, FBtr0073477, FBtr0073479
OG0000732	tetru02g06622-RA, tetru01g02223-RA	FBtr0336627, FBtr0081160, FBtr0081158, FBtr0344846, FBtr0081159
OG0000733	tetru01g02389-RA	FBtr0306345, FBtr0088368, FBtr0330609, FBtr0112799, FBtr0452140, FBtr0088366
OG0000734	tetru02g05758-RA, tetru03g11071-RA, tetru01g02559-RA, tetru03g10730-RA	FBtr0336698, FBtr0086797, FBtr0086795
OG0000735	tetru03g09654-RA, tetru01g02569-RA	FBtr0331545, FBtr0331544, FBtr0076104, FBtr0076103, FBtr0076105
OG0000736	tetru01g02618-RA	FBtr0330106, FBtr0333811, FBtr0333750, FBtr0330105, FBtr0112927, FBtr0300577
OG0000737	tetru02g05360-RA, tetru03g09373-RA, tetru01g02625-RA	FBtr0078590, FBtr0308318, FBtr0308316, FBtr0308317
OG0000738	tetru01g02731-RA, tetru01g02723-RA	FBtr0305260, FBtr0332029, FBtr0100584, FBtr0080182, FBtr0080183
OG0000739	tetru01g02742-RA	FBtr0075890, FBtr0330075, FBtr0305480, FBtr0346864, FBtr0075832, FBtr0075833
OG0000740	tetru01g02743-RA	FBtr0310286, FBtr0336690, FBtr0336689, FBtr0310285, FBtr0300465, FBtr0300466
OG0000742	tetru03g10575-RA, tetru03g10697-RA, tetru03g09652-RA, tetru01g02948-RA, tetru03g10862-RA	FBtr0073412, FBtr0086305
OG0000744	tetru01g03055-RA	FBtr0080703, FBtr0332180, FBtr0307486, FBtr0344791, FBtr0344792, FBtr0080702
OG0000745	tetru01g03094-RA	FBtr0334994, FBtr0301454, FBtr0301456, FBtr0301455, FBtr0111118, FBtr0111119
OG0000746	tetru01g03142-RA	FBtr0073680, FBtr0340408, FBtr0345162, FBtr0300380, FBtr0345163, FBtr0073682
OG0000747	tetru01g03253-RA	FBtr0070651, FBtr0070650, FBtr0301475, FBtr0100671, FBtr0100670, FBtr0343599
OG0000748	tetru01g03269-RA	FBtr0309845, FBtr0072798, FBtr0334078, FBtr0334080, FBtr0072799, FBtr0334079
OG0000749	tetru01g03311-RA	FBtr0088002, FBtr0088001
OG0000749	tetru01g03310-RA	FBtr0345018, FBtr0304963, FBtr0304964
OG0000750	tetru01g03380-RA, tetru01g03376-RA, tetru01g03374-RA	FBtr0085835, FBtr0085834, FBtr0085833, FBtr0085832
OG0000751	tetru01g03398-RA	FBtr0339162, FBtr0339161, FBtr0084937, FBtr0084936, FBtr0084935, FBtr0339160
OG0000752	tetru01g03416-RA, tetru03g10001-RA, tetru02g06878-RA, tetru01g03454-RA, tetru01g04077-RA, tetru03g11173-RA	FBtr0080892
OG0000753	tetru01g03544-RA, tetru03g10779-RA	FBtr0306562, FBtr0306559, FBtr0306561, FBtr0306560, FBtr0306563
OG0000754	tetru01g03563-RA, tetru01g04381-RA, tetru02g06554-RA	FBtr0308686, FBtr0113118, FBtr0308687, FBtr0113119
OG0000755	tetru01g03572-RA, tetru02g07771-RA, tetru01g03570-RA, tetru01g03756-RA, tetru02g07456-RA	FBtr0080526, FBtr0080525
OG0000756	tetru01g03599-RA	FBtr0309213, FBtr0079234, FBtr0079233, FBtr0309212, FBtr0079235, FBtr0079236
OG0000757	tetru01g03621-RA	FBtr0340041, FBtr0474173, FBtr0300801, FBtr0074115, FBtr0074114, FBtr0074116
OG0000758	tetru01g03668-RA	FBtr0100516, FBtr0084579, FBtr0100517, FBtr0100518, FBtr0310445, FBtr0084578
OG0000759	tetru01g03685-RA, tetru02g07551-RA, tetru02g05134-RA	FBtr0343664, FBtr0080579, FBtr0333573, FBtr0075510
OG0000760	tetru01g03698-RA	FBtr0086544, FBtr0301882, FBtr0114605, FBtr0086542, FBtr0301883, FBtr0086543
OG0000761	tetru01g03713-RA, tetru02g06588-RA, tetru01g03887-RA, tetru02g05267-RA, tetru02g05268-RA, tetru03g09385-RA	FBtr0084751
OG0000762	tetru01g03747-RA	FBtr0077467, FBtr0346582, FBtr0088004, FBtr0303037, FBtr0077466, FBtr0077560
OG0000763	tetru01g03778-RA	FBtr0333346, FBtr0332330, FBtr0079307, FBtr0329893, FBtr0329892, FBtr0079306
OG0000764	tetru01g03796-RA	FBtr0075823, FBtr0075822, FBtr0075821, FBtr0331535, FBtr0345364, FBtr0075820
OG0000765	tetru03g10346-RA, tetru01g03916-RA	FBtr0304687, FBtr0304685, FBtr0481666, FBtr0304688, FBtr0304686
OG0000766	tetru01g03967-RA	FBtr0346797, FBtr0343201, FBtr0302377, FBtr0074386, FBtr0302376, FBtr0302375
OG0000767	tetru01g03988-RA	FBtr0085207, FBtr0085204, FBtr0085203, FBtr0085208, FBtr0085209, FBtr0085205
OG0000768	tetru01g04012-RA	FBtr0100514, FBtr0084178, FBtr0084177, FBtr0301401, FBtr0335195, FBtr0301402
OG0000769	tetru01g04032-RA	FBtr0087109, FBtr0331921, FBtr0336682, FBtr0336950, FBtr0331922, FBtr0336683
OG0000770	tetru01g04104-RA	FBtr0074122, FBtr0074119, FBtr0111036, FBtr0074118, FBtr0074121, FBtr0111037
OG0000771	tetru02g06462-RA, tetru01g04168-RA, tetru01g04377-RA	FBtr0344085, FBtr0074908, FBtr0074909, FBtr0302049
OG0000772	tetru02g08131-RA, tetru01g04178-RA, tetru02g06686-RA, tetru03g11281-RA	FBtr0343494, FBtr0343495, FBtr0072369
OG0000774	tetru01g04431-RA, tetru01g04447-RA	FBtr0070915, FBtr0343328, FBtr0343329, FBtr0345293, FBtr0070916
OG0000775	tetru02g04706-RA	FBtr0332925, FBtr0100470, FBtr0072363, FBtr0072364, FBtr0072366, FBtr0290019
OG0000776	tetru02g04734-RA	FBtr0346157, FBtr0084119, FBtr0084117, FBtr0334678, FBtr0345217, FBtr0084118
OG0000777	tetru02g04882-RA	FBtr0073704, FBtr0346120, FBtr0076952, FBtr0076950, FBtr0076951, FBtr0345025
OG0000778	tetru02g04925-RA	FBtr0071499, FBtr0300569, FBtr0071500, FBtr0334457, FBtr0346377, FBtr0071501
OG0000779	tetru02g05013-RA	FBtr0304839, FBtr0310524, FBtr0304840, FBtr0074412, FBtr0330596, FBtr0310525
OG0000780	tetru02g05094-RA, tetru03g10880-RA, tetru03g08871-RA	FBtr0087813, FBtr0332884, FBtr0087814, FBtr0332885
OG0000781	tetru02g05109-RA, tetru03g11444-RA	FBtr0080846, FBtr0080847, FBtr0337081, FBtr0080844, FBtr0080845
OG0000782	tetru02g05139-RA	FBtr0112674, FBtr0339394, FBtr0304957, FBtr0112673, FBtr0302122, FBtr0112672
OG0000783	tetru02g08589-RA, tetru02g05253-RA, tetru02g08590-RA, tetru02g08591-RA, tetru03g10796-RA, tetru02g08592-RA	FBtr0083087
OG0000784	tetru02g05386-RA	FBtr0335516, FBtr0335515, FBtr0335514, FBtr0335513, FBtr0335512, FBtr0335517
OG0000785	tetru03g11631-RA, tetru03g11629-RA, tetru03g11620-RA, tetru02g05527-RA, tetru03g11628-RA, tetru02g05525-RA	FBtr0082826
OG0000786	tetru02g08434-RA, tetru03g10683-RA, tetru02g05689-RA	FBtr0301126, FBtr0332771, FBtr0300813, FBtr0074830
OG0000787	tetru02g05760-RA	FBtr0309241, FBtr0085443, FBtr0085446, FBtr0085445, FBtr0085442, FBtr0085444
OG0000788	tetru02g05800-RA	FBtr0333880, FBtr0309117, FBtr0309118, FBtr0333881, FBtr0309119, FBtr0309120
OG0000789	tetru02g06642-RA, tetru02g06643-RA, tetru02g05834-RA	FBtr0302174, FBtr0070277, FBtr0345509, FBtr0302175
OG0000790	tetru02g05840-RA, tetru02g05842-RA	FBtr0309254, FBtr0112965, FBtr0071295, FBtr0333808, FBtr0071298
OG0000791	tetru02g06979-RA, tetru02g05841-RA, tetru02g06980-RA	FBtr0114376, FBtr0114374, FBtr0082793, FBtr0114375
OG0000792	tetru02g05862-RA, tetru02g06274-RA	FBtr0479780, FBtr0301680, FBtr0301075, FBtr0301074, FBtr0346343
OG0000793	tetru02g05920-RA	FBtr0310553, FBtr0310551, FBtr0075389, FBtr0310550, FBtr0331174, FBtr0310552
OG0000794	tetru02g05932-RA	FBtr0088271, FBtr0088268, FBtr0088269, FBtr0088267, FBtr0088264, FBtr0088270
OG0000796	tetru02g06082-RA	FBtr0088100, FBtr0088098, FBtr0088099, FBtr0330619, FBtr0088101, FBtr0330620
OG0000797	tetru02g06282-RA	FBtr0088105, FBtr0339479, FBtr0076559, FBtr0075194, FBtr0333692, FBtr0075187
OG0000798	tetru02g06353-RA	FBtr0303104, FBtr0334072, FBtr0310623, FBtr0072773, FBtr0474139, FBtr0303105
OG0000799	tetru02g06451-RA	FBtr0302545, FBtr0302544, FBtr0302543, FBtr0076848, FBtr0076849, FBtr0332730
OG0000800	tetru02g07740-RA, tetru02g06529-RA	FBtr0343310, FBtr0307200, FBtr0307201, FBtr0343309, FBtr0074513
OG0000802	tetru02g06705-RA	FBtr0070034, FBtr0343168, FBtr0343167, FBtr0343171, FBtr0343170, FBtr0343169
OG0000803	tetru02g08549-RA	FBtr0290136
OG0000803	tetru02g06711-RA, tetru02g07843-RA	FBtr0346339, FBtr0330385, FBtr0330386
OG0000804	tetru02g06916-RA	FBtr0302301, FBtr0073095, FBtr0302300, FBtr0306567, FBtr0073098, FBtr0073097
OG0000805	tetru02g06929-RA, tetru02g06930-RA	FBtr0080676, FBtr0332520, FBtr0332521, FBtr0111015, FBtr0111014
OG0000806	tetru02g06976-RA	FBtr0071276, FBtr0071275, FBtr0071277, FBtr0071269, FBtr0071273, FBtr0071274
OG0000807	tetru02g07019-RA	FBtr0301101, FBtr0301104, FBtr0302325, FBtr0301103, FBtr0302324, FBtr0301102
OG0000808	tetru02g07164-RA	FBtr0086569, FBtr0086566, FBtr0086568, FBtr0344564, FBtr0086567, FBtr0290300
OG0000809	tetru02g07215-RA	FBtr0337104, FBtr0337103, FBtr0337105, FBtr0305995, FBtr0337107, FBtr0337106
OG0000810	tetru02g07251-RA, tetru02g07253-RA	FBtr0085160, FBtr0085159, FBtr0085161, FBtr0085162, FBtr0334729
OG0000811	tetru02g07256-RA	FBtr0087216, FBtr0087217, FBtr0087213, FBtr0087211, FBtr0087214, FBtr0087212
OG0000812	tetru02g07643-RA	FBtr0114492, FBtr0085997, FBtr0336520, FBtr0085995, FBtr0085999, FBtr0085996
OG0000813	tetru02g07667-RA	FBtr0339090, FBtr0339089, FBtr0339091, FBtr0339092, FBtr0339093, FBtr0339088
OG0000814	tetru02g07673-RA	FBtr0300743, FBtr0300746, FBtr0300747, FBtr0300744, FBtr0300745, FBtr0300748
OG0000815	tetru02g07975-RA	FBtr0306172, FBtr0084668, FBtr0339135, FBtr0330308, FBtr0084667, FBtr0330309
OG0000816	tetru02g08013-RA	FBtr0329900, FBtr0333749, FBtr0077224, FBtr0329901, FBtr0329902, FBtr0329903
OG0000817	tetru02g08086-RA	FBtr0301760, FBtr0336730, FBtr0086222, FBtr0086219, FBtr0086221, FBtr0086220
OG0000818	tetru03g08925-RA, tetru02g08092-RA	FBtr0070169, FBtr0307182, FBtr0332589, FBtr0070167, FBtr0070168
OG0000819	tetru02g08093-RA	FBtr0332045, FBtr0273241, FBtr0273240, FBtr0332048, FBtr0332046, FBtr0332047
OG0000820	tetru02g08180-RA	FBtr0113464, FBtr0343283, FBtr0343284, FBtr0343285, FBtr0343287, FBtr0343286
OG0000821	tetru02g08256-RA	FBtr0114501, FBtr0113226, FBtr0113227, FBtr0114499, FBtr0113228, FBtr0114500
OG0000822	tetru02g08351-RA	FBtr0089146, FBtr0089149, FBtr0308247, FBtr0089147, FBtr0089150, FBtr0089148
OG0000823	tetru02g08365-RA	FBtr0087610, FBtr0087611, FBtr0114495, FBtr0114493, FBtr0339958, FBtr0114494
OG0000824	tetru02g08488-RA	FBtr0302726, FBtr0335519, FBtr0302727, FBtr0302725, FBtr0303165, FBtr0302724
OG0000825	tetru02g08509-RA	FBtr0332851, FBtr0089508, FBtr0332850, FBtr0089506, FBtr0306057, FBtr0089507
OG0000826	tetru02g08663-RA, tetru02g08660-RA, tetru02g08662-RA	FBtr0343370, FBtr0343371, FBtr0302153, FBtr0343369
OG0000827	tetru02g08714-RA	FBtr0307292, FBtr0307291, FBtr0070109, FBtr0307294, FBtr0307295, FBtr0307293
OG0000828	tetru03g08743-RA	FBtr0333405, FBtr0303873, FBtr0303872, FBtr0304974, FBtr0303870, FBtr0303871
OG0000829	tetru03g08792-RA	FBtr0309054, FBtr0333836, FBtr0333835, FBtr0076534, FBtr0333834, FBtr0076536
OG0000830	tetru03g08813-RA	FBtr0078419, FBtr0333467, FBtr0333465, FBtr0333468, FBtr0333466, FBtr0078418
OG0000831	tetru03g08923-RA	FBtr0079365, FBtr0334883, FBtr0070457, FBtr0303886, FBtr0070458, FBtr0303887
OG0000832	tetru03g09010-RA	FBtr0331597, FBtr0346794, FBtr0074108, FBtr0074111, FBtr0074110, FBtr0074107
OG0000833	tetru03g09255-RA, tetru03g09256-RA	FBtr0082755, FBtr0082754, FBtr0082753, FBtr0082752, FBtr0082751
OG0000834	tetru03g09353-RA	FBtr0089626, FBtr0089624, FBtr0089625, FBtr0089627, FBtr0301643, FBtr0301644
OG0000835	tetru03g09639-RA	FBtr0079177, FBtr0079178, FBtr0079176, FBtr0331201, FBtr0307068, FBtr0079175
OG0000836	tetru03g09658-RA	FBtr0082189, FBtr0082188, FBtr0082191, FBtr0082193, FBtr0082192, FBtr0082190
OG0000837	tetru03g09674-RA	FBtr0086021, FBtr0086020, FBtr0310667, FBtr0310666, FBtr0310665, FBtr0086018
OG0000838	tetru03g09677-RA	FBtr0080777, FBtr0305561, FBtr0080774, FBtr0080775, FBtr0080773, FBtr0080776
OG0000839	tetru03g09777-RA	FBtr0072963, FBtr0072964, FBtr0072965, FBtr0331414, FBtr0306577, FBtr0072966
OG0000840	tetru03g09999-RA	FBtr0303751, FBtr0303748, FBtr0330145, FBtr0303750, FBtr0333047, FBtr0303749
OG0000841	tetru03g10063-RA	FBtr0304831, FBtr0304834, FBtr0304830, FBtr0304836, FBtr0304833, FBtr0333221
OG0000842	tetru03g10075-RA	FBtr0330290, FBtr0085695, FBtr0085694, FBtr0085693, FBtr0306586, FBtr0085692
OG0000843	tetru03g10095-RA	FBtr0080877, FBtr0100400, FBtr0080875, FBtr0080878, FBtr0100399, FBtr0080876
OG0000844	tetru03g10270-RA	FBtr0075782, FBtr0333052, FBtr0304674, FBtr0304673, FBtr0333053, FBtr0075783
OG0000845	tetru03g10339-RA, tetru03g10341-RA	FBtr0070059, FBtr0070062, FBtr0070058, FBtr0070061, FBtr0070060
OG0000846	tetru03g10355-RA, tetru03g10356-RA	FBtr0306237, FBtr0085773, FBtr0305121, FBtr0085774, FBtr0085772
OG0000847	tetru03g10387-RA, tetru03g10745-RA, tetru03g10392-RA, tetru03g10391-RA	FBtr0073421, FBtr0346384, FBtr0073423
OG0000848	tetru03g10569-RA	FBtr0345993, FBtr0340056, FBtr0100135, FBtr0100136, FBtr0345994, FBtr0340057
OG0000849	tetru03g10672-RA	FBtr0075285, FBtr0333861, FBtr0113428, FBtr0310005, FBtr0290066, FBtr0310006
OG0000850	tetru03g10710-RA	FBtr0343597, FBtr0070402, FBtr0070403, FBtr0307285, FBtr0307284, FBtr0070404
OG0000851	tetru03g10735-RA	FBtr0080419, FBtr0336613, FBtr0305551, FBtr0336614, FBtr0080418, FBtr0080420
OG0000852	tetru03g10791-RA	FBtr0339530, FBtr0083080, FBtr0345212, FBtr0083079, FBtr0083078, FBtr0333920
OG0000853	tetru03g10914-RA	FBtr0084594, FBtr0084592, FBtr0333200, FBtr0084591, FBtr0333201, FBtr0333202
OG0000854	tetru03g10918-RA	FBtr0072702, FBtr0306557, FBtr0072700, FBtr0333395, FBtr0072697, FBtr0072698
OG0000855	tetru03g10987-RA	FBtr0332872, FBtr0308332, FBtr0308330, FBtr0308331, FBtr0346707, FBtr0300118
OG0000856	tetru03g11030-RA	FBtr0344297, FBtr0113271, FBtr0310038, FBtr0113270, FBtr0084312, FBtr0310037
OG0000857	tetru03g11061-RA	FBtr0345170, FBtr0332437, FBtr0303602, FBtr0345171, FBtr0345169, FBtr0303601
OG0000858	tetru03g11165-RA	FBtr0304928, FBtr0304929, FBtr0304927, FBtr0304930, FBtr0340173, FBtr0340172
OG0000859	tetru03g11292-RA	FBtr0088262, FBtr0306247, FBtr0088263, FBtr0100460, FBtr0346961, FBtr0330614
OG0000860	tetru03g11380-RA	FBtr0307896, FBtr0073558, FBtr0299569, FBtr0073561, FBtr0100540, FBtr0073560
OG0000861	tetru03g11416-RA	FBtr0083933, FBtr0330712, FBtr0346759, FBtr0110936, FBtr0083934, FBtr0330713
OG0000862	tetru03g11574-RA	FBtr0075554, FBtr0330177, FBtr0075552, FBtr0075553, FBtr0303531, FBtr0330176
OG0000863	tetru03g11592-RA	FBtr0474151, FBtr0340341, FBtr0333474, FBtr0333475, FBtr0333473, FBtr0071303
OG0000972	tetru01g00809-RA, tetru01g00014-RA	FBtr0300590, FBtr0082851, FBtr0334495, FBtr0310621
OG0000974	tetru01g00109-RA	FBtr0078445, FBtr0332813, FBtr0078446, FBtr0078447, FBtr0303031
OG0000975	tetru01g00114-RA	FBtr0080768, FBtr0343721, FBtr0080767, FBtr0080769, FBtr0080765
OG0000976	tetru01g00211-RA, tetru01g00208-RA	FBtr0305307, FBtr0080112, FBtr0332981, FBtr0073281
OG0000977	tetru01g00225-RA	FBtr0302547, FBtr0076873, FBtr0302546, FBtr0076872, FBtr0302548
OG0000978	tetru02g07962-RA, tetru01g00259-RA, tetru03g09947-RA	FBtr0087755, FBtr0330736, FBtr0330735
OG0000979	tetru01g00274-RA, tetru01g02807-RA	FBtr0113063, FBtr0339461, FBtr0088284, FBtr0088283
OG0000980	tetru01g03736-RA, tetru01g03691-RA, tetru01g03690-RA, tetru01g00284-RA	FBtr0344985, FBtr0071183
OG0000981	tetru01g00409-RA, tetru03g08833-RA, tetru02g08575-RA, tetru02g06799-RA, tetru01g00735-RA	FBtr0085389
OG0000982	tetru01g04445-RA, tetru03g10467-RA, tetru01g00420-RA	FBtr0088635, FBtr0339277, FBtr0111043
OG0000983	tetru01g00430-RA	FBtr0339838, FBtr0073790, FBtr0304001, FBtr0082277, FBtr0082275
OG0000984	tetru01g00466-RA	FBtr0082629, FBtr0082628, FBtr0082626, FBtr0082630, FBtr0082627
OG0000985	tetru02g05754-RA, tetru01g00563-RA, tetru03g10955-RA	FBtr0073488, FBtr0301288, FBtr0073484
OG0000986	tetru01g03336-RA, tetru01g00636-RA	FBtr0337002, FBtr0080032, FBtr0304133, FBtr0337003
OG0000987	tetru01g00729-RA	FBtr0073855, FBtr0332843, FBtr0307296, FBtr0332844, FBtr0300566
OG0000988	tetru01g00734-RA	FBtr0339995, FBtr0087368, FBtr0087367, FBtr0339993, FBtr0339994
OG0000989	tetru01g01197-RA, tetru01g00768-RA	FBtr0332196, FBtr0332195, FBtr0080008, FBtr0474232
OG0000990	tetru02g08218-RA, tetru03g11114-RA, tetru01g00841-RA, tetru01g00838-RA, tetru01g00846-RA	FBtr0073817
OG0000991	tetru02g05946-RA	FBtr0303567, FBtr0074159
OG0000991	tetru01g00850-RA	FBtr0308705, FBtr0345134
OG0000992	tetru01g00895-RA	FBtr0113101, FBtr0071663, FBtr0300680, FBtr0300679, FBtr0113102
OG0000993	tetru01g00917-RA	FBtr0346591, FBtr0081089, FBtr0331455, FBtr0081091, FBtr0081090
OG0000994	tetru01g00930-RA	FBtr0081657, FBtr0479791, FBtr0474171, FBtr0474172, FBtr0081658
OG0000995	tetru01g00951-RA	FBtr0075536, FBtr0306854, FBtr0306855, FBtr0332134, FBtr0075537
OG0000996	tetru01g00981-RA	FBtr0329977, FBtr0290010, FBtr0329975, FBtr0329976, FBtr0329974
OG0000997	tetru01g01022-RA	FBtr0333410, FBtr0080075, FBtr0303903, FBtr0080077, FBtr0080076
OG0000998	tetru01g01069-RA, tetru01g04212-RA	FBtr0308292, FBtr0308294, FBtr0082550, FBtr0308293
OG0000999	tetru01g01088-RA	FBtr0332580, FBtr0070352, FBtr0305583, FBtr0070354, FBtr0070353
OG0001000	tetru01g01096-RA	FBtr0346579, FBtr0300020, FBtr0079071, FBtr0342936, FBtr0079070
OG0001002	tetru01g01118-RA, tetru01g01117-RA, tetru01g01116-RA, tetru01g01115-RA, tetru01g01114-RA	FBtr0083189
OG0001003	tetru01g01142-RA, tetru01g01148-RA, tetru01g01149-RA, tetru02g08530-RA	FBtr0078477, FBtr0309869
OG0001004	tetru01g01158-RA	FBtr0070508, FBtr0343600, FBtr0329968, FBtr0329967, FBtr0079095
OG0001006	tetru01g01252-RA	FBtr0333487, FBtr0080866, FBtr0080867, FBtr0333488, FBtr0333486
OG0001007	tetru01g01932-RA, tetru01g01393-RA	FBtr0089632, FBtr0089633, FBtr0347062, FBtr0089631
OG0001008	tetru01g01433-RA	FBtr0089945, FBtr0089947, FBtr0335146, FBtr0335501, FBtr0089946
OG0001009	tetru02g08281-RA, tetru01g01445-RA, tetru01g01448-RA	FBtr0302512, FBtr0302511, FBtr0088611
OG0001010	tetru01g01461-RA	FBtr0334652, FBtr0334651, FBtr0113207, FBtr0334650, FBtr0082065
OG0001012	tetru01g01517-RA	FBtr0310145, FBtr0310146, FBtr0088633, FBtr0310144, FBtr0310143
OG0001013	tetru02g07444-RA, tetru03g09700-RA, tetru02g04877-RA, tetru01g01543-RA	FBtr0300103, FBtr0334734
OG0001014	tetru01g01612-RA, tetru01g01606-RA	FBtr0089423, FBtr0339183, FBtr0089425, FBtr0089422
OG0001015	tetru01g01636-RA	FBtr0086970, FBtr0305083, FBtr0086971, FBtr0340124, FBtr0086969
OG0001019	tetru01g01903-RA	FBtr0340363, FBtr0340364, FBtr0340367, FBtr0340366, FBtr0340365
OG0001020	tetru01g01926-RA	FBtr0333479, FBtr0078192, FBtr0078193, FBtr0333478, FBtr0114517
OG0001021	tetru01g01934-RA	FBtr0332414, FBtr0089935, FBtr0079594, FBtr0332415, FBtr0079593
OG0001022	tetru01g02036-RA, tetru01g02040-RA	FBtr0303418, FBtr0303419, FBtr0340292, FBtr0073834
OG0001023	tetru01g02109-RA, tetru01g02111-RA	FBtr0300861, FBtr0300227, FBtr0072258, FBtr0100213
OG0001024	tetru01g02150-RA, tetru03g08941-RA, tetru03g09817-RA, tetru02g08506-RA, tetru01g04145-RA	FBtr0082820
OG0001025	tetru01g02158-RA	FBtr0307379, FBtr0089125, FBtr0345284, FBtr0089126, FBtr0334479
OG0001026	tetru01g02237-RA, tetru02g04695-RA, tetru01g02218-RA	FBtr0304695, FBtr0304694, FBtr0087631
OG0001028	tetru01g02321-RA	FBtr0335410, FBtr0085778, FBtr0335411, FBtr0330101, FBtr0330100
OG0001029	tetru01g03441-RA, tetru01g02323-RA	FBtr0345208, FBtr0392900, FBtr0083323, FBtr0332177
OG0001031	tetru01g02400-RA	FBtr0087377, FBtr0087375, FBtr0087376, FBtr0087379, FBtr0087378
OG0001033	tetru01g02465-RA	FBtr0301975, FBtr0344621, FBtr0344622, FBtr0301976, FBtr0114464
OG0001035	tetru01g02570-RA	FBtr0078661, FBtr0114518, FBtr0078663, FBtr0078662, FBtr0078664
OG0001036	tetru01g02580-RA	FBtr0300828, FBtr0073795, FBtr0073793, FBtr0073792, FBtr0073794
OG0001037	tetru01g02598-RA	FBtr0076349, FBtr0076348, FBtr0076350, FBtr0076352, FBtr0076351
OG0001039	tetru01g02671-RA	FBtr0301121, FBtr0113830, FBtr0113829, FBtr0113831, FBtr0344972
OG0001040	tetru01g02728-RA	FBtr0076594, FBtr0076593, FBtr0076596, FBtr0076595, FBtr0306639
OG0001041	tetru01g02790-RA, tetru01g02786-RA	FBtr0075525, FBtr0075526, FBtr0075524, FBtr0075523
OG0001042	tetru01g02827-RA	FBtr0070878, FBtr0070880, FBtr0340669, FBtr0070879, FBtr0070881
OG0001043	tetru01g04072-RA, tetru01g02834-RA	FBtr0087958, FBtr0087960, FBtr0087957, FBtr0087959
OG0001044	tetru02g06357-RA, tetru03g10050-RA, tetru01g02853-RA, tetru02g07625-RA	FBtr0079996, FBtr0310098
OG0001045	tetru01g02858-RA	FBtr0076126, FBtr0076124, FBtr0076128, FBtr0076125, FBtr0076127
OG0001046	tetru01g02884-RA	FBtr0076944, FBtr0330059, FBtr0346998, FBtr0346999, FBtr0345911
OG0001047	tetru01g02892-RA	FBtr0330197, FBtr0110799, FBtr0330199, FBtr0330198, FBtr0079414
OG0001049	tetru01g02988-RA, tetru01g02998-RA, tetru03g09865-RA	FBtr0078556, FBtr0078557, FBtr0078555
OG0001050	tetru01g03011-RA	FBtr0300961, FBtr0085779, FBtr0085780, FBtr0300960, FBtr0344066
OG0001051	tetru01g03016-RA	FBtr0100132, FBtr0334648, FBtr0334647, FBtr0100134, FBtr0076785
OG0001053	tetru01g03096-RA, tetru01g03309-RA	FBtr0076554, FBtr0303234, FBtr0076555, FBtr0076553
OG0001054	tetru02g07544-RA, tetru01g03098-RA	FBtr0306354, FBtr0290116, FBtr0331862, FBtr0074962
OG0001055	tetru01g03104-RA	FBtr0070157, FBtr0070158, FBtr0070155, FBtr0345321, FBtr0070156
OG0001056	tetru01g03105-RA	FBtr0345950, FBtr0110970, FBtr0330005, FBtr0330004, FBtr0346955
OG0001057	tetru01g03185-RA	FBtr0080509, FBtr0080510, FBtr0342903, FBtr0301412, FBtr0100660
OG0001058	tetru01g03211-RA	FBtr0087696, FBtr0087695, FBtr0087698, FBtr0087694, FBtr0087697
OG0001059	tetru01g03249-RA, tetru02g05202-RA	FBtr0346170, FBtr0071386, FBtr0307489, FBtr0336923
OG0001061	tetru01g03358-RA	FBtr0080381, FBtr0077894, FBtr0301598, FBtr0074166, FBtr0333719
OG0001062	tetru01g03377-RA	FBtr0331520, FBtr0331517, FBtr0331519, FBtr0331518, FBtr0331516
OG0001063	tetru01g03445-RA	FBtr0079510, FBtr0079511, FBtr0335488, FBtr0079513, FBtr0335487
OG0001064	tetru01g03481-RA	FBtr0072517, FBtr0474147, FBtr0072515, FBtr0072516, FBtr0332841
OG0001065	tetru01g03517-RA	FBtr0113409
OG0001065	tetru01g03559-RA	FBtr0392903, FBtr0336770, FBtr0078684
OG0001066	tetru01g03552-RA	FBtr0309797, FBtr0299821, FBtr0087199, FBtr0343265, FBtr0072061
OG0001067	tetru02g06886-RA, tetru01g03567-RA	FBtr0345390, FBtr0332155, FBtr0075014, FBtr0331425
OG0001068	tetru01g03786-RA	FBtr0331574, FBtr0076264, FBtr0076262, FBtr0076263, FBtr0331573
OG0001069	tetru01g03797-RA	FBtr0113715, FBtr0331780, FBtr0331783, FBtr0331781, FBtr0331782
OG0001070	tetru01g03889-RA	FBtr0301331, FBtr0301330, FBtr0343424, FBtr0079492, FBtr0343423
OG0001071	tetru01g03902-RA	FBtr0340620, FBtr0333757, FBtr0301696, FBtr0340621, FBtr0074451
OG0001072	tetru01g03931-RA	FBtr0089381, FBtr0089382, FBtr0089380, FBtr0089379, FBtr0339483
OG0001073	tetru01g03941-RA	FBtr0331235, FBtr0331234, FBtr0079523, FBtr0331236, FBtr0079524
OG0001074	tetru01g03993-RA, tetru01g03994-RA	FBtr0332449, FBtr0335202, FBtr0335201, FBtr0335203
OG0001075	tetru01g04019-RA, tetru01g04038-RA	FBtr0088701, FBtr0100429, FBtr0100431, FBtr0100428
OG0001076	tetru01g04083-RA	FBtr0077739, FBtr0330716, FBtr0330717, FBtr0334162, FBtr0330718
OG0001077	tetru03g10653-RA, tetru03g11366-RA, tetru01g04092-RA, tetru03g11314-RA, tetru03g11323-RA	FBtr0082487
OG0001078	tetru01g04174-RA	FBtr0306906, FBtr0392907, FBtr0392908, FBtr0340221, FBtr0306905
OG0001079	tetru01g04211-RA	FBtr0310498, FBtr0302054, FBtr0087770, FBtr0302053, FBtr0302052
OG0001080	tetru02g07737-RA, tetru01g04291-RA, tetru01g04289-RA	FBtr0089461, FBtr0089462, FBtr0089460
OG0001081	tetru01g04332-RA, tetru02g06173-RA	FBtr0334577, FBtr0334574, FBtr0334575, FBtr0334576
OG0001082	tetru01g04380-RA	FBtr0087605, FBtr0087604, FBtr0330626, FBtr0087603, FBtr0330627
OG0001083	tetru01g04436-RA	FBtr0345292, FBtr0070982, FBtr0070981, FBtr0070983, FBtr0070980
OG0001084	tetru01g04437-RA, tetru03g10596-RA	FBtr0081281, FBtr0081280, FBtr0302108, FBtr0302107
OG0001085	tetru01g04451-RA, tetru03g10326-RA	FBtr0113142, FBtr0073310, FBtr0304987, FBtr0113143
OG0001087	tetru02g04631-RA	FBtr0074177, FBtr0074176, FBtr0333823, FBtr0082180, FBtr0113408
OG0001088	tetru02g04657-RA, tetru02g04647-RA, tetru03g10235-RA, tetru03g10238-RA	FBtr0080165, FBtr0112793
OG0001089	tetru02g04811-RA, tetru02g04815-RA, tetru02g04813-RA	FBtr0346548, FBtr0075022, FBtr0333224
OG0001090	tetru02g04830-RA	FBtr0330634, FBtr0113069, FBtr0330633, FBtr0330632, FBtr0113068
OG0001091	tetru02g04832-RA	FBtr0301480, FBtr0304802, FBtr0304801, FBtr0304803, FBtr0301479
OG0001092	tetru02g04865-RA	FBtr0473370, FBtr0334548, FBtr0085743, FBtr0085744, FBtr0085742
OG0001093	tetru03g10716-RA, tetru02g04896-RA	FBtr0334938, FBtr0346683, FBtr0302226, FBtr0302227
OG0001094	tetru02g04928-RA	FBtr0304663, FBtr0304665, FBtr0304664, FBtr0301933, FBtr0304666
OG0001095	tetru02g04990-RA	FBtr0340201, FBtr0340202, FBtr0070610, FBtr0070609, FBtr0070608
OG0001096	tetru02g05016-RA	FBtr0113276, FBtr0113275, FBtr0113277, FBtr0330370, FBtr0084509
OG0001097	tetru02g07364-RA, tetru02g05104-RA	FBtr0088948, FBtr0088949, FBtr0303287, FBtr0088950
OG0001098	tetru02g05141-RA	FBtr0329943, FBtr0079300, FBtr0079301, FBtr0329941, FBtr0329942
OG0001099	tetru02g05198-RA	FBtr0088813, FBtr0088814, FBtr0088812, FBtr0088811, FBtr0339296
OG0001100	tetru02g05233-RA, tetru03g11576-RA	FBtr0336769, FBtr0345254, FBtr0078683, FBtr0345253
OG0001101	tetru02g05303-RA, tetru02g05304-RA	FBtr0111280, FBtr0086077, FBtr0345009, FBtr0086078
OG0001102	tetru02g05400-RA	FBtr0339238, FBtr0304641, FBtr0344116, FBtr0078638, FBtr0078639
OG0001103	tetru02g05405-RA	FBtr0337094, FBtr0305052, FBtr0346723, FBtr0082887, FBtr0082886
OG0001104	tetru02g05479-RA, tetru02g05485-RA	FBtr0071006, FBtr0332314, FBtr0071005, FBtr0301860
OG0001105	tetru02g05494-RA	FBtr0290104, FBtr0076551, FBtr0076549, FBtr0076550, FBtr0290103
OG0001106	tetru02g05543-RA	FBtr0302650, FBtr0302651, FBtr0302647, FBtr0302648, FBtr0302649
OG0001107	tetru02g05548-RA	FBtr0089332, FBtr0089330, FBtr0089331, FBtr0089333, FBtr0333217
OG0001108	tetru02g05589-RA, tetru02g05594-RA, tetru02g05591-RA	FBtr0086640, FBtr0303846, FBtr0086639
OG0001109	tetru02g05762-RA	FBtr0070445, FBtr0307159, FBtr0306640, FBtr0082288, FBtr0330150
OG0001110	tetru02g05797-RA, tetru02g05795-RA	FBtr0302315, FBtr0072015, FBtr0072013, FBtr0072014
OG0001111	tetru02g05803-RA	FBtr0088396, FBtr0088397, FBtr0339411, FBtr0339412, FBtr0339413
OG0001112	tetru03g11103-RA, tetru02g05820-RA, tetru03g11104-RA, tetru03g11106-RA	FBtr0087853, FBtr0339705
OG0001113	tetru02g05890-RA, tetru02g07716-RA, tetru02g07730-RA	FBtr0345803, FBtr0086916, FBtr0329993
OG0001114	tetru02g05898-RA	FBtr0303223, FBtr0088214, FBtr0304900, FBtr0304899, FBtr0300578
OG0001115	tetru02g05930-RA	FBtr0342896, FBtr0342897, FBtr0300397, FBtr0071703, FBtr0306013
OG0001116	tetru02g06035-RA	FBtr0303789, FBtr0303787, FBtr0303790, FBtr0303788, FBtr0334322
OG0001117	tetru02g06060-RA	FBtr0345249, FBtr0336456, FBtr0078856, FBtr0078857, FBtr0305312
OG0001118	tetru02g06137-RA	FBtr0334921, FBtr0083806, FBtr0334922, FBtr0302492, FBtr0083805
OG0001119	tetru02g06155-RA	FBtr0332401, FBtr0332400, FBtr0070842, FBtr0070841, FBtr0332399
OG0001120	tetru02g06156-RA	FBtr0333604, FBtr0310067, FBtr0071266, FBtr0333605, FBtr0071267
OG0001121	tetru02g06253-RA	FBtr0301890, FBtr0334069, FBtr0072536, FBtr0072535, FBtr0072534
OG0001122	tetru02g06297-RA	FBtr0085721, FBtr0306292, FBtr0085722, FBtr0306293, FBtr0085723
OG0001123	tetru02g06351-RA	FBtr0339384, FBtr0306808, FBtr0088548, FBtr0088549, FBtr0088550
OG0001124	tetru02g06394-RA	FBtr0339987, FBtr0087409, FBtr0087411, FBtr0345946, FBtr0345947
OG0001125	tetru03g10386-RA, tetru02g06433-RA	FBtr0299882, FBtr0299881, FBtr0301725, FBtr0299880
OG0001126	tetru02g06448-RA	FBtr0302091, FBtr0334947, FBtr0302090, FBtr0302092, FBtr0334948
OG0001127	tetru02g06454-RA, tetru03g09410-RA, tetru02g06452-RA	FBtr0112656, FBtr0112654, FBtr0344385
OG0001129	tetru02g06511-RA	FBtr0334092, FBtr0075997, FBtr0334093, FBtr0481651, FBtr0334091
OG0001130	tetru02g06535-RA	FBtr0335013, FBtr0335012, FBtr0085253, FBtr0085252, FBtr0301143
OG0001132	tetru02g06610-RA	FBtr0087002, FBtr0335413, FBtr0084575, FBtr0345215, FBtr0084574
OG0001133	tetru02g06627-RA, tetru02g06742-RA	FBtr0346968, FBtr0330088, FBtr0332867, FBtr0089387
OG0001134	tetru03g11260-RA, tetru02g06658-RA, tetru02g07031-RA	FBtr0082716, FBtr0334520, FBtr0112833
OG0001135	tetru02g06794-RA, tetru02g06851-RA	FBtr0112650, FBtr0345379, FBtr0345378, FBtr0344889
OG0001136	tetru02g06825-RA	FBtr0112974, FBtr0071487, FBtr0332898, FBtr0332900, FBtr0332899
OG0001138	tetru02g06881-RA	FBtr0100422, FBtr0076190, FBtr0306255, FBtr0076189, FBtr0306254
OG0001139	tetru02g06935-RA, tetru02g06933-RA, tetru02g06932-RA, tetru02g06931-RA	FBtr0081882, FBtr0081881
OG0001140	tetru02g06977-RA	FBtr0078247, FBtr0078250, FBtr0331523, FBtr0304935, FBtr0304936
OG0001141	tetru02g07048-RA	FBtr0071209, FBtr0071207, FBtr0333522, FBtr0301764, FBtr0301762
OG0001142	tetru02g07054-RA	FBtr0305960, FBtr0335145, FBtr0081411, FBtr0081410, FBtr0305961
OG0001143	tetru02g07081-RA	FBtr0308502, FBtr0334730, FBtr0085178, FBtr0112857, FBtr0334731
OG0001144	tetru02g07129-RA	FBtr0299810, FBtr0079217, FBtr0343130, FBtr0079218, FBtr0112945
OG0001145	tetru02g07147-RA	FBtr0080527, FBtr0331334, FBtr0080528, FBtr0331333, FBtr0331332
OG0001146	tetru02g07263-RA	FBtr0300728, FBtr0100570, FBtr0100571, FBtr0084891, FBtr0100569
OG0001147	tetru02g07305-RA	FBtr0330711, FBtr0346763, FBtr0290283, FBtr0308191, FBtr0301351
OG0001148	tetru02g07491-RA	FBtr0344362, FBtr0344358, FBtr0344361, FBtr0344360, FBtr0344359
OG0001149	tetru02g07508-RA	FBtr0080254, FBtr0078424, FBtr0073836, FBtr0078425, FBtr0077063
OG0001150	tetru02g07549-RA, tetru02g07550-RA	FBtr0334902, FBtr0303912, FBtr0303917, FBtr0344030
OG0001151	tetru02g07591-RA, tetru02g07593-RA	FBtr0303843, FBtr0071184, FBtr0303844, FBtr0303842
OG0001152	tetru02g07610-RA	FBtr0335034, FBtr0335035, FBtr0071253, FBtr0307271, FBtr0071254
OG0001153	tetru02g07664-RA	FBtr0334984, FBtr0304610, FBtr0112953, FBtr0304609, FBtr0089393
OG0001154	tetru02g07687-RA	FBtr0082003, FBtr0082004, FBtr0082002, FBtr0300414, FBtr0082001
OG0001155	tetru02g08403-RA, tetru02g07712-RA	FBtr0332358, FBtr0332357, FBtr0080856, FBtr0080857
OG0001156	tetru02g07759-RA	FBtr0330235, FBtr0330236, FBtr0071632, FBtr0071633, FBtr0310423
OG0001157	tetru02g07814-RA	FBtr0112975, FBtr0112977, FBtr0073376, FBtr0343639, FBtr0112976
OG0001158	tetru02g07854-RA	FBtr0343984, FBtr0345130, FBtr0074033, FBtr0343983, FBtr0074032
OG0001159	tetru02g07905-RA	FBtr0082045, FBtr0334493, FBtr0334492, FBtr0334494, FBtr0301654
OG0001160	tetru02g07912-RA	FBtr0077682, FBtr0077680, FBtr0332460, FBtr0332459, FBtr0077683
OG0001161	tetru02g07954-RA	FBtr0302496, FBtr0088580, FBtr0300180, FBtr0339360, FBtr0339361
OG0001162	tetru02g07956-RA	FBtr0339397, FBtr0339395, FBtr0078855, FBtr0078854, FBtr0300474
OG0001163	tetru02g07958-RA, tetru02g07961-RA	FBtr0070181, FBtr0331340, FBtr0113327, FBtr0331339
OG0001164	tetru02g08001-RA	FBtr0073036, FBtr0332098, FBtr0332099, FBtr0332097, FBtr0073035
OG0001165	tetru02g08039-RA	FBtr0087829, FBtr0087833, FBtr0087831, FBtr0304955, FBtr0087830
OG0001166	tetru02g08108-RA	FBtr0330621, FBtr0088140, FBtr0330623, FBtr0330622, FBtr0088139
OG0001167	tetru02g08153-RA	FBtr0290327, FBtr0300261, FBtr0289939, FBtr0289940, FBtr0290326
OG0001168	tetru02g08201-RA	FBtr0344784, FBtr0079748, FBtr0112846, FBtr0336633, FBtr0079747
OG0001169	tetru02g08202-RA	FBtr0088455, FBtr0088459, FBtr0088457, FBtr0088462, FBtr0088456
OG0001170	tetru02g08238-RA	FBtr0346956, FBtr0071779, FBtr0071777, FBtr0113105, FBtr0301476
OG0001171	tetru02g08318-RA	FBtr0330109, FBtr0330111, FBtr0330110, FBtr0330108, FBtr0330112
OG0001172	tetru02g08440-RA	FBtr0073032, FBtr0073030, FBtr0344220, FBtr0073031, FBtr0072057
OG0001173	tetru02g08442-RA	FBtr0074427, FBtr0074428, FBtr0339778, FBtr0074425, FBtr0339777
OG0001174	tetru02g08453-RA	FBtr0344354, FBtr0344351, FBtr0083821, FBtr0344353, FBtr0344352
OG0001175	tetru02g08484-RA	FBtr0087072, FBtr0480510, FBtr0087074, FBtr0480509, FBtr0087073
OG0001177	tetru02g08579-RA	FBtr0082471, FBtr0301826, FBtr0082472, FBtr0082470, FBtr0083784
OG0001178	tetru02g08616-RA, tetru03g11053-RA, tetru02g08615-RA	FBtr0078770, FBtr0330027, FBtr0330026
OG0001179	tetru03g08727-RA	FBtr0082854, FBtr0082855, FBtr0082857, FBtr0309094, FBtr0082856
OG0001180	tetru03g08906-RA	FBtr0305569, FBtr0305570, FBtr0075394, FBtr0330137, FBtr0075393
OG0001181	tetru03g08939-RA	FBtr0073546, FBtr0332620, FBtr0300732, FBtr0300733, FBtr0073547
OG0001182	tetru03g09021-RA, tetru03g08969-RA	FBtr0308593, FBtr0308594, FBtr0308592, FBtr0070951
OG0001183	tetru03g08994-RA	FBtr0303868, FBtr0079746, FBtr0340232, FBtr0079745, FBtr0340231
OG0001184	tetru03g09109-RA	FBtr0332055, FBtr0076088, FBtr0301816, FBtr0076087, FBtr0076086
OG0001185	tetru03g09138-RA	FBtr0329882, FBtr0301400, FBtr0112809, FBtr0087465, FBtr0112810
OG0001186	tetru03g09196-RA, tetru03g09438-RA	FBtr0087045, FBtr0087044, FBtr0087043, FBtr0087042
OG0001187	tetru03g09214-RA	FBtr0081000, FBtr0080999, FBtr0346626, FBtr0305685, FBtr0346627
OG0001188	tetru03g09229-RA	FBtr0085082, FBtr0344665, FBtr0336726, FBtr0344664, FBtr0273310
OG0001189	tetru03g09275-RA	FBtr0308954, FBtr0076661, FBtr0345595, FBtr0332984, FBtr0114592
OG0001190	tetru03g09392-RA	FBtr0333402, FBtr0072703, FBtr0333401, FBtr0072704, FBtr0072705
OG0001191	tetru03g09456-RA, tetru03g09500-RA, tetru03g09458-RA	FBtr0344432, FBtr0345691, FBtr0344431
OG0001192	tetru03g09499-RA	FBtr0073610, FBtr0073609, FBtr0073608, FBtr0073611, FBtr0345166
OG0001193	tetru03g09513-RA	FBtr0331536, FBtr0344949, FBtr0332665, FBtr0332666, FBtr0076353
OG0001194	tetru03g09584-RA	FBtr0343146, FBtr0343145, FBtr0289955, FBtr0289956, FBtr0289954
OG0001195	tetru03g09613-RA	FBtr0073764, FBtr0339699, FBtr0339700, FBtr0345161, FBtr0073763
OG0001196	tetru03g09707-RA	FBtr0445386, FBtr0077325, FBtr0346620, FBtr0345017, FBtr0077324
OG0001197	tetru03g09751-RA, tetru03g09716-RA	FBtr0084740
OG0001197	tetru03g09708-RA, tetru03g09714-RA	FBtr0085757
OG0001198	tetru03g09926-RA	FBtr0308192, FBtr0074731, FBtr0344339, FBtr0074732, FBtr0085194
OG0001199	tetru03g10115-RA	FBtr0273293, FBtr0077622, FBtr0077623, FBtr0335131, FBtr0077621
OG0001200	tetru03g10122-RA	FBtr0113824, FBtr0113826, FBtr0113825, FBtr0113827, FBtr0334735
OG0001201	tetru03g10147-RA, tetru03g10151-RA, tetru03g10149-RA, tetru03g10138-RA	FBtr0079491, FBtr0079490
OG0001202	tetru03g10143-RA	FBtr0089211, FBtr0345298, FBtr0089210, FBtr0089214, FBtr0309882
OG0001203	tetru03g10158-RA	FBtr0305325, FBtr0332108, FBtr0072520, FBtr0332109, FBtr0332110
OG0001204	tetru03g10239-RA	FBtr0082827, FBtr0333192, FBtr0333191, FBtr0333193, FBtr0082828
OG0001205	tetru03g10343-RA	FBtr0073935, FBtr0073936, FBtr0078383, FBtr0078384, FBtr0305331
OG0001206	tetru03g10352-RA	FBtr0331934, FBtr0306154, FBtr0306156, FBtr0306155, FBtr0075561
OG0001207	tetru03g10418-RA	FBtr0073527, FBtr0334465, FBtr0334464, FBtr0073526, FBtr0334463
OG0001208	tetru03g10452-RA	FBtr0345320, FBtr0070713, FBtr0070714, FBtr0100551, FBtr0100552
OG0001209	tetru03g10522-RA	FBtr0336831, FBtr0100301, FBtr0077388, FBtr0304910, FBtr0304909
OG0001210	tetru03g10548-RA, tetru03g10551-RA	FBtr0081247, FBtr0343771
OG0001210	tetru03g10549-RA	FBtr0083235
OG0001211	tetru03g10579-RA, tetru03g10578-RA, tetru03g10571-RA, tetru03g10574-RA	FBtr0071692, FBtr0308642
OG0001212	tetru03g10637-RA, tetru03g10634-RA, tetru03g10635-RA	FBtr0089734, FBtr0340156, FBtr0340155
OG0001213	tetru03g10681-RA	FBtr0070823, FBtr0100663, FBtr0100662, FBtr0070822, FBtr0345894
OG0001214	tetru03g10685-RA	FBtr0481627, FBtr0073826, FBtr0290303, FBtr0340291, FBtr0073825
OG0001216	tetru03g10762-RA	FBtr0077055, FBtr0077054, FBtr0347000, FBtr0347001, FBtr0273355
OG0001217	tetru03g10849-RA	FBtr0301615, FBtr0330050, FBtr0083542, FBtr0344633, FBtr0083543
OG0001218	tetru03g10854-RA, tetru03g10856-RA	FBtr0077762, FBtr0330665, FBtr0077763, FBtr0330666
OG0001219	tetru03g10891-RA	FBtr0081392, FBtr0305585, FBtr0305584, FBtr0305587, FBtr0305586
OG0001220	tetru03g10944-RA	FBtr0301212, FBtr0334663, FBtr0334664, FBtr0084112, FBtr0301211
OG0001221	tetru03g10969-RA	FBtr0307501, FBtr0086003, FBtr0307500, FBtr0336523, FBtr0336524
OG0001222	tetru03g11020-RA	FBtr0077823, FBtr0077824, FBtr0077822, FBtr0339529, FBtr0334778
OG0001223	tetru03g11110-RA, tetru03g11118-RA	FBtr0089919, FBtr0481652, FBtr0089917, FBtr0089918
OG0001224	tetru03g11200-RA, tetru03g11195-RA	FBtr0336759, FBtr0300691, FBtr0336758, FBtr0336760
OG0001225	tetru03g11278-RA	FBtr0087944, FBtr0087943, FBtr0087942, FBtr0339635, FBtr0087945
OG0001226	tetru03g11300-RA	FBtr0333012, FBtr0333013, FBtr0310027, FBtr0329895, FBtr0078063
OG0001227	tetru03g11308-RA, tetru03g11311-RA	FBtr0308683, FBtr0074816, FBtr0074815, FBtr0074817
OG0001228	tetru03g11325-RA	FBtr0089589, FBtr0089590, FBtr0089593, FBtr0089592, FBtr0089591
OG0001229	tetru03g11328-RA	FBtr0345318, FBtr0309881, FBtr0070492, FBtr0070491, FBtr0070493
OG0001230	tetru03g11405-RA	FBtr0305501, FBtr0301701, FBtr0330067, FBtr0333358, FBtr0330066
OG0001231	tetru03g11430-RA	FBtr0100411, FBtr0075204, FBtr0075202, FBtr0305796, FBtr0075203
OG0001232	tetru03g11443-RA	FBtr0085958, FBtr0306236, FBtr0085957, FBtr0306235, FBtr0085956
OG0001233	tetru03g11522-RA	FBtr0085321, FBtr0345227, FBtr0300259, FBtr0346765, FBtr0330333
OG0001234	tetru03g11583-RA	FBtr0299865, FBtr0072475, FBtr0299866, FBtr0301889, FBtr0299864
OG0001235	tetru03g11609-RA	FBtr0087104, FBtr0087103, FBtr0340063, FBtr0345340, FBtr0087102
OG0001402	tetru01g00083-RA	FBtr0071470, FBtr0347009, FBtr0347008, FBtr0481644
OG0001403	tetru01g00146-RA, tetru01g04315-RA	FBtr0308239, FBtr0071756, FBtr0071757
OG0001404	tetru01g00149-RA	FBtr0340139, FBtr0071108, FBtr0340138, FBtr0071107
OG0001405	tetru01g00171-RA, tetru03g11548-RA, tetru02g06961-RA	FBtr0075356, FBtr0075355
OG0001406	tetru02g05317-RA, tetru01g00192-RA	FBtr0340116, FBtr0346189, FBtr0074104
OG0001407	tetru01g00210-RA	FBtr0302590, FBtr0335246, FBtr0335245, FBtr0302589
OG0001408	tetru01g00222-RA, tetru01g00228-RA	FBtr0083970, FBtr0346148, FBtr0083969
OG0001409	tetru03g09822-RA, tetru01g02437-RA, tetru03g08917-RA, tetru01g00230-RA	FBtr0078821
OG0001410	tetru01g00258-RA, tetru01g04338-RA, tetru02g06735-RA	FBtr0073729, FBtr0073728
OG0001411	tetru01g00266-RA	FBtr0340325, FBtr0081187, FBtr0081189, FBtr0340326
OG0001412	tetru01g00277-RA	FBtr0479761, FBtr0479759, FBtr0479758, FBtr0479760
OG0001413	tetru01g00293-RA, tetru01g01027-RA, tetru01g03963-RA, tetru01g03962-RA	FBtr0070121
OG0001415	tetru01g00399-RA, tetru02g06042-RA, tetru03g10825-RA, tetru03g09439-RA	FBtr0077383
OG0001416	tetru01g00432-RA	FBtr0300039, FBtr0333242, FBtr0300038, FBtr0079249
OG0001417	tetru01g00462-RA	FBtr0334656, FBtr0082110, FBtr0082109, FBtr0334657
OG0001418	tetru01g00463-RA	FBtr0071489, FBtr0308583, FBtr0308582, FBtr0308584
OG0001419	tetru01g00467-RA	FBtr0333156, FBtr0333154, FBtr0333155, FBtr0346131
OG0001421	tetru01g00494-RA	FBtr0081093, FBtr0344023, FBtr0445413, FBtr0081092
OG0001422	tetru01g00503-RA, tetru01g01474-RA, tetru01g00504-RA	FBtr0333357, FBtr0076011
OG0001423	tetru01g00521-RA	FBtr0078870, FBtr0078871, FBtr0345174, FBtr0345175
OG0001424	tetru01g00542-RA, tetru02g08071-RA, tetru01g02500-RA, tetru01g01707-RA	FBtr0081867
OG0001425	tetru01g00548-RA, tetru01g00551-RA, tetru01g00547-RA, tetru01g00546-RA	FBtr0076729
OG0001426	tetru01g00552-RA	FBtr0306285, FBtr0079367, FBtr0332327, FBtr0332326
OG0001427	tetru03g08728-RA, tetru01g00554-RA, tetru01g00553-RA	FBtr0345532, FBtr0087745
OG0001428	tetru01g00559-RA, tetru01g04235-RA	FBtr0347403, FBtr0347405, FBtr0347404
OG0001429	tetru01g00567-RA	FBtr0302371, FBtr0083337, FBtr0083338, FBtr0302370
OG0001430	tetru01g00599-RA	FBtr0332954, FBtr0073551, FBtr0303335, FBtr0303334
OG0001431	tetru01g00626-RA	FBtr0339764, FBtr0339765, FBtr0087601, FBtr0339763
OG0001432	tetru01g01925-RA, tetru01g00633-RA	FBtr0079587, FBtr0079588, FBtr0335190
OG0001434	tetru01g00656-RA	FBtr0307044, FBtr0089129, FBtr0307043, FBtr0089128
OG0001435	tetru01g00663-RA	FBtr0084930, FBtr0084931, FBtr0331359, FBtr0084929
OG0001436	tetru02g05009-RA, tetru01g00664-RA	FBtr0302327, FBtr0083860, FBtr0083861
OG0001437	tetru01g00684-RA	FBtr0301428, FBtr0301429, FBtr0301430, FBtr0301431
OG0001439	tetru01g00696-RA	FBtr0079310, FBtr0079309, FBtr0079308, FBtr0332331
OG0001440	tetru01g00703-RA, tetru01g00704-RA	FBtr0332632, FBtr0332631, FBtr0332630
OG0001441	tetru01g00709-RA	FBtr0084091, FBtr0084092, FBtr0300061, FBtr0332438
OG0001442	tetru02g07547-RA, tetru03g10106-RA, tetru01g00725-RA	FBtr0307279, FBtr0307280
OG0001443	tetru01g00727-RA, tetru02g06650-RA	FBtr0089500, FBtr0346652, FBtr0301509
OG0001444	tetru01g00746-RA	FBtr0070837, FBtr0070839, FBtr0302940, FBtr0308577
OG0001446	tetru01g00752-RA	FBtr0347540, FBtr0346819, FBtr0346817, FBtr0346818
OG0001448	tetru01g00810-RA	FBtr0299510, FBtr0330139, FBtr0331181, FBtr0299509
OG0001449	tetru01g00864-RA, tetru01g00872-RA	FBtr0082743, FBtr0082744, FBtr0082742
OG0001450	tetru01g00870-RA, tetru01g01496-RA	FBtr0073755, FBtr0333330, FBtr0346123
OG0001451	tetru01g01497-RA, tetru01g00871-RA, tetru03g10808-RA, tetru02g06864-RA	FBtr0083538
OG0001452	tetru01g00935-RA, tetru01g00940-RA	FBtr0082930, FBtr0309996, FBtr0082929
OG0001454	tetru01g00952-RA	FBtr0305147, FBtr0339498, FBtr0077368, FBtr0309240
OG0001456	tetru01g01046-RA	FBtr0072179, FBtr0343336, FBtr0302165, FBtr0343337
OG0001460	tetru02g08036-RA, tetru01g01198-RA	FBtr0082068, FBtr0334654, FBtr0082069
OG0001461	tetru01g01203-RA	FBtr0070845, FBtr0070844, FBtr0342971, FBtr0342972
OG0001462	tetru01g01210-RA	FBtr0342871, FBtr0071629, FBtr0113100, FBtr0310422
OG0001463	tetru01g01267-RA	FBtr0343293, FBtr0343292, FBtr0345132, FBtr0074406
OG0001464	tetru01g01268-RA	FBtr0088409, FBtr0305653, FBtr0088408, FBtr0088407
OG0001466	tetru01g01297-RA	FBtr0089091, FBtr0310541, FBtr0310540, FBtr0310539
OG0001467	tetru01g01341-RA, tetru03g11185-RA, tetru02g07326-RA	FBtr0345136, FBtr0078287
OG0001468	tetru01g01365-RA	FBtr0301117, FBtr0308828, FBtr0308829, FBtr0344260
OG0001469	tetru01g01371-RA	FBtr0111123, FBtr0111125, FBtr0344082, FBtr0333519
OG0001470	tetru01g01376-RA	FBtr0344018, FBtr0080630, FBtr0309281, FBtr0344019
OG0001471	tetru01g01378-RA	FBtr0339593, FBtr0339594, FBtr0070290, FBtr0070289
OG0001472	tetru01g01416-RA	FBtr0472692, FBtr0472694, FBtr0472693, FBtr0086324
OG0001473	tetru01g01417-RA	FBtr0088401, FBtr0088402, FBtr0088399, FBtr0113062
OG0001474	tetru01g01447-RA	FBtr0334570, FBtr0306087, FBtr0301865, FBtr0084705
OG0001476	tetru01g01475-RA	FBtr0305688, FBtr0330226, FBtr0081002, FBtr0330225
OG0001477	tetru02g07324-RA, tetru01g01480-RA	FBtr0343155, FBtr0079287, FBtr0079286
OG0001480	tetru01g01611-RA, tetru01g01522-RA	FBtr0300773, FBtr0345587, FBtr0072901
OG0001483	tetru02g08209-RA, tetru01g01564-RA	FBtr0075018, FBtr0345391, FBtr0310276
OG0001484	tetru01g01595-RA	FBtr0084208, FBtr0084209, FBtr0084210, FBtr0084206
OG0001485	tetru01g01615-RA	FBtr0332295, FBtr0071502, FBtr0301558, FBtr0332296
OG0001486	tetru01g01617-RA	FBtr0331722, FBtr0073807, FBtr0340395, FBtr0308644
OG0001487	tetru01g01620-RA	FBtr0074042, FBtr0474150, FBtr0343525, FBtr0074043
OG0001488	tetru01g01623-RA	FBtr0481741, FBtr0481733, FBtr0301562, FBtr0076968
OG0001489	tetru03g11594-RA, tetru02g05132-RA, tetru03g08903-RA, tetru01g01642-RA	FBtr0083435
OG0001490	tetru01g01706-RA	FBtr0076267, FBtr0301658, FBtr0076268, FBtr0475045
OG0001491	tetru01g01732-RA	FBtr0345629, FBtr0339416, FBtr0088434, FBtr0345630
OG0001492	tetru01g01817-RA, tetru01g01819-RA, tetru01g01818-RA, tetru01g01816-RA	FBtr0111024
OG0001493	tetru01g01833-RA, tetru01g03328-RA, tetru03g10528-RA	FBtr0344996, FBtr0299696
OG0001494	tetru01g01852-RA	FBtr0344466, FBtr0344111, FBtr0302020, FBtr0302021
OG0001495	tetru01g01889-RA	FBtr0082701, FBtr0082702, FBtr0082700, FBtr0082699
OG0001496	tetru01g01923-RA	FBtr0334149, FBtr0334146, FBtr0334148, FBtr0334147
OG0001497	tetru01g01928-RA	FBtr0345918, FBtr0074733, FBtr0074734, FBtr0307161
OG0001498	tetru01g01930-RA	FBtr0074476, FBtr0340633, FBtr0346186, FBtr0100463
OG0001500	tetru01g01948-RA	FBtr0300886, FBtr0300885, FBtr0300882, FBtr0300884
OG0001501	tetru02g08166-RA, tetru01g01982-RA	FBtr0300393, FBtr0300392, FBtr0300391
OG0001502	tetru01g02010-RA	FBtr0074233, FBtr0100586, FBtr0340313, FBtr0074232
OG0001503	tetru01g02031-RA	FBtr0301383, FBtr0081005, FBtr0301384, FBtr0081006
OG0001504	tetru01g02074-RA, tetru01g02047-RA, tetru01g02072-RA	FBtr0332626, FBtr0071218
OG0001505	tetru01g02055-RA	FBtr0081480, FBtr0081478, FBtr0081481, FBtr0081479
OG0001506	tetru02g06099-RA, tetru01g02100-RA	FBtr0100323, FBtr0100320, FBtr0100321
OG0001507	tetru01g02114-RA	FBtr0479797, FBtr0344824, FBtr0339781, FBtr0070778
OG0001508	tetru01g02120-RA	FBtr0334614, FBtr0082711, FBtr0334613, FBtr0082710
OG0001509	tetru01g02144-RA	FBtr0082583, FBtr0078829, FBtr0078828, FBtr0078830
OG0001510	tetru01g02160-RA	FBtr0334616, FBtr0334617, FBtr0082075, FBtr0082076
OG0001511	tetru01g02174-RA	FBtr0076759, FBtr0076756, FBtr0076758, FBtr0333223
OG0001512	tetru01g02178-RA	FBtr0332930, FBtr0087493, FBtr0332929, FBtr0100154
OG0001513	tetru01g03999-RA, tetru01g02183-RA	FBtr0330602, FBtr0330603, FBtr0088206
OG0001514	tetru01g02204-RA	FBtr0330248, FBtr0086484, FBtr0111010, FBtr0086483
OG0001515	tetru01g02206-RA	FBtr0333535, FBtr0079005, FBtr0079004, FBtr0333534
OG0001516	tetru01g02216-RA	FBtr0331745, FBtr0100598, FBtr0100599, FBtr0331744
OG0001517	tetru01g02221-RA	FBtr0334274, FBtr0334275, FBtr0334276, FBtr0344333
OG0001518	tetru01g02268-RA	FBtr0087309, FBtr0112900, FBtr0087308, FBtr0087307
OG0001519	tetru01g02304-RA	FBtr0339901, FBtr0273353, FBtr0273351, FBtr0273352
OG0001521	tetru01g02365-RA	FBtr0304697, FBtr0087648, FBtr0304696, FBtr0087647
OG0001522	tetru01g02369-RA	FBtr0089006, FBtr0089007, FBtr0089008, FBtr0089009
OG0001523	tetru01g02391-RA	FBtr0076178, FBtr0074864, FBtr0076176, FBtr0074865
OG0001524	tetru01g02408-RA, tetru01g03268-RA, tetru01g03369-RA	FBtr0332725, FBtr0076868
OG0001525	tetru01g02410-RA	FBtr0070175, FBtr0087720, FBtr0290021, FBtr0343596
OG0001526	tetru02g07990-RA, tetru01g02422-RA, tetru03g09907-RA	FBtr0074455, FBtr0074456
OG0001527	tetru01g02443-RA	FBtr0100119, FBtr0088608, FBtr0088607, FBtr0088606
OG0001528	tetru01g02473-RA	FBtr0340653, FBtr0340652, FBtr0089133, FBtr0333681
OG0001529	tetru01g02480-RA	FBtr0335379, FBtr0077972, FBtr0307056, FBtr0307057
OG0001530	tetru01g02551-RA, tetru01g02549-RA	FBtr0332060, FBtr0332059, FBtr0077048
OG0001531	tetru01g02557-RA	FBtr0111132, FBtr0344793, FBtr0332633, FBtr0111129
OG0001532	tetru01g02591-RA	FBtr0072312, FBtr0072313, FBtr0301502, FBtr0343486
OG0001533	tetru01g02654-RA	FBtr0085220, FBtr0330084, FBtr0085221, FBtr0330085
OG0001534	tetru01g02665-RA	FBtr0077836, FBtr0077839, FBtr0077838, FBtr0077837
OG0001535	tetru02g05955-RA	FBtr0086306
OG0001535	tetru01g02675-RA	FBtr0087791, FBtr0087790
OG0001536	tetru01g02696-RA	FBtr0335213, FBtr0290205, FBtr0082440, FBtr0082442
OG0001538	tetru01g02747-RA	FBtr0343764, FBtr0111000, FBtr0074388, FBtr0343763
OG0001539	tetru01g02773-RA	FBtr0334554, FBtr0089715, FBtr0089716, FBtr0089717
OG0001540	tetru01g02778-RA	FBtr0076009, FBtr0346393, FBtr0346392, FBtr0076010
OG0001541	tetru01g02809-RA	FBtr0072774, FBtr0334073, FBtr0334074, FBtr0300292
OG0001542	tetru01g02817-RA	FBtr0479743, FBtr0331344, FBtr0331342, FBtr0081824
OG0001543	tetru01g02842-RA, tetru03g10423-RA	FBtr0331755, FBtr0331754, FBtr0074225
OG0001545	tetru01g02850-RA	FBtr0076093, FBtr0344910, FBtr0339908, FBtr0076168
OG0001546	tetru01g02862-RA, tetru01g02865-RA	FBtr0301866, FBtr0084253, FBtr0084252
OG0001547	tetru01g02870-RA	FBtr0306907, FBtr0088645, FBtr0088646, FBtr0088647
OG0001548	tetru01g02889-RA	FBtr0330611, FBtr0330610, FBtr0330612, FBtr0072267
OG0001549	tetru01g02902-RA	FBtr0074268, FBtr0074269, FBtr0340314, FBtr0074270
OG0001551	tetru01g02940-RA	FBtr0273378, FBtr0330203, FBtr0308895, FBtr0330661
OG0001553	tetru01g02987-RA, tetru01g03001-RA	FBtr0100452, FBtr0100451, FBtr0100453
OG0001554	tetru02g04640-RA, tetru01g03013-RA, tetru01g03014-RA	FBtr0070656, FBtr0343574
OG0001555	tetru01g03020-RA	FBtr0100465, FBtr0100464, FBtr0100462, FBtr0100461
OG0001556	tetru01g03028-RA, tetru01g03027-RA	FBtr0070217, FBtr0070216, FBtr0070218
OG0001557	tetru01g03053-RA, tetru01g03333-RA	FBtr0075063, FBtr0308813, FBtr0071714
OG0001558	tetru01g03317-RA, tetru01g03068-RA, tetru02g06053-RA, tetru01g04135-RA	FBtr0077884
OG0001559	tetru01g03143-RA, tetru02g06665-RA	FBtr0308061, FBtr0073045, FBtr0073046
OG0001560	tetru01g03145-RA	FBtr0077131, FBtr0077132, FBtr0345001, FBtr0077133
OG0001561	tetru01g03165-RA, tetru01g03156-RA	FBtr0081963, FBtr0081962, FBtr0081964
OG0001562	tetru01g03159-RA	FBtr0339100, FBtr0339099, FBtr0339101, FBtr0339102
OG0001563	tetru01g03175-RA, tetru01g03177-RA	FBtr0100164, FBtr0079888, FBtr0310482
OG0001564	tetru01g03214-RA	FBtr0084260, FBtr0331930, FBtr0100322, FBtr0301484
OG0001565	tetru01g03222-RA	FBtr0081721, FBtr0081720, FBtr0081722, FBtr0113198
OG0001566	tetru01g03297-RA	FBtr0113290, FBtr0113291, FBtr0084901, FBtr0113289
OG0001567	tetru01g03305-RA	FBtr0074875, FBtr0074874, FBtr0333877, FBtr0074873
OG0001568	tetru01g03331-RA	FBtr0072747, FBtr0347066, FBtr0333359, FBtr0303993
OG0001569	tetru01g03344-RA	FBtr0343563, FBtr0073495, FBtr0343562, FBtr0073494
OG0001570	tetru01g03345-RA	FBtr0082330, FBtr0339379, FBtr0082331, FBtr0339378
OG0001571	tetru01g03351-RA	FBtr0343808, FBtr0081073, FBtr0329971, FBtr0329972
OG0001572	tetru01g03360-RA	FBtr0301854, FBtr0112724, FBtr0072034, FBtr0072033
OG0001573	tetru01g03364-RA	FBtr0087860, FBtr0087858, FBtr0345195, FBtr0087859
OG0001574	tetru01g03387-RA	FBtr0347182, FBtr0080916, FBtr0080917, FBtr0080915
OG0001575	tetru01g03393-RA, tetru01g03394-RA	FBtr0073066, FBtr0073068, FBtr0073067
OG0001576	tetru01g03425-RA	FBtr0080018, FBtr0302038, FBtr0302039, FBtr0331642
OG0001577	tetru03g08801-RA, tetru01g03465-RA, tetru02g05452-RA	FBtr0087760, FBtr0340493
OG0001578	tetru01g03502-RA	FBtr0339531, FBtr0083448, FBtr0083447, FBtr0339532
OG0001579	tetru01g03530-RA	FBtr0343807, FBtr0343806, FBtr0084095, FBtr0343805
OG0001580	tetru03g09915-RA, tetru03g09914-RA, tetru01g03531-RA	FBtr0308917, FBtr0070701
OG0001581	tetru01g03532-RA	FBtr0344553, FBtr0344552, FBtr0301693, FBtr0301692
OG0001582	tetru01g03543-RA	FBtr0081583, FBtr0473367, FBtr0473368, FBtr0073411
OG0001583	tetru01g03560-RA	FBtr0074546, FBtr0333321, FBtr0301627, FBtr0301628
OG0001584	tetru01g03568-RA	FBtr0332953, FBtr0307488, FBtr0071460, FBtr0071461
OG0001585	tetru01g03583-RA	FBtr0077001, FBtr0077000, FBtr0333059, FBtr0077002
OG0001586	tetru01g03593-RA	FBtr0080724, FBtr0080723, FBtr0343687, FBtr0343686
OG0001587	tetru01g03609-RA	FBtr0073472, FBtr0340165, FBtr0340164, FBtr0073471
OG0001588	tetru01g04321-RA, tetru01g03631-RA, tetru01g03630-RA, tetru03g10345-RA	FBtr0082876
OG0001590	tetru03g11490-RA, tetru01g03720-RA, tetru03g11489-RA, tetru03g11491-RA	FBtr0085441
OG0001592	tetru02g06257-RA, tetru03g09628-RA, tetru01g03773-RA	FBtr0301973, FBtr0301974
OG0001593	tetru01g03823-RA	FBtr0290206, FBtr0078734, FBtr0330315, FBtr0078733
OG0001597	tetru01g03906-RA	FBtr0071911, FBtr0309858, FBtr0071913, FBtr0071914
OG0001598	tetru01g03939-RA	FBtr0344729, FBtr0344730, FBtr0301436, FBtr0330143
OG0001599	tetru01g03957-RA	FBtr0339276, FBtr0072391, FBtr0072392, FBtr0309242
OG0001600	tetru01g03968-RA	FBtr0334996, FBtr0111291, FBtr0334995, FBtr0111292
OG0001601	tetru01g03977-RA	FBtr0333355, FBtr0081518, FBtr0081520, FBtr0081519
OG0001602	tetru01g03991-RA	FBtr0339820, FBtr0339819, FBtr0303415, FBtr0089712
OG0001603	tetru01g03998-RA	FBtr0335157, FBtr0074795, FBtr0335155, FBtr0335156
OG0001604	tetru01g04004-RA	FBtr0078816, FBtr0078817, FBtr0078814, FBtr0273430
OG0001605	tetru01g04013-RA	FBtr0088437, FBtr0112902, FBtr0112901, FBtr0088438
OG0001606	tetru03g09983-RA, tetru02g04691-RA, tetru02g08132-RA, tetru01g04021-RA	FBtr0081823
OG0001607	tetru01g04024-RA	FBtr0308132, FBtr0308130, FBtr0074101, FBtr0074100
OG0001608	tetru01g04031-RA	FBtr0074357, FBtr0301353, FBtr0301354, FBtr0301352
OG0001609	tetru01g04053-RA	FBtr0333767, FBtr0333766, FBtr0333765, FBtr0333768
OG0001611	tetru01g04101-RA	FBtr0310426, FBtr0110835, FBtr0310425, FBtr0310427
OG0001612	tetru01g04102-RA	FBtr0079436, FBtr0079437, FBtr0334835, FBtr0334836
OG0001613	tetru02g07760-RA, tetru01g04126-RA, tetru03g09263-RA	FBtr0083005, FBtr0308030
OG0001614	tetru01g04241-RA, tetru01g04152-RA, tetru03g11158-RA	FBtr0086500, FBtr0331920
OG0001615	tetru01g04156-RA	FBtr0345315, FBtr0346648, FBtr0070412, FBtr0300793
OG0001616	tetru01g04186-RA	FBtr0331653, FBtr0077645, FBtr0273230, FBtr0077644
OG0001617	tetru01g04204-RA	FBtr0303767, FBtr0303769, FBtr0074492, FBtr0303768
OG0001618	tetru01g04217-RA	FBtr0074593, FBtr0333805, FBtr0333804, FBtr0333806
OG0001619	tetru01g04248-RA	FBtr0086720, FBtr0086718, FBtr0086719, FBtr0086721
OG0001620	tetru01g04309-RA	FBtr0071095, FBtr0071094, FBtr0071096, FBtr0345291
OG0001621	tetru01g04310-RA	FBtr0077608, FBtr0340589, FBtr0077609, FBtr0344796
OG0001622	tetru02g06846-RA, tetru01g04312-RA	FBtr0075423, FBtr0331173, FBtr0333265
OG0001624	tetru01g04363-RA	FBtr0078328, FBtr0112830, FBtr0078329, FBtr0333284
OG0001625	tetru01g04392-RA	FBtr0333492, FBtr0080116, FBtr0080115, FBtr0345437
OG0001626	tetru01g04444-RA	FBtr0082043, FBtr0082042, FBtr0082041, FBtr0082044
OG0001627	tetru01g04457-RA, tetru01g04461-RA	FBtr0339841, FBtr0073668, FBtr0073669
OG0001628	tetru01g04460-RA	FBtr0333323, FBtr0074135, FBtr0333322, FBtr0074137
OG0001629	tetru01g04463-RA	FBtr0331854, FBtr0307385, FBtr0307387, FBtr0307386
OG0001630	tetru01g04499-RA, tetru03g09203-RA	FBtr0079293, FBtr0079291, FBtr0079292
OG0001631	tetru01g04526-RA	FBtr0087241, FBtr0087236, FBtr0304747, FBtr0087240
OG0001632	tetru01g04537-RA, tetru01g04538-RA, tetru02g05080-RA	FBtr0074952, FBtr0302283
OG0001633	tetru01g04568-RA	FBtr0089338, FBtr0089340, FBtr0089339, FBtr0089341
OG0001634	tetru02g05815-RA, tetru01g04576-RA	FBtr0343669, FBtr0080561, FBtr0080562
OG0001635	tetru03g10084-RA, tetru01g04596-RA, tetru01g04614-RA	FBtr0332320, FBtr0081287
OG0001637	tetru01g04612-RA	FBtr0345193, FBtr0089208, FBtr0089207, FBtr0333700
OG0001638	tetru02g04635-RA	FBtr0089477, FBtr0100472, FBtr0100471, FBtr0089475
OG0001639	tetru02g04680-RA	FBtr0078012, FBtr0305507, FBtr0301908, FBtr0100469
OG0001640	tetru02g04689-RA	FBtr0344012, FBtr0301709, FBtr0344011, FBtr0344010
OG0001641	tetru02g04749-RA	FBtr0332998, FBtr0304798, FBtr0088597, FBtr0112930
OG0001643	tetru02g04791-RA	FBtr0075983, FBtr0332089, FBtr0075982, FBtr0332090
OG0001644	tetru02g04831-RA	FBtr0340089, FBtr0070978, FBtr0340088, FBtr0340090
OG0001645	tetru02g04853-RA	FBtr0344400, FBtr0344398, FBtr0344399, FBtr0344401
OG0001646	tetru02g04888-RA	FBtr0087550, FBtr0305616, FBtr0087549, FBtr0087548
OG0001647	tetru02g04982-RA, tetru02g04978-RA, tetru03g10416-RA	FBtr0074240, FBtr0346059
OG0001648	tetru02g04989-RA	FBtr0330080, FBtr0076247, FBtr0333361, FBtr0345346
OG0001649	tetru02g05003-RA	FBtr0333759, FBtr0113316, FBtr0074677, FBtr0074678
OG0001650	tetru02g05007-RA	FBtr0309323, FBtr0079426, FBtr0079428, FBtr0079427
OG0001651	tetru02g05012-RA	FBtr0078965, FBtr0078966, FBtr0336706, FBtr0336705
OG0001652	tetru02g05034-RA	FBtr0305664, FBtr0305666, FBtr0305663, FBtr0305665
OG0001653	tetru02g05053-RA	FBtr0340140, FBtr0071111, FBtr0071109, FBtr0071110
OG0001654	tetru02g05059-RA	FBtr0087699, FBtr0305993, FBtr0087700, FBtr0332928
OG0001655	tetru02g05067-RA	FBtr0301652, FBtr0310317, FBtr0310446, FBtr0074255
OG0001657	tetru02g05156-RA	FBtr0112981, FBtr0331711, FBtr0073840, FBtr0331712
OG0001658	tetru03g10349-RA, tetru02g05167-RA	FBtr0070260, FBtr0339591, FBtr0339590
OG0001659	tetru02g05263-RA	FBtr0331325, FBtr0331326, FBtr0081244, FBtr0081245
OG0001660	tetru02g05266-RA	FBtr0342981, FBtr0100521, FBtr0071763, FBtr0071764
OG0001661	tetru02g05279-RA, tetru02g05297-RA, tetru02g05280-RA	FBtr0307162, FBtr0074768
OG0001662	tetru02g05310-RA, tetru02g05572-RA, tetru02g06213-RA	FBtr0309506, FBtr0076494
OG0001663	tetru02g05328-RA	FBtr0302575, FBtr0302572, FBtr0100466, FBtr0302574
OG0001664	tetru02g05383-RA	FBtr0082106, FBtr0082108, FBtr0301189, FBtr0082107
OG0001665	tetru02g05391-RA	FBtr0332294, FBtr0071494, FBtr0343043, FBtr0071495
OG0001666	tetru02g05406-RA, tetru02g05407-RA, tetru03g11342-RA, tetru02g05408-RA	FBtr0083049
OG0001668	tetru02g05456-RA	FBtr0302041, FBtr0075173, FBtr0345117, FBtr0345118
OG0001669	tetru02g05570-RA, tetru03g10100-RA	FBtr0073683, FBtr0345165, FBtr0333756
OG0001670	tetru02g05574-RA	FBtr0340032, FBtr0070872, FBtr0070873, FBtr0343930
OG0001671	tetru02g05620-RA	FBtr0308688, FBtr0070794, FBtr0308689, FBtr0070795
OG0001672	tetru02g05623-RA	FBtr0343317, FBtr0343318, FBtr0074530, FBtr0074531
OG0001673	tetru02g05656-RA	FBtr0088846, FBtr0088845, FBtr0088847, FBtr0088848
OG0001674	tetru02g05712-RA	FBtr0347151, FBtr0082942, FBtr0306742, FBtr0082941
OG0001675	tetru02g05738-RA	FBtr0114644, FBtr0305273, FBtr0299610, FBtr0077029
OG0001676	tetru02g05831-RA	FBtr0300178, FBtr0306330, FBtr0300179, FBtr0072459
OG0001677	tetru02g05857-RA	FBtr0084750, FBtr0084749, FBtr0337012, FBtr0473366
OG0001678	tetru02g05873-RA	FBtr0088895, FBtr0302223, FBtr0088896, FBtr0088894
OG0001679	tetru03g10010-RA, tetru02g05910-RA	FBtr0333057, FBtr0076606, FBtr0076607
OG0001680	tetru02g05912-RA	FBtr0301838, FBtr0301839, FBtr0301837, FBtr0300337
OG0001681	tetru02g05928-RA	FBtr0074470, FBtr0074469, FBtr0074468, FBtr0074471
OG0001682	tetru02g05943-RA	FBtr0085812, FBtr0334553, FBtr0085811, FBtr0300881
OG0001683	tetru02g06036-RA	FBtr0075776, FBtr0334053, FBtr0075775, FBtr0114573
OG0001684	tetru02g06055-RA	FBtr0346346, FBtr0346347, FBtr0082799, FBtr0082797
OG0001685	tetru02g06127-RA	FBtr0112743, FBtr0333419, FBtr0079695, FBtr0336885
OG0001686	tetru02g06151-RA	FBtr0082522, FBtr0082521, FBtr0082520, FBtr0082519
OG0001687	tetru02g06168-RA	FBtr0306735, FBtr0347562, FBtr0273215, FBtr0345324
OG0001688	tetru02g06170-RA	FBtr0343276, FBtr0343275, FBtr0072227, FBtr0343277
OG0001689	tetru02g06192-RA	FBtr0091486, FBtr0091487, FBtr0332000, FBtr0091489
OG0001690	tetru02g06212-RA	FBtr0073354, FBtr0331423, FBtr0345597, FBtr0479763
OG0001691	tetru02g06284-RA, tetru02g06288-RA	FBtr0344015, FBtr0077980, FBtr0304710
OG0001692	tetru02g06369-RA	FBtr0344863, FBtr0079641, FBtr0339673, FBtr0302595
OG0001693	tetru02g06371-RA	FBtr0085991, FBtr0340441, FBtr0340440, FBtr0077267
OG0001694	tetru02g06620-RA, tetru02g06380-RA	FBtr0087936, FBtr0113075, FBtr0087485
OG0001695	tetru02g06383-RA	FBtr0083227, FBtr0083226, FBtr0344717, FBtr0344470
OG0001696	tetru02g06417-RA	FBtr0344941, FBtr0331842, FBtr0075175, FBtr0345387
OG0001697	tetru02g06447-RA	FBtr0330202, FBtr0330201, FBtr0330200, FBtr0077870
OG0001698	tetru02g06470-RA, tetru02g06541-RA, tetru02g06543-RA, tetru02g06540-RA	FBtr0084111
OG0001699	tetru02g06484-RA, tetru02g08339-RA	FBtr0088553, FBtr0088552, FBtr0306111
OG0001700	tetru02g06498-RA	FBtr0084448, FBtr0084446, FBtr0084447, FBtr0084449
OG0001701	tetru02g06551-RA, tetru03g09265-RA	FBtr0290246, FBtr0290245, FBtr0080189
OG0001702	tetru03g09665-RA, tetru02g06625-RA, tetru03g09661-RA, tetru03g09663-RA	FBtr0086696
OG0001703	tetru02g06649-RA	FBtr0334890, FBtr0082474, FBtr0347553, FBtr0082473
OG0001704	tetru02g06657-RA	FBtr0084795, FBtr0113281, FBtr0084794, FBtr0334507
OG0001705	tetru02g06664-RA, tetru02g06663-RA, tetru02g06668-RA	FBtr0334618, FBtr0082103
OG0001706	tetru02g06689-RA	FBtr0089738, FBtr0089737, FBtr0089736, FBtr0089735
OG0001707	tetru02g06695-RA	FBtr0333164, FBtr0333165, FBtr0474168, FBtr0087495
OG0001708	tetru02g06714-RA, tetru02g07214-RA	FBtr0301805, FBtr0071284, FBtr0309871
OG0001709	tetru02g06816-RA	FBtr0088011, FBtr0340610, FBtr0074745, FBtr0344986
OG0001710	tetru03g10707-RA, tetru02g07437-RA, tetru02g06837-RA	FBtr0307204, FBtr0079869
OG0001711	tetru03g10024-RA, tetru02g06838-RA	FBtr0089076, FBtr0089077, FBtr0089075
OG0001712	tetru02g06875-RA	FBtr0334940, FBtr0113680, FBtr0113681, FBtr0113679
OG0001713	tetru02g06877-RA	FBtr0086658, FBtr0086657, FBtr0301861, FBtr0301862
OG0001714	tetru02g06897-RA	FBtr0086151, FBtr0086153, FBtr0086150, FBtr0086152
OG0001715	tetru02g06917-RA	FBtr0344199, FBtr0087775, FBtr0339755, FBtr0087774
OG0001716	tetru02g06925-RA	FBtr0333872, FBtr0113841, FBtr0333870, FBtr0333871
OG0001717	tetru02g06938-RA	FBtr0342658, FBtr0112611, FBtr0301525, FBtr0112612
OG0001718	tetru02g06951-RA	FBtr0306011, FBtr0331228, FBtr0079045, FBtr0079046
OG0001719	tetru02g06956-RA	FBtr0273304, FBtr0273306, FBtr0273305, FBtr0301145
OG0001720	tetru02g06957-RA	FBtr0333124, FBtr0333125, FBtr0075206, FBtr0075205
OG0001721	tetru03g11633-RA, tetru02g06970-RA, tetru02g07087-RA	FBtr0344857, FBtr0080064
OG0001722	tetru02g07016-RA	FBtr0083613, FBtr0083611, FBtr0330051, FBtr0083612
OG0001723	tetru02g07066-RA	FBtr0087093, FBtr0087095, FBtr0087097, FBtr0087094
OG0001724	tetru02g07073-RA	FBtr0100379, FBtr0078154, FBtr0078155, FBtr0078153
OG0001725	tetru02g07170-RA	FBtr0114627, FBtr0340073, FBtr0087019, FBtr0114628
OG0001726	tetru02g07196-RA	FBtr0332980, FBtr0073275, FBtr0073276, FBtr0073277
OG0001727	tetru02g07206-RA	FBtr0077848, FBtr0330664, FBtr0308189, FBtr0077849
OG0001728	tetru02g07694-RA, tetru03g11563-RA, tetru02g07234-RA, tetru02g07233-RA	FBtr0078951
OG0001729	tetru02g07280-RA	FBtr0332968, FBtr0302224, FBtr0332969, FBtr0081362
OG0001730	tetru02g07281-RA	FBtr0302513, FBtr0074963, FBtr0074964, FBtr0074965
OG0001731	tetru02g07286-RA	FBtr0084911, FBtr0084910, FBtr0344118, FBtr0084909
OG0001732	tetru02g07373-RA	FBtr0300184, FBtr0306336, FBtr0079531, FBtr0300185
OG0001733	tetru02g07385-RA	FBtr0114462, FBtr0080621, FBtr0114463, FBtr0070165
OG0001734	tetru02g07403-RA, tetru02g07405-RA	FBtr0075399, FBtr0075398, FBtr0345813
OG0001735	tetru02g07483-RA	FBtr0071167, FBtr0071169, FBtr0071168, FBtr0479741
OG0001736	tetru02g07515-RA	FBtr0303160, FBtr0303159, FBtr0300475, FBtr0084587
OG0001737	tetru02g07537-RA	FBtr0072257, FBtr0343434, FBtr0479650, FBtr0343435
OG0001738	tetru03g09998-RA, tetru02g07556-RA	FBtr0079683, FBtr0333414, FBtr0333413
OG0001739	tetru02g07572-RA	FBtr0303849, FBtr0084596, FBtr0321262, FBtr0084595
OG0001740	tetru02g07581-RA, tetru02g07583-RA	FBtr0077438, FBtr0331434, FBtr0331435
OG0001741	tetru02g07614-RA	FBtr0310327, FBtr0071599, FBtr0071601, FBtr0300395
OG0001742	tetru02g07617-RA, tetru02g07616-RA, tetru03g09692-RA	FBtr0333728, FBtr0083336
OG0001743	tetru02g07619-RA	FBtr0307329, FBtr0307327, FBtr0307326, FBtr0307328
OG0001744	tetru02g07652-RA	FBtr0086782, FBtr0110966, FBtr0110964, FBtr0110965
OG0001745	tetru02g07677-RA, tetru02g07674-RA	FBtr0345788, FBtr0070801, FBtr0070800
OG0001746	tetru02g07719-RA	FBtr0075921, FBtr0331554, FBtr0075919, FBtr0075920
OG0001747	tetru02g07722-RA	FBtr0072325, FBtr0072326, FBtr0301036, FBtr0072324
OG0001748	tetru03g10228-RA, tetru03g10231-RA, tetru02g07749-RA, tetru03g08979-RA	FBtr0081285
OG0001749	tetru02g07773-RA	FBtr0076514, FBtr0076513, FBtr0301140, FBtr0301139
OG0001750	tetru02g07784-RA	FBtr0112863, FBtr0086616, FBtr0086615, FBtr0086614
OG0001751	tetru02g07837-RA	FBtr0343741, FBtr0305986, FBtr0079932, FBtr0079931
OG0001752	tetru02g07861-RA	FBtr0344573, FBtr0113991, FBtr0113989, FBtr0113990
OG0001753	tetru02g07928-RA	FBtr0089383, FBtr0089385, FBtr0089384, FBtr0336922
OG0001754	tetru02g07929-RA	FBtr0310290, FBtr0273354, FBtr0331335, FBtr0071381
OG0001755	tetru02g07945-RA	FBtr0333188, FBtr0085432, FBtr0085430, FBtr0085429
OG0001757	tetru02g08004-RA, tetru02g08584-RA	FBtr0339300, FBtr0300954, FBtr0100140
OG0001758	tetru02g08094-RA	FBtr0071451, FBtr0071452, FBtr0336899, FBtr0071453
OG0001759	tetru02g08097-RA	FBtr0113703, FBtr0113702, FBtr0345337, FBtr0113700
OG0001760	tetru03g10684-RA, tetru02g08106-RA, tetru03g09502-RA	FBtr0346143, FBtr0083738
OG0001761	tetru02g08141-RA, tetru02g08136-RA	FBtr0330077, FBtr0075911, FBtr0075912
OG0001762	tetru02g08145-RA	FBtr0342612, FBtr0330221, FBtr0112619, FBtr0330222
OG0001763	tetru02g08163-RA, tetru02g08160-RA	FBtr0335174, FBtr0273393, FBtr0077745
OG0001764	tetru02g08183-RA	FBtr0330140, FBtr0300518, FBtr0299639, FBtr0299637
OG0001765	tetru02g08186-RA	FBtr0080167, FBtr0305994, FBtr0110872, FBtr0079481
OG0001766	tetru02g08188-RA	FBtr0273323, FBtr0330373, FBtr0273324, FBtr0481650
OG0001767	tetru02g08203-RA	FBtr0445730, FBtr0445732, FBtr0445731, FBtr0445729
OG0001768	tetru02g08319-RA	FBtr0346379, FBtr0073470, FBtr0331742, FBtr0331743
OG0001769	tetru03g08876-RA	FBtr0073437, FBtr0330387
OG0001769	tetru02g08352-RA	FBtr0080995
OG0001770	tetru02g08392-RA	FBtr0081765, FBtr0339713, FBtr0339714, FBtr0339715
OG0001771	tetru02g08463-RA	FBtr0302910, FBtr0089899, FBtr0089898, FBtr0306252
OG0001772	tetru02g08483-RA	FBtr0077344, FBtr0339557, FBtr0339558, FBtr0342876
OG0001773	tetru02g08485-RA	FBtr0112719, FBtr0112717, FBtr0343409, FBtr0112718
OG0001774	tetru02g08507-RA, tetru02g08505-RA	FBtr0111241, FBtr0111239, FBtr0111240
OG0001775	tetru02g08512-RA	FBtr0299558, FBtr0339839, FBtr0299559, FBtr0339840
OG0001776	tetru02g08527-RA	FBtr0087863, FBtr0087864, FBtr0087862, FBtr0302455
OG0001777	tetru02g08554-RA	FBtr0078711, FBtr0339320, FBtr0330314, FBtr0078710
OG0001778	tetru02g08621-RA	FBtr0075036, FBtr0330089, FBtr0333220, FBtr0075035
OG0001779	tetru02g08632-RA	FBtr0331789, FBtr0331790, FBtr0077019, FBtr0331791
OG0001780	tetru02g08716-RA, tetru02g08703-RA, tetru02g08715-RA	FBtr0080333, FBtr0080331
OG0001781	tetru02g08708-RA	FBtr0331362, FBtr0331360, FBtr0331361, FBtr0084932
OG0001782	tetru03g08726-RA	FBtr0332541, FBtr0081864, FBtr0306806, FBtr0306805
OG0001783	tetru03g08733-RA, tetru03g08736-RA, tetru03g08734-RA	FBtr0071033, FBtr0332315
OG0001784	tetru03g08748-RA	FBtr0083375, FBtr0083376, FBtr0337064, FBtr0337063
OG0001785	tetru03g08757-RA	FBtr0342794, FBtr0113368, FBtr0071515, FBtr0332465
OG0001786	tetru03g08767-RA, tetru03g08764-RA	FBtr0337031, FBtr0085820, FBtr0337032
OG0001787	tetru03g08775-RA	FBtr0299831, FBtr0299838, FBtr0332840, FBtr0309236
OG0001788	tetru03g08829-RA	FBtr0289966, FBtr0072900, FBtr0331415, FBtr0331416
OG0001789	tetru03g09015-RA, tetru03g08951-RA, tetru03g09016-RA	FBtr0346382, FBtr0073408
OG0001790	tetru03g08999-RA	FBtr0072265, FBtr0343442, FBtr0072266, FBtr0308245
OG0001791	tetru03g09082-RA, tetru03g09081-RA	FBtr0085468, FBtr0085467, FBtr0330293
OG0001792	tetru03g09083-RA	FBtr0340625, FBtr0301414, FBtr0301413, FBtr0301415
OG0001793	tetru03g09112-RA	FBtr0290256, FBtr0452181, FBtr0290258, FBtr0309372
OG0001794	tetru03g09191-RA	FBtr0081263, FBtr0331245, FBtr0331246, FBtr0081264
OG0001795	tetru03g09194-RA	FBtr0076362, FBtr0076364, FBtr0076365, FBtr0076363
OG0001796	tetru03g09205-RA	FBtr0334992, FBtr0074217, FBtr0334991, FBtr0334990
OG0001797	tetru03g09241-RA	FBtr0304699, FBtr0481621, FBtr0300345, FBtr0339892
OG0001798	tetru03g11021-RA, tetru03g11031-RA, tetru03g09254-RA	FBtr0089204, FBtr0089205
OG0001799	tetru03g09259-RA	FBtr0075268, FBtr0075263, FBtr0075264, FBtr0075266
OG0001800	tetru03g09273-RA	FBtr0337018, FBtr0337019, FBtr0306090, FBtr0110786
OG0001801	tetru03g09283-RA	FBtr0344069, FBtr0074739, FBtr0074737, FBtr0074738
OG0001802	tetru03g09298-RA	FBtr0079780, FBtr0079781, FBtr0339550, FBtr0343095
OG0001803	tetru03g09314-RA	FBtr0304726, FBtr0084603, FBtr0334925, FBtr0111008
OG0001804	tetru03g09354-RA	FBtr0310329, FBtr0310330, FBtr0310328, FBtr0100329
OG0001805	tetru03g09419-RA	FBtr0333260, FBtr0070379, FBtr0070380, FBtr0070378
OG0001806	tetru03g09455-RA, tetru03g09429-RA	FBtr0343770, FBtr0308804, FBtr0080934
OG0001807	tetru03g09435-RA, tetru03g09430-RA, tetru03g09444-RA	FBtr0084462, FBtr0334895
OG0001809	tetru03g09523-RA	FBtr0070617, FBtr0070616, FBtr0070618, FBtr0342739
OG0001810	tetru03g09542-RA	FBtr0306349, FBtr0084039, FBtr0306348, FBtr0306347
OG0001811	tetru03g09573-RA	FBtr0331431, FBtr0070921, FBtr0331430, FBtr0331432
OG0001812	tetru03g09585-RA	FBtr0087257, FBtr0306238, FBtr0087258, FBtr0087256
OG0001813	tetru03g09615-RA	FBtr0331786, FBtr0479798, FBtr0072551, FBtr0072552
OG0001814	tetru03g09644-RA, tetru03g09650-RA	FBtr0347282, FBtr0340026, FBtr0070924
OG0001815	tetru03g09671-RA	FBtr0339125, FBtr0088872, FBtr0113053, FBtr0339124
OG0001816	tetru03g09683-RA	FBtr0303760, FBtr0087428, FBtr0303762, FBtr0303761
OG0001817	tetru03g09691-RA	FBtr0340126, FBtr0300573, FBtr0087017, FBtr0087016
OG0001818	tetru03g09746-RA	FBtr0073249, FBtr0333569, FBtr0073248, FBtr0073250
OG0001819	tetru03g09774-RA	FBtr0343584, FBtr0346304, FBtr0073405, FBtr0073404
OG0001820	tetru03g09808-RA	FBtr0071589, FBtr0071591, FBtr0342884, FBtr0071590
OG0001821	tetru03g09819-RA	FBtr0091473, FBtr0091470, FBtr0334661, FBtr0091472
OG0001822	tetru03g09824-RA	FBtr0333172, FBtr0333170, FBtr0333171, FBtr0333173
OG0001824	tetru03g10794-RA, tetru03g09838-RA	FBtr0345287, FBtr0079866, FBtr0335504
OG0001825	tetru03g09903-RA	FBtr0289981, FBtr0080492, FBtr0333236, FBtr0080491
OG0001826	tetru03g09917-RA	FBtr0336634, FBtr0086319, FBtr0086317, FBtr0086318
OG0001827	tetru03g09924-RA	FBtr0345424, FBtr0086661, FBtr0345423, FBtr0340394
OG0001828	tetru03g09944-RA	FBtr0100600, FBtr0334489, FBtr0089252, FBtr0334488
OG0001829	tetru03g09956-RA, tetru03g09965-RA	FBtr0085371, FBtr0085372, FBtr0085373
OG0001830	tetru03g09989-RA	FBtr0089222, FBtr0342624, FBtr0073776, FBtr0076071
OG0001831	tetru03g10023-RA	FBtr0074173, FBtr0074169, FBtr0074171, FBtr0074170
OG0001832	tetru03g10065-RA	FBtr0071101, FBtr0071102, FBtr0301679, FBtr0301677
OG0001833	tetru03g10083-RA	FBtr0336631, FBtr0080247, FBtr0080246, FBtr0336630
OG0001834	tetru03g10112-RA, tetru03g10111-RA	FBtr0340420, FBtr0340419, FBtr0340418
OG0001835	tetru03g10118-RA	FBtr0079813, FBtr0303900, FBtr0070698, FBtr0343567
OG0001836	tetru03g10135-RA	FBtr0087902, FBtr0301874, FBtr0344414, FBtr0077260
OG0001837	tetru03g10208-RA, tetru03g10211-RA	FBtr0334169, FBtr0299875, FBtr0334168
OG0001838	tetru03g10303-RA	FBtr0075539, FBtr0100528, FBtr0304975, FBtr0075538
OG0001839	tetru03g10413-RA	FBtr0307059, FBtr0346460, FBtr0307058, FBtr0079100
OG0001840	tetru03g10422-RA	FBtr0339696, FBtr0307165, FBtr0307164, FBtr0339697
OG0001841	tetru03g10462-RA	FBtr0347006, FBtr0339972, FBtr0078679, FBtr0334742
OG0001843	tetru03g10491-RA	FBtr0335427, FBtr0083220, FBtr0335426, FBtr0083221
OG0001844	tetru03g10615-RA	FBtr0329849, FBtr0329850, FBtr0112636, FBtr0479928
OG0001845	tetru03g10627-RA	FBtr0078914, FBtr0078916, FBtr0078913, FBtr0078915
OG0001846	tetru03g10649-RA	FBtr0081405, FBtr0081404, FBtr0336829, FBtr0336830
OG0001847	tetru03g10690-RA	FBtr0331422, FBtr0075049, FBtr0331421, FBtr0331420
OG0001848	tetru03g10846-RA, tetru03g10757-RA	FBtr0331599, FBtr0331600, FBtr0070945
OG0001849	tetru03g10810-RA	FBtr0081086, FBtr0081085, FBtr0300676, FBtr0300675
OG0001850	tetru03g10820-RA, tetru03g10821-RA	FBtr0073594, FBtr0073595, FBtr0305609
OG0001851	tetru03g10954-RA	FBtr0078015, FBtr0078014, FBtr0332973, FBtr0078013
OG0001852	tetru03g10963-RA	FBtr0310274, FBtr0346159, FBtr0085489, FBtr0346158
OG0001853	tetru03g10975-RA	FBtr0331205, FBtr0331208, FBtr0331206, FBtr0331207
OG0001854	tetru03g10990-RA	FBtr0301601, FBtr0333455, FBtr0301600, FBtr0333456
OG0001855	tetru03g11009-RA	FBtr0307348, FBtr0086713, FBtr0307347, FBtr0307349
OG0001856	tetru03g11044-RA	FBtr0303245, FBtr0303247, FBtr0078441, FBtr0303246
OG0001857	tetru03g11086-RA	FBtr0331617, FBtr0331616, FBtr0303230, FBtr0081336
OG0001858	tetru03g11092-RA	FBtr0073372, FBtr0333777, FBtr0305982, FBtr0084432
OG0001859	tetru03g11100-RA	FBtr0333712, FBtr0302322, FBtr0075078, FBtr0075077
OG0001860	tetru03g11120-RA	FBtr0081473, FBtr0300425, FBtr0346587, FBtr0343871
OG0001861	tetru03g11125-RA	FBtr0085530, FBtr0085529, FBtr0339144, FBtr0085528
OG0001862	tetru03g11131-RA	FBtr0333754, FBtr0070377, FBtr0070376, FBtr0333755
OG0001863	tetru03g11149-RA	FBtr0072908, FBtr0072905, FBtr0072907, FBtr0072906
OG0001864	tetru03g11154-RA	FBtr0330300, FBtr0330299, FBtr0085365, FBtr0330301
OG0001865	tetru03g11197-RA	FBtr0070180, FBtr0333367, FBtr0076835, FBtr0070171
OG0001866	tetru03g11587-RA, tetru03g11201-RA	FBtr0077625, FBtr0077627, FBtr0077626
OG0001867	tetru03g11208-RA	FBtr0344781, FBtr0303252, FBtr0303253, FBtr0080986
OG0001868	tetru03g11230-RA	FBtr0111299, FBtr0111298, FBtr0111300, FBtr0111301
OG0001869	tetru03g11236-RA	FBtr0333632, FBtr0333629, FBtr0333631, FBtr0333630
OG0001870	tetru03g11289-RA	FBtr0077556, FBtr0446100, FBtr0077545, FBtr0346581
OG0001872	tetru03g11310-RA	FBtr0076098, FBtr0290024, FBtr0333215, FBtr0305648
OG0001873	tetru03g11346-RA	FBtr0073155, FBtr0330071, FBtr0073156, FBtr0330070
OG0001874	tetru03g11371-RA	FBtr0334884, FBtr0081570, FBtr0334885, FBtr0081571
OG0001875	tetru03g11387-RA	FBtr0075915, FBtr0301047, FBtr0075917, FBtr0331553
OG0001876	tetru03g11389-RA	FBtr0085352, FBtr0336768, FBtr0085354, FBtr0085353
OG0001877	tetru03g11398-RA	FBtr0074039, FBtr0074040, FBtr0310061, FBtr0310060
OG0001878	tetru03g11451-RA	FBtr0346634, FBtr0089759, FBtr0089758, FBtr0339428
OG0001879	tetru03g11452-RA	FBtr0072584, FBtr0345588, FBtr0072583, FBtr0304797
OG0001880	tetru03g11473-RA	FBtr0078082, FBtr0078081, FBtr0310029, FBtr0310028
OG0001881	tetru03g11494-RA	FBtr0302918, FBtr0339349, FBtr0339350, FBtr0302919
OG0001882	tetru03g11495-RA	FBtr0084121, FBtr0290230, FBtr0290231, FBtr0290232
OG0001883	tetru03g11499-RA	FBtr0340017, FBtr0087300, FBtr0087298, FBtr0087299
OG0001884	tetru03g11540-RA	FBtr0087126, FBtr0346155, FBtr0083727, FBtr0083728
OG0001885	tetru03g11580-RA	FBtr0112745, FBtr0112744, FBtr0336886, FBtr0333420
OG0001886	tetru03g11585-RA	FBtr0083369, FBtr0083367, FBtr0337059, FBtr0307505
OG0001887	tetru03g11605-RA	FBtr0392912, FBtr0084700, FBtr0331696, FBtr0392911
OG0002111	tetru01g00034-RA, tetru01g00008-RA	FBtr0085563, FBtr0085564
OG0002112	tetru01g00029-RA	FBtr0080118, FBtr0340246, FBtr0080117
OG0002113	tetru01g00030-RA, tetru01g00031-RA	FBtr0079948, FBtr0343606
OG0002114	tetru01g00055-RA	FBtr0336737, FBtr0331393, FBtr0331392
OG0002116	tetru01g00082-RA	FBtr0347029, FBtr0305899, FBtr0074332
OG0002117	tetru01g03278-RA, tetru01g00086-RA	FBtr0070207, FBtr0070892
OG0002118	tetru01g00110-RA	FBtr0076250, FBtr0076251, FBtr0076252
OG0002119	tetru01g00111-RA	FBtr0340207, FBtr0070108, FBtr0070107
OG0002120	tetru01g00139-RA	FBtr0072481, FBtr0346614, FBtr0072480
OG0002121	tetru01g01529-RA, tetru01g00164-RA	FBtr0299594, FBtr0082517
OG0002122	tetru01g00172-RA	FBtr0346438, FBtr0481736, FBtr0290259
OG0002123	tetru01g00184-RA	FBtr0342577, FBtr0076425, FBtr0076423
OG0002124	tetru01g00194-RA	FBtr0333278, FBtr0273377, FBtr0333279
OG0002125	tetru01g00195-RA	FBtr0329934, FBtr0329935, FBtr0079597
OG0002126	tetru01g00196-RA	FBtr0333709, FBtr0347494, FBtr0075066
OG0002127	tetru01g00200-RA	FBtr0332809, FBtr0330029, FBtr0083677
OG0002128	tetru01g00240-RA, tetru03g09251-RA	FBtr0307175, FBtr0340312
OG0002129	tetru01g00271-RA	FBtr0308074, FBtr0306168, FBtr0089178
OG0002130	tetru01g00275-RA	FBtr0088501, FBtr0334808, FBtr0334807
OG0002131	tetru01g00276-RA	FBtr0332322, FBtr0300341, FBtr0332323
OG0002132	tetru01g00279-RA	FBtr0085941, FBtr0344022, FBtr0085942
OG0002133	tetru01g00281-RA, tetru01g02201-RA, tetru01g00506-RA	FBtr0079077
OG0002134	tetru02g08260-RA, tetru01g00283-RA	FBtr0073721, FBtr0340301
OG0002135	tetru01g00292-RA, tetru01g02371-RA	FBtr0304043, FBtr0479818
OG0002136	tetru01g00300-RA	FBtr0301477, FBtr0089521, FBtr0301478
OG0002137	tetru01g00301-RA, tetru01g02059-RA	FBtr0335127, FBtr0077716
OG0002139	tetru01g00308-RA	FBtr0333141, FBtr0073176, FBtr0073175
OG0002143	tetru01g00342-RA, tetru01g00340-RA	FBtr0345991, FBtr0074760
OG0002144	tetru01g00341-RA, tetru03g09675-RA, tetru02g06867-RA	FBtr0074417
OG0002145	tetru01g00349-RA	FBtr0089527, FBtr0334071, FBtr0334070
OG0002146	tetru01g00355-RA	FBtr0334317, FBtr0310655, FBtr0081879
OG0002147	tetru01g00408-RA	FBtr0081562, FBtr0344948, FBtr0073540
OG0002148	tetru01g00424-RA	FBtr0081161, FBtr0336628, FBtr0332577
OG0002149	tetru01g00442-RA, tetru01g00443-RA	FBtr0074429, FBtr0334458
OG0002150	tetru01g00451-RA	FBtr0075219, FBtr0333689, FBtr0333688
OG0002151	tetru01g00457-RA	FBtr0336841, FBtr0336840, FBtr0081142
OG0002152	tetru01g00492-RA	FBtr0339287, FBtr0308823, FBtr0088662
OG0002153	tetru01g00501-RA, tetru02g06944-RA, tetru02g06987-RA	FBtr0302188
OG0002154	tetru01g00527-RA, tetru01g00529-RA	FBtr0075748, FBtr0330178
OG0002155	tetru01g00532-RA, tetru01g00531-RA	FBtr0113469, FBtr0091533
OG0002156	tetru01g00561-RA, tetru01g00557-RA	FBtr0345924, FBtr0077340
OG0002157	tetru01g00596-RA	FBtr0081120, FBtr0331194, FBtr0273228
OG0002158	tetru01g00615-RA	FBtr0075020, FBtr0075019, FBtr0075021
OG0002159	tetru01g00649-RA	FBtr0333545, FBtr0333544, FBtr0077911
OG0002160	tetru01g00683-RA	FBtr0100198, FBtr0070255, FBtr0070256
OG0002161	tetru01g00702-RA	FBtr0330151, FBtr0077164, FBtr0331804
OG0002162	tetru01g00714-RA	FBtr0070430, FBtr0344159, FBtr0070429
OG0002164	tetru01g00732-RA	FBtr0091453, FBtr0301842, FBtr0091454
OG0002165	tetru01g00741-RA	FBtr0346273, FBtr0073409, FBtr0073410
OG0002166	tetru01g01024-RA, tetru01g00751-RA	FBtr0343272, FBtr0114586
OG0002169	tetru01g00783-RA	FBtr0073960, FBtr0340425, FBtr0340424
OG0002170	tetru01g00789-RA, tetru01g00786-RA	FBtr0346165, FBtr0073572
OG0002172	tetru01g00828-RA, tetru01g00825-RA	FBtr0332880, FBtr0072789
OG0002173	tetru01g00834-RA	FBtr0340081, FBtr0340082, FBtr0070120
OG0002174	tetru02g07279-RA	FBtr0073457
OG0002174	tetru01g00843-RA	FBtr0072132
OG0002175	tetru01g00880-RA	FBtr0331925, FBtr0086516, FBtr0305333
OG0002176	tetru01g00892-RA	FBtr0301447, FBtr0301448, FBtr0301446
OG0002177	tetru01g00897-RA	FBtr0300076, FBtr0072378, FBtr0072379
OG0002178	tetru01g00904-RA, tetru02g05404-RA	FBtr0085085, FBtr0085084
OG0002179	tetru01g00906-RA	FBtr0339942, FBtr0335006, FBtr0085527
OG0002180	tetru01g00910-RA	FBtr0084690, FBtr0339252, FBtr0084689
OG0002181	tetru01g00916-RA	FBtr0333723, FBtr0113443, FBtr0310432
OG0002182	tetru01g00920-RA	FBtr0331707, FBtr0331706, FBtr0083456
OG0002183	tetru01g00927-RA	FBtr0074056, FBtr0340308, FBtr0074057
OG0002184	tetru01g00986-RA	FBtr0089642, FBtr0339682, FBtr0089643
OG0002185	tetru01g01029-RA	FBtr0334625, FBtr0301335, FBtr0301336
OG0002186	tetru01g01038-RA	FBtr0070055, FBtr0077374, FBtr0070052
OG0002188	tetru01g01042-RA, tetru02g08005-RA	FBtr0331831, FBtr0075641
OG0002189	tetru01g01068-RA, tetru02g08444-RA	FBtr0303485, FBtr0303486
OG0002190	tetru02g05162-RA, tetru01g01093-RA, tetru01g01092-RA	FBtr0089548
OG0002191	tetru01g01415-RA, tetru01g01103-RA, tetru03g11362-RA	FBtr0085405
OG0002193	tetru01g01120-RA, tetru01g01121-RA	FBtr0082686, FBtr0082687
OG0002194	tetru01g01122-RA	FBtr0083179, FBtr0345238, FBtr0334593
OG0002195	tetru01g01143-RA, tetru01g01150-RA	FBtr0305912, FBtr0075328
OG0002196	tetru01g01153-RA	FBtr0347201, FBtr0347200, FBtr0083279
OG0002197	tetru01g01156-RA	FBtr0301316, FBtr0078043, FBtr0301317
OG0002198	tetru01g01160-RA	FBtr0333370, FBtr0076892, FBtr0345036
OG0002199	tetru01g01174-RA	FBtr0086116, FBtr0086115, FBtr0330253
OG0002200	tetru01g01175-RA	FBtr0079724, FBtr0100541, FBtr0346454
OG0002201	tetru01g01196-RA	FBtr0303824, FBtr0347068, FBtr0303825
OG0002202	tetru01g01206-RA	FBtr0273369, FBtr0082202, FBtr0082176
OG0002203	tetru01g01207-RA, tetru01g01208-RA	FBtr0100588, FBtr0346860
OG0002205	tetru01g01238-RA	FBtr0479907, FBtr0479906, FBtr0479905
OG0002206	tetru01g01246-RA	FBtr0332138, FBtr0332139, FBtr0076722
OG0002207	tetru01g01250-RA, tetru03g09053-RA	FBtr0333927, FBtr0301072
OG0002208	tetru01g01290-RA, tetru01g01254-RA	FBtr0273416, FBtr0072635
OG0002209	tetru02g06902-RA, tetru01g01272-RA	FBtr0333803, FBtr0070346
OG0002210	tetru01g01291-RA, tetru01g01293-RA	FBtr0340214, FBtr0086962
OG0002211	tetru01g01326-RA, tetru02g07126-RA	FBtr0332084, FBtr0072979
OG0002212	tetru01g01340-RA	FBtr0082017, FBtr0082019, FBtr0082018
OG0002213	tetru01g01346-RA	FBtr0082946, FBtr0310002, FBtr0082945
OG0002214	tetru01g01357-RA	FBtr0346348, FBtr0309995, FBtr0082925
OG0002215	tetru02g05020-RA, tetru01g01358-RA	FBtr0333610, FBtr0075346
OG0002216	tetru01g01361-RA	FBtr0073431, FBtr0073429, FBtr0332383
OG0002217	tetru01g01379-RA, tetru02g07523-RA	FBtr0336685, FBtr0072100
OG0002218	tetru01g01383-RA	FBtr0303235, FBtr0332540, FBtr0303236
OG0002219	tetru01g01399-RA	FBtr0075896, FBtr0346531, FBtr0075895
OG0002220	tetru02g08701-RA, tetru01g01400-RA	FBtr0085088, FBtr0330167
OG0002221	tetru01g01404-RA	FBtr0345710, FBtr0070501, FBtr0273276
OG0002222	tetru01g01424-RA, tetru01g01423-RA	FBtr0310358, FBtr0079093
OG0002223	tetru01g01426-RA	FBtr0088898, FBtr0452080, FBtr0452079
OG0002224	tetru01g01449-RA	FBtr0085195, FBtr0085196, FBtr0344131
OG0002225	tetru01g01454-RA	FBtr0301141, FBtr0076516, FBtr0076515
OG0002226	tetru01g01473-RA	FBtr0088028, FBtr0344879, FBtr0088027
OG0002227	tetru01g01490-RA	FBtr0077719, FBtr0077718, FBtr0335128
OG0002228	tetru01g01502-RA	FBtr0088240
OG0002228	tetru03g10896-RA	FBtr0084387
OG0002229	tetru01g01516-RA	FBtr0332136, FBtr0076717, FBtr0345035
OG0002230	tetru01g01557-RA, tetru01g01553-RA	FBtr0301559, FBtr0073779
OG0002231	tetru01g01575-RA	FBtr0307597, FBtr0112628, FBtr0307598
OG0002232	tetru01g01589-RA, tetru01g02770-RA	FBtr0334765, FBtr0330340
OG0002233	tetru01g01627-RA	FBtr0100418, FBtr0334705, FBtr0085602
OG0002234	tetru01g01653-RA, tetru01g01651-RA	FBtr0084055, FBtr0300616
OG0002236	tetru01g01670-RA	FBtr0340001, FBtr0087331, FBtr0087332
OG0002237	tetru01g01682-RA, tetru01g01942-RA	FBtr0071192, FBtr0340159
OG0002238	tetru01g01692-RA	FBtr0073844, FBtr0343352, FBtr0073845
OG0002239	tetru01g01694-RA	FBtr0114566, FBtr0089411, FBtr0089410
OG0002240	tetru01g01711-RA	FBtr0344168, FBtr0344169, FBtr0346134
OG0002242	tetru01g01726-RA	FBtr0334986, FBtr0111266, FBtr0071765
OG0002244	tetru01g01735-RA, tetru02g05730-RA	FBtr0343419, FBtr0079559
OG0002245	tetru01g01739-RA	FBtr0075240, FBtr0075239, FBtr0309231
OG0002246	tetru01g01742-RA	FBtr0075719, FBtr0308595, FBtr0075718
OG0002247	tetru01g01784-RA	FBtr0071114, FBtr0071113, FBtr0071112
OG0002248	tetru02g05348-RA, tetru01g01793-RA, tetru01g01875-RA	FBtr0078235
OG0002249	tetru01g01821-RA	FBtr0089798, FBtr0089797, FBtr0273421
OG0002251	tetru01g01843-RA	FBtr0088598, FBtr0345024, FBtr0333000
OG0002252	tetru01g01853-RA	FBtr0330249, FBtr0071924, FBtr0343014
OG0002253	tetru03g10283-RA, tetru01g01860-RA	FBtr0333842, FBtr0075987
OG0002254	tetru01g01873-RA	FBtr0088522, FBtr0088523, FBtr0088521
OG0002255	tetru01g01894-RA, tetru01g01895-RA	FBtr0334800, FBtr0303251
OG0002256	tetru01g01900-RA	FBtr0336876, FBtr0083018, FBtr0310554
OG0002257	tetru01g01918-RA	FBtr0079575, FBtr0339671, FBtr0079576
OG0002258	tetru01g01924-RA	FBtr0330161, FBtr0333577, FBtr0075518
OG0002259	tetru01g01935-RA	FBtr0301554, FBtr0345067, FBtr0091474
OG0002260	tetru01g01953-RA	FBtr0343981, FBtr0332896, FBtr0071438
OG0002262	tetru01g01967-RA	FBtr0081986, FBtr0333666, FBtr0301246
OG0002263	tetru01g01972-RA, tetru01g02041-RA	FBtr0088793, FBtr0088792
OG0002264	tetru01g01973-RA	FBtr0083721, FBtr0304690, FBtr0304689
OG0002265	tetru01g01985-RA	FBtr0077830, FBtr0077831, FBtr0330657
OG0002266	tetru01g01995-RA	FBtr0082156, FBtr0479826, FBtr0479825
OG0002267	tetru01g02003-RA	FBtr0083312, FBtr0305003, FBtr0330047
OG0002268	tetru01g02009-RA	FBtr0339407, FBtr0088451, FBtr0339406
OG0002269	tetru01g02011-RA	FBtr0340160, FBtr0340161, FBtr0071193
OG0002270	tetru01g02023-RA, tetru01g02025-RA	FBtr0076382, FBtr0345031
OG0002271	tetru02g08301-RA, tetru01g02030-RA	FBtr0074953, FBtr0333862
OG0002272	tetru01g02033-RA, tetru03g09839-RA	FBtr0074355, FBtr0344090
OG0002273	tetru01g02044-RA	FBtr0331550, FBtr0076545, FBtr0345030
OG0002274	tetru01g02048-RA, tetru01g02071-RA	FBtr0071076, FBtr0307273
OG0002275	tetru02g06178-RA, tetru01g02061-RA, tetru01g04494-RA	FBtr0072335
OG0002277	tetru01g02067-RA	FBtr0332049, FBtr0345343, FBtr0075935
OG0002279	tetru01g02081-RA, tetru02g07950-RA	FBtr0304746, FBtr0074897
OG0002280	tetru01g02082-RA	FBtr0086983, FBtr0345521, FBtr0087004
OG0002281	tetru01g02089-RA	FBtr0081878, FBtr0091703, FBtr0091704
OG0002282	tetru01g02094-RA	FBtr0343100, FBtr0304672, FBtr0075769
OG0002283	tetru01g02125-RA	FBtr0070420, FBtr0342770, FBtr0342771
OG0002284	tetru02g05977-RA, tetru02g07407-RA, tetru01g02138-RA	FBtr0075985
OG0002286	tetru01g02153-RA	FBtr0071602, FBtr0342890, FBtr0071603
OG0002287	tetru01g02159-RA	FBtr0081471, FBtr0081470, FBtr0343870
OG0002288	tetru01g02162-RA	FBtr0079002, FBtr0079003, FBtr0079001
OG0002289	tetru01g02191-RA	FBtr0084337, FBtr0301161, FBtr0333393
OG0002290	tetru01g02238-RA, tetru03g09176-RA	FBtr0082160, FBtr0113211
OG0002293	tetru01g02277-RA, tetru03g10379-RA	FBtr0333409, FBtr0079977
OG0002294	tetru01g02289-RA	FBtr0087821, FBtr0087822, FBtr0339649
OG0002295	tetru01g02317-RA	FBtr0310536, FBtr0310537, FBtr0089090
OG0002297	tetru01g02333-RA	FBtr0340158, FBtr0299587, FBtr0074284
OG0002298	tetru01g02342-RA	FBtr0343822, FBtr0081061, FBtr0343821
OG0002299	tetru01g02346-RA	FBtr0301417, FBtr0332270, FBtr0301416
OG0002300	tetru02g07997-RA, tetru01g02354-RA	FBtr0085376, FBtr0085379
OG0002301	tetru01g02364-RA	FBtr0330676, FBtr0077844, FBtr0303459
OG0002302	tetru01g02370-RA	FBtr0079016, FBtr0079017, FBtr0302570
OG0002303	tetru01g02383-RA	FBtr0088526, FBtr0088527, FBtr0088525
OG0002304	tetru01g02392-RA	FBtr0078798, FBtr0078800, FBtr0301398
OG0002305	tetru01g02396-RA	FBtr0346381, FBtr0310434, FBtr0073657
OG0002306	tetru01g02403-RA, tetru01g02401-RA	FBtr0071497, FBtr0334456
OG0002307	tetru01g02402-RA	FBtr0300289, FBtr0340261, FBtr0079754
OG0002308	tetru01g02409-RA	FBtr0087841, FBtr0087843, FBtr0087842
OG0002309	tetru01g02417-RA	FBtr0346113, FBtr0082748, FBtr0082747
OG0002310	tetru01g02425-RA	FBtr0332891, FBtr0332890, FBtr0074758
OG0002313	tetru01g02464-RA	FBtr0308339, FBtr0340222, FBtr0070848
OG0002314	tetru02g07268-RA	FBtr0071142
OG0002314	tetru01g02469-RA	FBtr0083399
OG0002315	tetru01g02477-RA	FBtr0088862, FBtr0088860, FBtr0088861
OG0002316	tetru01g02506-RA	FBtr0332859, FBtr0332858, FBtr0089184
OG0002317	tetru02g08246-RA, tetru01g02508-RA	FBtr0273367, FBtr0273368
OG0002319	tetru01g02523-RA	FBtr0081112, FBtr0081111, FBtr0342921
OG0002320	tetru01g02581-RA	FBtr0330375, FBtr0330374, FBtr0084897
OG0002321	tetru01g02605-RA, tetru01g02683-RA	FBtr0078962, FBtr0078961
OG0002322	tetru01g02607-RA	FBtr0085286, FBtr0300346, FBtr0085287
OG0002324	tetru01g02615-RA	FBtr0082671, FBtr0082670, FBtr0301661
OG0002325	tetru01g02619-RA	FBtr0302023, FBtr0337028, FBtr0302022
OG0002326	tetru01g02647-RA	FBtr0087897, FBtr0305075, FBtr0087898
OG0002327	tetru01g02655-RA	FBtr0331555, FBtr0075951, FBtr0331556
OG0002328	tetru01g02663-RA	FBtr0344185, FBtr0086300, FBtr0086299
OG0002329	tetru03g09710-RA, tetru01g02673-RA	FBtr0085164, FBtr0345060
OG0002330	tetru01g02689-RA	FBtr0343163, FBtr0079332, FBtr0343162
OG0002331	tetru01g02697-RA	FBtr0089070, FBtr0307167, FBtr0332913
OG0002332	tetru02g07151-RA, tetru01g02720-RA, tetru01g02705-RA	FBtr0273437
OG0002333	tetru01g02725-RA	FBtr0082895, FBtr0347148, FBtr0337021
OG0002334	tetru01g04493-RA, tetru01g02734-RA, tetru02g06301-RA	FBtr0071249
OG0002336	tetru01g02779-RA	FBtr0085809, FBtr0085808, FBtr0334556
OG0002337	tetru01g02801-RA	FBtr0333276, FBtr0083036, FBtr0083035
OG0002338	tetru01g04070-RA, tetru01g02813-RA, tetru01g04208-RA	FBtr0076302
OG0002339	tetru01g02826-RA	FBtr0075326, FBtr0075327, FBtr0474236
OG0002340	tetru01g04545-RA, tetru02g04739-RA, tetru01g02846-RA	FBtr0112777
OG0002341	tetru01g02878-RA	FBtr0078033, FBtr0078031, FBtr0078032
OG0002342	tetru01g02887-RA	FBtr0306026, FBtr0306027, FBtr0083318
OG0002343	tetru01g02898-RA	FBtr0332338, FBtr0078125, FBtr0332339
OG0002344	tetru03g09441-RA, tetru02g05088-RA, tetru01g02912-RA	FBtr0087261
OG0002345	tetru01g02922-RA	FBtr0307343, FBtr0075227, FBtr0299819
OG0002346	tetru01g02939-RA	FBtr0332766, FBtr0076131, FBtr0076130
OG0002347	tetru01g02952-RA, tetru02g05950-RA, tetru02g08677-RA	FBtr0301528
OG0002348	tetru01g02954-RA, tetru01g02955-RA	FBtr0332071, FBtr0332070
OG0002349	tetru01g03059-RA, tetru01g02958-RA, tetru01g03057-RA	FBtr0079058
OG0002350	tetru01g02978-RA	FBtr0299870, FBtr0299869, FBtr0333910
OG0002351	tetru01g02989-RA	FBtr0075542, FBtr0075543, FBtr0075541
OG0002352	tetru01g03074-RA	FBtr0339298, FBtr0300659, FBtr0300658
OG0002353	tetru01g03144-RA	FBtr0085100, FBtr0345267, FBtr0345268
OG0002354	tetru01g03167-RA	FBtr0080163, FBtr0340226, FBtr0080164
OG0002355	tetru01g03181-RA, tetru03g11581-RA	FBtr0086884, FBtr0086883
OG0002356	tetru01g03183-RA	FBtr0343356, FBtr0071219, FBtr0071220
OG0002357	tetru01g03195-RA, tetru01g03198-RA	FBtr0301715, FBtr0344471
OG0002358	tetru01g03202-RA	FBtr0088075, FBtr0088074, FBtr0088073
OG0002360	tetru01g03231-RA	FBtr0074624, FBtr0346082, FBtr0074625
OG0002363	tetru01g03260-RA	FBtr0078728, FBtr0334951, FBtr0334952
OG0002364	tetru01g03274-RA	FBtr0340474, FBtr0303279, FBtr0303278
OG0002365	tetru01g03290-RA	FBtr0080310, FBtr0080311, FBtr0080309
OG0002366	tetru01g03319-RA	FBtr0073999, FBtr0346086, FBtr0074915
OG0002367	tetru01g03320-RA, tetru01g03482-RA	FBtr0089153, FBtr0308248
OG0002368	tetru01g03353-RA	FBtr0347199, FBtr0344013, FBtr0083281
OG0002369	tetru01g03362-RA	FBtr0307172, FBtr0077661, FBtr0086071
OG0002370	tetru01g03365-RA	FBtr0086554, FBtr0086552, FBtr0086553
OG0002371	tetru01g03367-RA	FBtr0086740, FBtr0086738, FBtr0086736
OG0002372	tetru01g03384-RA	FBtr0303154, FBtr0072867, FBtr0332671
OG0002373	tetru01g03386-RA	FBtr0299660, FBtr0299661, FBtr0474081
OG0002374	tetru01g03391-RA	FBtr0079220, FBtr0079219, FBtr0079221
OG0002375	tetru01g03396-RA, tetru01g03399-RA	FBtr0076569, FBtr0100153
OG0002376	tetru01g03414-RA	FBtr0071623, FBtr0330232, FBtr0071622
OG0002377	tetru01g03420-RA, tetru03g09100-RA	FBtr0330254, FBtr0072148
OG0002378	tetru01g03421-RA	FBtr0300756, FBtr0077385, FBtr0332476
OG0002379	tetru01g03438-RA	FBtr0086474, FBtr0330247, FBtr0086473
OG0002380	tetru01g03439-RA	FBtr0074753, FBtr0335023, FBtr0344968
OG0002381	tetru01g03450-RA	FBtr0100409, FBtr0343330, FBtr0070990
OG0002382	tetru01g03456-RA, tetru01g03455-RA	FBtr0334684, FBtr0082155
OG0002383	tetru01g03460-RA	FBtr0070235, FBtr0332287, FBtr0342738
OG0002384	tetru03g11589-RA, tetru01g03466-RA	FBtr0113028, FBtr0079405
OG0002385	tetru02g06994-RA, tetru01g03475-RA	FBtr0112922, FBtr0078619
OG0002386	tetru01g03478-RA, tetru02g05755-RA, tetru02g07847-RA	FBtr0070088
OG0002387	tetru01g03491-RA	FBtr0073076, FBtr0346532, FBtr0300749
OG0002388	tetru01g03506-RA	FBtr0083550, FBtr0083549, FBtr0083548
OG0002389	tetru01g03508-RA	FBtr0072781, FBtr0301625, FBtr0072779
OG0002390	tetru01g03513-RA	FBtr0344842, FBtr0072528, FBtr0344841
OG0002391	tetru01g03522-RA	FBtr0474175, FBtr0112653, FBtr0333160
OG0002392	tetru01g03525-RA, tetru03g09859-RA	FBtr0073952, FBtr0073950
OG0002393	tetru01g03541-RA, tetru01g03539-RA	FBtr0070507, FBtr0304659
OG0002394	tetru01g03554-RA, tetru01g03550-RA	FBtr0079846, FBtr0335494
OG0002395	tetru01g03582-RA	FBtr0333679, FBtr0089121, FBtr0089122
OG0002397	tetru01g03615-RA, tetru01g03613-RA	FBtr0074825, FBtr0074826
OG0002399	tetru01g03679-RA	FBtr0083941, FBtr0334643, FBtr0083940
OG0002400	tetru01g03680-RA	FBtr0078357, FBtr0078358, FBtr0332716
OG0002401	tetru01g03683-RA	FBtr0344768, FBtr0077531, FBtr0077530
OG0002402	tetru01g03689-RA	FBtr0344110, FBtr0111192, FBtr0111191
OG0002404	tetru01g03718-RA	FBtr0074002, FBtr0074001, FBtr0340433
OG0002405	tetru01g03849-RA, tetru01g03745-RA	FBtr0083837, FBtr0083836
OG0002406	tetru01g03780-RA	FBtr0005088, FBtr0100535, FBtr0100533
OG0002407	tetru01g03805-RA	FBtr0339122, FBtr0088858, FBtr0088857
OG0002408	tetru02g06238-RA, tetru01g03821-RA	FBtr0074473, FBtr0310310
OG0002409	tetru01g03835-RA	FBtr0333373, FBtr0302044, FBtr0100141
OG0002410	tetru03g10598-RA, tetru01g03845-RA	FBtr0273397, FBtr0273396
OG0002411	tetru01g03846-RA, tetru02g04735-RA, tetru02g07241-RA	FBtr0070447
OG0002412	tetru01g03888-RA, tetru01g03880-RA	FBtr0343377, FBtr0070950
OG0002413	tetru01g03899-RA	FBtr0342788, FBtr0071521, FBtr0345666
OG0002415	tetru01g03924-RA	FBtr0072166, FBtr0345949, FBtr0072167
OG0002417	tetru01g03942-RA	FBtr0333748, FBtr0071074, FBtr0071073
OG0002418	tetru01g03973-RA	FBtr0345433, FBtr0306169, FBtr0079862
OG0002419	tetru01g03978-RA	FBtr0445415, FBtr0079947, FBtr0445414
OG0002420	tetru01g04005-RA	FBtr0479831, FBtr0331622, FBtr0080919
OG0002421	tetru01g04014-RA	FBtr0084175, FBtr0084174, FBtr0346345
OG0002422	tetru01g04059-RA	FBtr0343826, FBtr0081070, FBtr0343825
OG0002423	tetru01g04061-RA	FBtr0078437, FBtr0332810, FBtr0078438
OG0002424	tetru01g04068-RA, tetru01g04071-RA	FBtr0305345, FBtr0305346
OG0002425	tetru02g07921-RA, tetru01g04085-RA	FBtr0290291, FBtr0081166
OG0002427	tetru01g04099-RA	FBtr0080087, FBtr0302378, FBtr0300982
OG0002428	tetru01g04128-RA	FBtr0081369, FBtr0336750, FBtr0081370
OG0002429	tetru01g04132-RA	FBtr0082129, FBtr0331693, FBtr0082128
OG0002430	tetru01g04148-RA	FBtr0302644, FBtr0302645, FBtr0310576
OG0002431	tetru01g04160-RA	FBtr0330166, FBtr0076649, FBtr0333114
OG0002432	tetru03g10455-RA, tetru01g04161-RA	FBtr0305684, FBtr0080998
OG0002433	tetru02g07210-RA, tetru01g04165-RA	FBtr0084257, FBtr0301486
OG0002434	tetru01g04175-RA	FBtr0343417, FBtr0343416, FBtr0079525
OG0002435	tetru01g04177-RA	FBtr0074988, FBtr0344993, FBtr0331852
OG0002436	tetru01g04185-RA	FBtr0087403, FBtr0087402, FBtr0329939
OG0002437	tetru01g04197-RA, tetru01g04194-RA	FBtr0345425, FBtr0300283
OG0002438	tetru01g04202-RA	FBtr0086889, FBtr0070270, FBtr0333115
OG0002439	tetru01g04203-RA, tetru01g04237-RA	FBtr0339954, FBtr0087622
OG0002440	tetru02g05727-RA, tetru01g04247-RA, tetru02g06966-RA	FBtr0076020
OG0002441	tetru01g04260-RA	FBtr0306158, FBtr0078306, FBtr0306157
OG0002442	tetru01g04268-RA, tetru01g04264-RA, tetru01g04263-RA	FBtr0078712
OG0002443	tetru01g04281-RA	FBtr0335136, FBtr0345285, FBtr0077452
OG0002444	tetru01g04295-RA, tetru01g04297-RA	FBtr0077319, FBtr0340404
OG0002445	tetru01g04296-RA, tetru03g09142-RA, tetru03g10518-RA	FBtr0082869
OG0002447	tetru01g04320-RA	FBtr0100402, FBtr0100404, FBtr0100406
OG0002448	tetru01g04360-RA, tetru02g07665-RA	FBtr0070840, FBtr0339744
OG0002449	tetru01g04368-RA	FBtr0343989, FBtr0078720, FBtr0343988
OG0002450	tetru01g04373-RA	FBtr0330039, FBtr0334695, FBtr0083082
OG0002451	tetru01g04375-RA	FBtr0306657, FBtr0085001, FBtr0310661
OG0002452	tetru01g04378-RA	FBtr0339422, FBtr0088385, FBtr0339423
OG0002455	tetru02g07942-RA, tetru01g04421-RA	FBtr0078119, FBtr0340650
OG0002456	tetru01g04424-RA	FBtr0303027, FBtr0077791, FBtr0331441
OG0002457	tetru01g04426-RA	FBtr0331295, FBtr0345541, FBtr0085961
OG0002458	tetru01g04435-RA	FBtr0072175, FBtr0072176, FBtr0072174
OG0002459	tetru01g04470-RA	FBtr0332660, FBtr0302033, FBtr0302032
OG0002460	tetru01g04496-RA	FBtr0302047, FBtr0344257, FBtr0074920
OG0002461	tetru01g04504-RA	FBtr0083585, FBtr0083584, FBtr0330042
OG0002462	tetru01g04528-RA	FBtr0345333, FBtr0079025, FBtr0345334
OG0002464	tetru01g04569-RA, tetru03g09262-RA	FBtr0082586, FBtr0304744
OG0002465	tetru01g04579-RA	FBtr0332291, FBtr0070225, FBtr0332292
OG0002466	tetru02g08694-RA, tetru01g04586-RA	FBtr0085486, FBtr0085485
OG0002467	tetru02g04622-RA, tetru02g04624-RA	FBtr0306810, FBtr0087013
OG0002468	tetru02g04623-RA, tetru02g04625-RA	FBtr0346014, FBtr0074711
OG0002469	tetru02g04643-RA	FBtr0344158, FBtr0304678, FBtr0082975
OG0002470	tetru02g04645-RA	FBtr0088562, FBtr0088561, FBtr0088560
OG0002471	tetru02g04655-RA	FBtr0073443, FBtr0073441, FBtr0073444
OG0002472	tetru02g04664-RA	FBtr0340319, FBtr0081181, FBtr0302491
OG0002473	tetru02g04665-RA	FBtr0333824, FBtr0333825, FBtr0082185
OG0002474	tetru02g04686-RA	FBtr0074354, FBtr0306801, FBtr0074353
OG0002475	tetru02g04703-RA	FBtr0081283, FBtr0329963, FBtr0081282
OG0002476	tetru02g04705-RA	FBtr0072832, FBtr0303152, FBtr0072833
OG0002477	tetru02g04712-RA	FBtr0072760, FBtr0072758, FBtr0330180
OG0002478	tetru02g04713-RA	FBtr0340443, FBtr0074246, FBtr0074247
OG0002479	tetru03g11209-RA, tetru02g04764-RA	FBtr0307339, FBtr0084988
OG0002480	tetru02g04775-RA	FBtr0340225, FBtr0089881, FBtr0340224
OG0002481	tetru02g04789-RA	FBtr0343345, FBtr0072190, FBtr0072189
OG0002482	tetru02g06989-RA, tetru02g06992-RA, tetru02g04798-RA	FBtr0076808
OG0002483	tetru02g04801-RA, tetru02g04800-RA	FBtr0332597, FBtr0079806
OG0002484	tetru02g04820-RA	FBtr0074689, FBtr0343635, FBtr0343634
OG0002485	tetru02g04836-RA	FBtr0329937, FBtr0304869, FBtr0433516
OG0002486	tetru02g04851-RA	FBtr0339723, FBtr0339724, FBtr0081794
OG0002487	tetru02g04854-RA	FBtr0302409, FBtr0302410, FBtr0113761
OG0002488	tetru02g04878-RA	FBtr0301666, FBtr0340309, FBtr0074125
OG0002489	tetru02g04897-RA	FBtr0085224, FBtr0339318, FBtr0086652
OG0002491	tetru02g06174-RA, tetru02g04904-RA	FBtr0333108, FBtr0333109
OG0002492	tetru02g04954-RA	FBtr0474623, FBtr0474624, FBtr0474622
OG0002493	tetru02g04969-RA	FBtr0084168, FBtr0339154, FBtr0084167
OG0002494	tetru02g04972-RA	FBtr0078687, FBtr0078686, FBtr0344265
OG0002495	tetru02g04986-RA	FBtr0100674, FBtr0100673, FBtr0077840
OG0002497	tetru03g08740-RA, tetru02g05008-RA	FBtr0075864, FBtr0075865
OG0002498	tetru02g05021-RA	FBtr0333444, FBtr0306331, FBtr0344569
OG0002499	tetru02g05048-RA	FBtr0084229, FBtr0337044, FBtr0345205
OG0002501	tetru02g05101-RA	FBtr0072788, FBtr0332876, FBtr0332877
OG0002502	tetru02g08519-RA, tetru02g05102-RA	FBtr0074511, FBtr0308351
OG0002503	tetru02g05113-RA	FBtr0305968, FBtr0077432, FBtr0331447
OG0002504	tetru02g05121-RA	FBtr0084657, FBtr0345218, FBtr0084656
OG0002505	tetru02g05127-RA	FBtr0072281, FBtr0072282, FBtr0343438
OG0002506	tetru02g05147-RA, tetru02g05148-RA	FBtr0081397, FBtr0301347
OG0002507	tetru02g05155-RA	FBtr0302045, FBtr0332729, FBtr0076846
OG0002508	tetru02g05163-RA, tetru02g05161-RA	FBtr0345815, FBtr0075160
OG0002510	tetru02g05184-RA, tetru02g05189-RA	FBtr0086146, FBtr0336664
OG0002511	tetru02g05185-RA, tetru02g05188-RA	FBtr0078666, FBtr0344117
OG0002512	tetru02g05190-RA	FBtr0088866, FBtr0088865, FBtr0329885
OG0002513	tetru02g05204-RA	FBtr0306107, FBtr0330159, FBtr0078509
OG0002514	tetru02g05209-RA	FBtr0301912, FBtr0075452, FBtr0333292
OG0002515	tetru02g05247-RA	FBtr0089685, FBtr0114453, FBtr0089686
OG0002516	tetru03g08823-RA, tetru03g08822-RA, tetru02g05262-RA	FBtr0084966
OG0002517	tetru02g05271-RA	FBtr0346077, FBtr0332721, FBtr0332722
OG0002518	tetru02g05282-RA	FBtr0088219, FBtr0088216, FBtr0088217
OG0002519	tetru02g05291-RA, tetru02g05640-RA	FBtr0073722, FBtr0340302
OG0002520	tetru02g05293-RA	FBtr0340464, FBtr0340465, FBtr0070804
OG0002522	tetru02g05324-RA	FBtr0083752, FBtr0347007, FBtr0330044
OG0002523	tetru02g05358-RA, tetru02g08431-RA	FBtr0081029, FBtr0340228
OG0002525	tetru02g05370-RA	FBtr0339949, FBtr0071319, FBtr0301684
OG0002526	tetru02g05373-RA	FBtr0083099, FBtr0344377, FBtr0083100
OG0002527	tetru02g05396-RA	FBtr0336459, FBtr0084480, FBtr0084479
OG0002528	tetru03g10568-RA, tetru02g05399-RA	FBtr0339097, FBtr0339098
OG0002529	tetru02g05412-RA	FBtr0330094, FBtr0089389, FBtr0089391
OG0002530	tetru03g09978-RA, tetru02g05423-RA	FBtr0077178, FBtr0077177
OG0002531	tetru02g05429-RA	FBtr0331224, FBtr0079250, FBtr0331223
OG0002532	tetru02g05458-RA	FBtr0085592, FBtr0085594, FBtr0114555
OG0002533	tetru02g05472-RA	FBtr0086655, FBtr0086654, FBtr0340392
OG0002534	tetru02g05473-RA	FBtr0330162, FBtr0075196, FBtr0345384
OG0002535	tetru02g05474-RA	FBtr0343611, FBtr0080065, FBtr0343612
OG0002536	tetru02g05510-RA, tetru02g05507-RA	FBtr0335260, FBtr0086089
OG0002537	tetru02g05559-RA	FBtr0339548, FBtr0089979, FBtr0339549
OG0002538	tetru02g05586-RA	FBtr0085683, FBtr0085682, FBtr0085681
OG0002539	tetru02g05617-RA	FBtr0070382, FBtr0070381, FBtr0070383
OG0002541	tetru02g05646-RA, tetru02g06647-RA, tetru02g06648-RA	FBtr0079978
OG0002543	tetru02g05680-RA	FBtr0301279, FBtr0086506, FBtr0086508
OG0002544	tetru02g05720-RA, tetru02g05740-RA, tetru02g08525-RA	FBtr0072483
OG0002545	tetru02g05746-RA	FBtr0332411, FBtr0332412, FBtr0079000
OG0002546	tetru02g05757-RA	FBtr0100643, FBtr0083315, FBtr0337017
OG0002547	tetru02g05773-RA	FBtr0075885, FBtr0075884, FBtr0346390
OG0002548	tetru02g05812-RA	FBtr0339974, FBtr0301942, FBtr0336454
OG0002549	tetru02g05859-RA	FBtr0076019, FBtr0346911, FBtr0333384
OG0002550	tetru02g05860-RA	FBtr0302971, FBtr0079188, FBtr0343122
OG0002551	tetru02g05911-RA	FBtr0083173, FBtr0071268, FBtr0333606
OG0002552	tetru02g05914-RA	FBtr0331528, FBtr0078272, FBtr0331529
OG0002553	tetru02g05927-RA, tetru02g05926-RA	FBtr0075945, FBtr0300561
OG0002554	tetru02g05941-RA, tetru02g05942-RA	FBtr0332107, FBtr0072519
OG0002555	tetru02g05960-RA	FBtr0087966, FBtr0087964, FBtr0087965
OG0002556	tetru02g05981-RA	FBtr0340294, FBtr0340293, FBtr0073506
OG0002557	tetru02g06030-RA	FBtr0078957, FBtr0339551, FBtr0336485
OG0002558	tetru02g06039-RA	FBtr0301255, FBtr0071340, FBtr0071339
OG0002559	tetru02g06043-RA, tetru02g06044-RA	FBtr0333931, FBtr0084032
OG0002560	tetru02g06051-RA	FBtr0333005, FBtr0112592, FBtr0301049
OG0002561	tetru02g06062-RA, tetru02g06059-RA	FBtr0084978, FBtr0084977
OG0002562	tetru02g06157-RA, tetru02g06061-RA	FBtr0339519, FBtr0078758
OG0002563	tetru02g06068-RA	FBtr0305152, FBtr0305151, FBtr0082246
OG0002564	tetru02g06086-RA, tetru02g06088-RA	FBtr0071510, FBtr0310444
OG0002565	tetru02g06091-RA	FBtr0343642, FBtr0304720, FBtr0304719
OG0002566	tetru02g06104-RA	FBtr0074175, FBtr0300787, FBtr0074174
OG0002567	tetru02g06120-RA	FBtr0114529, FBtr0075627, FBtr0075626
OG0002568	tetru02g06126-RA	FBtr0334826, FBtr0077893, FBtr0304597
OG0002569	tetru02g06153-RA	FBtr0337082, FBtr0080848, FBtr0080849
OG0002570	tetru02g06191-RA	FBtr0077496, FBtr0307051, FBtr0307052
OG0002571	tetru02g06193-RA	FBtr0079366, FBtr0332325, FBtr0083107
OG0002572	tetru02g06204-RA	FBtr0304795, FBtr0071942, FBtr0071943
OG0002573	tetru02g06214-RA	FBtr0074294, FBtr0309793, FBtr0305593
OG0002574	tetru02g06218-RA, tetru02g06219-RA	FBtr0076605, FBtr0113153
OG0002575	tetru02g06241-RA	FBtr0084537, FBtr0084538, FBtr0084536
OG0002576	tetru02g06244-RA, tetru02g06763-RA	FBtr0085096, FBtr0085095
OG0002577	tetru02g06283-RA	FBtr0076358, FBtr0076356, FBtr0076357
OG0002578	tetru02g06290-RA	FBtr0301016, FBtr0330302, FBtr0301017
OG0002579	tetru02g06292-RA	FBtr0300845, FBtr0080686, FBtr0080685
OG0002580	tetru02g06295-RA	FBtr0474142, FBtr0333831, FBtr0301432
OG0002581	tetru02g06359-RA	FBtr0086084, FBtr0086085, FBtr0086086
OG0002582	tetru02g06374-RA, tetru02g06376-RA	FBtr0085211, FBtr0304671
OG0002583	tetru02g06387-RA	FBtr0345029, FBtr0072981, FBtr0345028
OG0002584	tetru02g06399-RA	FBtr0333549, FBtr0070028, FBtr0303258
OG0002585	tetru02g06844-RA, tetru02g06598-RA, tetru02g06416-RA	FBtr0304565
OG0002586	tetru02g06421-RA	FBtr0300830, FBtr0088983, FBtr0336918
OG0002587	tetru02g06426-RA	FBtr0344803, FBtr0333360, FBtr0072825
OG0002588	tetru02g06494-RA	FBtr0339256, FBtr0339257, FBtr0084805
OG0002589	tetru02g06499-RA	FBtr0083739, FBtr0083740, FBtr0304658
OG0002590	tetru02g06504-RA	FBtr0100454, FBtr0344145, FBtr0100455
OG0002591	tetru02g06542-RA, tetru02g06506-RA	FBtr0332193, FBtr0080005
OG0002592	tetru02g06517-RA	FBtr0331160, FBtr0331159, FBtr0308028
OG0002593	tetru02g06545-RA	FBtr0330618, FBtr0330617, FBtr0087678
OG0002594	tetru02g06576-RA	FBtr0079124, FBtr0079123, FBtr0079125
OG0002595	tetru02g06602-RA	FBtr0332975, FBtr0113777, FBtr0113776
OG0002596	tetru02g06646-RA	FBtr0305990, FBtr0072219, FBtr0305989
OG0002597	tetru02g06653-RA, tetru02g06655-RA	FBtr0345982, FBtr0071143
OG0002598	tetru02g06673-RA	FBtr0329979, FBtr0112617, FBtr0329980
OG0002599	tetru02g06708-RA	FBtr0081349, FBtr0081348, FBtr0343850
OG0002600	tetru02g06774-RA	FBtr0112916, FBtr0301585, FBtr0112915
OG0002601	tetru02g06775-RA, tetru02g06781-RA, tetru02g06786-RA	FBtr0070907
OG0002602	tetru02g06821-RA	FBtr0335152, FBtr0081413, FBtr0081412
OG0002603	tetru02g06865-RA, tetru02g06840-RA	FBtr0301947, FBtr0078650
OG0002604	tetru02g06866-RA	FBtr0082681, FBtr0340187, FBtr0303029
OG0002605	tetru02g06885-RA	FBtr0075117, FBtr0273401, FBtr0332868
OG0002606	tetru02g06895-RA, tetru02g06892-RA	FBtr0336462, FBtr0078860
OG0002607	tetru02g06894-RA	FBtr0479821, FBtr0113164, FBtr0332132
OG0002609	tetru02g06921-RA	FBtr0302382, FBtr0082119, FBtr0301093
OG0002610	tetru02g06947-RA	FBtr0112801, FBtr0112802, FBtr0070606
OG0002611	tetru02g06982-RA	FBtr0070821, FBtr0339948, FBtr0345313
OG0002612	tetru02g06983-RA	FBtr0340429, FBtr0073968, FBtr0081055
OG0002613	tetru02g06986-RA	FBtr0331996, FBtr0331997, FBtr0301019
OG0002614	tetru02g06988-RA, tetru02g07003-RA	FBtr0304931, FBtr0080956
OG0002615	tetru02g07015-RA, tetru03g11027-RA	FBtr0085877, FBtr0305268
OG0002616	tetru02g07020-RA	FBtr0071246, FBtr0300383, FBtr0345986
OG0002617	tetru02g07026-RA	FBtr0334315, FBtr0081807, FBtr0100368
OG0002618	tetru02g07028-RA	FBtr0072395, FBtr0343505, FBtr0343504
OG0002619	tetru02g07032-RA	FBtr0081164, FBtr0346428, FBtr0081165
OG0002620	tetru02g07039-RA	FBtr0335223, FBtr0082780, FBtr0300486
OG0002621	tetru02g07050-RA, tetru02g07051-RA	FBtr0070446, FBtr0083885
OG0002622	tetru02g07076-RA	FBtr0080022, FBtr0080023, FBtr0080021
OG0002623	tetru02g07106-RA	FBtr0080088, FBtr0303904, FBtr0333412
OG0002624	tetru02g07119-RA	FBtr0331169, FBtr0070888, FBtr0114466
OG0002625	tetru02g07200-RA	FBtr0079851, FBtr0079852, FBtr0335495
OG0002626	tetru02g07201-RA	FBtr0329965, FBtr0077810, FBtr0329964
OG0002627	tetru02g07212-RA	FBtr0078741, FBtr0078742, FBtr0345140
OG0002628	tetru02g07219-RA	FBtr0072677, FBtr0331864, FBtr0072676
OG0002629	tetru02g07220-RA	FBtr0332523, FBtr0308610, FBtr0079443
OG0002630	tetru03g10792-RA, tetru02g07238-RA	FBtr0083993, FBtr0110823
OG0002631	tetru02g07244-RA	FBtr0080548, FBtr0080546, FBtr0080547
OG0002632	tetru02g07245-RA	FBtr0331583, FBtr0076461, FBtr0331582
OG0002633	tetru02g07260-RA, tetru03g09593-RA	FBtr0072587, FBtr0070298
OG0002634	tetru02g07278-RA	FBtr0329953, FBtr0100026, FBtr0100025
OG0002635	tetru02g07289-RA, tetru02g07284-RA	FBtr0331626, FBtr0080540
OG0002636	tetru02g07309-RA	FBtr0082977, FBtr0334030, FBtr0330227
OG0002638	tetru02g07340-RA, tetru02g07335-RA	FBtr0074744, FBtr0074743
OG0002639	tetru02g07344-RA	FBtr0290089, FBtr0072271, FBtr0343314
OG0002640	tetru02g07348-RA	FBtr0334597, FBtr0082624, FBtr0334596
OG0002641	tetru02g07376-RA	FBtr0335194, FBtr0084172, FBtr0084173
OG0002642	tetru02g07397-RA	FBtr0345436, FBtr0079905, FBtr0330682
OG0002643	tetru02g07432-RA, tetru02g07431-RA	FBtr0073434, FBtr0073435
OG0002644	tetru02g07446-RA, tetru03g10276-RA	FBtr0076272, FBtr0076271
OG0002645	tetru02g07460-RA	FBtr0343568, FBtr0070702, FBtr0332290
OG0002646	tetru02g07496-RA	FBtr0339264, FBtr0305050, FBtr0113297
OG0002647	tetru02g07518-RA	FBtr0077799, FBtr0100648, FBtr0333226
OG0002648	tetru02g07520-RA	FBtr0343279, FBtr0072144, FBtr0072142
OG0002649	tetru02g07548-RA	FBtr0079790, FBtr0079789, FBtr0079788
OG0002650	tetru02g07570-RA, tetru03g09655-RA	FBtr0110825, FBtr0075695
OG0002651	tetru02g07574-RA	FBtr0082561, FBtr0077537, FBtr0077538
OG0002652	tetru02g07600-RA	FBtr0305064, FBtr0077949, FBtr0301682
OG0002653	tetru02g07626-RA	FBtr0088681, FBtr0088680, FBtr0088679
OG0002654	tetru02g07646-RA	FBtr0087729, FBtr0087730, FBtr0087731
OG0002655	tetru02g07682-RA	FBtr0305134, FBtr0071068, FBtr0331733
OG0002656	tetru02g07706-RA	FBtr0302711, FBtr0302710, FBtr0302709
OG0002657	tetru02g07718-RA	FBtr0087815, FBtr0081395, FBtr0335150
OG0002658	tetru02g07720-RA	FBtr0088104, FBtr0088102, FBtr0088103
OG0002659	tetru02g07728-RA	FBtr0086140, FBtr0336659, FBtr0302166
OG0002660	tetru02g07746-RA	FBtr0075332, FBtr0075333, FBtr0344230
OG0002661	tetru02g07752-RA	FBtr0334814, FBtr0077853, FBtr0301660
OG0002662	tetru02g07776-RA	FBtr0310369, FBtr0088824, FBtr0339280
OG0002663	tetru02g07782-RA	FBtr0070041, FBtr0070040, FBtr0331408
OG0002664	tetru02g07820-RA, tetru02g07816-RA	FBtr0080146, FBtr0340549
OG0002665	tetru02g07817-RA	FBtr0331820, FBtr0331819, FBtr0078179
OG0002666	tetru03g10844-RA, tetru02g07840-RA	FBtr0083125, FBtr0333921
OG0002667	tetru02g07866-RA	FBtr0076395, FBtr0345603, FBtr0345604
OG0002668	tetru02g07875-RA	FBtr0071593, FBtr0071592, FBtr0305669
OG0002669	tetru02g07914-RA	FBtr0333186, FBtr0070668, FBtr0333185
OG0002670	tetru02g07924-RA	FBtr0082420, FBtr0335448, FBtr0335447
OG0002671	tetru02g07948-RA	FBtr0080805, FBtr0080804, FBtr0080803
OG0002672	tetru02g07952-RA	FBtr0078499, FBtr0078498, FBtr0078500
OG0002673	tetru02g07965-RA	FBtr0339749, FBtr0345160, FBtr0073607
OG0002674	tetru02g07966-RA	FBtr0075813, FBtr0330342, FBtr0075814
OG0002675	tetru02g07988-RA	FBtr0343650, FBtr0306739, FBtr0343651
OG0002676	tetru02g08021-RA	FBtr0086902, FBtr0345525, FBtr0329863
OG0002677	tetru02g08022-RA	FBtr0072929, FBtr0302434, FBtr0072930
OG0002678	tetru02g08038-RA, tetru02g08028-RA, tetru03g08842-RA	FBtr0084265
OG0002679	tetru02g08041-RA, tetru02g08040-RA	FBtr0340463, FBtr0070799
OG0002680	tetru02g08060-RA	FBtr0073662, FBtr0273245, FBtr0331718
OG0002681	tetru02g08061-RA	FBtr0070118, FBtr0070117, FBtr0070116
OG0002682	tetru02g08065-RA, tetru02g08284-RA, tetru02g08067-RA	FBtr0085133
OG0002684	tetru02g08075-RA	FBtr0087373, FBtr0087374, FBtr0308700
OG0002685	tetru02g08078-RA	FBtr0345606, FBtr0345901, FBtr0077121
OG0002686	tetru02g08082-RA	FBtr0343649, FBtr0073692, FBtr0346316
OG0002687	tetru02g08107-RA	FBtr0334772, FBtr0087786, FBtr0087787
OG0002688	tetru02g08151-RA	FBtr0333970, FBtr0078461, FBtr0333969
OG0002689	tetru02g08157-RA	FBtr0083160, FBtr0334629, FBtr0339398
OG0002690	tetru03g11099-RA, tetru02g08158-RA, tetru02g08161-RA	FBtr0083562
OG0002691	tetru02g08169-RA, tetru02g08170-RA	FBtr0072406, FBtr0072405
OG0002692	tetru02g08176-RA	FBtr0074728, FBtr0074727, FBtr0331158
OG0002693	tetru02g08178-RA	FBtr0086209, FBtr0086207, FBtr0086208
OG0002694	tetru02g08192-RA	FBtr0079228, FBtr0079229, FBtr0332602
OG0002695	tetru02g08217-RA	FBtr0091493, FBtr0310062, FBtr0091491
OG0002696	tetru02g08235-RA	FBtr0077037, FBtr0301034, FBtr0100046
OG0002697	tetru03g11091-RA, tetru02g08239-RA, tetru03g09368-RA	FBtr0079561
OG0002698	tetru02g08269-RA	FBtr0077987, FBtr0332272, FBtr0077988
OG0002699	tetru02g08287-RA	FBtr0089092, FBtr0089095, FBtr0089094
OG0002700	tetru02g08289-RA	FBtr0085154, FBtr0085156, FBtr0085155
OG0002701	tetru02g08322-RA, tetru02g08320-RA	FBtr0076626, FBtr0301629
OG0002702	tetru02g08324-RA	FBtr0333266, FBtr0072589, FBtr0333267
OG0002703	tetru02g08363-RA	FBtr0082079, FBtr0082078, FBtr0306007
OG0002704	tetru02g08393-RA	FBtr0077687, FBtr0335132, FBtr0077686
OG0002705	tetru02g08413-RA	FBtr0334522, FBtr0083699, FBtr0083698
OG0002706	tetru02g08416-RA	FBtr0340136, FBtr0071105, FBtr0340137
OG0002707	tetru02g08594-RA, tetru02g08423-RA	FBtr0078789, FBtr0301640
OG0002708	tetru02g08449-RA	FBtr0073343, FBtr0073341, FBtr0073342
OG0002709	tetru02g08455-RA	FBtr0087784, FBtr0339391, FBtr0332882
OG0002710	tetru02g08473-RA	FBtr0339973, FBtr0290249, FBtr0290250
OG0002711	tetru02g08479-RA	FBtr0345197, FBtr0333706, FBtr0089106
OG0002712	tetru02g08492-RA	FBtr0344071, FBtr0332487, FBtr0100291
OG0002713	tetru02g08496-RA	FBtr0334067, FBtr0076279, FBtr0273338
OG0002714	tetru02g08515-RA	FBtr0072029, FBtr0112940, FBtr0072028
OG0002715	tetru02g08546-RA	FBtr0070343, FBtr0333801, FBtr0303048
OG0002716	tetru02g08580-RA	FBtr0080287, FBtr0345286, FBtr0080289
OG0002717	tetru03g09343-RA, tetru02g08602-RA	FBtr0342620, FBtr0079158
OG0002718	tetru02g08617-RA, tetru02g08618-RA, tetru03g08967-RA	FBtr0075076
OG0002719	tetru02g08642-RA	FBtr0339072, FBtr0339071, FBtr0339073
OG0002720	tetru02g08651-RA	FBtr0080552, FBtr0343667, FBtr0080553
OG0002721	tetru02g08654-RA	FBtr0301090, FBtr0302299, FBtr0339260
OG0002722	tetru02g08678-RA, tetru02g08691-RA	FBtr0307174, FBtr0072249
OG0002723	tetru02g08680-RA, tetru02g08688-RA	FBtr0077744, FBtr0335173
OG0002724	tetru02g08689-RA	FBtr0333793, FBtr0070587, FBtr0070586
OG0002725	tetru03g08730-RA	FBtr0078701, FBtr0346137, FBtr0078700
OG0002726	tetru03g08735-RA, tetru03g08737-RA	FBtr0075720, FBtr0479865
OG0002727	tetru03g08746-RA	FBtr0343126, FBtr0302212, FBtr0079192
OG0002728	tetru03g08788-RA, tetru03g08787-RA, tetru03g08784-RA	FBtr0083084
OG0002729	tetru03g08913-RA, tetru03g08797-RA	FBtr0072203, FBtr0072202
OG0002730	tetru03g08809-RA	FBtr0079289, FBtr0343157, FBtr0079288
OG0002731	tetru03g08821-RA	FBtr0308648, FBtr0078240, FBtr0308647
OG0002732	tetru03g08830-RA	FBtr0076531, FBtr0100531, FBtr0100532
OG0002733	tetru03g08843-RA	FBtr0089786, FBtr0334823, FBtr0304911
OG0002734	tetru03g08852-RA	FBtr0077715, FBtr0335126, FBtr0086990
OG0002735	tetru03g08857-RA	FBtr0074415, FBtr0308839, FBtr0346190
OG0002736	tetru03g08869-RA	FBtr0308612, FBtr0308611, FBtr0084503
OG0002737	tetru03g08920-RA	FBtr0340323, FBtr0340324, FBtr0081186
OG0002738	tetru03g08931-RA	FBtr0070236, FBtr0332288, FBtr0070237
OG0002739	tetru03g08937-RA	FBtr0085787, FBtr0334551, FBtr0334552
OG0002740	tetru03g08938-RA	FBtr0078775, FBtr0334907, FBtr0078774
OG0002741	tetru03g11518-RA, tetru03g08965-RA	FBtr0345709, FBtr0070478
OG0002742	tetru03g08970-RA	FBtr0079821, FBtr0079822, FBtr0339526
OG0002743	tetru03g08972-RA	FBtr0329951, FBtr0079272, FBtr0339788
OG0002744	tetru03g08976-RA	FBtr0073247, FBtr0073245, FBtr0073246
OG0002745	tetru03g08987-RA	FBtr0081945, FBtr0081944, FBtr0081946
OG0002746	tetru03g08996-RA	FBtr0333972, FBtr0302592, FBtr0078464
OG0002747	tetru03g09002-RA	FBtr0345381, FBtr0332668, FBtr0072834
OG0002748	tetru03g09003-RA, tetru03g09020-RA	FBtr0072290, FBtr0332921
OG0002749	tetru03g09026-RA	FBtr0344153, FBtr0332381, FBtr0342766
OG0002750	tetru03g09045-RA	FBtr0074790, FBtr0474140, FBtr0474237
OG0002751	tetru03g09072-RA	FBtr0330376, FBtr0084051, FBtr0339192
OG0002752	tetru03g09130-RA, tetru03g09128-RA, tetru03g09132-RA	FBtr0081081
OG0002753	tetru03g09187-RA	FBtr0342631, FBtr0346420, FBtr0080468
OG0002754	tetru03g09193-RA	FBtr0333929, FBtr0304713, FBtr0333930
OG0002755	tetru03g09204-RA	FBtr0340706, FBtr0332085, FBtr0072980
OG0002756	tetru03g09219-RA	FBtr0302666, FBtr0306634, FBtr0302667
OG0002757	tetru03g09224-RA	FBtr0111121, FBtr0302242, FBtr0345363
OG0002758	tetru03g09227-RA	FBtr0304904, FBtr0075812, FBtr0340705
OG0002759	tetru03g09243-RA	FBtr0100256, FBtr0331863, FBtr0072662
OG0002760	tetru03g09729-RA, tetru03g09731-RA, tetru03g09280-RA	FBtr0086148
OG0002761	tetru03g09294-RA	FBtr0079402, FBtr0079401, FBtr0110978
OG0002762	tetru03g09300-RA	FBtr0085540, FBtr0085539, FBtr0085541
OG0002763	tetru03g09311-RA	FBtr0333025, FBtr0075785, FBtr0075786
OG0002764	tetru03g09321-RA	FBtr0306976, FBtr0346588, FBtr0306975
OG0002765	tetru03g09323-RA	FBtr0333883, FBtr0089493, FBtr0100084
OG0002766	tetru03g09324-RA	FBtr0077654, FBtr0335479, FBtr0077655
OG0002767	tetru03g09325-RA	FBtr0073512, FBtr0300872, FBtr0073513
OG0002768	tetru03g09328-RA, tetru03g09326-RA	FBtr0077735, FBtr0072809
OG0002769	tetru03g09332-RA	FBtr0078095, FBtr0330651, FBtr0078094
OG0002770	tetru03g09350-RA, tetru03g09348-RA	FBtr0089175, FBtr0308296
OG0002771	tetru03g09355-RA	FBtr0306113, FBtr0079334, FBtr0079335
OG0002772	tetru03g09401-RA	FBtr0112874, FBtr0330384, FBtr0084169
OG0002773	tetru03g09402-RA	FBtr0305548, FBtr0072532, FBtr0305549
OG0002774	tetru03g09403-RA	FBtr0088805, FBtr0088314, FBtr0330615
OG0002775	tetru03g09421-RA	FBtr0100170, FBtr0339921, FBtr0075979
OG0002776	tetru03g09476-RA	FBtr0339617, FBtr0339616, FBtr0301085
OG0002777	tetru03g09478-RA	FBtr0078777, FBtr0305001, FBtr0305002
OG0002778	tetru03g09479-RA	FBtr0334530, FBtr0334531, FBtr0082848
OG0002779	tetru03g09564-RA	FBtr0336989, FBtr0078141, FBtr0078140
OG0002780	tetru03g09567-RA	FBtr0335200, FBtr0290271, FBtr0335199
OG0002781	tetru03g09578-RA	FBtr0085903, FBtr0085905, FBtr0085904
OG0002782	tetru03g09631-RA	FBtr0347398, FBtr0343221, FBtr0343220
OG0002783	tetru03g09640-RA	FBtr0332592, FBtr0332591, FBtr0074079
OG0002784	tetru03g09641-RA	FBtr0346530, FBtr0076499, FBtr0333886
OG0002785	tetru03g09668-RA	FBtr0336842, FBtr0081144, FBtr0081145
OG0002786	tetru03g09743-RA, tetru03g09727-RA, tetru03g09728-RA	FBtr0078682
OG0002787	tetru03g09745-RA	FBtr0087666, FBtr0309886, FBtr0309887
OG0002788	tetru03g09771-RA	FBtr0310334, FBtr0346278, FBtr0310333
OG0002789	tetru03g09785-RA	FBtr0309839, FBtr0309836, FBtr0073144
OG0002790	tetru03g09788-RA	FBtr0113294, FBtr0300618, FBtr0113293
OG0002791	tetru03g09803-RA	FBtr0344108, FBtr0290060, FBtr0290059
OG0002792	tetru03g09846-RA	FBtr0475135, FBtr0082504, FBtr0082506
OG0002793	tetru03g09854-RA	FBtr0445404, FBtr0445405, FBtr0084552
OG0002794	tetru03g09884-RA	FBtr0308243, FBtr0077336, FBtr0077335
OG0002796	tetru03g09967-RA	FBtr0072246, FBtr0301812, FBtr0073869
OG0002797	tetru03g09981-RA	FBtr0084501, FBtr0301165, FBtr0084502
OG0002798	tetru03g09984-RA	FBtr0345270, FBtr0345271, FBtr0083801
OG0002799	tetru03g10022-RA	FBtr0346441, FBtr0346440, FBtr0089420
OG0002800	tetru03g10035-RA, tetru03g10029-RA, tetru03g10032-RA	FBtr0085158
OG0002801	tetru03g10042-RA	FBtr0080036, FBtr0304138, FBtr0080035
OG0002802	tetru03g10058-RA	FBtr0113192, FBtr0344215, FBtr0078949
OG0002803	tetru03g10069-RA	FBtr0305127, FBtr0088880, FBtr0339128
OG0002804	tetru03g10074-RA	FBtr0070852, FBtr0070851, FBtr0070850
OG0002806	tetru03g10284-RA, tetru03g10089-RA	FBtr0303222, FBtr0087926
OG0002807	tetru03g10136-RA, tetru03g10134-RA	FBtr0085397, FBtr0334867
OG0002808	tetru03g10229-RA	FBtr0343120, FBtr0079183, FBtr0079184
OG0002809	tetru03g10240-RA	FBtr0343342, FBtr0072170, FBtr0072169
OG0002810	tetru03g10254-RA	FBtr0332484, FBtr0332483, FBtr0074763
OG0002811	tetru03g10257-RA	FBtr0075295, FBtr0075294, FBtr0075293
OG0002812	tetru03g10304-RA	FBtr0330413, FBtr0479842, FBtr0073567
OG0002813	tetru03g10315-RA	FBtr0072348, FBtr0072349, FBtr0072347
OG0002814	tetru03g10316-RA	FBtr0073210, FBtr0073209, FBtr0075275
OG0002815	tetru03g10358-RA	FBtr0077245, FBtr0340437, FBtr0077244
OG0002816	tetru03g10456-RA	FBtr0077076, FBtr0077075, FBtr0077074
OG0002817	tetru03g10457-RA	FBtr0332932, FBtr0332933, FBtr0344828
OG0002818	tetru03g10492-RA	FBtr0083922, FBtr0083921, FBtr0300447
OG0002819	tetru03g11050-RA, tetru03g10533-RA	FBtr0075155, FBtr0075154
OG0002820	tetru03g10535-RA	FBtr0333099, FBtr0087828, FBtr0333100
OG0002821	tetru03g10543-RA	FBtr0289951, FBtr0089243, FBtr0112904
OG0002822	tetru03g10558-RA	FBtr0089744, FBtr0089745, FBtr0089743
OG0002823	tetru03g10638-RA, tetru03g10625-RA	FBtr0343278, FBtr0072234
OG0002824	tetru03g10632-RA	FBtr0071357, FBtr0339680, FBtr0339679
OG0002825	tetru03g10642-RA	FBtr0074747, FBtr0344152, FBtr0332889
OG0002826	tetru03g10664-RA, tetru03g10665-RA, tetru03g10668-RA	FBtr0085189
OG0002827	tetru03g10693-RA	FBtr0088178, FBtr0088180, FBtr0088179
OG0002828	tetru03g10704-RA	FBtr0083573, FBtr0343927, FBtr0083572
OG0002829	tetru03g10739-RA, tetru03g10733-RA	FBtr0074300, FBtr0343016
OG0002830	tetru03g10737-RA	FBtr0074577, FBtr0310487, FBtr0333247
OG0002831	tetru03g10744-RA	FBtr0339481, FBtr0088118, FBtr0304676
OG0002832	tetru03g10789-RA, tetru03g11202-RA	FBtr0304732, FBtr0304731
OG0002833	tetru03g10829-RA	FBtr0074440, FBtr0074439, FBtr0340619
OG0002834	tetru03g10835-RA	FBtr0342905, FBtr0342906, FBtr0080511
OG0002835	tetru03g10866-RA	FBtr0089750, FBtr0089749, FBtr0089751
OG0002836	tetru03g10884-RA	FBtr0333869, FBtr0113817, FBtr0113818
OG0002837	tetru03g10927-RA	FBtr0303902, FBtr0343740, FBtr0079930
OG0002838	tetru03g10942-RA	FBtr0085193, FBtr0085191, FBtr0085192
OG0002839	tetru03g10992-RA	FBtr0339509, FBtr0089185, FBtr0479793
OG0002840	tetru03g11046-RA	FBtr0336972, FBtr0305343, FBtr0305342
OG0002841	tetru03g11072-RA	FBtr0074880, FBtr0344256, FBtr0074879
OG0002842	tetru03g11096-RA	FBtr0346125, FBtr0073737, FBtr0346124
OG0002843	tetru03g11101-RA, tetru03g11098-RA	FBtr0082721, FBtr0336813
OG0002844	tetru03g11136-RA	FBtr0310555, FBtr0072671, FBtr0072670
OG0002845	tetru03g11138-RA, tetru03g11227-RA	FBtr0084190, FBtr0300788
OG0002846	tetru03g11156-RA	FBtr0342733, FBtr0112806, FBtr0073580
OG0002847	tetru03g11159-RA	FBtr0307308, FBtr0073114, FBtr0445725
OG0002848	tetru03g11216-RA	FBtr0345319, FBtr0333753, FBtr0299583
OG0002849	tetru03g11228-RA, tetru03g11299-RA	FBtr0345923, FBtr0077264
OG0002850	tetru03g11248-RA	FBtr0330606, FBtr0088411, FBtr0088410
OG0002851	tetru03g11259-RA	FBtr0085038, FBtr0085039, FBtr0085037
OG0002852	tetru03g11288-RA	FBtr0343661, FBtr0329825, FBtr0080575
OG0002853	tetru03g11291-RA	FBtr0113112, FBtr0072114, FBtr0071940
OG0002854	tetru03g11303-RA	FBtr0074751, FBtr0309215, FBtr0309214
OG0002855	tetru03g11305-RA	FBtr0331231, FBtr0078061, FBtr0331230
OG0002856	tetru03g11320-RA	FBtr0332387, FBtr0070627, FBtr0345712
OG0002857	tetru03g11336-RA	FBtr0330163, FBtr0084912, FBtr0330164
OG0002858	tetru03g11382-RA	FBtr0342874, FBtr0342873, FBtr0071636
OG0002859	tetru03g11388-RA	FBtr0100022, FBtr0100023, FBtr0332274
OG0002860	tetru03g11391-RA	FBtr0332966, FBtr0085911, FBtr0085912
OG0002861	tetru03g11413-RA	FBtr0340091, FBtr0070440, FBtr0070439
OG0002862	tetru03g11415-RA	FBtr0074012, FBtr0343351, FBtr0074014
OG0002863	tetru03g11458-RA	FBtr0077924, FBtr0305553, FBtr0077925
OG0002864	tetru03g11469-RA	FBtr0307555, FBtr0070000, FBtr0307554
OG0002865	tetru03g11520-RA	FBtr0085393, FBtr0085392, FBtr0302442
OG0002866	tetru03g11531-RA	FBtr0072177, FBtr0343334, FBtr0343335
OG0002867	tetru03g11541-RA	FBtr0330056, FBtr0086599, FBtr0330055
OG0002868	tetru03g11553-RA	FBtr0088369, FBtr0088370, FBtr0331945
OG0002869	tetru03g11554-RA	FBtr0080524, FBtr0345449, FBtr0342637
OG0002870	tetru03g11560-RA	FBtr0111144, FBtr0111146, FBtr0111147
OG0002871	tetru03g11565-RA	FBtr0075246, FBtr0331847, FBtr0075245
OG0002872	tetru03g11567-RA	FBtr0100362, FBtr0075714, FBtr0075715
OG0002873	tetru03g11570-RA	FBtr0334082, FBtr0346516, FBtr0091757
OG0002874	tetru03g11579-RA	FBtr0072735, FBtr0072737, FBtr0072736
OG0002875	tetru03g11582-RA	FBtr0342848, FBtr0113004, FBtr0074649
OG0002876	tetru03g11595-RA	FBtr0302156, FBtr0302157, FBtr0302158
OG0002877	tetru03g11596-RA	FBtr0077915, FBtr0334842, FBtr0334843
OG0002878	tetru03g11607-RA	FBtr0273343, FBtr0332463, FBtr0088120
OG0002879	tetru03g11612-RA	FBtr0079565, FBtr0331238, FBtr0345448
OG0002880	tetru03g11626-RA	FBtr0300421, FBtr0340387, FBtr0310055
OG0003339	tetru01g00004-RA	FBtr0339194, FBtr0084054
OG0003340	tetru01g00035-RA, tetru01g00005-RA	FBtr0084526
OG0003341	tetru01g00007-RA	FBtr0082113, FBtr0332808
OG0003342	tetru01g00009-RA, tetru01g00013-RA	FBtr0079696
OG0003343	tetru01g00010-RA	FBtr0082641, FBtr0082642
OG0003344	tetru01g00017-RA	FBtr0335221, FBtr0082372
OG0003345	tetru01g00023-RA	FBtr0080854, FBtr0343814
OG0003346	tetru01g00024-RA	FBtr0072192, FBtr0072191
OG0003347	tetru01g00026-RA	FBtr0074794, FBtr0331763
OG0003348	tetru01g00028-RA	FBtr0100583, FBtr0082134
OG0003349	tetru01g00037-RA	FBtr0306062, FBtr0087974
OG0003350	tetru03g09768-RA, tetru01g00039-RA	FBtr0086322
OG0003351	tetru01g00044-RA	FBtr0343854, FBtr0081289
OG0003352	tetru01g00049-RA, tetru03g10581-RA	FBtr0072848
OG0003353	tetru01g00566-RA, tetru01g00050-RA	FBtr0088631
OG0003355	tetru01g00062-RA	FBtr0340368, FBtr0074622
OG0003356	tetru01g00078-RA	FBtr0082430, FBtr0335211
OG0003357	tetru01g00080-RA	FBtr0112935, FBtr0076370
OG0003358	tetru01g00092-RA	FBtr0086636, FBtr0086637
OG0003360	tetru01g00100-RA	FBtr0076557, FBtr0076558
OG0003361	tetru01g00107-RA	FBtr0078190, FBtr0078189
OG0003362	tetru01g00150-RA	FBtr0339085, FBtr0339084
OG0003363	tetru01g00158-RA	FBtr0086833, FBtr0333168
OG0003364	tetru01g00162-RA	FBtr0334077, FBtr0072797
OG0003365	tetru01g00163-RA	FBtr0340454, FBtr0086503
OG0003366	tetru01g00169-RA, tetru02g05025-RA	FBtr0084874
OG0003367	tetru01g00182-RA	FBtr0071136, FBtr0071135
OG0003368	tetru01g00183-RA	FBtr0305038, FBtr0310204
OG0003369	tetru01g00187-RA	FBtr0074250, FBtr0100384
OG0003370	tetru01g00198-RA	FBtr0333453, FBtr0078368
OG0003371	tetru01g00206-RA	FBtr0330114, FBtr0085857
OG0003372	tetru01g00212-RA	FBtr0072038, FBtr0329860
OG0003373	tetru01g00213-RA, tetru03g10748-RA	FBtr0072775
OG0003374	tetru01g00233-RA, tetru01g01931-RA	FBtr0073555
OG0003375	tetru01g00244-RA	FBtr0089916, FBtr0089915
OG0003376	tetru01g00245-RA, tetru01g00738-RA	FBtr0081611
OG0003377	tetru01g00249-RA	FBtr0078958, FBtr0347550
OG0003378	tetru01g00252-RA	FBtr0086966, FBtr0306574
OG0003379	tetru01g00254-RA	FBtr0307371, FBtr0307370
OG0003380	tetru01g00257-RA	FBtr0344007, FBtr0070401
OG0003381	tetru01g00260-RA	FBtr0329999, FBtr0086780
OG0003382	tetru01g00261-RA	FBtr0273253, FBtr0072343
OG0003383	tetru01g00262-RA	FBtr0344077, FBtr0070592
OG0003384	tetru02g06788-RA, tetru01g00264-RA	FBtr0075862
OG0003385	tetru01g00269-RA	FBtr0345446, FBtr0079341
OG0003390	tetru01g00303-RA	FBtr0077268, FBtr0339633
OG0003391	tetru01g00304-RA	FBtr0335148, FBtr0081460
OG0003392	tetru01g00329-RA	FBtr0083745, FBtr0344554
OG0003394	tetru01g00335-RA	FBtr0305051, FBtr0273382
OG0003395	tetru01g00339-RA	FBtr0077731, FBtr0077734
OG0003396	tetru01g00354-RA	FBtr0304692, FBtr0084813
OG0003397	tetru03g10626-RA, tetru01g00368-RA	FBtr0079349
OG0003398	tetru01g00369-RA	FBtr0079031, FBtr0079030
OG0003399	tetru01g00370-RA	FBtr0070807, FBtr0332398
OG0003401	tetru01g00405-RA	FBtr0071181, FBtr0071180
OG0003402	tetru01g00410-RA, tetru02g07316-RA	FBtr0113473
OG0003403	tetru01g00422-RA	FBtr0343758, FBtr0070562
OG0003404	tetru01g00425-RA	FBtr0081752, FBtr0333826
OG0003405	tetru01g00429-RA	FBtr0070366, FBtr0339601
OG0003406	tetru01g00431-RA	FBtr0332554, FBtr0079135
OG0003407	tetru01g00433-RA	FBtr0307178, FBtr0074234
OG0003408	tetru01g00435-RA	FBtr0077415, FBtr0336961
OG0003409	tetru01g00436-RA	FBtr0070459, FBtr0308831
OG0003410	tetru01g00437-RA	FBtr0340027, FBtr0070896
OG0003411	tetru01g00438-RA	FBtr0346139, FBtr0081959
OG0003412	tetru01g00444-RA	FBtr0077603, FBtr0331372
OG0003413	tetru01g00455-RA	FBtr0339997, FBtr0087401
OG0003415	tetru01g00465-RA, tetru01g00461-RA	FBtr0079874
OG0003416	tetru01g00470-RA	FBtr0080187, FBtr0301710
OG0003417	tetru01g00472-RA, tetru01g00474-RA	FBtr0087388
OG0003418	tetru01g00518-RA	FBtr0088730, FBtr0339357
[truncated: 2,948 more rows]

## Sheet: dmel__v__Ttru
Orthogroup	dmel	Ttru
OG0000004	FBtr0075382, FBtr0075383, FBtr0083919, FBtr0075424, FBtr0080633, FBtr0087629, FBtr0087630, FBtr0073252, FBtr0076601, FBtr0332673, FBtr0072869, FBtr0333056, FBtr0112767, FBtr0072786, FBtr0299562, FBtr0332875, FBtr0074977, FBtr0074933, FBtr0332754, FBtr0113180, FBtr0076708, FBtr0079831, FBtr0079897, FBtr0331634, FBtr0077618, FBtr0081693, FBtr0081694, FBtr0081690, FBtr0081692, FBtr0081691, FBtr00816…	tetru03g10790-RA, tetru03g09000-RA
OG0000012	FBtr0082926	tetru02g05662-RA, tetru01g00671-RA, tetru01g02810-RA, tetru01g01021-RA, tetru01g00881-RA, tetru03g10389-RA, tetru01g02815-RA, tetru01g02812-RA, tetru03g10203-RA, tetru03g09011-RA, tetru03g10159-RA, tetru03g10218-RA, tetru03g10196-RA, tetru01g02706-RA, tetru01g03390-RA, tetru03g11480-RA, tetru01g00373-RA, tetru01g01783-RA, tetru01g00272-RA, tetru03g11262-RA, tetru01g00820-RA, tetru01g00824-RA, tet…
OG0000013	FBtr0333882, FBtr0076433, FBtr0076432, FBtr0076435, FBtr0076434, FBtr0076439, FBtr0307978, FBtr0074183, FBtr0340296, FBtr0073509, FBtr0308349, FBtr0089491, FBtr0346814, FBtr0301773, FBtr0089492, FBtr0300290, FBtr0089490, FBtr0472541, FBtr0472540, FBtr0300291, FBtr0076807, FBtr0088707, FBtr0339336, FBtr0088708, FBtr0088709, FBtr0333627, FBtr0075320, FBtr0075348, FBtr0082396, FBtr0306097, FBtr03060…	tetru03g11461-RA
OG0000015	FBtr0084756	tetru03g10200-RA, tetru03g10202-RA, tetru01g02702-RA, tetru01g02701-RA, tetru01g02943-RA, tetru01g02941-RA, tetru01g02944-RA, tetru01g02942-RA, tetru01g02945-RA, tetru01g00218-RA, tetru03g10212-RA, tetru01g03072-RA, tetru01g03071-RA, tetru01g03070-RA, tetru02g05597-RA, tetru03g10318-RA, tetru03g10317-RA, tetru02g06839-RA, tetru02g06690-RA, tetru02g05748-RA, tetru01g03058-RA, tetru03g10201-RA, tet…
OG0000016	FBtr0087514, FBtr0076567	tetru01g00861-RA, tetru02g05376-RA, tetru01g01098-RA, tetru01g04542-RA, tetru02g08272-RA, tetru03g10470-RA, tetru02g04971-RA, tetru02g08104-RA, tetru03g09393-RA, tetru02g06619-RA, tetru02g06645-RA, tetru03g09902-RA, tetru02g07203-RA, tetru01g03788-RA, tetru02g07123-RA, tetru01g02802-RA, tetru02g04843-RA, tetru02g08190-RA, tetru01g04267-RA, tetru03g10164-RA, tetru01g03850-RA, tetru01g01814-RA, tet…
OG0000024	FBtr0299830, FBtr0301965, FBtr0088344, FBtr0299828, FBtr0088346, FBtr0088345, FBtr0088340, FBtr0088339, FBtr0088338, FBtr0088343, FBtr0479877, FBtr0088342, FBtr0306690, FBtr0299829, FBtr0299825, FBtr0088347, FBtr0306688, FBtr0479880, FBtr0336694, FBtr0299826, FBtr0088341, FBtr0306691, FBtr0336695, FBtr0301131, FBtr0479878, FBtr0479881, FBtr0479879, FBtr0336696	tetru01g00773-RA
OG0000027	FBtr0084179, FBtr0071988	tetru01g04060-RA, tetru01g02242-RA, tetru01g00157-RA, tetru01g00858-RA, tetru02g05584-RA, tetru03g08805-RA, tetru03g09416-RA, tetru03g10038-RA, tetru02g06234-RA, tetru03g08922-RA, tetru01g01602-RA, tetru02g06123-RA, tetru02g05900-RA, tetru02g08262-RA, tetru03g09651-RA, tetru01g02983-RA, tetru01g03045-RA, tetru01g03196-RA, tetru02g06298-RA, tetru02g06299-RA, tetru02g06116-RA, tetru01g04364-RA, tet…
OG0000030	FBtr0091900, FBtr0091894, FBtr0091890, FBtr0091872, FBtr0091902, FBtr0091912, FBtr0091876, FBtr0091880, FBtr0091910, FBtr0091888, FBtr0091898, FBtr0091874, FBtr0091892, FBtr0091878, FBtr0091882, FBtr0091884, FBtr0091886, FBtr0091906, FBtr0091908, FBtr0091904, FBtr0085927, FBtr0091914, FBtr0091896	tetru02g08398-RA, tetru03g11073-RA, tetru02g08408-RA, tetru01g04509-RA
OG0000032	FBtr0091834, FBtr0091831, FBtr0085894, FBtr0091819, FBtr0091843, FBtr0091828, FBtr0091846, FBtr0091870, FBtr0091861, FBtr0091813	tetru02g08406-RA
OG0000032	FBtr0091855, FBtr0091849, FBtr0091837, FBtr0091852, FBtr0091810, FBtr0091867, FBtr0091864, FBtr0091825, FBtr0091807, FBtr0091840	tetru02g08400-RA
OG0000032	FBtr0091858	tetru01g04508-RA
OG0000033	FBtr0071286, FBtr0071287, FBtr0071288, FBtr0073837, FBtr0481711, FBtr0481712, FBtr0481725, FBtr0481717, FBtr0346695, FBtr0481709, FBtr0481722, FBtr0481702, FBtr0481724, FBtr0114142, FBtr0481710, FBtr0481720, FBtr0481719, FBtr0481726, FBtr0481713, FBtr0481723, FBtr0481716, FBtr0481714, FBtr0481715, FBtr0481721, FBtr0481718	tetru03g11419-RA
OG0000037	FBtr0091905, FBtr0091895, FBtr0085926, FBtr0082962, FBtr0091901, FBtr0091891, FBtr0091877, FBtr0091897, FBtr0091899, FBtr0091907, FBtr0091879, FBtr0091903, FBtr0091887, FBtr0091875, FBtr0082963, FBtr0082964, FBtr0091911, FBtr0091893, FBtr0091889, FBtr0091913, FBtr0334029, FBtr0091909	tetru02g07401-RA, tetru01g02883-RA, tetru01g02880-RA
OG0000038	FBtr0091660, FBtr0473592, FBtr0473591, FBtr0085104, FBtr0078517, FBtr0100669, FBtr0331774, FBtr0085103, FBtr0339259, FBtr0339258, FBtr0084810, FBtr0070504, FBtr0084643, FBtr0347558, FBtr0336487, FBtr0083237, FBtr0305965, FBtr0078848, FBtr0083222, FBtr0078841, FBtr0305963, FBtr0305964, FBtr0078847, FBtr0335404	tetru03g09929-RA
OG0000040	FBtr0091865, FBtr0091838, FBtr0091859, FBtr0091862, FBtr0091847, FBtr0091856, FBtr0091826, FBtr0091841, FBtr0091844, FBtr0091823, FBtr0091853, FBtr0091808, FBtr0091817, FBtr0091832, FBtr0091820, FBtr0091814, FBtr0091868, FBtr0091850, FBtr0091835, FBtr0085892, FBtr0091805, FBtr0091811, FBtr0091829	tetru03g08959-RA
OG0000041	FBtr0392902, FBtr0087315, FBtr0301313, FBtr0310086, FBtr0329912, FBtr0329914, FBtr0342711, FBtr0329911, FBtr0100388, FBtr0392901, FBtr0310087, FBtr0310088, FBtr0329909, FBtr0329910, FBtr0479884, FBtr0392918, FBtr0302163, FBtr0111048, FBtr0329916, FBtr0100387, FBtr0329915, FBtr0329913	tetru01g00662-RA
OG0000043	FBtr0334062, FBtr0303120, FBtr0334061, FBtr0303119, FBtr0303125, FBtr0344224, FBtr0303118, FBtr0303122, FBtr0344222, FBtr0303117, FBtr0303124, FBtr0344223, FBtr0303121, FBtr0303123, FBtr0303115, FBtr0481648, FBtr0303112, FBtr0303113, FBtr0303111, FBtr0303114, FBtr0481649, FBtr0334060	tetru03g09971-RA
OG0000048	FBtr0100499, FBtr0100500, FBtr0113337, FBtr0310614, FBtr0310506, FBtr0336482, FBtr0078902, FBtr0301771, FBtr0078898, FBtr0078897, FBtr0301769, FBtr0078899, FBtr0078901, FBtr0301772, FBtr0301768, FBtr0300789, FBtr0113341, FBtr0078900, FBtr0113340, FBtr0113338, FBtr0301770	tetru01g00251-RA
OG0000050	FBtr0308790, FBtr0308792, FBtr0304654, FBtr0308797, FBtr0308791, FBtr0304656, FBtr0304655, FBtr0310331, FBtr0304653, FBtr0301610, FBtr0086495, FBtr0332857, FBtr0308793, FBtr0308795, FBtr0110898, FBtr0308786, FBtr0301609, FBtr0100232, FBtr0086492, FBtr0308796, FBtr0308785	tetru02g05451-RA
OG0000051	FBtr0301270, FBtr0344753, FBtr0071862, FBtr0345498, FBtr0309799, FBtr0309800, FBtr0071863, FBtr0301269, FBtr0345499, FBtr0309802, FBtr0071865, FBtr0346948, FBtr0346949, FBtr0071867, FBtr0332895, FBtr0112973, FBtr0100554, FBtr0343011	tetru03g09012-RA, tetru02g06152-RA, tetru03g09014-RA, tetru03g09013-RA
OG0000053	FBtr0300265, FBtr0112865, FBtr0085880, FBtr0300269, FBtr0300268, FBtr0300267, FBtr0112864, FBtr0346192, FBtr0085887, FBtr0085886, FBtr0085888, FBtr0085883, FBtr0085884, FBtr0085885, FBtr0300270, FBtr0300264, FBtr0085882, FBtr0112866, FBtr0085878, FBtr0085879	tetru01g01273-RA
OG0000054	FBtr0334711, FBtr0334720, FBtr0334717, FBtr0083961, FBtr0113256, FBtr0083960, FBtr0083958, FBtr0083963, FBtr0473515, FBtr0473516, FBtr0334715, FBtr0473514, FBtr0083962, FBtr0334716, FBtr0334718, FBtr0334712, FBtr0334719, FBtr0334713, FBtr0334714, FBtr0083959	tetru02g05699-RA
OG0000059	FBtr0091827, FBtr0091836, FBtr0091854, FBtr0091845, FBtr0091824, FBtr0091833, FBtr0091830, FBtr0091869, FBtr0091812, FBtr0091842, FBtr0091818, FBtr0091821, FBtr0085893, FBtr0091848, FBtr0091851, FBtr0091839, FBtr0091866	tetru02g08399-RA, tetru02g08407-RA, tetru03g11074-RA
OG0000060	FBtr0480514, FBtr0086991, FBtr0086992, FBtr0310346, FBtr0310059, FBtr0310058, FBtr0086994, FBtr0480515, FBtr0480511, FBtr0482313, FBtr0480513, FBtr0336940, FBtr0336942, FBtr0336941, FBtr0306604, FBtr0306603, FBtr0306606, FBtr0306601, FBtr0480512	tetru03g10307-RA
OG0000065	FBtr0085662, FBtr0302110, FBtr0085663, FBtr0302112, FBtr0085661, FBtr0302600, FBtr0306687, FBtr0113483, FBtr0306686, FBtr0306685, FBtr0479778, FBtr0336446, FBtr0336447, FBtr0085660, FBtr0302601, FBtr0085658, FBtr0302111, FBtr0085659	tetru01g00117-RA
OG0000068	FBtr0308624, FBtr0335522, FBtr0308621, FBtr0308620, FBtr0308634, FBtr0308626, FBtr0308627, FBtr0335520, FBtr0308631, FBtr0308633, FBtr0308629, FBtr0308628, FBtr0308622, FBtr0308625, FBtr0308623, FBtr0308632, FBtr0335521, FBtr0308630	tetru01g01239-RA
OG0000070	FBtr0330354, FBtr0479782, FBtr0330350, FBtr0330346, FBtr0330348, FBtr0330347, FBtr0330355, FBtr0330357, FBtr0330356, FBtr0479783, FBtr0330343, FBtr0330352, FBtr0344819, FBtr0330351, FBtr0330344, FBtr0330349, FBtr0330353, FBtr0330345	tetru01g02196-RA
OG0000071	FBtr0330010, FBtr0330009, FBtr0330016, FBtr0330012, FBtr0330013, FBtr0344207, FBtr0344204, FBtr0344203, FBtr0344205, FBtr0330007, FBtr0344206, FBtr0344202, FBtr0344208, FBtr0330011, FBtr0344201, FBtr0344200, FBtr0475071, FBtr0475072	tetru02g04968-RA
OG0000072	FBtr0334303, FBtr0344283, FBtr0344284, FBtr0302691, FBtr0334304, FBtr0111027, FBtr0302692, FBtr0302693, FBtr0111028, FBtr0111029, FBtr0302694, FBtr0111032, FBtr0302695, FBtr0082039, FBtr0082037, FBtr0111030, FBtr0082038, FBtr0111031	tetru03g09934-RA
OG0000077	FBtr0306747, FBtr0306750, FBtr0306746, FBtr0306744, FBtr0306745, FBtr0306751, FBtr0336455, FBtr0306749, FBtr0330372, FBtr0306748, FBtr0306754, FBtr0306753, FBtr0306755, FBtr0308226, FBtr0308227, FBtr0306752	tetru01g04130-RA, tetru01g04272-RA
OG0000078	FBtr0334976, FBtr0334972, FBtr0334981, FBtr0334982, FBtr0334980, FBtr0334974, FBtr0334971, FBtr0474161, FBtr0334977, FBtr0474160, FBtr0334983, FBtr0334975, FBtr0334973, FBtr0474162, FBtr0334979, FBtr0334978, FBtr0334970	tetru01g04282-RA
OG0000079	FBtr0305351, FBtr0305357, FBtr0479808, FBtr0479814, FBtr0305354, FBtr0305352, FBtr0305353, FBtr0337049, FBtr0479812, FBtr0479813, FBtr0305356, FBtr0479810, FBtr0337050, FBtr0305355, FBtr0479811, FBtr0479809, FBtr0479807	tetru03g11575-RA
OG0000087	FBtr0088690, FBtr0339319, FBtr0085183, FBtr0087455, FBtr0086133, FBtr0087456, FBtr0300128, FBtr0087451, FBtr0345527, FBtr0087452, FBtr0087453, FBtr0339984, FBtr0345526, FBtr0339983, FBtr0087450	tetru03g11426-RA, tetru01g02190-RA
OG0000088	FBtr0332113, FBtr0072999, FBtr0113130, FBtr0072996, FBtr0072993, FBtr0072995, FBtr0113129, FBtr0072994, FBtr0072991, FBtr0073003, FBtr0073002, FBtr0073001, FBtr0073000, FBtr0072992, FBtr0072998, FBtr0113131	tetru01g02803-RA
OG0000090	FBtr0088574, FBtr0302506, FBtr0088576, FBtr0302505, FBtr0088577, FBtr0088575, FBtr0088570, FBtr0306705, FBtr0088571, FBtr0302507, FBtr0343996, FBtr0088573, FBtr0088578, FBtr0088572	tetru02g06963-RA, tetru03g10890-RA, tetru02g07378-RA
OG0000091	FBtr0088747, FBtr0473587, FBtr0473588, FBtr0080276, FBtr0080275, FBtr0088752, FBtr0345489, FBtr0088757, FBtr0273322, FBtr0346647, FBtr0088759, FBtr0088748, FBtr0088758, FBtr0300953, FBtr0088749, FBtr0339279	tetru02g07377-RA
OG0000092	FBtr0305145, FBtr0305142, FBtr0332352, FBtr0305141, FBtr0332351, FBtr0332344, FBtr0332355, FBtr0332349, FBtr0332348, FBtr0332343, FBtr0332345, FBtr0332346, FBtr0332350, FBtr0332354, FBtr0332353, FBtr0332347	tetru02g07466-RA
OG0000093	FBtr0479847, FBtr0302706, FBtr0302707, FBtr0479849, FBtr0342885, FBtr0479851, FBtr0342886, FBtr0302701, FBtr0344189, FBtr0344188, FBtr0302702, FBtr0479850, FBtr0479852, FBtr0479848, FBtr0302703, FBtr0302704	tetru02g08370-RA
OG0000094	FBtr0306696, FBtr0082498, FBtr0082490, FBtr0082499, FBtr0082497, FBtr0082500, FBtr0082495, FBtr0082494, FBtr0082502, FBtr0082493, FBtr0082501, FBtr0082496, FBtr0082503, FBtr0082492, FBtr0082489, FBtr0082491	tetru03g09802-RA
OG0000095	FBtr0309957, FBtr0306638, FBtr0301108, FBtr0339904, FBtr0301114, FBtr0301105, FBtr0301113, FBtr0339905, FBtr0339903, FBtr0301106, FBtr0301958, FBtr0301107, FBtr0301109, FBtr0301111, FBtr0301110, FBtr0308094	tetru03g09940-RA
OG0000109	FBtr0090022	tetru03g10585-RA, tetru02g08006-RA, tetru01g00381-RA, tetru03g09059-RA, tetru01g01878-RA, tetru01g01874-RA, tetru02g08692-RA, tetru01g02344-RA, tetru01g02493-RA, tetru01g02494-RA, tetru01g02502-RA, tetru02g06831-RA, tetru02g04743-RA, tetru02g04715-RA, tetru02g04760-RA
OG0000113	FBtr0309109, FBtr0309106, FBtr0309110, FBtr0340491, FBtr0309112, FBtr0309115, FBtr0309114, FBtr0309105, FBtr0309107, FBtr0309103, FBtr0309104, FBtr0309111, FBtr0309108, FBtr0309102, FBtr0475305	tetru02g06021-RA
OG0000114	FBtr0070025, FBtr0301931, FBtr0334038, FBtr0334041, FBtr0074302, FBtr0334042, FBtr0334040, FBtr0074303, FBtr0334039, FBtr0089518, FBtr0089520, FBtr0089517, FBtr0089519, FBtr0336797, FBtr0336798	tetru03g10813-RA
OG0000115	FBtr0309961, FBtr0070299, FBtr0305497, FBtr0309963, FBtr0309962, FBtr0339274, FBtr0339273, FBtr0100557, FBtr0309965, FBtr0339272, FBtr0307895, FBtr0305498, FBtr0070300, FBtr0479739, FBtr0305499	tetru03g10814-RA
OG0000121	FBtr0336722, FBtr0336716, FBtr0336721, FBtr0336718, FBtr0336723, FBtr0336715, FBtr0336714, FBtr0336713, FBtr0336719, FBtr0305021, FBtr0305016, FBtr0308498, FBtr0336717, FBtr0336720	tetru01g01284-RA
OG0000122	FBtr0303906, FBtr0303907, FBtr0303905, FBtr0079957, FBtr0343608, FBtr0343610, FBtr0343609	tetru02g08010-RA, tetru02g07507-RA, tetru02g07502-RA, tetru02g07501-RA, tetru02g07503-RA, tetru01g03782-RA, tetru02g07504-RA, tetru01g01622-RA
OG0000124	FBtr0344744, FBtr0344746, FBtr0344751, FBtr0344750, FBtr0344741, FBtr0344742, FBtr0344748, FBtr0344747, FBtr0344745, FBtr0479931, FBtr0344749, FBtr0344743, FBtr0347394, FBtr0344752	tetru01g02575-RA
OG0000125	FBtr0273185, FBtr0082206, FBtr0306609, FBtr0306608, FBtr0082210, FBtr0082212, FBtr0082209, FBtr0082213, FBtr0347213, FBtr0347211, FBtr0347212, FBtr0082208, FBtr0347214, FBtr0082207	tetru01g02946-RA
OG0000126	FBtr0089800, FBtr0300969, FBtr0300974, FBtr0300978, FBtr0300975, FBtr0300973, FBtr0300972, FBtr0300979, FBtr0300971, FBtr0300976, FBtr0300977, FBtr0300970, FBtr0340370, FBtr0340369	tetru01g04046-RA
OG0000127	FBtr0089975, FBtr0308219, FBtr0111034, FBtr0340142, FBtr0100375, FBtr0308217, FBtr0089974, FBtr0089978, FBtr0333721, FBtr0340141, FBtr0308218, FBtr0308220, FBtr0100376, FBtr0333720	tetru01g04207-RA
OG0000128	FBtr0077207, FBtr0077206, FBtr0307524, FBtr0307528, FBtr0077204, FBtr0307529, FBtr0077205, FBtr0077209, FBtr0307525, FBtr0077208, FBtr0077210, FBtr0077203, FBtr0307526, FBtr0307527	tetru02g07474-RA
OG0000130	FBtr0336693, FBtr0481662, FBtr0300542, FBtr0299916, FBtr0299915, FBtr0300245, FBtr0305062, FBtr0305059, FBtr0305060, FBtr0481661, FBtr0305061, FBtr0481663, FBtr0481664, FBtr0481665	tetru03g10347-RA
OG0000142	FBtr0329844, FBtr0329839, FBtr0332236, FBtr0329842, FBtr0332237, FBtr0344856, FBtr0329838, FBtr0329845, FBtr0329846, FBtr0336736, FBtr0329840, FBtr0329843	tetru01g00371-RA, tetru03g09261-RA
OG0000143	FBtr0302773, FBtr0345079, FBtr0302769, FBtr0302771, FBtr0344190, FBtr0302772, FBtr0302770, FBtr0345077, FBtr0345078, FBtr0336697, FBtr0302766, FBtr0302768, FBtr0302767	tetru01g00680-RA
OG0000147	FBtr0336902, FBtr0112690, FBtr0336903, FBtr0310293, FBtr0310438, FBtr0336904, FBtr0310296, FBtr0310295, FBtr0112688, FBtr0310292, FBtr0112689, FBtr0310291, FBtr0310439	tetru01g01626-RA
OG0000149	FBtr0081209, FBtr0334176, FBtr0081208, FBtr0308679, FBtr0081207, FBtr0079466, FBtr0079447, FBtr0344858, FBtr0079446, FBtr0079448, FBtr0332530, FBtr0301152, FBtr0332531	tetru01g03492-RA
OG0000150	FBtr0334677, FBtr0081612, FBtr0081613, FBtr0300495, FBtr0300494, FBtr0330367, FBtr0334674, FBtr0334676, FBtr0334675, FBtr0113200, FBtr0081614, FBtr0334673, FBtr0334672	tetru01g03524-RA
OG0000151	FBtr0334857, FBtr0334860, FBtr0334853, FBtr0334851, FBtr0334861, FBtr0334859, FBtr0334863, FBtr0334862, FBtr0334856, FBtr0334858, FBtr0334854, FBtr0334852, FBtr0334855	tetru02g05353-RA
OG0000152	FBtr0073619, FBtr0073618, FBtr0345164, FBtr0333796, FBtr0303337, FBtr0073616, FBtr0333797, FBtr0073617, FBtr0303339, FBtr0303336, FBtr0303338, FBtr0073615	tetru02g05610-RA, tetru02g05611-RA
OG0000153	FBtr0332265, FBtr0332264, FBtr0332263, FBtr0086949, FBtr0086948, FBtr0273447, FBtr0332262, FBtr0332261, FBtr0332260, FBtr0300603, FBtr0273446, FBtr0086950, FBtr0332266	tetru02g07236-RA
OG0000154	FBtr0305192, FBtr0305191, FBtr0290064, FBtr0305189, FBtr0074015, FBtr0100328, FBtr0305195, FBtr0305194, FBtr0305196, FBtr0305193, FBtr0100326, FBtr0290063, FBtr0305190	tetru02g07649-RA
OG0000155	FBtr0346714, FBtr0082092, FBtr0344276, FBtr0339597, FBtr0344275, FBtr0300564, FBtr0300565, FBtr0303039, FBtr0082095, FBtr0346713, FBtr0082096, FBtr0082094, FBtr0082097	tetru03g10504-RA
OG0000169	FBtr0081323	tetru02g07807-RA, tetru01g00509-RA, tetru01g00512-RA, tetru02g07461-RA, tetru03g09882-RA, tetru02g07827-RA, tetru02g07829-RA, tetru02g06306-RA, tetru02g06307-RA, tetru02g07828-RA, tetru02g07826-RA, tetru03g09881-RA
OG0000170	FBtr0073974, FBtr0343598, FBtr0073983, FBtr0344175	tetru01g02445-RA, tetru01g02453-RA, tetru01g03040-RA, tetru02g06974-RA, tetru02g06472-RA, tetru01g01978-RA, tetru01g02057-RA, tetru01g04349-RA, tetru01g00849-RA
OG0000171	FBtr0081646, FBtr0081654, FBtr0081655, FBtr0081652, FBtr0081647, FBtr0081651, FBtr0081648, FBtr0081649, FBtr0081656, FBtr0479859, FBtr0081650, FBtr0081653	tetru01g00932-RA
OG0000173	FBtr0310672, FBtr0301655, FBtr0344384, FBtr0083209, FBtr0083205, FBtr0474164, FBtr0083208, FBtr0083207, FBtr0083204, FBtr0083206, FBtr0083210, FBtr0474165	tetru01g01233-RA
OG0000174	FBtr0481698, FBtr0331645, FBtr0080344, FBtr0080347, FBtr0331648, FBtr0331998, FBtr0331647, FBtr0331646, FBtr0300567, FBtr0331644, FBtr0080345	tetru02g07137-RA, tetru01g01279-RA
OG0000175	FBtr0305302, FBtr0305303, FBtr0479647, FBtr0305294, FBtr0305295, FBtr0305301, FBtr0305298, FBtr0305304, FBtr0305299, FBtr0305296, FBtr0305297, FBtr0310205	tetru01g01283-RA
OG0000176	FBtr0300413, FBtr0076769, FBtr0076768, FBtr0332791, FBtr0345912, FBtr0332788, FBtr0332789, FBtr0332787, FBtr0332790, FBtr0300412, FBtr0332792	tetru01g02343-RA, tetru01g02349-RA
OG0000177	FBtr0081445, FBtr0301961, FBtr0081444, FBtr0081442, FBtr0081441, FBtr0081447, FBtr0330256, FBtr0330257, FBtr0330255, FBtr0081440, FBtr0081443, FBtr0081446	tetru01g02843-RA
OG0000178	FBtr0099993, FBtr0333946, FBtr0333940, FBtr0333945, FBtr0333944, FBtr0333941, FBtr0333947, FBtr0333939, FBtr0305979, FBtr0333943, FBtr0305977, FBtr0333942	tetru01g03970-RA
OG0000179	FBtr0308216, FBtr0112851, FBtr0301575, FBtr0112852, FBtr0301472, FBtr0475270, FBtr0333616, FBtr0301473, FBtr0308215, FBtr0308213, FBtr0308214, FBtr0308212	tetru01g04110-RA
OG0000180	FBtr0344146, FBtr0474152, FBtr0474154, FBtr0474153, FBtr0310019, FBtr0310017, FBtr0310020, FBtr0310018	tetru02g07424-RA, tetru02g08456-RA, tetru03g11306-RA, tetru02g05215-RA, tetru02g05150-RA
OG0000181	FBtr0332985, FBtr0305094, FBtr0473371, FBtr0113419, FBtr0113418, FBtr0305097, FBtr0305096, FBtr0305093, FBtr0305095	tetru02g05459-RA, tetru02g06911-RA, tetru02g06909-RA, tetru02g06908-RA
OG0000182	FBtr0300913, FBtr0300912, FBtr0078676, FBtr0078674, FBtr0300910, FBtr0306153, FBtr0078675, FBtr0300906, FBtr0078672, FBtr0300909, FBtr0300907, FBtr0300911	tetru02g05631-RA
OG0000183	FBtr0073414, FBtr0073413, FBtr0073415, FBtr0073416, FBtr0073417, FBtr0301409, FBtr0305149, FBtr0305150, FBtr0346315, FBtr0073420, FBtr0073419, FBtr0073418	tetru02g06058-RA
OG0000184	FBtr0344183, FBtr0344180, FBtr0344182, FBtr0344178, FBtr0344181, FBtr0344179, FBtr0344177, FBtr0344184, FBtr0344176, FBtr0480522, FBtr0480524, FBtr0480523	tetru02g06660-RA
OG0000185	FBtr0089565, FBtr0089564, FBtr0089567, FBtr0089562, FBtr0089566, FBtr0089563, FBtr0301154, FBtr0089561, FBtr0301157, FBtr0301158, FBtr0089568, FBtr0301156	tetru02g06964-RA
OG0000186	FBtr0301730, FBtr0301731, FBtr0301726, FBtr0309862, FBtr0309861, FBtr0301728, FBtr0334592, FBtr0301727, FBtr0309863, FBtr0301732, FBtr0309859, FBtr0309860	tetru02g07603-RA
OG0000187	FBtr0076797, FBtr0331834, FBtr0331837, FBtr0331836, FBtr0076798, FBtr0076795, FBtr0076796, FBtr0076794, FBtr0112941, FBtr0331838, FBtr0331833, FBtr0331835	tetru03g08827-RA
OG0000188	FBtr0074352	tetru03g09595-RA, tetru03g09603-RA, tetru03g09601-RA, tetru03g09598-RA, tetru03g09602-RA, tetru03g09599-RA, tetru03g09604-RA, tetru03g09597-RA, tetru03g09605-RA, tetru03g09606-RA
OG0000188	FBtr0088034	tetru03g09607-RA
OG0000189	FBtr0330630, FBtr0100575, FBtr0304682, FBtr0088775, FBtr0301917, FBtr0301916, FBtr0330631, FBtr0346957, FBtr0304681, FBtr0301915, FBtr0088774, FBtr0088776	tetru03g11404-RA
OG0000211	FBtr0083136	tetru03g09734-RA, tetru02g07521-RA, tetru03g08975-RA, tetru03g09730-RA, tetru01g02867-RA, tetru03g09340-RA, tetru02g05027-RA, tetru01g04050-RA, tetru01g01294-RA, tetru01g01413-RA, tetru01g00316-RA
OG0000212	FBtr0335181, FBtr0335183, FBtr0335176, FBtr0335175, FBtr0335177, FBtr0347414, FBtr0347415, FBtr0335180, FBtr0335179, FBtr0335178, FBtr0335182	tetru01g00338-RA
OG0000216	FBtr0303386, FBtr0303384, FBtr0303387, FBtr0332406, FBtr0332403, FBtr0332404, FBtr0303389, FBtr0303388, FBtr0303385, FBtr0303383, FBtr0332405	tetru01g01074-RA
OG0000217	FBtr0303469, FBtr0079657, FBtr0079654, FBtr0079656, FBtr0079658, FBtr0303468, FBtr0303467, FBtr0303470, FBtr0303471, FBtr0079653, FBtr0079655	tetru01g01377-RA
OG0000218	FBtr0079043, FBtr0301540, FBtr0079040, FBtr0301539, FBtr0079039, FBtr0332413, FBtr0301538, FBtr0079038, FBtr0079041, FBtr0079044, FBtr0079042	tetru01g01681-RA
OG0000219	FBtr0332498, FBtr0079571, FBtr0079573, FBtr0079572, FBtr0079567, FBtr0079568, FBtr0079570, FBtr0079574, FBtr0079566, FBtr0079569	tetru01g01914-RA, tetru03g10686-RA
OG0000220	FBtr0301184, FBtr0075082, FBtr0301857, FBtr0075083, FBtr0075081, FBtr0301700, FBtr0300809, FBtr0300808, FBtr0091937, FBtr0091938	tetru01g02013-RA, tetru02g06341-RA
OG0000221	FBtr0339233, FBtr0307894, FBtr0081353, FBtr0301884, FBtr0081352, FBtr0306556, FBtr0081355, FBtr0307893, FBtr0339234, FBtr0081354	tetru01g02128-RA, tetru02g06324-RA
OG0000222	FBtr0302662, FBtr0302663, FBtr0302664, FBtr0302661, FBtr0333602, FBtr0302660, FBtr0302665, FBtr0333601, FBtr0344165, FBtr0344166, FBtr0479750	tetru01g02516-RA
OG0000223	FBtr0479643, FBtr0479641, FBtr0330707, FBtr0088447, FBtr0479642, FBtr0088443, FBtr0479644, FBtr0088444, FBtr0088445, FBtr0088446, FBtr0330708	tetru01g03006-RA
OG0000224	FBtr0333570, FBtr0333571, FBtr0113138, FBtr0306095, FBtr0073339, FBtr0306533, FBtr0308201, FBtr0306096, FBtr0308202, FBtr0306094, FBtr0306534	tetru01g03783-RA
OG0000225	FBtr0330655, FBtr0306592, FBtr0078170, FBtr0306589, FBtr0078168, FBtr0078169, FBtr0078167, FBtr0078166, FBtr0078171, FBtr0306591, FBtr0306590	tetru02g05218-RA
OG0000226	FBtr0330263, FBtr0330265, FBtr0330267, FBtr0345898, FBtr0330268, FBtr0330266, FBtr0330264, FBtr0345897, FBtr0330261, FBtr0345896, FBtr0330262	tetru02g05772-RA
OG0000227	FBtr0339075, FBtr0339082, FBtr0339076, FBtr0339077, FBtr0339081, FBtr0339080, FBtr0339078, FBtr0481669, FBtr0339079, FBtr0481668, FBtr0339074	tetru02g06074-RA
OG0000228	FBtr0304617, FBtr0304616, FBtr0345047, FBtr0304621, FBtr0304618, FBtr0304613, FBtr0304619, FBtr0304614, FBtr0304615, FBtr0345046, FBtr0304620	tetru02g07900-RA
OG0000229	FBtr0303584, FBtr0303575, FBtr0303585, FBtr0303578, FBtr0088815, FBtr0303574, FBtr0303577, FBtr0303583, FBtr0113055, FBtr0303573, FBtr0303580	tetru02g08625-RA
OG0000230	FBtr0100457, FBtr0334581, FBtr0089484, FBtr0334585, FBtr0334582, FBtr0334584, FBtr0334583, FBtr0334586, FBtr0089486, FBtr0089487, FBtr0089485	tetru03g08793-RA
OG0000231	FBtr0301459, FBtr0081525, FBtr0301457, FBtr0301463, FBtr0081527, FBtr0301464, FBtr0301460, FBtr0301461, FBtr0301458, FBtr0081524, FBtr0301462	tetru03g09049-RA
OG0000232	FBtr0308324, FBtr0089814, FBtr0333118, FBtr0308322, FBtr0308323, FBtr0333117, FBtr0333119, FBtr0333120, FBtr0308321, FBtr0089815, FBtr0330408	tetru03g10505-RA
OG0000233	FBtr0082196, FBtr0335048, FBtr0335049, FBtr0301386, FBtr0082200, FBtr0308123, FBtr0082197, FBtr0347105, FBtr0347104, FBtr0082198, FBtr0082199	tetru03g10657-RA
OG0000234	FBtr0100581, FBtr0100580, FBtr0089442, FBtr0100577, FBtr0100579, FBtr0100578, FBtr0308208, FBtr0332977, FBtr0332976, FBtr0308209, FBtr0089441	tetru03g11041-RA
OG0000250	FBtr0300871, FBtr0290197, FBtr0300870, FBtr0079902, FBtr0300866, FBtr0079903, FBtr0300867, FBtr0300868, FBtr0300869	tetru01g00860-RA, tetru01g00502-RA
OG0000251	FBtr0070490	tetru03g10247-RA, tetru01g00595-RA, tetru03g10897-RA, tetru03g10902-RA, tetru03g10904-RA, tetru03g10905-RA, tetru03g10899-RA, tetru03g10898-RA, tetru03g10900-RA, tetru03g10901-RA
OG0000254	FBtr0072808, FBtr0344837, FBtr0481673, FBtr0303107, FBtr0481672, FBtr0309252, FBtr0072806, FBtr0481699, FBtr0072807, FBtr0481700	tetru01g01362-RA
OG0000256	FBtr0074713, FBtr0339439, FBtr0074719, FBtr0074714, FBtr0074718, FBtr0307193, FBtr0074715, FBtr0307192, FBtr0074720, FBtr0307194	tetru01g01768-RA
OG0000257	FBtr0089922, FBtr0089920, FBtr0303033, FBtr0303032, FBtr0089923, FBtr0303034, FBtr0089925, FBtr0089924, FBtr0089921	tetru02g06874-RA, tetru01g01974-RA
OG0000258	FBtr0085707, FBtr0310072, FBtr0085706, FBtr0310071, FBtr0310070, FBtr0310069, FBtr0085704, FBtr0310068, FBtr0310424, FBtr0085705	tetru01g02170-RA
OG0000259	FBtr0112790, FBtr0330136, FBtr0345369, FBtr0075357, FBtr0330133, FBtr0330130, FBtr0330135, FBtr0330134, FBtr0330131, FBtr0330132	tetru01g02652-RA
OG0000260	FBtr0273346, FBtr0273345, FBtr0306641, FBtr0082291, FBtr0273347, FBtr0082292, FBtr0082294, FBtr0082295	tetru01g02692-RA, tetru01g02694-RA, tetru01g02690-RA
OG0000261	FBtr0112879, FBtr0346093, FBtr0310341, FBtr0074557, FBtr0446106, FBtr0112878, FBtr0074555, FBtr0479857, FBtr0310340, FBtr0308232	tetru01g03209-RA
OG0000263	FBtr0309280, FBtr0309277, FBtr0344242, FBtr0344238, FBtr0309276, FBtr0344239, FBtr0344241, FBtr0344240, FBtr0331857, FBtr0309278	tetru01g04187-RA
OG0000266	FBtr0083766, FBtr0334565, FBtr0083765, FBtr0334564, FBtr0334562, FBtr0083764, FBtr0110919, FBtr0110918, FBtr0110917	tetru02g08489-RA, tetru02g05670-RA
OG0000267	FBtr0082809, FBtr0082813, FBtr0082810, FBtr0082808, FBtr0301488, FBtr0082815, FBtr0082814, FBtr0082812, FBtr0082811	tetru02g06849-RA, tetru02g05701-RA
OG0000268	FBtr0301626	tetru02g07135-RA, tetru02g05885-RA, tetru02g05894-RA, tetru02g05891-RA, tetru02g05892-RA, tetru02g05879-RA, tetru02g05884-RA, tetru02g05893-RA, tetru02g05895-RA, tetru02g05896-RA
OG0000269	FBtr0089446, FBtr0089450, FBtr0089445, FBtr0089447, FBtr0333161, FBtr0089448, FBtr0089449, FBtr0089451, FBtr0113417	tetru03g10222-RA, tetru02g05905-RA
OG0000270	FBtr0301374, FBtr0301376, FBtr0301375, FBtr0302117, FBtr0302116, FBtr0071919, FBtr0302374, FBtr0330234, FBtr0330233, FBtr0301377	tetru02g06177-RA
OG0000271	FBtr0089119, FBtr0300799, FBtr0300798, FBtr0300796, FBtr0300797, FBtr0333671, FBtr0089116, FBtr0300800, FBtr0308087, FBtr0308086	tetru02g06859-RA
OG0000272	FBtr0345536, FBtr0086181, FBtr0086178, FBtr0086177, FBtr0086179, FBtr0086171, FBtr0086172, FBtr0086173, FBtr0086180, FBtr0336871	tetru02g07120-RA
OG0000273	FBtr0290011, FBtr0334568, FBtr0112623, FBtr0334569, FBtr0329897, FBtr0112624, FBtr0112622, FBtr0329898, FBtr0329899, FBtr0334567	tetru02g07189-RA
OG0000274	FBtr0299657, FBtr0300523, FBtr0300521, FBtr0346622, FBtr0299658, FBtr0299652, FBtr0300524, FBtr0300522, FBtr0339528, FBtr0299656	tetru02g07276-RA
OG0000275	FBtr0299795, FBtr0334968, FBtr0340087, FBtr0299791, FBtr0300526, FBtr0334967, FBtr0299792, FBtr0299793, FBtr0334969, FBtr0299794	tetru02g07588-RA
OG0000276	FBtr0080718, FBtr0080721, FBtr0080720, FBtr0080719, FBtr0473382, FBtr0473381, FBtr0084777, FBtr0113354, FBtr0084775, FBtr0084776	tetru02g07885-RA
OG0000277	FBtr0073185, FBtr0303097, FBtr0308638, FBtr0073188, FBtr0073187, FBtr0113430, FBtr0332987, FBtr0308637, FBtr0308639, FBtr0332986	tetru03g09188-RA
OG0000278	FBtr0114585, FBtr0071439, FBtr0343026, FBtr0343025, FBtr0343022, FBtr0343023, FBtr0112675, FBtr0343024, FBtr0114584, FBtr0343027	tetru03g09388-RA
OG0000279	FBtr0086687, FBtr0086686, FBtr0301148, FBtr0306636, FBtr0306637, FBtr0086690, FBtr0340359, FBtr0301149, FBtr0086684, FBtr0086689	tetru03g09690-RA
OG0000280	FBtr0302860, FBtr0302859, FBtr0302861, FBtr0336667, FBtr0307903, FBtr0302864, FBtr0302862, FBtr0307902, FBtr0307901, FBtr0302863	tetru03g10079-RA
OG0000281	FBtr0301823, FBtr0307277, FBtr0301825, FBtr0301821, FBtr0343578, FBtr0307278, FBtr0301824, FBtr0070579, FBtr0301822, FBtr0070578	tetru03g10667-RA
OG0000313	FBtr0077349, FBtr0309238, FBtr0309239, FBtr0339507, FBtr0077346, FBtr0077347, FBtr0077348, FBtr0339506, FBtr0392899	tetru01g00046-RA
OG0000314	FBtr0331547, FBtr0076139	tetru01g00697-RA, tetru01g00053-RA, tetru01g00830-RA, tetru01g00571-RA, tetru01g00582-RA, tetru01g00587-RA, tetru01g00584-RA, tetru01g00588-RA
OG0000316	FBtr0330104, FBtr0073058, FBtr0073055, FBtr0073054, FBtr0073057, FBtr0073056, FBtr0330103	tetru03g11032-RA, tetru01g00137-RA, tetru03g10127-RA
OG0000317	FBtr0072484	tetru01g03332-RA, tetru01g03330-RA, tetru02g05351-RA, tetru02g05349-RA, tetru02g05350-RA, tetru01g00256-RA, tetru01g03329-RA, tetru01g03326-RA, tetru03g10059-RA
OG0000320	FBtr0078136, FBtr0343778, FBtr0113009, FBtr0078135, FBtr0343780, FBtr0078137, FBtr0343779, FBtr0300274	tetru03g09543-RA, tetru01g00605-RA
OG0000322	FBtr0303758, FBtr0087431, FBtr0301334, FBtr0332856, FBtr0303756, FBtr0087430, FBtr0087429, FBtr0303757, FBtr0112929	tetru01g00669-RA
OG0000323	FBtr0077659	tetru03g10437-RA, tetru02g08267-RA, tetru01g04192-RA, tetru02g07235-RA, tetru03g09313-RA, tetru01g00681-RA, tetru02g05627-RA, tetru01g01406-RA, tetru01g01734-RA
OG0000324	FBtr0089259, FBtr0089261, FBtr0089260, FBtr0339766, FBtr0089262, FBtr0089263, FBtr0289960	tetru01g00806-RA, tetru01g00805-RA, tetru01g00799-RA
OG0000325	FBtr0075028, FBtr0332735, FBtr0112890, FBtr0330194, FBtr0299586, FBtr0075029, FBtr0481734, FBtr0330195	tetru01g01075-RA, tetru01g02831-RA
OG0000326	FBtr0334611, FBtr0334607, FBtr0084256, FBtr0334608, FBtr0334612, FBtr0345228, FBtr0301485, FBtr0334610, FBtr0334609	tetru01g01181-RA
OG0000327	FBtr0113134	tetru02g07365-RA
OG0000327	FBtr0303203	tetru03g10181-RA, tetru03g09150-RA, tetru02g05956-RA, tetru02g05696-RA, tetru02g07104-RA, tetru01g01761-RA, tetru02g06449-RA
OG0000328	FBtr0300484, FBtr0300483, FBtr0086779, FBtr0086776, FBtr0345357, FBtr0086777, FBtr0086778, FBtr0305270	tetru03g10871-RA, tetru01g02043-RA
OG0000329	FBtr0086920, FBtr0072297, FBtr0081139, FBtr0112385, FBtr0340210, FBtr0086339, FBtr0085943, FBtr0077800, FBtr0331451	tetru01g02050-RA
OG0000330	FBtr0083591, FBtr0083592, FBtr0290023, FBtr0330312, FBtr0337036, FBtr0337037, FBtr0330313, FBtr0083589, FBtr0083590	tetru01g02132-RA
OG0000331	FBtr0307880, FBtr0307877, FBtr0331338, FBtr0331337, FBtr0331336, FBtr0307878, FBtr0307879, FBtr0307876, FBtr0307881	tetru01g02194-RA
OG0000332	FBtr0330034, FBtr0330035, FBtr0113250, FBtr0330036, FBtr0083859	tetru03g10371-RA, tetru03g10376-RA, tetru01g02264-RA, tetru01g04293-RA, tetru01g04300-RA
OG0000333	FBtr0304066, FBtr0344942, FBtr0304067, FBtr0304064, FBtr0304062, FBtr0304068, FBtr0304065, FBtr0304061, FBtr0304069	tetru01g02407-RA
OG0000334	FBtr0301363, FBtr0305082, FBtr0290112, FBtr0305081, FBtr0310448, FBtr0305080, FBtr0310450, FBtr0310449	tetru01g03742-RA, tetru01g03153-RA
OG0000335	FBtr0078468, FBtr0346820, FBtr0304982, FBtr0332736, FBtr0078470, FBtr0304981, FBtr0333222	tetru01g03193-RA, tetru01g03194-RA, tetru01g03197-RA
OG0000336	FBtr0110772, FBtr0342796, FBtr0342795, FBtr0342797, FBtr0342800, FBtr0290289, FBtr0342798, FBtr0474157, FBtr0342799	tetru01g03557-RA
OG0000337	FBtr0342978	tetru02g05639-RA, tetru02g05637-RA, tetru02g05638-RA, tetru02g05419-RA, tetru02g07382-RA, tetru03g11457-RA, tetru02g07543-RA, tetru01g03612-RA, tetru01g03684-RA
OG0000338	FBtr0305154, FBtr0334886, FBtr0334888, FBtr0305155, FBtr0302183, FBtr0302184, FBtr0334887, FBtr0305153, FBtr0081572	tetru01g03901-RA
OG0000339	FBtr0071120, FBtr0071122, FBtr0071118, FBtr0071119, FBtr0333307, FBtr0301309, FBtr0071121, FBtr0333309, FBtr0333308	tetru01g04232-RA
OG0000340	FBtr0290079, FBtr0290078, FBtr0290077, FBtr0290081, FBtr0077513, FBtr0290082, FBtr0077512, FBtr0077511, FBtr0290080	tetru01g04350-RA
OG0000341	FBtr0302247, FBtr0302244, FBtr0302246, FBtr0302248, FBtr0113871, FBtr0113869, FBtr0302245, FBtr0302243, FBtr0113870	tetru01g04401-RA
OG0000342	FBtr0070126, FBtr0070129, FBtr0100530, FBtr0070123, FBtr0070127, FBtr0070124, FBtr0070125, FBtr0345314, FBtr0070128	tetru01g04503-RA
OG0000343	FBtr0300344, FBtr0332908, FBtr0344869, FBtr0332905, FBtr0300342, FBtr0332906, FBtr0332907, FBtr0332904, FBtr0300343	tetru01g04521-RA
OG0000344	FBtr0330669, FBtr0077795, FBtr0077793, FBtr0330668, FBtr0077796, FBtr0077798, FBtr0077797, FBtr0077794, FBtr0330670	tetru01g04529-RA
OG0000345	FBtr0333340, FBtr0333342, FBtr0333343, FBtr0333338, FBtr0333341, FBtr0333345, FBtr0333344, FBtr0333339, FBtr0333337	tetru01g04607-RA
OG0000346	FBtr0331673, FBtr0346571, FBtr0079464, FBtr0300183, FBtr0344860, FBtr0331674, FBtr0344861, FBtr0114550	tetru02g04979-RA, tetru02g06308-RA
OG0000347	FBtr0112657, FBtr0308615, FBtr0100246, FBtr0100245, FBtr0334301, FBtr0089161, FBtr0089162, FBtr0089159, FBtr0309803	tetru02g05065-RA
OG0000348	FBtr0077633, FBtr0077634, FBtr0290041, FBtr0077632, FBtr0452101, FBtr0290038, FBtr0332458, FBtr0290040, FBtr0290039	tetru02g05071-RA
OG0000349	FBtr0301972, FBtr0331222, FBtr0290295, FBtr0331217, FBtr0331219, FBtr0331218, FBtr0331216, FBtr0331220, FBtr0331221	tetru02g05225-RA
OG0000350	FBtr0078361, FBtr0078364, FBtr0078359, FBtr0301198, FBtr0301197, FBtr0078362, FBtr0078365, FBtr0078363, FBtr0078366	tetru02g05567-RA
OG0000351	FBtr0072467, FBtr0072466, FBtr0072465, FBtr0072468, FBtr0333218, FBtr0072464, FBtr0072469, FBtr0072471, FBtr0072470	tetru02g05619-RA
OG0000352	FBtr0084000, FBtr0083999, FBtr0083998, FBtr0309202, FBtr0344317, FBtr0344316, FBtr0309204, FBtr0309203, FBtr0309205	tetru02g05622-RA
OG0000353	FBtr0481740, FBtr0481739, FBtr0300462, FBtr0331858, FBtr0344979, FBtr0076538, FBtr0076540, FBtr0076541, FBtr0076539	tetru02g05839-RA
OG0000354	FBtr0305697, FBtr0333048, FBtr0076616, FBtr0076618, FBtr0305699, FBtr0333049, FBtr0305698, FBtr0305696, FBtr0076619	tetru02g06063-RA
OG0000355	FBtr0075451, FBtr0075450, FBtr0114589, FBtr0333290, FBtr0333291, FBtr0301911, FBtr0075449, FBtr0075448, FBtr0345951	tetru02g06187-RA
OG0000356	FBtr0301300, FBtr0074267, FBtr0074262, FBtr0074266, FBtr0301301, FBtr0074264, FBtr0074263, FBtr0074261, FBtr0074265	tetru02g06889-RA
OG0000357	FBtr0345295, FBtr0100415, FBtr0100413, FBtr0100414, FBtr0100420, FBtr0100416, FBtr0100419, FBtr0070956, FBtr0070957	tetru02g07360-RA
OG0000358	FBtr0081715, FBtr0081714, FBtr0334544, FBtr0334539, FBtr0081716, FBtr0334543, FBtr0334541, FBtr0334542, FBtr0334540	tetru02g07406-RA
OG0000359	FBtr0077470, FBtr0334787, FBtr0333142, FBtr0073179, FBtr0073178, FBtr0073177, FBtr0070933, FBtr0345892, FBtr0333520	tetru02g07607-RA
OG0000360	FBtr0343192, FBtr0343191, FBtr0071959, FBtr0071960, FBtr0071958, FBtr0343188, FBtr0343189, FBtr0071961, FBtr0343190	tetru02g07680-RA
OG0000361	FBtr0299832, FBtr0310097, FBtr0301443, FBtr0310096, FBtr0301444, FBtr0310095, FBtr0310094, FBtr0310093, FBtr0299833	tetru02g07798-RA
OG0000363	FBtr0330722, FBtr0330726, FBtr0330724, FBtr0330721, FBtr0330728, FBtr0330727, FBtr0330725, FBtr0330723, FBtr0332201	tetru03g08765-RA
OG0000364	FBtr0305897, FBtr0071706, FBtr0474169, FBtr0342892, FBtr0273206, FBtr0342894, FBtr0342893, FBtr0071707, FBtr0342895	tetru03g08845-RA
OG0000365	FBtr0334137, FBtr0334135, FBtr0334142, FBtr0334138, FBtr0334136, FBtr0334140, FBtr0344148, FBtr0334139, FBtr0334141	tetru03g09427-RA
OG0000366	FBtr0332637, FBtr0332642, FBtr0332636, FBtr0332641, FBtr0332638, FBtr0332640, FBtr0332635, FBtr0075959, FBtr0332639	tetru03g09670-RA
OG0000367	FBtr0334289, FBtr0334288, FBtr0334287, FBtr0334286, FBtr0334292, FBtr0334285, FBtr0334291, FBtr0334290, FBtr0334293	tetru03g09897-RA
OG0000368	FBtr0087192, FBtr0303158, FBtr0072633, FBtr0072631, FBtr0072637, FBtr0072634, FBtr0072628, FBtr0336738, FBtr0072630	tetru03g10743-RA
OG0000369	FBtr0344763, FBtr0306588, FBtr0306587, FBtr0332170, FBtr0085632, FBtr0085635, FBtr0085631, FBtr0085633, FBtr0085634	tetru03g11427-RA
OG0000401	FBtr0344274, FBtr0078766, FBtr0344272, FBtr0344273	tetru01g01738-RA, tetru01g00665-RA, tetru03g11555-RA, tetru01g00097-RA, tetru03g10877-RA
OG0000402	FBtr0305084, FBtr0305086, FBtr0333625, FBtr0333626, FBtr0075318, FBtr0305085, FBtr0330189, FBtr0330190	tetru01g00108-RA
OG0000403	FBtr0074654, FBtr0346018, FBtr0310441	tetru01g04452-RA, tetru02g07594-RA, tetru02g07943-RA, tetru01g00155-RA, tetru02g05677-RA, tetru02g05736-RA
OG0000404	FBtr0075417, FBtr0075418, FBtr0075419, FBtr0308819, FBtr0075422, FBtr0331172, FBtr0075421, FBtr0075420	tetru01g00246-RA
OG0000405	FBtr0087343, FBtr0087344, FBtr0087346, FBtr0087345, FBtr0302330, FBtr0087347, FBtr0087348, FBtr0306648	tetru01g00347-RA
OG0000408	FBtr0076970, FBtr0076972, FBtr0076973, FBtr0076971, FBtr0344294, FBtr0307510, FBtr0307511, FBtr0076974	tetru01g01126-RA
OG0000411	FBtr0307024, FBtr0339343, FBtr0339342, FBtr0307023, FBtr0339335, FBtr0088706, FBtr0305318, FBtr0305319	tetru01g01370-RA
OG0000412	FBtr0087195, FBtr0087194, FBtr0087193, FBtr0087196, FBtr0306652, FBtr0332855, FBtr0306653, FBtr0113084	tetru01g01394-RA
OG0000413	FBtr0308336, FBtr0308334, FBtr0113743, FBtr0301801, FBtr0308333, FBtr0113744, FBtr0308335, FBtr0113742	tetru01g01442-RA
OG0000415	FBtr0302206, FBtr0306249, FBtr0306250, FBtr0087108, FBtr0302205	tetru01g01633-RA, tetru01g03371-RA, tetru03g09068-RA, tetru01g02186-RA
OG0000416	FBtr0330729, FBtr0330732, FBtr0330730, FBtr0330731, FBtr0330733, FBtr0330734	tetru02g07100-RA, tetru02g07097-RA, tetru01g01715-RA
OG0000417	FBtr0078369, FBtr0333454, FBtr0073256, FBtr0113137, FBtr0113136	tetru01g03327-RA, tetru01g01832-RA, tetru01g03162-RA, tetru01g03164-RA
OG0000418	FBtr0301299, FBtr0333331, FBtr0301298, FBtr0308576, FBtr0333333, FBtr0333334, FBtr0073798, FBtr0333332	tetru01g02097-RA
OG0000419	FBtr0072645, FBtr0072644, FBtr0072648, FBtr0072649, FBtr0072647, FBtr0481695, FBtr0072646	tetru02g07628-RA, tetru01g02203-RA
OG0000421	FBtr0078575, FBtr0078571, FBtr0299907, FBtr0112858, FBtr0332054, FBtr0078574, FBtr0299906, FBtr0078573	tetru01g02628-RA
OG0000422	FBtr0084838, FBtr0084837, FBtr0344718, FBtr0344719	tetru01g02737-RA, tetru02g07670-RA, tetru03g10204-RA, tetru02g04926-RA, tetru01g04358-RA
OG0000425	FBtr0304036, FBtr0304037, FBtr0304034, FBtr0075771, FBtr0333051, FBtr0075773, FBtr0075772, FBtr0304035	tetru01g02957-RA
OG0000426	FBtr0083017, FBtr0083016, FBtr0336878, FBtr0336877, FBtr0073576, FBtr0073578, FBtr0073575, FBtr0073577	tetru01g03036-RA
OG0000427	FBtr0079347, FBtr0307030, FBtr0301404, FBtr0079346, FBtr0079348, FBtr0301403, FBtr0307031, FBtr0307032	tetru01g03172-RA
OG0000428	FBtr0081994, FBtr0305197, FBtr0333668, FBtr0081993, FBtr0081992, FBtr0081991, FBtr0333667, FBtr0081990	tetru01g03395-RA
OG0000429	FBtr0310675, FBtr0088993, FBtr0300477, FBtr0300478, FBtr0300479, FBtr0310674, FBtr0300480	tetru01g03629-RA, tetru01g03444-RA
OG0000430	FBtr0332653, FBtr0300786, FBtr0300784, FBtr0301967, FBtr0332652, FBtr0300785, FBtr0300783, FBtr0332654	tetru01g03471-RA
OG0000431	FBtr0304741, FBtr0331233, FBtr0331232, FBtr0078087, FBtr0078088	tetru03g09857-RA, tetru02g04879-RA, tetru02g08572-RA, tetru01g03519-RA
OG0000432	FBtr0306523, FBtr0306520, FBtr0332993, FBtr0074800, FBtr0074801, FBtr0306522, FBtr0100839, FBtr0306521	tetru01g03520-RA
OG0000433	FBtr0086040, FBtr0307531, FBtr0307530, FBtr0307532, FBtr0300503, FBtr0300502, FBtr0086039, FBtr0086041	tetru01g03588-RA
OG0000434	FBtr0299534, FBtr0307540, FBtr0307542, FBtr0310307, FBtr0340310, FBtr0310306, FBtr0307541, FBtr0299535	tetru01g03628-RA
OG0000435	FBtr0309225, FBtr0309226, FBtr0309229, FBtr0113416, FBtr0078163, FBtr0309227, FBtr0078164, FBtr0309228	tetru01g04003-RA
OG0000436	FBtr0346640, FBtr0077130, FBtr0300207	tetru01g04477-RA, tetru01g04478-RA, tetru02g06945-RA, tetru01g04476-RA, tetru02g06946-RA, tetru02g05078-RA
OG0000437	FBtr0100508, FBtr0100504, FBtr0304989, FBtr0073321, FBtr0100507, FBtr0302594, FBtr0100505, FBtr0304990	tetru01g04518-RA
OG0000438	FBtr0304594, FBtr0343539, FBtr0302180, FBtr0309829, FBtr0304595, FBtr0302181, FBtr0343538, FBtr0302179	tetru02g04771-RA
OG0000439	FBtr0310475, FBtr0339500, FBtr0100650, FBtr0077353, FBtr0100652, FBtr0100651, FBtr0339501, FBtr0077352	tetru02g05052-RA
OG0000440	FBtr0343519, FBtr0074214, FBtr0074212, FBtr0308619, FBtr0074211, FBtr0308618, FBtr0343520, FBtr0308617	tetru02g05929-RA
OG0000441	FBtr0301057, FBtr0334103, FBtr0301056, FBtr0339925, FBtr0334102, FBtr0304661, FBtr0301052, FBtr0301053	tetru02g06109-RA
OG0000442	FBtr0333288, FBtr0308859, FBtr0077172, FBtr0077173, FBtr0077174, FBtr0301599, FBtr0333287, FBtr0333289	tetru02g06201-RA
OG0000443	FBtr0307341, FBtr0084989, FBtr0073800, FBtr0310431, FBtr0345371, FBtr0087792, FBtr0339104, FBtr0339105	tetru02g06223-RA
OG0000444	FBtr0343140, FBtr0343136, FBtr0345209, FBtr0343135, FBtr0343141, FBtr0343139, FBtr0343137, FBtr0343138	tetru02g06312-RA
OG0000445	FBtr0332336, FBtr0330652, FBtr0306341, FBtr0330653, FBtr0078122, FBtr0078121, FBtr0078123, FBtr0332337	tetru02g06814-RA
OG0000446	FBtr0087584, FBtr0310671, FBtr0310669, FBtr0339966, FBtr0087583, FBtr0087582, FBtr0310668, FBtr0310670	tetru02g07078-RA
OG0000447	FBtr0074846, FBtr0306541, FBtr0331680, FBtr0078101, FBtr0302164, FBtr0301733, FBtr0306540	tetru02g07085-RA, tetru03g08912-RA
OG0000448	FBtr0335033, FBtr0335030, FBtr0335031, FBtr0335028, FBtr0335032, FBtr0335029, FBtr0300769, FBtr0310613	tetru02g07321-RA
OG0000449	FBtr0300357, FBtr0110841, FBtr0473606, FBtr0079470, FBtr0335485, FBtr0079624, FBtr0339567, FBtr0081450	tetru02g08019-RA
OG0000450	FBtr0339828, FBtr0300032, FBtr0300033, FBtr0339827, FBtr0308847, FBtr0300035, FBtr0300034, FBtr0339829	tetru02g08155-RA
OG0000451	FBtr0302149, FBtr0306651, FBtr0087294, FBtr0087295, FBtr0087293, FBtr0306649, FBtr0306650, FBtr0087292	tetru02g08172-RA
OG0000452	FBtr0302151, FBtr0087870, FBtr0087868, FBtr0339740, FBtr0339741, FBtr0087867, FBtr0339742, FBtr0087869	tetru03g09101-RA
OG0000453	FBtr0330597, FBtr0342802, FBtr0310336, FBtr0310337, FBtr0310339, FBtr0342803, FBtr0310335, FBtr0310338	tetru03g09780-RA
OG0000454	FBtr0077811, FBtr0333007, FBtr0113012, FBtr0110882, FBtr0113011, FBtr0309828, FBtr0110883, FBtr0333006	tetru03g10047-RA
OG0000455	FBtr0111248, FBtr0111244, FBtr0306549, FBtr0306550, FBtr0111245, FBtr0111247, FBtr0111246, FBtr0111249	tetru03g10394-RA
OG0000456	FBtr0302113, FBtr0308204, FBtr0306329, FBtr0306326, FBtr0306328, FBtr0074850, FBtr0074851, FBtr0306327	tetru03g10561-RA
OG0000457	FBtr0113141, FBtr0073297, FBtr0113140, FBtr0073296, FBtr0073294, FBtr0073295, FBtr0308034, FBtr0308033	tetru03g10643-RA
OG0000458	FBtr0332922, FBtr0345481, FBtr0345483, FBtr0302922, FBtr0345482, FBtr0332923, FBtr0302923, FBtr0332924	tetru03g10889-RA
OG0000459	FBtr0079326, FBtr0331189, FBtr0331190, FBtr0331188, FBtr0331192, FBtr0331187, FBtr0113410, FBtr0331191	tetru03g11271-RA
OG0000498	FBtr0309999, FBtr0082922, FBtr0082921, FBtr0344157, FBtr0309997, FBtr0309998, FBtr0082923	tetru01g00042-RA
OG0000499	FBtr0070081, FBtr0344738, FBtr0070087, FBtr0344739, FBtr0070084, FBtr0290016, FBtr0290017	tetru01g00140-RA
OG0000500	FBtr0332845, FBtr0332846, FBtr0077246, FBtr0077247	tetru03g09975-RA, tetru01g00247-RA, tetru01g00550-RA, tetru01g00141-RA
OG0000501	FBtr0088022	tetru01g03337-RA, tetru01g02309-RA, tetru02g05259-RA, tetru01g03457-RA, tetru01g02968-RA, tetru01g00238-RA, tetru01g01045-RA
OG0000503	FBtr0085645, FBtr0331357, FBtr0085646, FBtr0085647, FBtr0085648, FBtr0085649	tetru01g00302-RA, tetru01g04516-RA
OG0000504	FBtr0072932, FBtr0072935, FBtr0072933, FBtr0072936, FBtr0290340, FBtr0072931, FBtr0072934	tetru01g00344-RA
OG0000507	FBtr0073748, FBtr0330397, FBtr0340303, FBtr0330396, FBtr0479993, FBtr0479992, FBtr0073747	tetru01g00541-RA
OG0000509	FBtr0081390, FBtr0336824	tetru03g11018-RA, tetru03g09037-RA, tetru03g09036-RA, tetru03g11517-RA, tetru01g00629-RA, tetru03g09035-RA
OG0000510	FBtr0089042, FBtr0089043, FBtr0089044, FBtr0329856, FBtr0329859, FBtr0329857, FBtr0329858	tetru01g00635-RA
OG0000512	FBtr0301906, FBtr0079034, FBtr0301905, FBtr0079033, FBtr0333539, FBtr0301907, FBtr0079035	tetru01g00726-RA
OG0000513	FBtr0073808, FBtr0112980, FBtr0301449, FBtr0345127, FBtr0301450, FBtr0301451, FBtr0340396	tetru01g00730-RA
OG0000514	FBtr0087633, FBtr0087636, FBtr0087634, FBtr0339950, FBtr0339951, FBtr0087635	tetru01g00926-RA, tetru02g07468-RA
OG0000515	FBtr0300877, FBtr0302303, FBtr0302304, FBtr0073273, FBtr0073272, FBtr0310630, FBtr0073271	tetru01g00946-RA
OG0000517	FBtr0110795, FBtr0110796, FBtr0084674, FBtr0084675, FBtr0345204, FBtr0084672, FBtr0084673	tetru01g01112-RA
OG0000518	FBtr0076061, FBtr0301307, FBtr0301308, FBtr0074775, FBtr0074777, FBtr0343590, FBtr0074776	tetru01g01169-RA
OG0000519	FBtr0114603, FBtr0089948, FBtr0329952, FBtr0345720	tetru03g08980-RA, tetru02g08017-RA, tetru01g01213-RA, tetru01g01261-RA
OG0000520	FBtr0479835, FBtr0077921, FBtr0077941, FBtr0329985	tetru01g01713-RA, tetru01g01224-RA, tetru01g04584-RA, tetru03g10278-RA
OG0000521	FBtr0303895, FBtr0079795, FBtr0309247, FBtr0330019, FBtr0079796, FBtr0079797, FBtr0336620	tetru01g01339-RA
OG0000522	FBtr0085699, FBtr0339513, FBtr0074281, FBtr0343632, FBtr0074279, FBtr0074280, FBtr0343633	tetru01g01352-RA
OG0000523	FBtr0331195, FBtr0080156, FBtr0331196, FBtr0080157	tetru01g01573-RA, tetru03g10752-RA, tetru01g04385-RA, tetru02g04949-RA
OG0000524	FBtr0302109, FBtr0301513, FBtr0339985, FBtr0302560, FBtr0345528, FBtr0339986, FBtr0302294	tetru01g01647-RA
OG0000526	FBtr0330174, FBtr0330173, FBtr0330175, FBtr0331775, FBtr0078540, FBtr0078539, FBtr0113186	tetru01g02039-RA
OG0000527	FBtr0301517, FBtr0301520, FBtr0301518, FBtr0301519, FBtr0301608, FBtr0333586, FBtr0333587	tetru01g02045-RA
OG0000528	FBtr0306104, FBtr0085475, FBtr0310267, FBtr0330296, FBtr0333821, FBtr0085474, FBtr0333820	tetru01g02168-RA
OG0000529	FBtr0110960, FBtr0330218, FBtr0079771, FBtr0303888, FBtr0330219, FBtr0301039, FBtr0301040	tetru01g02192-RA
OG0000530	FBtr0340307, FBtr0340305, FBtr0340306, FBtr0074198, FBtr0345133, FBtr0074197, FBtr0074194	tetru01g02247-RA
OG0000532	FBtr0321308, FBtr0321304, FBtr0321305, FBtr0321307, FBtr0330223, FBtr0321306, FBtr0321309	tetru01g02429-RA
OG0000533	FBtr0113030, FBtr0479942, FBtr0304057, FBtr0079860, FBtr0304056, FBtr0079861	tetru02g04940-RA, tetru01g02604-RA
OG0000534	FBtr0307898, FBtr0307900, FBtr0300375, FBtr0307899, FBtr0073678, FBtr0340406, FBtr0340407	tetru01g02677-RA
OG0000535	FBtr0301550, FBtr0329997, FBtr0301547, FBtr0301551, FBtr0301548, FBtr0086766, FBtr0301549	tetru01g02823-RA
OG0000536	FBtr0332218, FBtr0077726, FBtr0077727, FBtr0332220, FBtr0332219, FBtr0077728, FBtr0345331	tetru01g02829-RA
OG0000537	FBtr0074184, FBtr0113439, FBtr0074188, FBtr0074186, FBtr0074185, FBtr0074187, FBtr0074189	tetru01g02924-RA
OG0000538	FBtr0074312, FBtr0345129, FBtr0074311, FBtr0074313, FBtr0340149, FBtr0084519, FBtr0332444	tetru01g03064-RA
OG0000539	FBtr0074885, FBtr0332146, FBtr0074886, FBtr0074887, FBtr0074889, FBtr0111108, FBtr0332147	tetru01g03102-RA
OG0000540	FBtr0339488, FBtr0331390, FBtr0088142, FBtr0088141, FBtr0331389, FBtr0331387, FBtr0331388	tetru01g03325-RA
OG0000541	FBtr0334545, FBtr0303013, FBtr0345076, FBtr0303015, FBtr0303014, FBtr0345075, FBtr0303017	tetru01g03347-RA
OG0000542	FBtr0070177, FBtr0070178, FBtr0302884, FBtr0070176, FBtr0305651, FBtr0336687, FBtr0305652	tetru01g03434-RA
OG0000543	FBtr0074299, FBtr0073634, FBtr0334873, FBtr0085437, FBtr0110909, FBtr0085438	tetru02g07487-RA, tetru01g03529-RA
OG0000544	FBtr0079913, FBtr0079915, FBtr0079914, FBtr0079912, FBtr0331284, FBtr0079916, FBtr0303898	tetru01g03637-RA
OG0000545	FBtr0086683, FBtr0086679, FBtr0340329, FBtr0086680, FBtr0086682, FBtr0086681, FBtr0345226	tetru01g03706-RA
OG0000546	FBtr0344668, FBtr0344648, FBtr0344650, FBtr0344649, FBtr0344652, FBtr0344647, FBtr0344651	tetru01g03855-RA
OG0000547	FBtr0089289, FBtr0089290, FBtr0329933, FBtr0100448, FBtr0089288, FBtr0100447, FBtr0336949	tetru01g03872-RA
OG0000548	FBtr0083634, FBtr0083636, FBtr0305956	tetru02g07989-RA, tetru03g11294-RA, tetru01g04035-RA, tetru03g09166-RA, tetru02g05700-RA
OG0000549	FBtr0333096, FBtr0306000, FBtr0306001, FBtr0079536, FBtr0079539, FBtr0079537, FBtr0079538	tetru01g04052-RA
OG0000550	FBtr0331288, FBtr0077966, FBtr0344790, FBtr0335394, FBtr0335395, FBtr0308698, FBtr0077968	tetru01g04176-RA
OG0000551	FBtr0332699, FBtr0302716, FBtr0332698, FBtr0302715, FBtr0302713, FBtr0302714, FBtr0302712	tetru01g04214-RA
OG0000552	FBtr0087820, FBtr0072321	tetru01g04222-RA, tetru02g08197-RA, tetru03g08950-RA, tetru03g10227-RA, tetru03g10259-RA, tetru03g10197-RA
OG0000553	FBtr0330325, FBtr0088435, FBtr0300719, FBtr0088436, FBtr0339418, FBtr0339420, FBtr0339419	tetru01g04279-RA
OG0000554	FBtr0333521, FBtr0302722, FBtr0302723, FBtr0071402	tetru01g04334-RA, tetru01g04335-RA, tetru03g10140-RA, tetru01g04336-RA
OG0000555	FBtr0305063, FBtr0302731, FBtr0302732, FBtr0302733, FBtr0302734, FBtr0302735	tetru02g06847-RA, tetru01g04394-RA
OG0000556	FBtr0087353, FBtr0299772, FBtr0299771, FBtr0345263, FBtr0305057, FBtr0299768, FBtr0305058	tetru01g04423-RA
OG0000557	FBtr0330678, FBtr0081484, FBtr0346464, FBtr0081483, FBtr0114602, FBtr0330679, FBtr0330680	tetru01g04555-RA
OG0000558	FBtr0309846, FBtr0309850, FBtr0309851, FBtr0309847, FBtr0309848, FBtr0309849, FBtr0309852	tetru02g04729-RA
OG0000559	FBtr0081784, FBtr0335225, FBtr0335227, FBtr0308075, FBtr0335228, FBtr0335226, FBtr0308076	tetru02g04756-RA
OG0000560	FBtr0302279, FBtr0302278, FBtr0333879, FBtr0302280, FBtr0302277, FBtr0302282, FBtr0302281	tetru02g04845-RA
OG0000561	FBtr0332092, FBtr0332093, FBtr0075568, FBtr0303510, FBtr0075567, FBtr0075569, FBtr0290065	tetru02g04846-RA
OG0000562	FBtr0088935, FBtr0330328, FBtr0306239, FBtr0088936, FBtr0088937, FBtr0330327	tetru02g08373-RA, tetru02g05056-RA
OG0000563	FBtr0073773, FBtr0073770, FBtr0073774, FBtr0073772, FBtr0073771, FBtr0339837	tetru02g05096-RA, tetru03g08968-RA
OG0000564	FBtr0071328, FBtr0302964, FBtr0071327	tetru02g05243-RA, tetru03g09588-RA, tetru02g05239-RA, tetru02g05244-RA, tetru02g05240-RA
OG0000565	FBtr0329932, FBtr0329931, FBtr0303879, FBtr0079691, FBtr0329930, FBtr0303877, FBtr0303878	tetru02g05261-RA
OG0000566	FBtr0074771, FBtr0336691, FBtr0074774, FBtr0304000, FBtr0074773, FBtr0303999, FBtr0074772	tetru02g05277-RA
OG0000567	FBtr0339131, FBtr0085902, FBtr0085901, FBtr0339132, FBtr0110959, FBtr0307497, FBtr0301000	tetru02g05414-RA
OG0000568	FBtr0078891, FBtr0333922	tetru02g07635-RA, tetru02g07637-RA, tetru02g05630-RA, tetru03g10155-RA, tetru02g07561-RA, tetru03g11122-RA
OG0000569	FBtr0079232, FBtr0307069, FBtr0079231, FBtr0345336, FBtr0307070, FBtr0307071	tetru02g07258-RA, tetru02g06001-RA
OG0000570	FBtr0084402, FBtr0305573, FBtr0084403, FBtr0305571, FBtr0337052, FBtr0305572, FBtr0347570	tetru02g06025-RA
OG0000571	FBtr0071345, FBtr0071346, FBtr0079010, FBtr0340343, FBtr0071347, FBtr0333536, FBtr0333537	tetru02g06037-RA
OG0000572	FBtr0089902, FBtr0089901, FBtr0089905, FBtr0301521, FBtr0089900, FBtr0089904, FBtr0300562	tetru02g06054-RA
OG0000573	FBtr0084087	tetru02g06266-RA
OG0000573	FBtr0113750, FBtr0339923, FBtr0113752, FBtr0113751	tetru02g06264-RA, tetru02g06265-RA
OG0000574	FBtr0339445, FBtr0074180, FBtr0074182, FBtr0074181, FBtr0074179, FBtr0112797, FBtr0112798	tetru02g06644-RA
OG0000575	FBtr0331304, FBtr0112753, FBtr0343029, FBtr0112754, FBtr0343028, FBtr0308591, FBtr0112755	tetru02g06802-RA
OG0000576	FBtr0081170, FBtr0309834, FBtr0329940, FBtr0309835, FBtr0081169, FBtr0309833, FBtr0309832	tetru02g06928-RA
OG0000577	FBtr0076460, FBtr0344237, FBtr0113322, FBtr0344236, FBtr0076459, FBtr0113324, FBtr0113323	tetru02g06958-RA
OG0000578	FBtr0089934, FBtr0089932, FBtr0089933, FBtr0346636, FBtr0346635, FBtr0089931, FBtr0339369	tetru02g07049-RA
OG0000579	FBtr0306207, FBtr0333593, FBtr0302646, FBtr0333591, FBtr0333594, FBtr0306206, FBtr0333592	tetru02g07158-RA
OG0000580	FBtr0300751, FBtr0071216, FBtr0300750, FBtr0071217, FBtr0071214, FBtr0071215, FBtr0479738	tetru02g07165-RA
OG0000581	FBtr0347418, FBtr0290107, FBtr0344290, FBtr0083637, FBtr0083638, FBtr0290210, FBtr0290209	tetru02g07427-RA
OG0000582	FBtr0337000, FBtr0088922, FBtr0088923, FBtr0336999, FBtr0088921, FBtr0088920, FBtr0336998	tetru02g07428-RA
OG0000583	FBtr0071150, FBtr0072477, FBtr0305545, FBtr0072478, FBtr0305546, FBtr0072479, FBtr0305544	tetru02g07435-RA
OG0000584	FBtr0330380, FBtr0308562, FBtr0112889, FBtr0308563, FBtr0335206, FBtr0112888, FBtr0308564	tetru02g07478-RA
OG0000585	FBtr0301563, FBtr0089328, FBtr0100342, FBtr0100345, FBtr0100346, FBtr0089327, FBtr0100344	tetru02g07714-RA
OG0000586	FBtr0088621, FBtr0088620, FBtr0305317, FBtr0088583, FBtr0088622, FBtr0114598, FBtr0290201	tetru02g07747-RA
OG0000587	FBtr0273210, FBtr0273208, FBtr0086073, FBtr0345012, FBtr0273209, FBtr0273211	tetru03g11551-RA, tetru02g07985-RA
OG0000588	FBtr0082049, FBtr0339177, FBtr0082050, FBtr0339176, FBtr0084973, FBtr0302369, FBtr0084972	tetru02g08109-RA
OG0000589	FBtr0079311, FBtr0079314, FBtr0079313, FBtr0114488, FBtr0079312, FBtr0114489, FBtr0336751	tetru02g08184-RA
OG0000590	FBtr0301181, FBtr0089682, FBtr0089680, FBtr0306388, FBtr0306390, FBtr0306389, FBtr0301180	tetru02g08369-RA
OG0000591	FBtr0345064, FBtr0345065, FBtr0304871, FBtr0089112, FBtr0089113, FBtr0089114, FBtr0308256	tetru02g08491-RA
OG0000592	FBtr0307214, FBtr0339538, FBtr0290254, FBtr0071716, FBtr0071853, FBtr0345496, FBtr0071861	tetru02g08551-RA
OG0000593	FBtr0343636, FBtr0333873, FBtr0301785, FBtr0301784, FBtr0301783, FBtr0333002, FBtr0088702	tetru02g08566-RA
OG0000594	FBtr0302567, FBtr0342939, FBtr0079085, FBtr0310624, FBtr0079084, FBtr0310625, FBtr0302568	tetru03g08804-RA
OG0000595	FBtr0302168, FBtr0302172, FBtr0302169, FBtr0301670, FBtr0302171, FBtr0345299, FBtr0302170	tetru03g08832-RA
OG0000596	FBtr0339371, FBtr0306381, FBtr0306382, FBtr0302498, FBtr0302497, FBtr0339372, FBtr0088626	tetru03g08861-RA
OG0000597	FBtr0300941, FBtr0332479, FBtr0077411, FBtr0077409, FBtr0332477, FBtr0077410, FBtr0332478	tetru03g09170-RA
OG0000598	FBtr0074147, FBtr0074150, FBtr0074148, FBtr0074144, FBtr0074145, FBtr0074146, FBtr0074149	tetru03g09180-RA
OG0000599	FBtr0113041, FBtr0329944, FBtr0308802, FBtr0308803, FBtr0329945, FBtr0343767, FBtr0080893	tetru03g09264-RA
OG0000600	FBtr0076774, FBtr0076772, FBtr0306647, FBtr0076773, FBtr0112817, FBtr0076771	tetru03g09411-RA, tetru03g09793-RA
OG0000601	FBtr0333901, FBtr0304122, FBtr0304121, FBtr0333902, FBtr0330147, FBtr0330146, FBtr0304120	tetru03g09440-RA
OG0000602	FBtr0330416, FBtr0330417, FBtr0330418, FBtr0330419, FBtr0333021, FBtr0330420, FBtr0330414	tetru03g09572-RA
OG0000603	FBtr0100176, FBtr0086583, FBtr0086582, FBtr0086584, FBtr0114623, FBtr0100174, FBtr0340450	tetru03g09666-RA
OG0000604	FBtr0083055, FBtr0337053, FBtr0083058, FBtr0083059, FBtr0083056, FBtr0083060, FBtr0083057	tetru03g09845-RA
OG0000605	FBtr0339681, FBtr0310494, FBtr0473379, FBtr0310495, FBtr0310493, FBtr0310492, FBtr0310491	tetru03g09853-RA
OG0000606	FBtr0339686, FBtr0074082, FBtr0339687, FBtr0340304, FBtr0339689, FBtr0339688, FBtr0339690	tetru03g09986-RA
OG0000607	FBtr0074366, FBtr0074365, FBtr0074370, FBtr0074369, FBtr0074367, FBtr0074368, FBtr0074371	tetru03g10060-RA
OG0000608	FBtr0070666, FBtr0070667, FBtr0343524, FBtr0070665, FBtr0343523, FBtr0336884, FBtr0336882	tetru03g10395-RA
OG0000609	FBtr0070035, FBtr0076480, FBtr0331584, FBtr0076482, FBtr0076483, FBtr0076481, FBtr0076484	tetru03g10496-RA
OG0000610	FBtr0333210, FBtr0073153, FBtr0112844, FBtr0073152, FBtr0333208, FBtr0112845, FBtr0333209	tetru03g10648-RA
OG0000611	FBtr0070044, FBtr0345138, FBtr0070042, FBtr0345139, FBtr0344974, FBtr0111141, FBtr0070043	tetru03g10761-RA
OG0000612	FBtr0077101, FBtr0077103, FBtr0077100, FBtr0307976, FBtr0307975, FBtr0330127, FBtr0330128	tetru03g10864-RA
OG0000613	FBtr0333662, FBtr0074482, FBtr0074481, FBtr0074483, FBtr0333659, FBtr0333660, FBtr0333661	tetru03g11108-RA
OG0000614	FBtr0310052, FBtr0089702, FBtr0346182, FBtr0310051, FBtr0075223, FBtr0299679, FBtr0299680	tetru03g11446-RA
OG0000682	FBtr0081364, FBtr0332971, FBtr0330662, FBtr0081365	tetru01g04522-RA, tetru01g00025-RA, tetru03g08756-RA
OG0000684	FBtr0332480, FBtr0336960, FBtr0289979, FBtr0336959	tetru03g11302-RA, tetru01g02345-RA, tetru01g00113-RA
OG0000685	FBtr0303654, FBtr0078389, FBtr0078392, FBtr0078390, FBtr0078391, FBtr0303653	tetru01g00144-RA
OG0000686	FBtr0340458, FBtr0086593, FBtr0100129, FBtr0086594, FBtr0340457, FBtr0340459	tetru01g00160-RA
OG0000687	FBtr0078173, FBtr0078174, FBtr0078178, FBtr0078176, FBtr0078177, FBtr0078175	tetru01g00193-RA
OG0000692	FBtr0347409, FBtr0304843, FBtr0343224, FBtr0347408, FBtr0300012	tetru01g00514-RA, tetru01g00328-RA
OG0000694	FBtr0304604, FBtr0304606, FBtr0304607, FBtr0304605, FBtr0304603, FBtr0304608	tetru01g00498-RA
OG0000695	FBtr0303876, FBtr0079801, FBtr0079800, FBtr0079802, FBtr0479805, FBtr0479804	tetru01g00500-RA
OG0000697	FBtr0089481, FBtr0344281, FBtr0344280, FBtr0089480, FBtr0089482, FBtr0344282	tetru01g00545-RA
OG0000698	FBtr0307076, FBtr0337096, FBtr0307077, FBtr0082910, FBtr0337097, FBtr0112896	tetru01g00577-RA
OG0000699	FBtr0302200, FBtr0340055, FBtr0340053, FBtr0340054, FBtr0112920, FBtr0112919	tetru01g00591-RA
OG0000700	FBtr0076844, FBtr0076842, FBtr0076845, FBtr0076841, FBtr0076843	tetru01g00601-RA, tetru03g10432-RA
OG0000701	FBtr0087148, FBtr0087146, FBtr0087149, FBtr0087147, FBtr0340059, FBtr0087145	tetru01g00644-RA
OG0000702	FBtr0070948, FBtr0308653, FBtr0343375	tetru03g10607-RA, tetru01g02275-RA, tetru03g10604-RA, tetru01g00737-RA
OG0000704	FBtr0330065, FBtr0330064, FBtr0330062, FBtr0330063, FBtr0330061, FBtr0076949	tetru01g00831-RA
OG0000705	FBtr0113444, FBtr0340105, FBtr0340104, FBtr0113445, FBtr0340106, FBtr0310304	tetru01g00848-RA
OG0000706	FBtr0340223, FBtr0305255, FBtr0329949, FBtr0305256, FBtr0329950, FBtr0080148	tetru01g00886-RA
OG0000707	FBtr0306233, FBtr0306231, FBtr0306232, FBtr0306230, FBtr0306229, FBtr0306228	tetru01g00909-RA
OG0000708	FBtr0339502, FBtr0070877, FBtr0345294, FBtr0339503, FBtr0339504	tetru01g00947-RA, tetru01g00953-RA
OG0000709	FBtr0340415, FBtr0340416, FBtr0074141, FBtr0074143, FBtr0074140, FBtr0074142	tetru01g01005-RA
OG0000710	FBtr0334943, FBtr0084562, FBtr0084563, FBtr0305043, FBtr0345261, FBtr0334942	tetru01g01041-RA
OG0000712	FBtr0479873, FBtr0331577, FBtr0479874, FBtr0331578	tetru03g09183-RA, tetru01g01614-RA, tetru01g01242-RA
OG0000713	FBtr0330142, FBtr0334633, FBtr0334635, FBtr0334632, FBtr0334634, FBtr0334636	tetru01g01266-RA
OG0000714	FBtr0088716, FBtr0479888, FBtr0479887, FBtr0339341, FBtr0088715, FBtr0301639	tetru01g01275-RA
OG0000715	FBtr0085609, FBtr0085610	tetru02g06090-RA, tetru01g02602-RA, tetru03g10157-RA, tetru01g01364-RA, tetru03g09335-RA
OG0000716	FBtr0086573, FBtr0086572, FBtr0114622, FBtr0340448, FBtr0340447, FBtr0340449	tetru01g01369-RA
OG0000717	FBtr0113215	tetru02g05520-RA, tetru01g01481-RA, tetru02g05522-RA, tetru02g05523-RA, tetru02g05521-RA, tetru02g05524-RA
OG0000718	FBtr0077089, FBtr0331809, FBtr0331808, FBtr0345593, FBtr0331807, FBtr0331806	tetru01g01551-RA
OG0000719	FBtr0085596, FBtr0085595, FBtr0085597, FBtr0079760, FBtr0085599, FBtr0085598	tetru01g01601-RA
OG0000720	FBtr0345458, FBtr0346729, FBtr0345460, FBtr0345457, FBtr0346728, FBtr0345459	tetru01g01619-RA
OG0000721	FBtr0333293, FBtr0075493, FBtr0310581, FBtr0333294, FBtr0310582, FBtr0075494	tetru01g01625-RA
OG0000722	FBtr0084566, FBtr0084569, FBtr0084568, FBtr0084571, FBtr0084567, FBtr0084570	tetru01g01686-RA
OG0000724	FBtr0452077, FBtr0452076, FBtr0085238, FBtr0085239, FBtr0085236, FBtr0085240	tetru01g01827-RA
OG0000725	FBtr0089429, FBtr0089434, FBtr0089437, FBtr0089433, FBtr0089432, FBtr0089430	tetru01g01857-RA
OG0000726	FBtr0306017, FBtr0333086, FBtr0081503, FBtr0301276, FBtr0081504, FBtr0333087	tetru01g01905-RA
OG0000727	FBtr0339719, FBtr0301872, FBtr0082162, FBtr0301873, FBtr0082161	tetru01g01921-RA, tetru01g01917-RA
OG0000728	FBtr0077771, FBtr0077772, FBtr0077773, FBtr0077775	tetru03g09189-RA, tetru01g02007-RA, tetru03g11453-RA
OG0000729	FBtr0344216, FBtr0112988, FBtr0112991, FBtr0112990, FBtr0112989, FBtr0343050	tetru01g02022-RA
OG0000730	FBtr0073475, FBtr0073476, FBtr0346270, FBtr0073478, FBtr0073477, FBtr0073479	tetru01g02193-RA
OG0000732	FBtr0336627, FBtr0081160, FBtr0081158, FBtr0344846, FBtr0081159	tetru02g06622-RA, tetru01g02223-RA
OG0000733	FBtr0306345, FBtr0088368, FBtr0330609, FBtr0112799, FBtr0452140, FBtr0088366	tetru01g02389-RA
OG0000734	FBtr0336698, FBtr0086797, FBtr0086795	tetru02g05758-RA, tetru03g11071-RA, tetru01g02559-RA, tetru03g10730-RA
OG0000735	FBtr0331545, FBtr0331544, FBtr0076104, FBtr0076103, FBtr0076105	tetru03g09654-RA, tetru01g02569-RA
OG0000736	FBtr0330106, FBtr0333811, FBtr0333750, FBtr0330105, FBtr0112927, FBtr0300577	tetru01g02618-RA
OG0000737	FBtr0078590, FBtr0308318, FBtr0308316, FBtr0308317	tetru02g05360-RA, tetru03g09373-RA, tetru01g02625-RA
OG0000738	FBtr0305260, FBtr0332029, FBtr0100584, FBtr0080182, FBtr0080183	tetru01g02731-RA, tetru01g02723-RA
OG0000739	FBtr0075890, FBtr0330075, FBtr0305480, FBtr0346864, FBtr0075832, FBtr0075833	tetru01g02742-RA
OG0000740	FBtr0310286, FBtr0336690, FBtr0336689, FBtr0310285, FBtr0300465, FBtr0300466	tetru01g02743-RA
OG0000742	FBtr0073412, FBtr0086305	tetru03g10575-RA, tetru03g10697-RA, tetru03g09652-RA, tetru01g02948-RA, tetru03g10862-RA
OG0000744	FBtr0080703, FBtr0332180, FBtr0307486, FBtr0344791, FBtr0344792, FBtr0080702	tetru01g03055-RA
OG0000745	FBtr0334994, FBtr0301454, FBtr0301456, FBtr0301455, FBtr0111118, FBtr0111119	tetru01g03094-RA
OG0000746	FBtr0073680, FBtr0340408, FBtr0345162, FBtr0300380, FBtr0345163, FBtr0073682	tetru01g03142-RA
OG0000747	FBtr0070651, FBtr0070650, FBtr0301475, FBtr0100671, FBtr0100670, FBtr0343599	tetru01g03253-RA
OG0000748	FBtr0309845, FBtr0072798, FBtr0334078, FBtr0334080, FBtr0072799, FBtr0334079	tetru01g03269-RA
OG0000749	FBtr0088002, FBtr0088001	tetru01g03311-RA
OG0000749	FBtr0345018, FBtr0304963, FBtr0304964	tetru01g03310-RA
OG0000750	FBtr0085835, FBtr0085834, FBtr0085833, FBtr0085832	tetru01g03380-RA, tetru01g03376-RA, tetru01g03374-RA
OG0000751	FBtr0339162, FBtr0339161, FBtr0084937, FBtr0084936, FBtr0084935, FBtr0339160	tetru01g03398-RA
OG0000752	FBtr0080892	tetru01g03416-RA, tetru03g10001-RA, tetru02g06878-RA, tetru01g03454-RA, tetru01g04077-RA, tetru03g11173-RA
OG0000753	FBtr0306562, FBtr0306559, FBtr0306561, FBtr0306560, FBtr0306563	tetru01g03544-RA, tetru03g10779-RA
OG0000754	FBtr0308686, FBtr0113118, FBtr0308687, FBtr0113119	tetru01g03563-RA, tetru01g04381-RA, tetru02g06554-RA
OG0000755	FBtr0080526, FBtr0080525	tetru01g03572-RA, tetru02g07771-RA, tetru01g03570-RA, tetru01g03756-RA, tetru02g07456-RA
OG0000756	FBtr0309213, FBtr0079234, FBtr0079233, FBtr0309212, FBtr0079235, FBtr0079236	tetru01g03599-RA
OG0000757	FBtr0340041, FBtr0474173, FBtr0300801, FBtr0074115, FBtr0074114, FBtr0074116	tetru01g03621-RA
OG0000758	FBtr0100516, FBtr0084579, FBtr0100517, FBtr0100518, FBtr0310445, FBtr0084578	tetru01g03668-RA
OG0000759	FBtr0343664, FBtr0080579, FBtr0333573, FBtr0075510	tetru01g03685-RA, tetru02g07551-RA, tetru02g05134-RA
OG0000760	FBtr0086544, FBtr0301882, FBtr0114605, FBtr0086542, FBtr0301883, FBtr0086543	tetru01g03698-RA
OG0000761	FBtr0084751	tetru01g03713-RA, tetru02g06588-RA, tetru01g03887-RA, tetru02g05267-RA, tetru02g05268-RA, tetru03g09385-RA
OG0000762	FBtr0077467, FBtr0346582, FBtr0088004, FBtr0303037, FBtr0077466, FBtr0077560	tetru01g03747-RA
OG0000763	FBtr0333346, FBtr0332330, FBtr0079307, FBtr0329893, FBtr0329892, FBtr0079306	tetru01g03778-RA
OG0000764	FBtr0075823, FBtr0075822, FBtr0075821, FBtr0331535, FBtr0345364, FBtr0075820	tetru01g03796-RA
OG0000765	FBtr0304687, FBtr0304685, FBtr0481666, FBtr0304688, FBtr0304686	tetru03g10346-RA, tetru01g03916-RA
OG0000766	FBtr0346797, FBtr0343201, FBtr0302377, FBtr0074386, FBtr0302376, FBtr0302375	tetru01g03967-RA
OG0000767	FBtr0085207, FBtr0085204, FBtr0085203, FBtr0085208, FBtr0085209, FBtr0085205	tetru01g03988-RA
OG0000768	FBtr0100514, FBtr0084178, FBtr0084177, FBtr0301401, FBtr0335195, FBtr0301402	tetru01g04012-RA
OG0000769	FBtr0087109, FBtr0331921, FBtr0336682, FBtr0336950, FBtr0331922, FBtr0336683	tetru01g04032-RA
OG0000770	FBtr0074122, FBtr0074119, FBtr0111036, FBtr0074118, FBtr0074121, FBtr0111037	tetru01g04104-RA
OG0000771	FBtr0344085, FBtr0074908, FBtr0074909, FBtr0302049	tetru02g06462-RA, tetru01g04168-RA, tetru01g04377-RA
OG0000772	FBtr0343494, FBtr0343495, FBtr0072369	tetru02g08131-RA, tetru01g04178-RA, tetru02g06686-RA, tetru03g11281-RA
OG0000774	FBtr0070915, FBtr0343328, FBtr0343329, FBtr0345293, FBtr0070916	tetru01g04431-RA, tetru01g04447-RA
OG0000775	FBtr0332925, FBtr0100470, FBtr0072363, FBtr0072364, FBtr0072366, FBtr0290019	tetru02g04706-RA
OG0000776	FBtr0346157, FBtr0084119, FBtr0084117, FBtr0334678, FBtr0345217, FBtr0084118	tetru02g04734-RA
OG0000777	FBtr0073704, FBtr0346120, FBtr0076952, FBtr0076950, FBtr0076951, FBtr0345025	tetru02g04882-RA
OG0000778	FBtr0071499, FBtr0300569, FBtr0071500, FBtr0334457, FBtr0346377, FBtr0071501	tetru02g04925-RA
OG0000779	FBtr0304839, FBtr0310524, FBtr0304840, FBtr0074412, FBtr0330596, FBtr0310525	tetru02g05013-RA
OG0000780	FBtr0087813, FBtr0332884, FBtr0087814, FBtr0332885	tetru02g05094-RA, tetru03g10880-RA, tetru03g08871-RA
OG0000781	FBtr0080846, FBtr0080847, FBtr0337081, FBtr0080844, FBtr0080845	tetru02g05109-RA, tetru03g11444-RA
OG0000782	FBtr0112674, FBtr0339394, FBtr0304957, FBtr0112673, FBtr0302122, FBtr0112672	tetru02g05139-RA
OG0000783	FBtr0083087	tetru02g08589-RA, tetru02g05253-RA, tetru02g08590-RA, tetru02g08591-RA, tetru03g10796-RA, tetru02g08592-RA
OG0000784	FBtr0335516, FBtr0335515, FBtr0335514, FBtr0335513, FBtr0335512, FBtr0335517	tetru02g05386-RA
OG0000785	FBtr0082826	tetru03g11631-RA, tetru03g11629-RA, tetru03g11620-RA, tetru02g05527-RA, tetru03g11628-RA, tetru02g05525-RA
OG0000786	FBtr0301126, FBtr0332771, FBtr0300813, FBtr0074830	tetru02g08434-RA, tetru03g10683-RA, tetru02g05689-RA
OG0000787	FBtr0309241, FBtr0085443, FBtr0085446, FBtr0085445, FBtr0085442, FBtr0085444	tetru02g05760-RA
OG0000788	FBtr0333880, FBtr0309117, FBtr0309118, FBtr0333881, FBtr0309119, FBtr0309120	tetru02g05800-RA
OG0000789	FBtr0302174, FBtr0070277, FBtr0345509, FBtr0302175	tetru02g06642-RA, tetru02g06643-RA, tetru02g05834-RA
OG0000790	FBtr0309254, FBtr0112965, FBtr0071295, FBtr0333808, FBtr0071298	tetru02g05840-RA, tetru02g05842-RA
OG0000791	FBtr0114376, FBtr0114374, FBtr0082793, FBtr0114375	tetru02g06979-RA, tetru02g05841-RA, tetru02g06980-RA
OG0000792	FBtr0479780, FBtr0301680, FBtr0301075, FBtr0301074, FBtr0346343	tetru02g05862-RA, tetru02g06274-RA
OG0000793	FBtr0310553, FBtr0310551, FBtr0075389, FBtr0310550, FBtr0331174, FBtr0310552	tetru02g05920-RA
OG0000794	FBtr0088271, FBtr0088268, FBtr0088269, FBtr0088267, FBtr0088264, FBtr0088270	tetru02g05932-RA
OG0000796	FBtr0088100, FBtr0088098, FBtr0088099, FBtr0330619, FBtr0088101, FBtr0330620	tetru02g06082-RA
OG0000797	FBtr0088105, FBtr0339479, FBtr0076559, FBtr0075194, FBtr0333692, FBtr0075187	tetru02g06282-RA
OG0000798	FBtr0303104, FBtr0334072, FBtr0310623, FBtr0072773, FBtr0474139, FBtr0303105	tetru02g06353-RA
OG0000799	FBtr0302545, FBtr0302544, FBtr0302543, FBtr0076848, FBtr0076849, FBtr0332730	tetru02g06451-RA
OG0000800	FBtr0343310, FBtr0307200, FBtr0307201, FBtr0343309, FBtr0074513	tetru02g07740-RA, tetru02g06529-RA
OG0000802	FBtr0070034, FBtr0343168, FBtr0343167, FBtr0343171, FBtr0343170, FBtr0343169	tetru02g06705-RA
OG0000803	FBtr0290136	tetru02g08549-RA
OG0000803	FBtr0346339, FBtr0330385, FBtr0330386	tetru02g06711-RA, tetru02g07843-RA
OG0000804	FBtr0302301, FBtr0073095, FBtr0302300, FBtr0306567, FBtr0073098, FBtr0073097	tetru02g06916-RA
OG0000805	FBtr0080676, FBtr0332520, FBtr0332521, FBtr0111015, FBtr0111014	tetru02g06929-RA, tetru02g06930-RA
OG0000806	FBtr0071276, FBtr0071275, FBtr0071277, FBtr0071269, FBtr0071273, FBtr0071274	tetru02g06976-RA
OG0000807	FBtr0301101, FBtr0301104, FBtr0302325, FBtr0301103, FBtr0302324, FBtr0301102	tetru02g07019-RA
OG0000808	FBtr0086569, FBtr0086566, FBtr0086568, FBtr0344564, FBtr0086567, FBtr0290300	tetru02g07164-RA
OG0000809	FBtr0337104, FBtr0337103, FBtr0337105, FBtr0305995, FBtr0337107, FBtr0337106	tetru02g07215-RA
OG0000810	FBtr0085160, FBtr0085159, FBtr0085161, FBtr0085162, FBtr0334729	tetru02g07251-RA, tetru02g07253-RA
OG0000811	FBtr0087216, FBtr0087217, FBtr0087213, FBtr0087211, FBtr0087214, FBtr0087212	tetru02g07256-RA
OG0000812	FBtr0114492, FBtr0085997, FBtr0336520, FBtr0085995, FBtr0085999, FBtr0085996	tetru02g07643-RA
OG0000813	FBtr0339090, FBtr0339089, FBtr0339091, FBtr0339092, FBtr0339093, FBtr0339088	tetru02g07667-RA
OG0000814	FBtr0300743, FBtr0300746, FBtr0300747, FBtr0300744, FBtr0300745, FBtr0300748	tetru02g07673-RA
OG0000815	FBtr0306172, FBtr0084668, FBtr0339135, FBtr0330308, FBtr0084667, FBtr0330309	tetru02g07975-RA
OG0000816	FBtr0329900, FBtr0333749, FBtr0077224, FBtr0329901, FBtr0329902, FBtr0329903	tetru02g08013-RA
OG0000817	FBtr0301760, FBtr0336730, FBtr0086222, FBtr0086219, FBtr0086221, FBtr0086220	tetru02g08086-RA
OG0000818	FBtr0070169, FBtr0307182, FBtr0332589, FBtr0070167, FBtr0070168	tetru03g08925-RA, tetru02g08092-RA
OG0000819	FBtr0332045, FBtr0273241, FBtr0273240, FBtr0332048, FBtr0332046, FBtr0332047	tetru02g08093-RA
OG0000820	FBtr0113464, FBtr0343283, FBtr0343284, FBtr0343285, FBtr0343287, FBtr0343286	tetru02g08180-RA
OG0000821	FBtr0114501, FBtr0113226, FBtr0113227, FBtr0114499, FBtr0113228, FBtr0114500	tetru02g08256-RA
OG0000822	FBtr0089146, FBtr0089149, FBtr0308247, FBtr0089147, FBtr0089150, FBtr0089148	tetru02g08351-RA
OG0000823	FBtr0087610, FBtr0087611, FBtr0114495, FBtr0114493, FBtr0339958, FBtr0114494	tetru02g08365-RA
OG0000824	FBtr0302726, FBtr0335519, FBtr0302727, FBtr0302725, FBtr0303165, FBtr0302724	tetru02g08488-RA
OG0000825	FBtr0332851, FBtr0089508, FBtr0332850, FBtr0089506, FBtr0306057, FBtr0089507	tetru02g08509-RA
OG0000826	FBtr0343370, FBtr0343371, FBtr0302153, FBtr0343369	tetru02g08663-RA, tetru02g08660-RA, tetru02g08662-RA
OG0000827	FBtr0307292, FBtr0307291, FBtr0070109, FBtr0307294, FBtr0307295, FBtr0307293	tetru02g08714-RA
OG0000828	FBtr0333405, FBtr0303873, FBtr0303872, FBtr0304974, FBtr0303870, FBtr0303871	tetru03g08743-RA
OG0000829	FBtr0309054, FBtr0333836, FBtr0333835, FBtr0076534, FBtr0333834, FBtr0076536	tetru03g08792-RA
OG0000830	FBtr0078419, FBtr0333467, FBtr0333465, FBtr0333468, FBtr0333466, FBtr0078418	tetru03g08813-RA
OG0000831	FBtr0079365, FBtr0334883, FBtr0070457, FBtr0303886, FBtr0070458, FBtr0303887	tetru03g08923-RA
OG0000832	FBtr0331597, FBtr0346794, FBtr0074108, FBtr0074111, FBtr0074110, FBtr0074107	tetru03g09010-RA
OG0000833	FBtr0082755, FBtr0082754, FBtr0082753, FBtr0082752, FBtr0082751	tetru03g09255-RA, tetru03g09256-RA
OG0000834	FBtr0089626, FBtr0089624, FBtr0089625, FBtr0089627, FBtr0301643, FBtr0301644	tetru03g09353-RA
OG0000835	FBtr0079177, FBtr0079178, FBtr0079176, FBtr0331201, FBtr0307068, FBtr0079175	tetru03g09639-RA
OG0000836	FBtr0082189, FBtr0082188, FBtr0082191, FBtr0082193, FBtr0082192, FBtr0082190	tetru03g09658-RA
OG0000837	FBtr0086021, FBtr0086020, FBtr0310667, FBtr0310666, FBtr0310665, FBtr0086018	tetru03g09674-RA
OG0000838	FBtr0080777, FBtr0305561, FBtr0080774, FBtr0080775, FBtr0080773, FBtr0080776	tetru03g09677-RA
OG0000839	FBtr0072963, FBtr0072964, FBtr0072965, FBtr0331414, FBtr0306577, FBtr0072966	tetru03g09777-RA
OG0000840	FBtr0303751, FBtr0303748, FBtr0330145, FBtr0303750, FBtr0333047, FBtr0303749	tetru03g09999-RA
OG0000841	FBtr0304831, FBtr0304834, FBtr0304830, FBtr0304836, FBtr0304833, FBtr0333221	tetru03g10063-RA
OG0000842	FBtr0330290, FBtr0085695, FBtr0085694, FBtr0085693, FBtr0306586, FBtr0085692	tetru03g10075-RA
OG0000843	FBtr0080877, FBtr0100400, FBtr0080875, FBtr0080878, FBtr0100399, FBtr0080876	tetru03g10095-RA
OG0000844	FBtr0075782, FBtr0333052, FBtr0304674, FBtr0304673, FBtr0333053, FBtr0075783	tetru03g10270-RA
OG0000845	FBtr0070059, FBtr0070062, FBtr0070058, FBtr0070061, FBtr0070060	tetru03g10339-RA, tetru03g10341-RA
OG0000846	FBtr0306237, FBtr0085773, FBtr0305121, FBtr0085774, FBtr0085772	tetru03g10355-RA, tetru03g10356-RA
OG0000847	FBtr0073421, FBtr0346384, FBtr0073423	tetru03g10387-RA, tetru03g10745-RA, tetru03g10392-RA, tetru03g10391-RA
OG0000848	FBtr0345993, FBtr0340056, FBtr0100135, FBtr0100136, FBtr0345994, FBtr0340057	tetru03g10569-RA
OG0000849	FBtr0075285, FBtr0333861, FBtr0113428, FBtr0310005, FBtr0290066, FBtr0310006	tetru03g10672-RA
OG0000850	FBtr0343597, FBtr0070402, FBtr0070403, FBtr0307285, FBtr0307284, FBtr0070404	tetru03g10710-RA
OG0000851	FBtr0080419, FBtr0336613, FBtr0305551, FBtr0336614, FBtr0080418, FBtr0080420	tetru03g10735-RA
OG0000852	FBtr0339530, FBtr0083080, FBtr0345212, FBtr0083079, FBtr0083078, FBtr0333920	tetru03g10791-RA
OG0000853	FBtr0084594, FBtr0084592, FBtr0333200, FBtr0084591, FBtr0333201, FBtr0333202	tetru03g10914-RA
OG0000854	FBtr0072702, FBtr0306557, FBtr0072700, FBtr0333395, FBtr0072697, FBtr0072698	tetru03g10918-RA
OG0000855	FBtr0332872, FBtr0308332, FBtr0308330, FBtr0308331, FBtr0346707, FBtr0300118	tetru03g10987-RA
OG0000856	FBtr0344297, FBtr0113271, FBtr0310038, FBtr0113270, FBtr0084312, FBtr0310037	tetru03g11030-RA
OG0000857	FBtr0345170, FBtr0332437, FBtr0303602, FBtr0345171, FBtr0345169, FBtr0303601	tetru03g11061-RA
OG0000858	FBtr0304928, FBtr0304929, FBtr0304927, FBtr0304930, FBtr0340173, FBtr0340172	tetru03g11165-RA
OG0000859	FBtr0088262, FBtr0306247, FBtr0088263, FBtr0100460, FBtr0346961, FBtr0330614	tetru03g11292-RA
OG0000860	FBtr0307896, FBtr0073558, FBtr0299569, FBtr0073561, FBtr0100540, FBtr0073560	tetru03g11380-RA
OG0000861	FBtr0083933, FBtr0330712, FBtr0346759, FBtr0110936, FBtr0083934, FBtr0330713	tetru03g11416-RA
OG0000862	FBtr0075554, FBtr0330177, FBtr0075552, FBtr0075553, FBtr0303531, FBtr0330176	tetru03g11574-RA
OG0000863	FBtr0474151, FBtr0340341, FBtr0333474, FBtr0333475, FBtr0333473, FBtr0071303	tetru03g11592-RA
OG0000972	FBtr0300590, FBtr0082851, FBtr0334495, FBtr0310621	tetru01g00809-RA, tetru01g00014-RA
OG0000974	FBtr0078445, FBtr0332813, FBtr0078446, FBtr0078447, FBtr0303031	tetru01g00109-RA
OG0000975	FBtr0080768, FBtr0343721, FBtr0080767, FBtr0080769, FBtr0080765	tetru01g00114-RA
OG0000976	FBtr0305307, FBtr0080112, FBtr0332981, FBtr0073281	tetru01g00211-RA, tetru01g00208-RA
OG0000977	FBtr0302547, FBtr0076873, FBtr0302546, FBtr0076872, FBtr0302548	tetru01g00225-RA
OG0000978	FBtr0087755, FBtr0330736, FBtr0330735	tetru02g07962-RA, tetru01g00259-RA, tetru03g09947-RA
OG0000979	FBtr0113063, FBtr0339461, FBtr0088284, FBtr0088283	tetru01g00274-RA, tetru01g02807-RA
OG0000980	FBtr0344985, FBtr0071183	tetru01g03736-RA, tetru01g03691-RA, tetru01g03690-RA, tetru01g00284-RA
OG0000981	FBtr0085389	tetru01g00409-RA, tetru03g08833-RA, tetru02g08575-RA, tetru02g06799-RA, tetru01g00735-RA
OG0000982	FBtr0088635, FBtr0339277, FBtr0111043	tetru01g04445-RA, tetru03g10467-RA, tetru01g00420-RA
OG0000983	FBtr0339838, FBtr0073790, FBtr0304001, FBtr0082277, FBtr0082275	tetru01g00430-RA
OG0000984	FBtr0082629, FBtr0082628, FBtr0082626, FBtr0082630, FBtr0082627	tetru01g00466-RA
OG0000985	FBtr0073488, FBtr0301288, FBtr0073484	tetru02g05754-RA, tetru01g00563-RA, tetru03g10955-RA
OG0000986	FBtr0337002, FBtr0080032, FBtr0304133, FBtr0337003	tetru01g03336-RA, tetru01g00636-RA
OG0000987	FBtr0073855, FBtr0332843, FBtr0307296, FBtr0332844, FBtr0300566	tetru01g00729-RA
OG0000988	FBtr0339995, FBtr0087368, FBtr0087367, FBtr0339993, FBtr0339994	tetru01g00734-RA
OG0000989	FBtr0332196, FBtr0332195, FBtr0080008, FBtr0474232	tetru01g01197-RA, tetru01g00768-RA
OG0000990	FBtr0073817	tetru02g08218-RA, tetru03g11114-RA, tetru01g00841-RA, tetru01g00838-RA, tetru01g00846-RA
OG0000991	FBtr0303567, FBtr0074159	tetru02g05946-RA
OG0000991	FBtr0308705, FBtr0345134	tetru01g00850-RA
OG0000992	FBtr0113101, FBtr0071663, FBtr0300680, FBtr0300679, FBtr0113102	tetru01g00895-RA
OG0000993	FBtr0346591, FBtr0081089, FBtr0331455, FBtr0081091, FBtr0081090	tetru01g00917-RA
OG0000994	FBtr0081657, FBtr0479791, FBtr0474171, FBtr0474172, FBtr0081658	tetru01g00930-RA
OG0000995	FBtr0075536, FBtr0306854, FBtr0306855, FBtr0332134, FBtr0075537	tetru01g00951-RA
OG0000996	FBtr0329977, FBtr0290010, FBtr0329975, FBtr0329976, FBtr0329974	tetru01g00981-RA
OG0000997	FBtr0333410, FBtr0080075, FBtr0303903, FBtr0080077, FBtr0080076	tetru01g01022-RA
OG0000998	FBtr0308292, FBtr0308294, FBtr0082550, FBtr0308293	tetru01g01069-RA, tetru01g04212-RA
OG0000999	FBtr0332580, FBtr0070352, FBtr0305583, FBtr0070354, FBtr0070353	tetru01g01088-RA
OG0001000	FBtr0346579, FBtr0300020, FBtr0079071, FBtr0342936, FBtr0079070	tetru01g01096-RA
OG0001002	FBtr0083189	tetru01g01118-RA, tetru01g01117-RA, tetru01g01116-RA, tetru01g01115-RA, tetru01g01114-RA
OG0001003	FBtr0078477, FBtr0309869	tetru01g01142-RA, tetru01g01148-RA, tetru01g01149-RA, tetru02g08530-RA
OG0001004	FBtr0070508, FBtr0343600, FBtr0329968, FBtr0329967, FBtr0079095	tetru01g01158-RA
OG0001006	FBtr0333487, FBtr0080866, FBtr0080867, FBtr0333488, FBtr0333486	tetru01g01252-RA
OG0001007	FBtr0089632, FBtr0089633, FBtr0347062, FBtr0089631	tetru01g01932-RA, tetru01g01393-RA
OG0001008	FBtr0089945, FBtr0089947, FBtr0335146, FBtr0335501, FBtr0089946	tetru01g01433-RA
OG0001009	FBtr0302512, FBtr0302511, FBtr0088611	tetru02g08281-RA, tetru01g01445-RA, tetru01g01448-RA
OG0001010	FBtr0334652, FBtr0334651, FBtr0113207, FBtr0334650, FBtr0082065	tetru01g01461-RA
OG0001012	FBtr0310145, FBtr0310146, FBtr0088633, FBtr0310144, FBtr0310143	tetru01g01517-RA
OG0001013	FBtr0300103, FBtr0334734	tetru02g07444-RA, tetru03g09700-RA, tetru02g04877-RA, tetru01g01543-RA
OG0001014	FBtr0089423, FBtr0339183, FBtr0089425, FBtr0089422	tetru01g01612-RA, tetru01g01606-RA
OG0001015	FBtr0086970, FBtr0305083, FBtr0086971, FBtr0340124, FBtr0086969	tetru01g01636-RA
OG0001019	FBtr0340363, FBtr0340364, FBtr0340367, FBtr0340366, FBtr0340365	tetru01g01903-RA
OG0001020	FBtr0333479, FBtr0078192, FBtr0078193, FBtr0333478, FBtr0114517	tetru01g01926-RA
OG0001021	FBtr0332414, FBtr0089935, FBtr0079594, FBtr0332415, FBtr0079593	tetru01g01934-RA
OG0001022	FBtr0303418, FBtr0303419, FBtr0340292, FBtr0073834	tetru01g02036-RA, tetru01g02040-RA
OG0001023	FBtr0300861, FBtr0300227, FBtr0072258, FBtr0100213	tetru01g02109-RA, tetru01g02111-RA
OG0001024	FBtr0082820	tetru01g02150-RA, tetru03g08941-RA, tetru03g09817-RA, tetru02g08506-RA, tetru01g04145-RA
OG0001025	FBtr0307379, FBtr0089125, FBtr0345284, FBtr0089126, FBtr0334479	tetru01g02158-RA
OG0001026	FBtr0304695, FBtr0304694, FBtr0087631	tetru01g02237-RA, tetru02g04695-RA, tetru01g02218-RA
OG0001028	FBtr0335410, FBtr0085778, FBtr0335411, FBtr0330101, FBtr0330100	tetru01g02321-RA
OG0001029	FBtr0345208, FBtr0392900, FBtr0083323, FBtr0332177	tetru01g03441-RA, tetru01g02323-RA
OG0001031	FBtr0087377, FBtr0087375, FBtr0087376, FBtr0087379, FBtr0087378	tetru01g02400-RA
OG0001033	FBtr0301975, FBtr0344621, FBtr0344622, FBtr0301976, FBtr0114464	tetru01g02465-RA
OG0001035	FBtr0078661, FBtr0114518, FBtr0078663, FBtr0078662, FBtr0078664	tetru01g02570-RA
OG0001036	FBtr0300828, FBtr0073795, FBtr0073793, FBtr0073792, FBtr0073794	tetru01g02580-RA
OG0001037	FBtr0076349, FBtr0076348, FBtr0076350, FBtr0076352, FBtr0076351	tetru01g02598-RA
OG0001039	FBtr0301121, FBtr0113830, FBtr0113829, FBtr0113831, FBtr0344972	tetru01g02671-RA
OG0001040	FBtr0076594, FBtr0076593, FBtr0076596, FBtr0076595, FBtr0306639	tetru01g02728-RA
OG0001041	FBtr0075525, FBtr0075526, FBtr0075524, FBtr0075523	tetru01g02790-RA, tetru01g02786-RA
OG0001042	FBtr0070878, FBtr0070880, FBtr0340669, FBtr0070879, FBtr0070881	tetru01g02827-RA
OG0001043	FBtr0087958, FBtr0087960, FBtr0087957, FBtr0087959	tetru01g04072-RA, tetru01g02834-RA
OG0001044	FBtr0079996, FBtr0310098	tetru02g06357-RA, tetru03g10050-RA, tetru01g02853-RA, tetru02g07625-RA
OG0001045	FBtr0076126, FBtr0076124, FBtr0076128, FBtr0076125, FBtr0076127	tetru01g02858-RA
OG0001046	FBtr0076944, FBtr0330059, FBtr0346998, FBtr0346999, FBtr0345911	tetru01g02884-RA
OG0001047	FBtr0330197, FBtr0110799, FBtr0330199, FBtr0330198, FBtr0079414	tetru01g02892-RA
OG0001049	FBtr0078556, FBtr0078557, FBtr0078555	tetru01g02988-RA, tetru01g02998-RA, tetru03g09865-RA
OG0001050	FBtr0300961, FBtr0085779, FBtr0085780, FBtr0300960, FBtr0344066	tetru01g03011-RA
OG0001051	FBtr0100132, FBtr0334648, FBtr0334647, FBtr0100134, FBtr0076785	tetru01g03016-RA
OG0001053	FBtr0076554, FBtr0303234, FBtr0076555, FBtr0076553	tetru01g03096-RA, tetru01g03309-RA
OG0001054	FBtr0306354, FBtr0290116, FBtr0331862, FBtr0074962	tetru02g07544-RA, tetru01g03098-RA
OG0001055	FBtr0070157, FBtr0070158, FBtr0070155, FBtr0345321, FBtr0070156	tetru01g03104-RA
OG0001056	FBtr0345950, FBtr0110970, FBtr0330005, FBtr0330004, FBtr0346955	tetru01g03105-RA
OG0001057	FBtr0080509, FBtr0080510, FBtr0342903, FBtr0301412, FBtr0100660	tetru01g03185-RA
OG0001058	FBtr0087696, FBtr0087695, FBtr0087698, FBtr0087694, FBtr0087697	tetru01g03211-RA
OG0001059	FBtr0346170, FBtr0071386, FBtr0307489, FBtr0336923	tetru01g03249-RA, tetru02g05202-RA
OG0001061	FBtr0080381, FBtr0077894, FBtr0301598, FBtr0074166, FBtr0333719	tetru01g03358-RA
OG0001062	FBtr0331520, FBtr0331517, FBtr0331519, FBtr0331518, FBtr0331516	tetru01g03377-RA
OG0001063	FBtr0079510, FBtr0079511, FBtr0335488, FBtr0079513, FBtr0335487	tetru01g03445-RA
OG0001064	FBtr0072517, FBtr0474147, FBtr0072515, FBtr0072516, FBtr0332841	tetru01g03481-RA
OG0001065	FBtr0113409	tetru01g03517-RA
OG0001065	FBtr0392903, FBtr0336770, FBtr0078684	tetru01g03559-RA
OG0001066	FBtr0309797, FBtr0299821, FBtr0087199, FBtr0343265, FBtr0072061	tetru01g03552-RA
OG0001067	FBtr0345390, FBtr0332155, FBtr0075014, FBtr0331425	tetru02g06886-RA, tetru01g03567-RA
OG0001068	FBtr0331574, FBtr0076264, FBtr0076262, FBtr0076263, FBtr0331573	tetru01g03786-RA
OG0001069	FBtr0113715, FBtr0331780, FBtr0331783, FBtr0331781, FBtr0331782	tetru01g03797-RA
OG0001070	FBtr0301331, FBtr0301330, FBtr0343424, FBtr0079492, FBtr0343423	tetru01g03889-RA
OG0001071	FBtr0340620, FBtr0333757, FBtr0301696, FBtr0340621, FBtr0074451	tetru01g03902-RA
OG0001072	FBtr0089381, FBtr0089382, FBtr0089380, FBtr0089379, FBtr0339483	tetru01g03931-RA
OG0001073	FBtr0331235, FBtr0331234, FBtr0079523, FBtr0331236, FBtr0079524	tetru01g03941-RA
OG0001074	FBtr0332449, FBtr0335202, FBtr0335201, FBtr0335203	tetru01g03993-RA, tetru01g03994-RA
OG0001075	FBtr0088701, FBtr0100429, FBtr0100431, FBtr0100428	tetru01g04019-RA, tetru01g04038-RA
OG0001076	FBtr0077739, FBtr0330716, FBtr0330717, FBtr0334162, FBtr0330718	tetru01g04083-RA
OG0001077	FBtr0082487	tetru03g10653-RA, tetru03g11366-RA, tetru01g04092-RA, tetru03g11314-RA, tetru03g11323-RA
OG0001078	FBtr0306906, FBtr0392907, FBtr0392908, FBtr0340221, FBtr0306905	tetru01g04174-RA
OG0001079	FBtr0310498, FBtr0302054, FBtr0087770, FBtr0302053, FBtr0302052	tetru01g04211-RA
OG0001080	FBtr0089461, FBtr0089462, FBtr0089460	tetru02g07737-RA, tetru01g04291-RA, tetru01g04289-RA
OG0001081	FBtr0334577, FBtr0334574, FBtr0334575, FBtr0334576	tetru01g04332-RA, tetru02g06173-RA
OG0001082	FBtr0087605, FBtr0087604, FBtr0330626, FBtr0087603, FBtr0330627	tetru01g04380-RA
OG0001083	FBtr0345292, FBtr0070982, FBtr0070981, FBtr0070983, FBtr0070980	tetru01g04436-RA
OG0001084	FBtr0081281, FBtr0081280, FBtr0302108, FBtr0302107	tetru01g04437-RA, tetru03g10596-RA
OG0001085	FBtr0113142, FBtr0073310, FBtr0304987, FBtr0113143	tetru01g04451-RA, tetru03g10326-RA
OG0001087	FBtr0074177, FBtr0074176, FBtr0333823, FBtr0082180, FBtr0113408	tetru02g04631-RA
OG0001088	FBtr0080165, FBtr0112793	tetru02g04657-RA, tetru02g04647-RA, tetru03g10235-RA, tetru03g10238-RA
OG0001089	FBtr0346548, FBtr0075022, FBtr0333224	tetru02g04811-RA, tetru02g04815-RA, tetru02g04813-RA
OG0001090	FBtr0330634, FBtr0113069, FBtr0330633, FBtr0330632, FBtr0113068	tetru02g04830-RA
OG0001091	FBtr0301480, FBtr0304802, FBtr0304801, FBtr0304803, FBtr0301479	tetru02g04832-RA
OG0001092	FBtr0473370, FBtr0334548, FBtr0085743, FBtr0085744, FBtr0085742	tetru02g04865-RA
OG0001093	FBtr0334938, FBtr0346683, FBtr0302226, FBtr0302227	tetru03g10716-RA, tetru02g04896-RA
OG0001094	FBtr0304663, FBtr0304665, FBtr0304664, FBtr0301933, FBtr0304666	tetru02g04928-RA
OG0001095	FBtr0340201, FBtr0340202, FBtr0070610, FBtr0070609, FBtr0070608	tetru02g04990-RA
OG0001096	FBtr0113276, FBtr0113275, FBtr0113277, FBtr0330370, FBtr0084509	tetru02g05016-RA
OG0001097	FBtr0088948, FBtr0088949, FBtr0303287, FBtr0088950	tetru02g07364-RA, tetru02g05104-RA
OG0001098	FBtr0329943, FBtr0079300, FBtr0079301, FBtr0329941, FBtr0329942	tetru02g05141-RA
OG0001099	FBtr0088813, FBtr0088814, FBtr0088812, FBtr0088811, FBtr0339296	tetru02g05198-RA
OG0001100	FBtr0336769, FBtr0345254, FBtr0078683, FBtr0345253	tetru02g05233-RA, tetru03g11576-RA
OG0001101	FBtr0111280, FBtr0086077, FBtr0345009, FBtr0086078	tetru02g05303-RA, tetru02g05304-RA
OG0001102	FBtr0339238, FBtr0304641, FBtr0344116, FBtr0078638, FBtr0078639	tetru02g05400-RA
OG0001103	FBtr0337094, FBtr0305052, FBtr0346723, FBtr0082887, FBtr0082886	tetru02g05405-RA
OG0001104	FBtr0071006, FBtr0332314, FBtr0071005, FBtr0301860	tetru02g05479-RA, tetru02g05485-RA
OG0001105	FBtr0290104, FBtr0076551, FBtr0076549, FBtr0076550, FBtr0290103	tetru02g05494-RA
OG0001106	FBtr0302650, FBtr0302651, FBtr0302647, FBtr0302648, FBtr0302649	tetru02g05543-RA
OG0001107	FBtr0089332, FBtr0089330, FBtr0089331, FBtr0089333, FBtr0333217	tetru02g05548-RA
OG0001108	FBtr0086640, FBtr0303846, FBtr0086639	tetru02g05589-RA, tetru02g05594-RA, tetru02g05591-RA
OG0001109	FBtr0070445, FBtr0307159, FBtr0306640, FBtr0082288, FBtr0330150	tetru02g05762-RA
OG0001110	FBtr0302315, FBtr0072015, FBtr0072013, FBtr0072014	tetru02g05797-RA, tetru02g05795-RA
OG0001111	FBtr0088396, FBtr0088397, FBtr0339411, FBtr0339412, FBtr0339413	tetru02g05803-RA
OG0001112	FBtr0087853, FBtr0339705	tetru03g11103-RA, tetru02g05820-RA, tetru03g11104-RA, tetru03g11106-RA
OG0001113	FBtr0345803, FBtr0086916, FBtr0329993	tetru02g05890-RA, tetru02g07716-RA, tetru02g07730-RA
OG0001114	FBtr0303223, FBtr0088214, FBtr0304900, FBtr0304899, FBtr0300578	tetru02g05898-RA
OG0001115	FBtr0342896, FBtr0342897, FBtr0300397, FBtr0071703, FBtr0306013	tetru02g05930-RA
OG0001116	FBtr0303789, FBtr0303787, FBtr0303790, FBtr0303788, FBtr0334322	tetru02g06035-RA
OG0001117	FBtr0345249, FBtr0336456, FBtr0078856, FBtr0078857, FBtr0305312	tetru02g06060-RA
OG0001118	FBtr0334921, FBtr0083806, FBtr0334922, FBtr0302492, FBtr0083805	tetru02g06137-RA
OG0001119	FBtr0332401, FBtr0332400, FBtr0070842, FBtr0070841, FBtr0332399	tetru02g06155-RA
OG0001120	FBtr0333604, FBtr0310067, FBtr0071266, FBtr0333605, FBtr0071267	tetru02g06156-RA
OG0001121	FBtr0301890, FBtr0334069, FBtr0072536, FBtr0072535, FBtr0072534	tetru02g06253-RA
OG0001122	FBtr0085721, FBtr0306292, FBtr0085722, FBtr0306293, FBtr0085723	tetru02g06297-RA
OG0001123	FBtr0339384, FBtr0306808, FBtr0088548, FBtr0088549, FBtr0088550	tetru02g06351-RA
OG0001124	FBtr0339987, FBtr0087409, FBtr0087411, FBtr0345946, FBtr0345947	tetru02g06394-RA
OG0001125	FBtr0299882, FBtr0299881, FBtr0301725, FBtr0299880	tetru03g10386-RA, tetru02g06433-RA
OG0001126	FBtr0302091, FBtr0334947, FBtr0302090, FBtr0302092, FBtr0334948	tetru02g06448-RA
OG0001127	FBtr0112656, FBtr0112654, FBtr0344385	tetru02g06454-RA, tetru03g09410-RA, tetru02g06452-RA
OG0001129	FBtr0334092, FBtr0075997, FBtr0334093, FBtr0481651, FBtr0334091	tetru02g06511-RA
OG0001130	FBtr0335013, FBtr0335012, FBtr0085253, FBtr0085252, FBtr0301143	tetru02g06535-RA
OG0001132	FBtr0087002, FBtr0335413, FBtr0084575, FBtr0345215, FBtr0084574	tetru02g06610-RA
OG0001133	FBtr0346968, FBtr0330088, FBtr0332867, FBtr0089387	tetru02g06627-RA, tetru02g06742-RA
OG0001134	FBtr0082716, FBtr0334520, FBtr0112833	tetru03g11260-RA, tetru02g06658-RA, tetru02g07031-RA
OG0001135	FBtr0112650, FBtr0345379, FBtr0345378, FBtr0344889	tetru02g06794-RA, tetru02g06851-RA
OG0001136	FBtr0112974, FBtr0071487, FBtr0332898, FBtr0332900, FBtr0332899	tetru02g06825-RA
OG0001138	FBtr0100422, FBtr0076190, FBtr0306255, FBtr0076189, FBtr0306254	tetru02g06881-RA
OG0001139	FBtr0081882, FBtr0081881	tetru02g06935-RA, tetru02g06933-RA, tetru02g06932-RA, tetru02g06931-RA
OG0001140	FBtr0078247, FBtr0078250, FBtr0331523, FBtr0304935, FBtr0304936	tetru02g06977-RA
OG0001141	FBtr0071209, FBtr0071207, FBtr0333522, FBtr0301764, FBtr0301762	tetru02g07048-RA
OG0001142	FBtr0305960, FBtr0335145, FBtr0081411, FBtr0081410, FBtr0305961	tetru02g07054-RA
OG0001143	FBtr0308502, FBtr0334730, FBtr0085178, FBtr0112857, FBtr0334731	tetru02g07081-RA
OG0001144	FBtr0299810, FBtr0079217, FBtr0343130, FBtr0079218, FBtr0112945	tetru02g07129-RA
OG0001145	FBtr0080527, FBtr0331334, FBtr0080528, FBtr0331333, FBtr0331332	tetru02g07147-RA
OG0001146	FBtr0300728, FBtr0100570, FBtr0100571, FBtr0084891, FBtr0100569	tetru02g07263-RA
OG0001147	FBtr0330711, FBtr0346763, FBtr0290283, FBtr0308191, FBtr0301351	tetru02g07305-RA
OG0001148	FBtr0344362, FBtr0344358, FBtr0344361, FBtr0344360, FBtr0344359	tetru02g07491-RA
OG0001149	FBtr0080254, FBtr0078424, FBtr0073836, FBtr0078425, FBtr0077063	tetru02g07508-RA
OG0001150	FBtr0334902, FBtr0303912, FBtr0303917, FBtr0344030	tetru02g07549-RA, tetru02g07550-RA
OG0001151	FBtr0303843, FBtr0071184, FBtr0303844, FBtr0303842	tetru02g07591-RA, tetru02g07593-RA
OG0001152	FBtr0335034, FBtr0335035, FBtr0071253, FBtr0307271, FBtr0071254	tetru02g07610-RA
OG0001153	FBtr0334984, FBtr0304610, FBtr0112953, FBtr0304609, FBtr0089393	tetru02g07664-RA
OG0001154	FBtr0082003, FBtr0082004, FBtr0082002, FBtr0300414, FBtr0082001	tetru02g07687-RA
OG0001155	FBtr0332358, FBtr0332357, FBtr0080856, FBtr0080857	tetru02g08403-RA, tetru02g07712-RA
OG0001156	FBtr0330235, FBtr0330236, FBtr0071632, FBtr0071633, FBtr0310423	tetru02g07759-RA
OG0001157	FBtr0112975, FBtr0112977, FBtr0073376, FBtr0343639, FBtr0112976	tetru02g07814-RA
OG0001158	FBtr0343984, FBtr0345130, FBtr0074033, FBtr0343983, FBtr0074032	tetru02g07854-RA
OG0001159	FBtr0082045, FBtr0334493, FBtr0334492, FBtr0334494, FBtr0301654	tetru02g07905-RA
OG0001160	FBtr0077682, FBtr0077680, FBtr0332460, FBtr0332459, FBtr0077683	tetru02g07912-RA
OG0001161	FBtr0302496, FBtr0088580, FBtr0300180, FBtr0339360, FBtr0339361	tetru02g07954-RA
OG0001162	FBtr0339397, FBtr0339395, FBtr0078855, FBtr0078854, FBtr0300474	tetru02g07956-RA
OG0001163	FBtr0070181, FBtr0331340, FBtr0113327, FBtr0331339	tetru02g07958-RA, tetru02g07961-RA
OG0001164	FBtr0073036, FBtr0332098, FBtr0332099, FBtr0332097, FBtr0073035	tetru02g08001-RA
OG0001165	FBtr0087829, FBtr0087833, FBtr0087831, FBtr0304955, FBtr0087830	tetru02g08039-RA
OG0001166	FBtr0330621, FBtr0088140, FBtr0330623, FBtr0330622, FBtr0088139	tetru02g08108-RA
OG0001167	FBtr0290327, FBtr0300261, FBtr0289939, FBtr0289940, FBtr0290326	tetru02g08153-RA
OG0001168	FBtr0344784, FBtr0079748, FBtr0112846, FBtr0336633, FBtr0079747	tetru02g08201-RA
OG0001169	FBtr0088455, FBtr0088459, FBtr0088457, FBtr0088462, FBtr0088456	tetru02g08202-RA
OG0001170	FBtr0346956, FBtr0071779, FBtr0071777, FBtr0113105, FBtr0301476	tetru02g08238-RA
OG0001171	FBtr0330109, FBtr0330111, FBtr0330110, FBtr0330108, FBtr0330112	tetru02g08318-RA
OG0001172	FBtr0073032, FBtr0073030, FBtr0344220, FBtr0073031, FBtr0072057	tetru02g08440-RA
OG0001173	FBtr0074427, FBtr0074428, FBtr0339778, FBtr0074425, FBtr0339777	tetru02g08442-RA
OG0001174	FBtr0344354, FBtr0344351, FBtr0083821, FBtr0344353, FBtr0344352	tetru02g08453-RA
OG0001175	FBtr0087072, FBtr0480510, FBtr0087074, FBtr0480509, FBtr0087073	tetru02g08484-RA
OG0001177	FBtr0082471, FBtr0301826, FBtr0082472, FBtr0082470, FBtr0083784	tetru02g08579-RA
OG0001178	FBtr0078770, FBtr0330027, FBtr0330026	tetru02g08616-RA, tetru03g11053-RA, tetru02g08615-RA
OG0001179	FBtr0082854, FBtr0082855, FBtr0082857, FBtr0309094, FBtr0082856	tetru03g08727-RA
OG0001180	FBtr0305569, FBtr0305570, FBtr0075394, FBtr0330137, FBtr0075393	tetru03g08906-RA
OG0001181	FBtr0073546, FBtr0332620, FBtr0300732, FBtr0300733, FBtr0073547	tetru03g08939-RA
OG0001182	FBtr0308593, FBtr0308594, FBtr0308592, FBtr0070951	tetru03g09021-RA, tetru03g08969-RA
OG0001183	FBtr0303868, FBtr0079746, FBtr0340232, FBtr0079745, FBtr0340231	tetru03g08994-RA
OG0001184	FBtr0332055, FBtr0076088, FBtr0301816, FBtr0076087, FBtr0076086	tetru03g09109-RA
OG0001185	FBtr0329882, FBtr0301400, FBtr0112809, FBtr0087465, FBtr0112810	tetru03g09138-RA
OG0001186	FBtr0087045, FBtr0087044, FBtr0087043, FBtr0087042	tetru03g09196-RA, tetru03g09438-RA
OG0001187	FBtr0081000, FBtr0080999, FBtr0346626, FBtr0305685, FBtr0346627	tetru03g09214-RA
OG0001188	FBtr0085082, FBtr0344665, FBtr0336726, FBtr0344664, FBtr0273310	tetru03g09229-RA
OG0001189	FBtr0308954, FBtr0076661, FBtr0345595, FBtr0332984, FBtr0114592	tetru03g09275-RA
OG0001190	FBtr0333402, FBtr0072703, FBtr0333401, FBtr0072704, FBtr0072705	tetru03g09392-RA
OG0001191	FBtr0344432, FBtr0345691, FBtr0344431	tetru03g09456-RA, tetru03g09500-RA, tetru03g09458-RA
OG0001192	FBtr0073610, FBtr0073609, FBtr0073608, FBtr0073611, FBtr0345166	tetru03g09499-RA
OG0001193	FBtr0331536, FBtr0344949, FBtr0332665, FBtr0332666, FBtr0076353	tetru03g09513-RA
OG0001194	FBtr0343146, FBtr0343145, FBtr0289955, FBtr0289956, FBtr0289954	tetru03g09584-RA
OG0001195	FBtr0073764, FBtr0339699, FBtr0339700, FBtr0345161, FBtr0073763	tetru03g09613-RA
OG0001196	FBtr0445386, FBtr0077325, FBtr0346620, FBtr0345017, FBtr0077324	tetru03g09707-RA
OG0001197	FBtr0084740	tetru03g09751-RA, tetru03g09716-RA
OG0001197	FBtr0085757	tetru03g09708-RA, tetru03g09714-RA
OG0001198	FBtr0308192, FBtr0074731, FBtr0344339, FBtr0074732, FBtr0085194	tetru03g09926-RA
OG0001199	FBtr0273293, FBtr0077622, FBtr0077623, FBtr0335131, FBtr0077621	tetru03g10115-RA
OG0001200	FBtr0113824, FBtr0113826, FBtr0113825, FBtr0113827, FBtr0334735	tetru03g10122-RA
OG0001201	FBtr0079491, FBtr0079490	tetru03g10147-RA, tetru03g10151-RA, tetru03g10149-RA, tetru03g10138-RA
OG0001202	FBtr0089211, FBtr0345298, FBtr0089210, FBtr0089214, FBtr0309882	tetru03g10143-RA
OG0001203	FBtr0305325, FBtr0332108, FBtr0072520, FBtr0332109, FBtr0332110	tetru03g10158-RA
OG0001204	FBtr0082827, FBtr0333192, FBtr0333191, FBtr0333193, FBtr0082828	tetru03g10239-RA
OG0001205	FBtr0073935, FBtr0073936, FBtr0078383, FBtr0078384, FBtr0305331	tetru03g10343-RA
OG0001206	FBtr0331934, FBtr0306154, FBtr0306156, FBtr0306155, FBtr0075561	tetru03g10352-RA
OG0001207	FBtr0073527, FBtr0334465, FBtr0334464, FBtr0073526, FBtr0334463	tetru03g10418-RA
OG0001208	FBtr0345320, FBtr0070713, FBtr0070714, FBtr0100551, FBtr0100552	tetru03g10452-RA
OG0001209	FBtr0336831, FBtr0100301, FBtr0077388, FBtr0304910, FBtr0304909	tetru03g10522-RA
OG0001210	FBtr0081247, FBtr0343771	tetru03g10548-RA, tetru03g10551-RA
OG0001210	FBtr0083235	tetru03g10549-RA
OG0001211	FBtr0071692, FBtr0308642	tetru03g10579-RA, tetru03g10578-RA, tetru03g10571-RA, tetru03g10574-RA
OG0001212	FBtr0089734, FBtr0340156, FBtr0340155	tetru03g10637-RA, tetru03g10634-RA, tetru03g10635-RA
OG0001213	FBtr0070823, FBtr0100663, FBtr0100662, FBtr0070822, FBtr0345894	tetru03g10681-RA
OG0001214	FBtr0481627, FBtr0073826, FBtr0290303, FBtr0340291, FBtr0073825	tetru03g10685-RA
OG0001216	FBtr0077055, FBtr0077054, FBtr0347000, FBtr0347001, FBtr0273355	tetru03g10762-RA
OG0001217	FBtr0301615, FBtr0330050, FBtr0083542, FBtr0344633, FBtr0083543	tetru03g10849-RA
OG0001218	FBtr0077762, FBtr0330665, FBtr0077763, FBtr0330666	tetru03g10854-RA, tetru03g10856-RA
OG0001219	FBtr0081392, FBtr0305585, FBtr0305584, FBtr0305587, FBtr0305586	tetru03g10891-RA
OG0001220	FBtr0301212, FBtr0334663, FBtr0334664, FBtr0084112, FBtr0301211	tetru03g10944-RA
OG0001221	FBtr0307501, FBtr0086003, FBtr0307500, FBtr0336523, FBtr0336524	tetru03g10969-RA
OG0001222	FBtr0077823, FBtr0077824, FBtr0077822, FBtr0339529, FBtr0334778	tetru03g11020-RA
OG0001223	FBtr0089919, FBtr0481652, FBtr0089917, FBtr0089918	tetru03g11110-RA, tetru03g11118-RA
OG0001224	FBtr0336759, FBtr0300691, FBtr0336758, FBtr0336760	tetru03g11200-RA, tetru03g11195-RA
OG0001225	FBtr0087944, FBtr0087943, FBtr0087942, FBtr0339635, FBtr0087945	tetru03g11278-RA
OG0001226	FBtr0333012, FBtr0333013, FBtr0310027, FBtr0329895, FBtr0078063	tetru03g11300-RA
OG0001227	FBtr0308683, FBtr0074816, FBtr0074815, FBtr0074817	tetru03g11308-RA, tetru03g11311-RA
OG0001228	FBtr0089589, FBtr0089590, FBtr0089593, FBtr0089592, FBtr0089591	tetru03g11325-RA
OG0001229	FBtr0345318, FBtr0309881, FBtr0070492, FBtr0070491, FBtr0070493	tetru03g11328-RA
OG0001230	FBtr0305501, FBtr0301701, FBtr0330067, FBtr0333358, FBtr0330066	tetru03g11405-RA
OG0001231	FBtr0100411, FBtr0075204, FBtr0075202, FBtr0305796, FBtr0075203	tetru03g11430-RA
OG0001232	FBtr0085958, FBtr0306236, FBtr0085957, FBtr0306235, FBtr0085956	tetru03g11443-RA
OG0001233	FBtr0085321, FBtr0345227, FBtr0300259, FBtr0346765, FBtr0330333	tetru03g11522-RA
OG0001234	FBtr0299865, FBtr0072475, FBtr0299866, FBtr0301889, FBtr0299864	tetru03g11583-RA
OG0001235	FBtr0087104, FBtr0087103, FBtr0340063, FBtr0345340, FBtr0087102	tetru03g11609-RA
OG0001402	FBtr0071470, FBtr0347009, FBtr0347008, FBtr0481644	tetru01g00083-RA
OG0001403	FBtr0308239, FBtr0071756, FBtr0071757	tetru01g00146-RA, tetru01g04315-RA
OG0001404	FBtr0340139, FBtr0071108, FBtr0340138, FBtr0071107	tetru01g00149-RA
OG0001405	FBtr0075356, FBtr0075355	tetru01g00171-RA, tetru03g11548-RA, tetru02g06961-RA
OG0001406	FBtr0340116, FBtr0346189, FBtr0074104	tetru02g05317-RA, tetru01g00192-RA
OG0001407	FBtr0302590, FBtr0335246, FBtr0335245, FBtr0302589	tetru01g00210-RA
OG0001408	FBtr0083970, FBtr0346148, FBtr0083969	tetru01g00222-RA, tetru01g00228-RA
OG0001409	FBtr0078821	tetru03g09822-RA, tetru01g02437-RA, tetru03g08917-RA, tetru01g00230-RA
OG0001410	FBtr0073729, FBtr0073728	tetru01g00258-RA, tetru01g04338-RA, tetru02g06735-RA
OG0001411	FBtr0340325, FBtr0081187, FBtr0081189, FBtr0340326	tetru01g00266-RA
OG0001412	FBtr0479761, FBtr0479759, FBtr0479758, FBtr0479760	tetru01g00277-RA
OG0001413	FBtr0070121	tetru01g00293-RA, tetru01g01027-RA, tetru01g03963-RA, tetru01g03962-RA
OG0001415	FBtr0077383	tetru01g00399-RA, tetru02g06042-RA, tetru03g10825-RA, tetru03g09439-RA
OG0001416	FBtr0300039, FBtr0333242, FBtr0300038, FBtr0079249	tetru01g00432-RA
OG0001417	FBtr0334656, FBtr0082110, FBtr0082109, FBtr0334657	tetru01g00462-RA
OG0001418	FBtr0071489, FBtr0308583, FBtr0308582, FBtr0308584	tetru01g00463-RA
OG0001419	FBtr0333156, FBtr0333154, FBtr0333155, FBtr0346131	tetru01g00467-RA
OG0001421	FBtr0081093, FBtr0344023, FBtr0445413, FBtr0081092	tetru01g00494-RA
OG0001422	FBtr0333357, FBtr0076011	tetru01g00503-RA, tetru01g01474-RA, tetru01g00504-RA
OG0001423	FBtr0078870, FBtr0078871, FBtr0345174, FBtr0345175	tetru01g00521-RA
OG0001424	FBtr0081867	tetru01g00542-RA, tetru02g08071-RA, tetru01g02500-RA, tetru01g01707-RA
OG0001425	FBtr0076729	tetru01g00548-RA, tetru01g00551-RA, tetru01g00547-RA, tetru01g00546-RA
OG0001426	FBtr0306285, FBtr0079367, FBtr0332327, FBtr0332326	tetru01g00552-RA
OG0001427	FBtr0345532, FBtr0087745	tetru03g08728-RA, tetru01g00554-RA, tetru01g00553-RA
OG0001428	FBtr0347403, FBtr0347405, FBtr0347404	tetru01g00559-RA, tetru01g04235-RA
OG0001429	FBtr0302371, FBtr0083337, FBtr0083338, FBtr0302370	tetru01g00567-RA
OG0001430	FBtr0332954, FBtr0073551, FBtr0303335, FBtr0303334	tetru01g00599-RA
OG0001431	FBtr0339764, FBtr0339765, FBtr0087601, FBtr0339763	tetru01g00626-RA
OG0001432	FBtr0079587, FBtr0079588, FBtr0335190	tetru01g01925-RA, tetru01g00633-RA
OG0001434	FBtr0307044, FBtr0089129, FBtr0307043, FBtr0089128	tetru01g00656-RA
OG0001435	FBtr0084930, FBtr0084931, FBtr0331359, FBtr0084929	tetru01g00663-RA
OG0001436	FBtr0302327, FBtr0083860, FBtr0083861	tetru02g05009-RA, tetru01g00664-RA
OG0001437	FBtr0301428, FBtr0301429, FBtr0301430, FBtr0301431	tetru01g00684-RA
OG0001439	FBtr0079310, FBtr0079309, FBtr0079308, FBtr0332331	tetru01g00696-RA
OG0001440	FBtr0332632, FBtr0332631, FBtr0332630	tetru01g00703-RA, tetru01g00704-RA
OG0001441	FBtr0084091, FBtr0084092, FBtr0300061, FBtr0332438	tetru01g00709-RA
OG0001442	FBtr0307279, FBtr0307280	tetru02g07547-RA, tetru03g10106-RA, tetru01g00725-RA
OG0001443	FBtr0089500, FBtr0346652, FBtr0301509	tetru01g00727-RA, tetru02g06650-RA
OG0001444	FBtr0070837, FBtr0070839, FBtr0302940, FBtr0308577	tetru01g00746-RA
OG0001446	FBtr0347540, FBtr0346819, FBtr0346817, FBtr0346818	tetru01g00752-RA
OG0001448	FBtr0299510, FBtr0330139, FBtr0331181, FBtr0299509	tetru01g00810-RA
OG0001449	FBtr0082743, FBtr0082744, FBtr0082742	tetru01g00864-RA, tetru01g00872-RA
OG0001450	FBtr0073755, FBtr0333330, FBtr0346123	tetru01g00870-RA, tetru01g01496-RA
OG0001451	FBtr0083538	tetru01g01497-RA, tetru01g00871-RA, tetru03g10808-RA, tetru02g06864-RA
OG0001452	FBtr0082930, FBtr0309996, FBtr0082929	tetru01g00935-RA, tetru01g00940-RA
OG0001454	FBtr0305147, FBtr0339498, FBtr0077368, FBtr0309240	tetru01g00952-RA
OG0001456	FBtr0072179, FBtr0343336, FBtr0302165, FBtr0343337	tetru01g01046-RA
OG0001460	FBtr0082068, FBtr0334654, FBtr0082069	tetru02g08036-RA, tetru01g01198-RA
OG0001461	FBtr0070845, FBtr0070844, FBtr0342971, FBtr0342972	tetru01g01203-RA
OG0001462	FBtr0342871, FBtr0071629, FBtr0113100, FBtr0310422	tetru01g01210-RA
OG0001463	FBtr0343293, FBtr0343292, FBtr0345132, FBtr0074406	tetru01g01267-RA
OG0001464	FBtr0088409, FBtr0305653, FBtr0088408, FBtr0088407	tetru01g01268-RA
OG0001466	FBtr0089091, FBtr0310541, FBtr0310540, FBtr0310539	tetru01g01297-RA
OG0001467	FBtr0345136, FBtr0078287	tetru01g01341-RA, tetru03g11185-RA, tetru02g07326-RA
OG0001468	FBtr0301117, FBtr0308828, FBtr0308829, FBtr0344260	tetru01g01365-RA
OG0001469	FBtr0111123, FBtr0111125, FBtr0344082, FBtr0333519	tetru01g01371-RA
OG0001470	FBtr0344018, FBtr0080630, FBtr0309281, FBtr0344019	tetru01g01376-RA
OG0001471	FBtr0339593, FBtr0339594, FBtr0070290, FBtr0070289	tetru01g01378-RA
OG0001472	FBtr0472692, FBtr0472694, FBtr0472693, FBtr0086324	tetru01g01416-RA
OG0001473	FBtr0088401, FBtr0088402, FBtr0088399, FBtr0113062	tetru01g01417-RA
OG0001474	FBtr0334570, FBtr0306087, FBtr0301865, FBtr0084705	tetru01g01447-RA
OG0001476	FBtr0305688, FBtr0330226, FBtr0081002, FBtr0330225	tetru01g01475-RA
OG0001477	FBtr0343155, FBtr0079287, FBtr0079286	tetru02g07324-RA, tetru01g01480-RA
OG0001480	FBtr0300773, FBtr0345587, FBtr0072901	tetru01g01611-RA, tetru01g01522-RA
OG0001483	FBtr0075018, FBtr0345391, FBtr0310276	tetru02g08209-RA, tetru01g01564-RA
OG0001484	FBtr0084208, FBtr0084209, FBtr0084210, FBtr0084206	tetru01g01595-RA
OG0001485	FBtr0332295, FBtr0071502, FBtr0301558, FBtr0332296	tetru01g01615-RA
OG0001486	FBtr0331722, FBtr0073807, FBtr0340395, FBtr0308644	tetru01g01617-RA
OG0001487	FBtr0074042, FBtr0474150, FBtr0343525, FBtr0074043	tetru01g01620-RA
OG0001488	FBtr0481741, FBtr0481733, FBtr0301562, FBtr0076968	tetru01g01623-RA
OG0001489	FBtr0083435	tetru03g11594-RA, tetru02g05132-RA, tetru03g08903-RA, tetru01g01642-RA
OG0001490	FBtr0076267, FBtr0301658, FBtr0076268, FBtr0475045	tetru01g01706-RA
OG0001491	FBtr0345629, FBtr0339416, FBtr0088434, FBtr0345630	tetru01g01732-RA
OG0001492	FBtr0111024	tetru01g01817-RA, tetru01g01819-RA, tetru01g01818-RA, tetru01g01816-RA
OG0001493	FBtr0344996, FBtr0299696	tetru01g01833-RA, tetru01g03328-RA, tetru03g10528-RA
OG0001494	FBtr0344466, FBtr0344111, FBtr0302020, FBtr0302021	tetru01g01852-RA
OG0001495	FBtr0082701, FBtr0082702, FBtr0082700, FBtr0082699	tetru01g01889-RA
OG0001496	FBtr0334149, FBtr0334146, FBtr0334148, FBtr0334147	tetru01g01923-RA
OG0001497	FBtr0345918, FBtr0074733, FBtr0074734, FBtr0307161	tetru01g01928-RA
OG0001498	FBtr0074476, FBtr0340633, FBtr0346186, FBtr0100463	tetru01g01930-RA
OG0001500	FBtr0300886, FBtr0300885, FBtr0300882, FBtr0300884	tetru01g01948-RA
OG0001501	FBtr0300393, FBtr0300392, FBtr0300391	tetru02g08166-RA, tetru01g01982-RA
OG0001502	FBtr0074233, FBtr0100586, FBtr0340313, FBtr0074232	tetru01g02010-RA
OG0001503	FBtr0301383, FBtr0081005, FBtr0301384, FBtr0081006	tetru01g02031-RA
OG0001504	FBtr0332626, FBtr0071218	tetru01g02074-RA, tetru01g02047-RA, tetru01g02072-RA
OG0001505	FBtr0081480, FBtr0081478, FBtr0081481, FBtr0081479	tetru01g02055-RA
OG0001506	FBtr0100323, FBtr0100320, FBtr0100321	tetru02g06099-RA, tetru01g02100-RA
OG0001507	FBtr0479797, FBtr0344824, FBtr0339781, FBtr0070778	tetru01g02114-RA
OG0001508	FBtr0334614, FBtr0082711, FBtr0334613, FBtr0082710	tetru01g02120-RA
OG0001509	FBtr0082583, FBtr0078829, FBtr0078828, FBtr0078830	tetru01g02144-RA
OG0001510	FBtr0334616, FBtr0334617, FBtr0082075, FBtr0082076	tetru01g02160-RA
OG0001511	FBtr0076759, FBtr0076756, FBtr0076758, FBtr0333223	tetru01g02174-RA
OG0001512	FBtr0332930, FBtr0087493, FBtr0332929, FBtr0100154	tetru01g02178-RA
OG0001513	FBtr0330602, FBtr0330603, FBtr0088206	tetru01g03999-RA, tetru01g02183-RA
OG0001514	FBtr0330248, FBtr0086484, FBtr0111010, FBtr0086483	tetru01g02204-RA
OG0001515	FBtr0333535, FBtr0079005, FBtr0079004, FBtr0333534	tetru01g02206-RA
OG0001516	FBtr0331745, FBtr0100598, FBtr0100599, FBtr0331744	tetru01g02216-RA
OG0001517	FBtr0334274, FBtr0334275, FBtr0334276, FBtr0344333	tetru01g02221-RA
OG0001518	FBtr0087309, FBtr0112900, FBtr0087308, FBtr0087307	tetru01g02268-RA
OG0001519	FBtr0339901, FBtr0273353, FBtr0273351, FBtr0273352	tetru01g02304-RA
OG0001521	FBtr0304697, FBtr0087648, FBtr0304696, FBtr0087647	tetru01g02365-RA
OG0001522	FBtr0089006, FBtr0089007, FBtr0089008, FBtr0089009	tetru01g02369-RA
OG0001523	FBtr0076178, FBtr0074864, FBtr0076176, FBtr0074865	tetru01g02391-RA
OG0001524	FBtr0332725, FBtr0076868	tetru01g02408-RA, tetru01g03268-RA, tetru01g03369-RA
OG0001525	FBtr0070175, FBtr0087720, FBtr0290021, FBtr0343596	tetru01g02410-RA
OG0001526	FBtr0074455, FBtr0074456	tetru02g07990-RA, tetru01g02422-RA, tetru03g09907-RA
OG0001527	FBtr0100119, FBtr0088608, FBtr0088607, FBtr0088606	tetru01g02443-RA
OG0001528	FBtr0340653, FBtr0340652, FBtr0089133, FBtr0333681	tetru01g02473-RA
OG0001529	FBtr0335379, FBtr0077972, FBtr0307056, FBtr0307057	tetru01g02480-RA
OG0001530	FBtr0332060, FBtr0332059, FBtr0077048	tetru01g02551-RA, tetru01g02549-RA
OG0001531	FBtr0111132, FBtr0344793, FBtr0332633, FBtr0111129	tetru01g02557-RA
OG0001532	FBtr0072312, FBtr0072313, FBtr0301502, FBtr0343486	tetru01g02591-RA
OG0001533	FBtr0085220, FBtr0330084, FBtr0085221, FBtr0330085	tetru01g02654-RA
OG0001534	FBtr0077836, FBtr0077839, FBtr0077838, FBtr0077837	tetru01g02665-RA
OG0001535	FBtr0086306	tetru02g05955-RA
OG0001535	FBtr0087791, FBtr0087790	tetru01g02675-RA
OG0001536	FBtr0335213, FBtr0290205, FBtr0082440, FBtr0082442	tetru01g02696-RA
OG0001538	FBtr0343764, FBtr0111000, FBtr0074388, FBtr0343763	tetru01g02747-RA
OG0001539	FBtr0334554, FBtr0089715, FBtr0089716, FBtr0089717	tetru01g02773-RA
OG0001540	FBtr0076009, FBtr0346393, FBtr0346392, FBtr0076010	tetru01g02778-RA
OG0001541	FBtr0072774, FBtr0334073, FBtr0334074, FBtr0300292	tetru01g02809-RA
OG0001542	FBtr0479743, FBtr0331344, FBtr0331342, FBtr0081824	tetru01g02817-RA
OG0001543	FBtr0331755, FBtr0331754, FBtr0074225	tetru01g02842-RA, tetru03g10423-RA
OG0001545	FBtr0076093, FBtr0344910, FBtr0339908, FBtr0076168	tetru01g02850-RA
OG0001546	FBtr0301866, FBtr0084253, FBtr0084252	tetru01g02862-RA, tetru01g02865-RA
OG0001547	FBtr0306907, FBtr0088645, FBtr0088646, FBtr0088647	tetru01g02870-RA
OG0001548	FBtr0330611, FBtr0330610, FBtr0330612, FBtr0072267	tetru01g02889-RA
OG0001549	FBtr0074268, FBtr0074269, FBtr0340314, FBtr0074270	tetru01g02902-RA
OG0001551	FBtr0273378, FBtr0330203, FBtr0308895, FBtr0330661	tetru01g02940-RA
OG0001553	FBtr0100452, FBtr0100451, FBtr0100453	tetru01g02987-RA, tetru01g03001-RA
OG0001554	FBtr0070656, FBtr0343574	tetru02g04640-RA, tetru01g03013-RA, tetru01g03014-RA
OG0001555	FBtr0100465, FBtr0100464, FBtr0100462, FBtr0100461	tetru01g03020-RA
OG0001556	FBtr0070217, FBtr0070216, FBtr0070218	tetru01g03028-RA, tetru01g03027-RA
OG0001557	FBtr0075063, FBtr0308813, FBtr0071714	tetru01g03053-RA, tetru01g03333-RA
OG0001558	FBtr0077884	tetru01g03317-RA, tetru01g03068-RA, tetru02g06053-RA, tetru01g04135-RA
OG0001559	FBtr0308061, FBtr0073045, FBtr0073046	tetru01g03143-RA, tetru02g06665-RA
OG0001560	FBtr0077131, FBtr0077132, FBtr0345001, FBtr0077133	tetru01g03145-RA
OG0001561	FBtr0081963, FBtr0081962, FBtr0081964	tetru01g03165-RA, tetru01g03156-RA
OG0001562	FBtr0339100, FBtr0339099, FBtr0339101, FBtr0339102	tetru01g03159-RA
OG0001563	FBtr0100164, FBtr0079888, FBtr0310482	tetru01g03175-RA, tetru01g03177-RA
OG0001564	FBtr0084260, FBtr0331930, FBtr0100322, FBtr0301484	tetru01g03214-RA
OG0001565	FBtr0081721, FBtr0081720, FBtr0081722, FBtr0113198	tetru01g03222-RA
OG0001566	FBtr0113290, FBtr0113291, FBtr0084901, FBtr0113289	tetru01g03297-RA
OG0001567	FBtr0074875, FBtr0074874, FBtr0333877, FBtr0074873	tetru01g03305-RA
OG0001568	FBtr0072747, FBtr0347066, FBtr0333359, FBtr0303993	tetru01g03331-RA
OG0001569	FBtr0343563, FBtr0073495, FBtr0343562, FBtr0073494	tetru01g03344-RA
OG0001570	FBtr0082330, FBtr0339379, FBtr0082331, FBtr0339378	tetru01g03345-RA
OG0001571	FBtr0343808, FBtr0081073, FBtr0329971, FBtr0329972	tetru01g03351-RA
OG0001572	FBtr0301854, FBtr0112724, FBtr0072034, FBtr0072033	tetru01g03360-RA
OG0001573	FBtr0087860, FBtr0087858, FBtr0345195, FBtr0087859	tetru01g03364-RA
OG0001574	FBtr0347182, FBtr0080916, FBtr0080917, FBtr0080915	tetru01g03387-RA
OG0001575	FBtr0073066, FBtr0073068, FBtr0073067	tetru01g03393-RA, tetru01g03394-RA
OG0001576	FBtr0080018, FBtr0302038, FBtr0302039, FBtr0331642	tetru01g03425-RA
OG0001577	FBtr0087760, FBtr0340493	tetru03g08801-RA, tetru01g03465-RA, tetru02g05452-RA
OG0001578	FBtr0339531, FBtr0083448, FBtr0083447, FBtr0339532	tetru01g03502-RA
OG0001579	FBtr0343807, FBtr0343806, FBtr0084095, FBtr0343805	tetru01g03530-RA
OG0001580	FBtr0308917, FBtr0070701	tetru03g09915-RA, tetru03g09914-RA, tetru01g03531-RA
OG0001581	FBtr0344553, FBtr0344552, FBtr0301693, FBtr0301692	tetru01g03532-RA
OG0001582	FBtr0081583, FBtr0473367, FBtr0473368, FBtr0073411	tetru01g03543-RA
OG0001583	FBtr0074546, FBtr0333321, FBtr0301627, FBtr0301628	tetru01g03560-RA
OG0001584	FBtr0332953, FBtr0307488, FBtr0071460, FBtr0071461	tetru01g03568-RA
OG0001585	FBtr0077001, FBtr0077000, FBtr0333059, FBtr0077002	tetru01g03583-RA
OG0001586	FBtr0080724, FBtr0080723, FBtr0343687, FBtr0343686	tetru01g03593-RA
OG0001587	FBtr0073472, FBtr0340165, FBtr0340164, FBtr0073471	tetru01g03609-RA
OG0001588	FBtr0082876	tetru01g04321-RA, tetru01g03631-RA, tetru01g03630-RA, tetru03g10345-RA
OG0001590	FBtr0085441	tetru03g11490-RA, tetru01g03720-RA, tetru03g11489-RA, tetru03g11491-RA
OG0001592	FBtr0301973, FBtr0301974	tetru02g06257-RA, tetru03g09628-RA, tetru01g03773-RA
OG0001593	FBtr0290206, FBtr0078734, FBtr0330315, FBtr0078733	tetru01g03823-RA
OG0001597	FBtr0071911, FBtr0309858, FBtr0071913, FBtr0071914	tetru01g03906-RA
OG0001598	FBtr0344729, FBtr0344730, FBtr0301436, FBtr0330143	tetru01g03939-RA
OG0001599	FBtr0339276, FBtr0072391, FBtr0072392, FBtr0309242	tetru01g03957-RA
OG0001600	FBtr0334996, FBtr0111291, FBtr0334995, FBtr0111292	tetru01g03968-RA
OG0001601	FBtr0333355, FBtr0081518, FBtr0081520, FBtr0081519	tetru01g03977-RA
OG0001602	FBtr0339820, FBtr0339819, FBtr0303415, FBtr0089712	tetru01g03991-RA
OG0001603	FBtr0335157, FBtr0074795, FBtr0335155, FBtr0335156	tetru01g03998-RA
OG0001604	FBtr0078816, FBtr0078817, FBtr0078814, FBtr0273430	tetru01g04004-RA
OG0001605	FBtr0088437, FBtr0112902, FBtr0112901, FBtr0088438	tetru01g04013-RA
OG0001606	FBtr0081823	tetru03g09983-RA, tetru02g04691-RA, tetru02g08132-RA, tetru01g04021-RA
OG0001607	FBtr0308132, FBtr0308130, FBtr0074101, FBtr0074100	tetru01g04024-RA
OG0001608	FBtr0074357, FBtr0301353, FBtr0301354, FBtr0301352	tetru01g04031-RA
OG0001609	FBtr0333767, FBtr0333766, FBtr0333765, FBtr0333768	tetru01g04053-RA
OG0001611	FBtr0310426, FBtr0110835, FBtr0310425, FBtr0310427	tetru01g04101-RA
OG0001612	FBtr0079436, FBtr0079437, FBtr0334835, FBtr0334836	tetru01g04102-RA
OG0001613	FBtr0083005, FBtr0308030	tetru02g07760-RA, tetru01g04126-RA, tetru03g09263-RA
OG0001614	FBtr0086500, FBtr0331920	tetru01g04241-RA, tetru01g04152-RA, tetru03g11158-RA
OG0001615	FBtr0345315, FBtr0346648, FBtr0070412, FBtr0300793	tetru01g04156-RA
OG0001616	FBtr0331653, FBtr0077645, FBtr0273230, FBtr0077644	tetru01g04186-RA
OG0001617	FBtr0303767, FBtr0303769, FBtr0074492, FBtr0303768	tetru01g04204-RA
OG0001618	FBtr0074593, FBtr0333805, FBtr0333804, FBtr0333806	tetru01g04217-RA
OG0001619	FBtr0086720, FBtr0086718, FBtr0086719, FBtr0086721	tetru01g04248-RA
OG0001620	FBtr0071095, FBtr0071094, FBtr0071096, FBtr0345291	tetru01g04309-RA
OG0001621	FBtr0077608, FBtr0340589, FBtr0077609, FBtr0344796	tetru01g04310-RA
OG0001622	FBtr0075423, FBtr0331173, FBtr0333265	tetru02g06846-RA, tetru01g04312-RA
OG0001624	FBtr0078328, FBtr0112830, FBtr0078329, FBtr0333284	tetru01g04363-RA
OG0001625	FBtr0333492, FBtr0080116, FBtr0080115, FBtr0345437	tetru01g04392-RA
OG0001626	FBtr0082043, FBtr0082042, FBtr0082041, FBtr0082044	tetru01g04444-RA
OG0001627	FBtr0339841, FBtr0073668, FBtr0073669	tetru01g04457-RA, tetru01g04461-RA
OG0001628	FBtr0333323, FBtr0074135, FBtr0333322, FBtr0074137	tetru01g04460-RA
OG0001629	FBtr0331854, FBtr0307385, FBtr0307387, FBtr0307386	tetru01g04463-RA
OG0001630	FBtr0079293, FBtr0079291, FBtr0079292	tetru01g04499-RA, tetru03g09203-RA
OG0001631	FBtr0087241, FBtr0087236, FBtr0304747, FBtr0087240	tetru01g04526-RA
OG0001632	FBtr0074952, FBtr0302283	tetru01g04537-RA, tetru01g04538-RA, tetru02g05080-RA
OG0001633	FBtr0089338, FBtr0089340, FBtr0089339, FBtr0089341	tetru01g04568-RA
OG0001634	FBtr0343669, FBtr0080561, FBtr0080562	tetru02g05815-RA, tetru01g04576-RA
OG0001635	FBtr0332320, FBtr0081287	tetru03g10084-RA, tetru01g04596-RA, tetru01g04614-RA
OG0001637	FBtr0345193, FBtr0089208, FBtr0089207, FBtr0333700	tetru01g04612-RA
OG0001638	FBtr0089477, FBtr0100472, FBtr0100471, FBtr0089475	tetru02g04635-RA
OG0001639	FBtr0078012, FBtr0305507, FBtr0301908, FBtr0100469	tetru02g04680-RA
OG0001640	FBtr0344012, FBtr0301709, FBtr0344011, FBtr0344010	tetru02g04689-RA
OG0001641	FBtr0332998, FBtr0304798, FBtr0088597, FBtr0112930	tetru02g04749-RA
OG0001643	FBtr0075983, FBtr0332089, FBtr0075982, FBtr0332090	tetru02g04791-RA
OG0001644	FBtr0340089, FBtr0070978, FBtr0340088, FBtr0340090	tetru02g04831-RA
OG0001645	FBtr0344400, FBtr0344398, FBtr0344399, FBtr0344401	tetru02g04853-RA
OG0001646	FBtr0087550, FBtr0305616, FBtr0087549, FBtr0087548	tetru02g04888-RA
OG0001647	FBtr0074240, FBtr0346059	tetru02g04982-RA, tetru02g04978-RA, tetru03g10416-RA
OG0001648	FBtr0330080, FBtr0076247, FBtr0333361, FBtr0345346	tetru02g04989-RA
OG0001649	FBtr0333759, FBtr0113316, FBtr0074677, FBtr0074678	tetru02g05003-RA
OG0001650	FBtr0309323, FBtr0079426, FBtr0079428, FBtr0079427	tetru02g05007-RA
OG0001651	FBtr0078965, FBtr0078966, FBtr0336706, FBtr0336705	tetru02g05012-RA
OG0001652	FBtr0305664, FBtr0305666, FBtr0305663, FBtr0305665	tetru02g05034-RA
OG0001653	FBtr0340140, FBtr0071111, FBtr0071109, FBtr0071110	tetru02g05053-RA
OG0001654	FBtr0087699, FBtr0305993, FBtr0087700, FBtr0332928	tetru02g05059-RA
OG0001655	FBtr0301652, FBtr0310317, FBtr0310446, FBtr0074255	tetru02g05067-RA
OG0001657	FBtr0112981, FBtr0331711, FBtr0073840, FBtr0331712	tetru02g05156-RA
OG0001658	FBtr0070260, FBtr0339591, FBtr0339590	tetru03g10349-RA, tetru02g05167-RA
OG0001659	FBtr0331325, FBtr0331326, FBtr0081244, FBtr0081245	tetru02g05263-RA
OG0001660	FBtr0342981, FBtr0100521, FBtr0071763, FBtr0071764	tetru02g05266-RA
OG0001661	FBtr0307162, FBtr0074768	tetru02g05279-RA, tetru02g05297-RA, tetru02g05280-RA
OG0001662	FBtr0309506, FBtr0076494	tetru02g05310-RA, tetru02g05572-RA, tetru02g06213-RA
OG0001663	FBtr0302575, FBtr0302572, FBtr0100466, FBtr0302574	tetru02g05328-RA
OG0001664	FBtr0082106, FBtr0082108, FBtr0301189, FBtr0082107	tetru02g05383-RA
OG0001665	FBtr0332294, FBtr0071494, FBtr0343043, FBtr0071495	tetru02g05391-RA
OG0001666	FBtr0083049	tetru02g05406-RA, tetru02g05407-RA, tetru03g11342-RA, tetru02g05408-RA
OG0001668	FBtr0302041, FBtr0075173, FBtr0345117, FBtr0345118	tetru02g05456-RA
OG0001669	FBtr0073683, FBtr0345165, FBtr0333756	tetru02g05570-RA, tetru03g10100-RA
OG0001670	FBtr0340032, FBtr0070872, FBtr0070873, FBtr0343930	tetru02g05574-RA
OG0001671	FBtr0308688, FBtr0070794, FBtr0308689, FBtr0070795	tetru02g05620-RA
OG0001672	FBtr0343317, FBtr0343318, FBtr0074530, FBtr0074531	tetru02g05623-RA
OG0001673	FBtr0088846, FBtr0088845, FBtr0088847, FBtr0088848	tetru02g05656-RA
OG0001674	FBtr0347151, FBtr0082942, FBtr0306742, FBtr0082941	tetru02g05712-RA
OG0001675	FBtr0114644, FBtr0305273, FBtr0299610, FBtr0077029	tetru02g05738-RA
OG0001676	FBtr0300178, FBtr0306330, FBtr0300179, FBtr0072459	tetru02g05831-RA
OG0001677	FBtr0084750, FBtr0084749, FBtr0337012, FBtr0473366	tetru02g05857-RA
OG0001678	FBtr0088895, FBtr0302223, FBtr0088896, FBtr0088894	tetru02g05873-RA
OG0001679	FBtr0333057, FBtr0076606, FBtr0076607	tetru03g10010-RA, tetru02g05910-RA
OG0001680	FBtr0301838, FBtr0301839, FBtr0301837, FBtr0300337	tetru02g05912-RA
OG0001681	FBtr0074470, FBtr0074469, FBtr0074468, FBtr0074471	tetru02g05928-RA
OG0001682	FBtr0085812, FBtr0334553, FBtr0085811, FBtr0300881	tetru02g05943-RA
OG0001683	FBtr0075776, FBtr0334053, FBtr0075775, FBtr0114573	tetru02g06036-RA
OG0001684	FBtr0346346, FBtr0346347, FBtr0082799, FBtr0082797	tetru02g06055-RA
OG0001685	FBtr0112743, FBtr0333419, FBtr0079695, FBtr0336885	tetru02g06127-RA
OG0001686	FBtr0082522, FBtr0082521, FBtr0082520, FBtr0082519	tetru02g06151-RA
OG0001687	FBtr0306735, FBtr0347562, FBtr0273215, FBtr0345324	tetru02g06168-RA
OG0001688	FBtr0343276, FBtr0343275, FBtr0072227, FBtr0343277	tetru02g06170-RA
OG0001689	FBtr0091486, FBtr0091487, FBtr0332000, FBtr0091489	tetru02g06192-RA
OG0001690	FBtr0073354, FBtr0331423, FBtr0345597, FBtr0479763	tetru02g06212-RA
OG0001691	FBtr0344015, FBtr0077980, FBtr0304710	tetru02g06284-RA, tetru02g06288-RA
OG0001692	FBtr0344863, FBtr0079641, FBtr0339673, FBtr0302595	tetru02g06369-RA
OG0001693	FBtr0085991, FBtr0340441, FBtr0340440, FBtr0077267	tetru02g06371-RA
OG0001694	FBtr0087936, FBtr0113075, FBtr0087485	tetru02g06620-RA, tetru02g06380-RA
OG0001695	FBtr0083227, FBtr0083226, FBtr0344717, FBtr0344470	tetru02g06383-RA
OG0001696	FBtr0344941, FBtr0331842, FBtr0075175, FBtr0345387	tetru02g06417-RA
OG0001697	FBtr0330202, FBtr0330201, FBtr0330200, FBtr0077870	tetru02g06447-RA
OG0001698	FBtr0084111	tetru02g06470-RA, tetru02g06541-RA, tetru02g06543-RA, tetru02g06540-RA
OG0001699	FBtr0088553, FBtr0088552, FBtr0306111	tetru02g06484-RA, tetru02g08339-RA
OG0001700	FBtr0084448, FBtr0084446, FBtr0084447, FBtr0084449	tetru02g06498-RA
OG0001701	FBtr0290246, FBtr0290245, FBtr0080189	tetru02g06551-RA, tetru03g09265-RA
OG0001702	FBtr0086696	tetru03g09665-RA, tetru02g06625-RA, tetru03g09661-RA, tetru03g09663-RA
OG0001703	FBtr0334890, FBtr0082474, FBtr0347553, FBtr0082473	tetru02g06649-RA
OG0001704	FBtr0084795, FBtr0113281, FBtr0084794, FBtr0334507	tetru02g06657-RA
OG0001705	FBtr0334618, FBtr0082103	tetru02g06664-RA, tetru02g06663-RA, tetru02g06668-RA
OG0001706	FBtr0089738, FBtr0089737, FBtr0089736, FBtr0089735	tetru02g06689-RA
OG0001707	FBtr0333164, FBtr0333165, FBtr0474168, FBtr0087495	tetru02g06695-RA
OG0001708	FBtr0301805, FBtr0071284, FBtr0309871	tetru02g06714-RA, tetru02g07214-RA
OG0001709	FBtr0088011, FBtr0340610, FBtr0074745, FBtr0344986	tetru02g06816-RA
OG0001710	FBtr0307204, FBtr0079869	tetru03g10707-RA, tetru02g07437-RA, tetru02g06837-RA
OG0001711	FBtr0089076, FBtr0089077, FBtr0089075	tetru03g10024-RA, tetru02g06838-RA
OG0001712	FBtr0334940, FBtr0113680, FBtr0113681, FBtr0113679	tetru02g06875-RA
OG0001713	FBtr0086658, FBtr0086657, FBtr0301861, FBtr0301862	tetru02g06877-RA
OG0001714	FBtr0086151, FBtr0086153, FBtr0086150, FBtr0086152	tetru02g06897-RA
OG0001715	FBtr0344199, FBtr0087775, FBtr0339755, FBtr0087774	tetru02g06917-RA
OG0001716	FBtr0333872, FBtr0113841, FBtr0333870, FBtr0333871	tetru02g06925-RA
OG0001717	FBtr0342658, FBtr0112611, FBtr0301525, FBtr0112612	tetru02g06938-RA
OG0001718	FBtr0306011, FBtr0331228, FBtr0079045, FBtr0079046	tetru02g06951-RA
OG0001719	FBtr0273304, FBtr0273306, FBtr0273305, FBtr0301145	tetru02g06956-RA
OG0001720	FBtr0333124, FBtr0333125, FBtr0075206, FBtr0075205	tetru02g06957-RA
OG0001721	FBtr0344857, FBtr0080064	tetru03g11633-RA, tetru02g06970-RA, tetru02g07087-RA
OG0001722	FBtr0083613, FBtr0083611, FBtr0330051, FBtr0083612	tetru02g07016-RA
OG0001723	FBtr0087093, FBtr0087095, FBtr0087097, FBtr0087094	tetru02g07066-RA
OG0001724	FBtr0100379, FBtr0078154, FBtr0078155, FBtr0078153	tetru02g07073-RA
OG0001725	FBtr0114627, FBtr0340073, FBtr0087019, FBtr0114628	tetru02g07170-RA
OG0001726	FBtr0332980, FBtr0073275, FBtr0073276, FBtr0073277	tetru02g07196-RA
OG0001727	FBtr0077848, FBtr0330664, FBtr0308189, FBtr0077849	tetru02g07206-RA
OG0001728	FBtr0078951	tetru02g07694-RA, tetru03g11563-RA, tetru02g07234-RA, tetru02g07233-RA
OG0001729	FBtr0332968, FBtr0302224, FBtr0332969, FBtr0081362	tetru02g07280-RA
OG0001730	FBtr0302513, FBtr0074963, FBtr0074964, FBtr0074965	tetru02g07281-RA
OG0001731	FBtr0084911, FBtr0084910, FBtr0344118, FBtr0084909	tetru02g07286-RA
OG0001732	FBtr0300184, FBtr0306336, FBtr0079531, FBtr0300185	tetru02g07373-RA
OG0001733	FBtr0114462, FBtr0080621, FBtr0114463, FBtr0070165	tetru02g07385-RA
OG0001734	FBtr0075399, FBtr0075398, FBtr0345813	tetru02g07403-RA, tetru02g07405-RA
OG0001735	FBtr0071167, FBtr0071169, FBtr0071168, FBtr0479741	tetru02g07483-RA
OG0001736	FBtr0303160, FBtr0303159, FBtr0300475, FBtr0084587	tetru02g07515-RA
OG0001737	FBtr0072257, FBtr0343434, FBtr0479650, FBtr0343435	tetru02g07537-RA
OG0001738	FBtr0079683, FBtr0333414, FBtr0333413	tetru03g09998-RA, tetru02g07556-RA
OG0001739	FBtr0303849, FBtr0084596, FBtr0321262, FBtr0084595	tetru02g07572-RA
OG0001740	FBtr0077438, FBtr0331434, FBtr0331435	tetru02g07581-RA, tetru02g07583-RA
OG0001741	FBtr0310327, FBtr0071599, FBtr0071601, FBtr0300395	tetru02g07614-RA
OG0001742	FBtr0333728, FBtr0083336	tetru02g07617-RA, tetru02g07616-RA, tetru03g09692-RA
OG0001743	FBtr0307329, FBtr0307327, FBtr0307326, FBtr0307328	tetru02g07619-RA
OG0001744	FBtr0086782, FBtr0110966, FBtr0110964, FBtr0110965	tetru02g07652-RA
OG0001745	FBtr0345788, FBtr0070801, FBtr0070800	tetru02g07677-RA, tetru02g07674-RA
OG0001746	FBtr0075921, FBtr0331554, FBtr0075919, FBtr0075920	tetru02g07719-RA
OG0001747	FBtr0072325, FBtr0072326, FBtr0301036, FBtr0072324	tetru02g07722-RA
OG0001748	FBtr0081285	tetru03g10228-RA, tetru03g10231-RA, tetru02g07749-RA, tetru03g08979-RA
OG0001749	FBtr0076514, FBtr0076513, FBtr0301140, FBtr0301139	tetru02g07773-RA
OG0001750	FBtr0112863, FBtr0086616, FBtr0086615, FBtr0086614	tetru02g07784-RA
OG0001751	FBtr0343741, FBtr0305986, FBtr0079932, FBtr0079931	tetru02g07837-RA
OG0001752	FBtr0344573, FBtr0113991, FBtr0113989, FBtr0113990	tetru02g07861-RA
OG0001753	FBtr0089383, FBtr0089385, FBtr0089384, FBtr0336922	tetru02g07928-RA
OG0001754	FBtr0310290, FBtr0273354, FBtr0331335, FBtr0071381	tetru02g07929-RA
OG0001755	FBtr0333188, FBtr0085432, FBtr0085430, FBtr0085429	tetru02g07945-RA
OG0001757	FBtr0339300, FBtr0300954, FBtr0100140	tetru02g08004-RA, tetru02g08584-RA
OG0001758	FBtr0071451, FBtr0071452, FBtr0336899, FBtr0071453	tetru02g08094-RA
OG0001759	FBtr0113703, FBtr0113702, FBtr0345337, FBtr0113700	tetru02g08097-RA
OG0001760	FBtr0346143, FBtr0083738	tetru03g10684-RA, tetru02g08106-RA, tetru03g09502-RA
OG0001761	FBtr0330077, FBtr0075911, FBtr0075912	tetru02g08141-RA, tetru02g08136-RA
OG0001762	FBtr0342612, FBtr0330221, FBtr0112619, FBtr0330222	tetru02g08145-RA
OG0001763	FBtr0335174, FBtr0273393, FBtr0077745	tetru02g08163-RA, tetru02g08160-RA
OG0001764	FBtr0330140, FBtr0300518, FBtr0299639, FBtr0299637	tetru02g08183-RA
OG0001765	FBtr0080167, FBtr0305994, FBtr0110872, FBtr0079481	tetru02g08186-RA
OG0001766	FBtr0273323, FBtr0330373, FBtr0273324, FBtr0481650	tetru02g08188-RA
OG0001767	FBtr0445730, FBtr0445732, FBtr0445731, FBtr0445729	tetru02g08203-RA
OG0001768	FBtr0346379, FBtr0073470, FBtr0331742, FBtr0331743	tetru02g08319-RA
OG0001769	FBtr0073437, FBtr0330387	tetru03g08876-RA
OG0001769	FBtr0080995	tetru02g08352-RA
OG0001770	FBtr0081765, FBtr0339713, FBtr0339714, FBtr0339715	tetru02g08392-RA
OG0001771	FBtr0302910, FBtr0089899, FBtr0089898, FBtr0306252	tetru02g08463-RA
OG0001772	FBtr0077344, FBtr0339557, FBtr0339558, FBtr0342876	tetru02g08483-RA
OG0001773	FBtr0112719, FBtr0112717, FBtr0343409, FBtr0112718	tetru02g08485-RA
OG0001774	FBtr0111241, FBtr0111239, FBtr0111240	tetru02g08507-RA, tetru02g08505-RA
OG0001775	FBtr0299558, FBtr0339839, FBtr0299559, FBtr0339840	tetru02g08512-RA
OG0001776	FBtr0087863, FBtr0087864, FBtr0087862, FBtr0302455	tetru02g08527-RA
OG0001777	FBtr0078711, FBtr0339320, FBtr0330314, FBtr0078710	tetru02g08554-RA
OG0001778	FBtr0075036, FBtr0330089, FBtr0333220, FBtr0075035	tetru02g08621-RA
OG0001779	FBtr0331789, FBtr0331790, FBtr0077019, FBtr0331791	tetru02g08632-RA
OG0001780	FBtr0080333, FBtr0080331	tetru02g08716-RA, tetru02g08703-RA, tetru02g08715-RA
OG0001781	FBtr0331362, FBtr0331360, FBtr0331361, FBtr0084932	tetru02g08708-RA
OG0001782	FBtr0332541, FBtr0081864, FBtr0306806, FBtr0306805	tetru03g08726-RA
OG0001783	FBtr0071033, FBtr0332315	tetru03g08733-RA, tetru03g08736-RA, tetru03g08734-RA
OG0001784	FBtr0083375, FBtr0083376, FBtr0337064, FBtr0337063	tetru03g08748-RA
OG0001785	FBtr0342794, FBtr0113368, FBtr0071515, FBtr0332465	tetru03g08757-RA
OG0001786	FBtr0337031, FBtr0085820, FBtr0337032	tetru03g08767-RA, tetru03g08764-RA
OG0001787	FBtr0299831, FBtr0299838, FBtr0332840, FBtr0309236	tetru03g08775-RA
OG0001788	FBtr0289966, FBtr0072900, FBtr0331415, FBtr0331416	tetru03g08829-RA
OG0001789	FBtr0346382, FBtr0073408	tetru03g09015-RA, tetru03g08951-RA, tetru03g09016-RA
OG0001790	FBtr0072265, FBtr0343442, FBtr0072266, FBtr0308245	tetru03g08999-RA
OG0001791	FBtr0085468, FBtr0085467, FBtr0330293	tetru03g09082-RA, tetru03g09081-RA
OG0001792	FBtr0340625, FBtr0301414, FBtr0301413, FBtr0301415	tetru03g09083-RA
OG0001793	FBtr0290256, FBtr0452181, FBtr0290258, FBtr0309372	tetru03g09112-RA
OG0001794	FBtr0081263, FBtr0331245, FBtr0331246, FBtr0081264	tetru03g09191-RA
OG0001795	FBtr0076362, FBtr0076364, FBtr0076365, FBtr0076363	tetru03g09194-RA
OG0001796	FBtr0334992, FBtr0074217, FBtr0334991, FBtr0334990	tetru03g09205-RA
OG0001797	FBtr0304699, FBtr0481621, FBtr0300345, FBtr0339892	tetru03g09241-RA
OG0001798	FBtr0089204, FBtr0089205	tetru03g11021-RA, tetru03g11031-RA, tetru03g09254-RA
OG0001799	FBtr0075268, FBtr0075263, FBtr0075264, FBtr0075266	tetru03g09259-RA
OG0001800	FBtr0337018, FBtr0337019, FBtr0306090, FBtr0110786	tetru03g09273-RA
OG0001801	FBtr0344069, FBtr0074739, FBtr0074737, FBtr0074738	tetru03g09283-RA
OG0001802	FBtr0079780, FBtr0079781, FBtr0339550, FBtr0343095	tetru03g09298-RA
OG0001803	FBtr0304726, FBtr0084603, FBtr0334925, FBtr0111008	tetru03g09314-RA
OG0001804	FBtr0310329, FBtr0310330, FBtr0310328, FBtr0100329	tetru03g09354-RA
OG0001805	FBtr0333260, FBtr0070379, FBtr0070380, FBtr0070378	tetru03g09419-RA
OG0001806	FBtr0343770, FBtr0308804, FBtr0080934	tetru03g09455-RA, tetru03g09429-RA
OG0001807	FBtr0084462, FBtr0334895	tetru03g09435-RA, tetru03g09430-RA, tetru03g09444-RA
OG0001809	FBtr0070617, FBtr0070616, FBtr0070618, FBtr0342739	tetru03g09523-RA
OG0001810	FBtr0306349, FBtr0084039, FBtr0306348, FBtr0306347	tetru03g09542-RA
OG0001811	FBtr0331431, FBtr0070921, FBtr0331430, FBtr0331432	tetru03g09573-RA
OG0001812	FBtr0087257, FBtr0306238, FBtr0087258, FBtr0087256	tetru03g09585-RA
OG0001813	FBtr0331786, FBtr0479798, FBtr0072551, FBtr0072552	tetru03g09615-RA
OG0001814	FBtr0347282, FBtr0340026, FBtr0070924	tetru03g09644-RA, tetru03g09650-RA
OG0001815	FBtr0339125, FBtr0088872, FBtr0113053, FBtr0339124	tetru03g09671-RA
OG0001816	FBtr0303760, FBtr0087428, FBtr0303762, FBtr0303761	tetru03g09683-RA
OG0001817	FBtr0340126, FBtr0300573, FBtr0087017, FBtr0087016	tetru03g09691-RA
OG0001818	FBtr0073249, FBtr0333569, FBtr0073248, FBtr0073250	tetru03g09746-RA
OG0001819	FBtr0343584, FBtr0346304, FBtr0073405, FBtr0073404	tetru03g09774-RA
OG0001820	FBtr0071589, FBtr0071591, FBtr0342884, FBtr0071590	tetru03g09808-RA
OG0001821	FBtr0091473, FBtr0091470, FBtr0334661, FBtr0091472	tetru03g09819-RA
OG0001822	FBtr0333172, FBtr0333170, FBtr0333171, FBtr0333173	tetru03g09824-RA
OG0001824	FBtr0345287, FBtr0079866, FBtr0335504	tetru03g10794-RA, tetru03g09838-RA
OG0001825	FBtr0289981, FBtr0080492, FBtr0333236, FBtr0080491	tetru03g09903-RA
OG0001826	FBtr0336634, FBtr0086319, FBtr0086317, FBtr0086318	tetru03g09917-RA
OG0001827	FBtr0345424, FBtr0086661, FBtr0345423, FBtr0340394	tetru03g09924-RA
OG0001828	FBtr0100600, FBtr0334489, FBtr0089252, FBtr0334488	tetru03g09944-RA
OG0001829	FBtr0085371, FBtr0085372, FBtr0085373	tetru03g09956-RA, tetru03g09965-RA
OG0001830	FBtr0089222, FBtr0342624, FBtr0073776, FBtr0076071	tetru03g09989-RA
OG0001831	FBtr0074173, FBtr0074169, FBtr0074171, FBtr0074170	tetru03g10023-RA
OG0001832	FBtr0071101, FBtr0071102, FBtr0301679, FBtr0301677	tetru03g10065-RA
OG0001833	FBtr0336631, FBtr0080247, FBtr0080246, FBtr0336630	tetru03g10083-RA
OG0001834	FBtr0340420, FBtr0340419, FBtr0340418	tetru03g10112-RA, tetru03g10111-RA
OG0001835	FBtr0079813, FBtr0303900, FBtr0070698, FBtr0343567	tetru03g10118-RA
OG0001836	FBtr0087902, FBtr0301874, FBtr0344414, FBtr0077260	tetru03g10135-RA
OG0001837	FBtr0334169, FBtr0299875, FBtr0334168	tetru03g10208-RA, tetru03g10211-RA
OG0001838	FBtr0075539, FBtr0100528, FBtr0304975, FBtr0075538	tetru03g10303-RA
OG0001839	FBtr0307059, FBtr0346460, FBtr0307058, FBtr0079100	tetru03g10413-RA
OG0001840	FBtr0339696, FBtr0307165, FBtr0307164, FBtr0339697	tetru03g10422-RA
OG0001841	FBtr0347006, FBtr0339972, FBtr0078679, FBtr0334742	tetru03g10462-RA
OG0001843	FBtr0335427, FBtr0083220, FBtr0335426, FBtr0083221	tetru03g10491-RA
OG0001844	FBtr0329849, FBtr0329850, FBtr0112636, FBtr0479928	tetru03g10615-RA
OG0001845	FBtr0078914, FBtr0078916, FBtr0078913, FBtr0078915	tetru03g10627-RA
OG0001846	FBtr0081405, FBtr0081404, FBtr0336829, FBtr0336830	tetru03g10649-RA
OG0001847	FBtr0331422, FBtr0075049, FBtr0331421, FBtr0331420	tetru03g10690-RA
OG0001848	FBtr0331599, FBtr0331600, FBtr0070945	tetru03g10846-RA, tetru03g10757-RA
OG0001849	FBtr0081086, FBtr0081085, FBtr0300676, FBtr0300675	tetru03g10810-RA
OG0001850	FBtr0073594, FBtr0073595, FBtr0305609	tetru03g10820-RA, tetru03g10821-RA
OG0001851	FBtr0078015, FBtr0078014, FBtr0332973, FBtr0078013	tetru03g10954-RA
OG0001852	FBtr0310274, FBtr0346159, FBtr0085489, FBtr0346158	tetru03g10963-RA
OG0001853	FBtr0331205, FBtr0331208, FBtr0331206, FBtr0331207	tetru03g10975-RA
OG0001854	FBtr0301601, FBtr0333455, FBtr0301600, FBtr0333456	tetru03g10990-RA
OG0001855	FBtr0307348, FBtr0086713, FBtr0307347, FBtr0307349	tetru03g11009-RA
OG0001856	FBtr0303245, FBtr0303247, FBtr0078441, FBtr0303246	tetru03g11044-RA
OG0001857	FBtr0331617, FBtr0331616, FBtr0303230, FBtr0081336	tetru03g11086-RA
OG0001858	FBtr0073372, FBtr0333777, FBtr0305982, FBtr0084432	tetru03g11092-RA
OG0001859	FBtr0333712, FBtr0302322, FBtr0075078, FBtr0075077	tetru03g11100-RA
OG0001860	FBtr0081473, FBtr0300425, FBtr0346587, FBtr0343871	tetru03g11120-RA
OG0001861	FBtr0085530, FBtr0085529, FBtr0339144, FBtr0085528	tetru03g11125-RA
OG0001862	FBtr0333754, FBtr0070377, FBtr0070376, FBtr0333755	tetru03g11131-RA
OG0001863	FBtr0072908, FBtr0072905, FBtr0072907, FBtr0072906	tetru03g11149-RA
OG0001864	FBtr0330300, FBtr0330299, FBtr0085365, FBtr0330301	tetru03g11154-RA
OG0001865	FBtr0070180, FBtr0333367, FBtr0076835, FBtr0070171	tetru03g11197-RA
OG0001866	FBtr0077625, FBtr0077627, FBtr0077626	tetru03g11587-RA, tetru03g11201-RA
OG0001867	FBtr0344781, FBtr0303252, FBtr0303253, FBtr0080986	tetru03g11208-RA
OG0001868	FBtr0111299, FBtr0111298, FBtr0111300, FBtr0111301	tetru03g11230-RA
OG0001869	FBtr0333632, FBtr0333629, FBtr0333631, FBtr0333630	tetru03g11236-RA
OG0001870	FBtr0077556, FBtr0446100, FBtr0077545, FBtr0346581	tetru03g11289-RA
OG0001872	FBtr0076098, FBtr0290024, FBtr0333215, FBtr0305648	tetru03g11310-RA
OG0001873	FBtr0073155, FBtr0330071, FBtr0073156, FBtr0330070	tetru03g11346-RA
OG0001874	FBtr0334884, FBtr0081570, FBtr0334885, FBtr0081571	tetru03g11371-RA
OG0001875	FBtr0075915, FBtr0301047, FBtr0075917, FBtr0331553	tetru03g11387-RA
OG0001876	FBtr0085352, FBtr0336768, FBtr0085354, FBtr0085353	tetru03g11389-RA
OG0001877	FBtr0074039, FBtr0074040, FBtr0310061, FBtr0310060	tetru03g11398-RA
OG0001878	FBtr0346634, FBtr0089759, FBtr0089758, FBtr0339428	tetru03g11451-RA
OG0001879	FBtr0072584, FBtr0345588, FBtr0072583, FBtr0304797	tetru03g11452-RA
OG0001880	FBtr0078082, FBtr0078081, FBtr0310029, FBtr0310028	tetru03g11473-RA
OG0001881	FBtr0302918, FBtr0339349, FBtr0339350, FBtr0302919	tetru03g11494-RA
OG0001882	FBtr0084121, FBtr0290230, FBtr0290231, FBtr0290232	tetru03g11495-RA
OG0001883	FBtr0340017, FBtr0087300, FBtr0087298, FBtr0087299	tetru03g11499-RA
OG0001884	FBtr0087126, FBtr0346155, FBtr0083727, FBtr0083728	tetru03g11540-RA
OG0001885	FBtr0112745, FBtr0112744, FBtr0336886, FBtr0333420	tetru03g11580-RA
OG0001886	FBtr0083369, FBtr0083367, FBtr0337059, FBtr0307505	tetru03g11585-RA
OG0001887	FBtr0392912, FBtr0084700, FBtr0331696, FBtr0392911	tetru03g11605-RA
OG0002111	FBtr0085563, FBtr0085564	tetru01g00034-RA, tetru01g00008-RA
OG0002112	FBtr0080118, FBtr0340246, FBtr0080117	tetru01g00029-RA
OG0002113	FBtr0079948, FBtr0343606	tetru01g00030-RA, tetru01g00031-RA
OG0002114	FBtr0336737, FBtr0331393, FBtr0331392	tetru01g00055-RA
OG0002116	FBtr0347029, FBtr0305899, FBtr0074332	tetru01g00082-RA
OG0002117	FBtr0070207, FBtr0070892	tetru01g03278-RA, tetru01g00086-RA
OG0002118	FBtr0076250, FBtr0076251, FBtr0076252	tetru01g00110-RA
OG0002119	FBtr0340207, FBtr0070108, FBtr0070107	tetru01g00111-RA
OG0002120	FBtr0072481, FBtr0346614, FBtr0072480	tetru01g00139-RA
OG0002121	FBtr0299594, FBtr0082517	tetru01g01529-RA, tetru01g00164-RA
OG0002122	FBtr0346438, FBtr0481736, FBtr0290259	tetru01g00172-RA
OG0002123	FBtr0342577, FBtr0076425, FBtr0076423	tetru01g00184-RA
OG0002124	FBtr0333278, FBtr0273377, FBtr0333279	tetru01g00194-RA
OG0002125	FBtr0329934, FBtr0329935, FBtr0079597	tetru01g00195-RA
OG0002126	FBtr0333709, FBtr0347494, FBtr0075066	tetru01g00196-RA
OG0002127	FBtr0332809, FBtr0330029, FBtr0083677	tetru01g00200-RA
OG0002128	FBtr0307175, FBtr0340312	tetru01g00240-RA, tetru03g09251-RA
OG0002129	FBtr0308074, FBtr0306168, FBtr0089178	tetru01g00271-RA
OG0002130	FBtr0088501, FBtr0334808, FBtr0334807	tetru01g00275-RA
OG0002131	FBtr0332322, FBtr0300341, FBtr0332323	tetru01g00276-RA
OG0002132	FBtr0085941, FBtr0344022, FBtr0085942	tetru01g00279-RA
OG0002133	FBtr0079077	tetru01g00281-RA, tetru01g02201-RA, tetru01g00506-RA
OG0002134	FBtr0073721, FBtr0340301	tetru02g08260-RA, tetru01g00283-RA
OG0002135	FBtr0304043, FBtr0479818	tetru01g00292-RA, tetru01g02371-RA
OG0002136	FBtr0301477, FBtr0089521, FBtr0301478	tetru01g00300-RA
OG0002137	FBtr0335127, FBtr0077716	tetru01g00301-RA, tetru01g02059-RA
OG0002139	FBtr0333141, FBtr0073176, FBtr0073175	tetru01g00308-RA
OG0002143	FBtr0345991, FBtr0074760	tetru01g00342-RA, tetru01g00340-RA
OG0002144	FBtr0074417	tetru01g00341-RA, tetru03g09675-RA, tetru02g06867-RA
OG0002145	FBtr0089527, FBtr0334071, FBtr0334070	tetru01g00349-RA
OG0002146	FBtr0334317, FBtr0310655, FBtr0081879	tetru01g00355-RA
OG0002147	FBtr0081562, FBtr0344948, FBtr0073540	tetru01g00408-RA
OG0002148	FBtr0081161, FBtr0336628, FBtr0332577	tetru01g00424-RA
OG0002149	FBtr0074429, FBtr0334458	tetru01g00442-RA, tetru01g00443-RA
OG0002150	FBtr0075219, FBtr0333689, FBtr0333688	tetru01g00451-RA
OG0002151	FBtr0336841, FBtr0336840, FBtr0081142	tetru01g00457-RA
OG0002152	FBtr0339287, FBtr0308823, FBtr0088662	tetru01g00492-RA
OG0002153	FBtr0302188	tetru01g00501-RA, tetru02g06944-RA, tetru02g06987-RA
OG0002154	FBtr0075748, FBtr0330178	tetru01g00527-RA, tetru01g00529-RA
OG0002155	FBtr0113469, FBtr0091533	tetru01g00532-RA, tetru01g00531-RA
OG0002156	FBtr0345924, FBtr0077340	tetru01g00561-RA, tetru01g00557-RA
OG0002157	FBtr0081120, FBtr0331194, FBtr0273228	tetru01g00596-RA
OG0002158	FBtr0075020, FBtr0075019, FBtr0075021	tetru01g00615-RA
OG0002159	FBtr0333545, FBtr0333544, FBtr0077911	tetru01g00649-RA
OG0002160	FBtr0100198, FBtr0070255, FBtr0070256	tetru01g00683-RA
OG0002161	FBtr0330151, FBtr0077164, FBtr0331804	tetru01g00702-RA
OG0002162	FBtr0070430, FBtr0344159, FBtr0070429	tetru01g00714-RA
OG0002164	FBtr0091453, FBtr0301842, FBtr0091454	tetru01g00732-RA
OG0002165	FBtr0346273, FBtr0073409, FBtr0073410	tetru01g00741-RA
OG0002166	FBtr0343272, FBtr0114586	tetru01g01024-RA, tetru01g00751-RA
OG0002169	FBtr0073960, FBtr0340425, FBtr0340424	tetru01g00783-RA
OG0002170	FBtr0346165, FBtr0073572	tetru01g00789-RA, tetru01g00786-RA
OG0002172	FBtr0332880, FBtr0072789	tetru01g00828-RA, tetru01g00825-RA
OG0002173	FBtr0340081, FBtr0340082, FBtr0070120	tetru01g00834-RA
OG0002174	FBtr0073457	tetru02g07279-RA
OG0002174	FBtr0072132	tetru01g00843-RA
OG0002175	FBtr0331925, FBtr0086516, FBtr0305333	tetru01g00880-RA
OG0002176	FBtr0301447, FBtr0301448, FBtr0301446	tetru01g00892-RA
OG0002177	FBtr0300076, FBtr0072378, FBtr0072379	tetru01g00897-RA
OG0002178	FBtr0085085, FBtr0085084	tetru01g00904-RA, tetru02g05404-RA
OG0002179	FBtr0339942, FBtr0335006, FBtr0085527	tetru01g00906-RA
OG0002180	FBtr0084690, FBtr0339252, FBtr0084689	tetru01g00910-RA
OG0002181	FBtr0333723, FBtr0113443, FBtr0310432	tetru01g00916-RA
OG0002182	FBtr0331707, FBtr0331706, FBtr0083456	tetru01g00920-RA
OG0002183	FBtr0074056, FBtr0340308, FBtr0074057	tetru01g00927-RA
OG0002184	FBtr0089642, FBtr0339682, FBtr0089643	tetru01g00986-RA
OG0002185	FBtr0334625, FBtr0301335, FBtr0301336	tetru01g01029-RA
OG0002186	FBtr0070055, FBtr0077374, FBtr0070052	tetru01g01038-RA
OG0002188	FBtr0331831, FBtr0075641	tetru01g01042-RA, tetru02g08005-RA
OG0002189	FBtr0303485, FBtr0303486	tetru01g01068-RA, tetru02g08444-RA
OG0002190	FBtr0089548	tetru02g05162-RA, tetru01g01093-RA, tetru01g01092-RA
OG0002191	FBtr0085405	tetru01g01415-RA, tetru01g01103-RA, tetru03g11362-RA
OG0002193	FBtr0082686, FBtr0082687	tetru01g01120-RA, tetru01g01121-RA
OG0002194	FBtr0083179, FBtr0345238, FBtr0334593	tetru01g01122-RA
OG0002195	FBtr0305912, FBtr0075328	tetru01g01143-RA, tetru01g01150-RA
OG0002196	FBtr0347201, FBtr0347200, FBtr0083279	tetru01g01153-RA
OG0002197	FBtr0301316, FBtr0078043, FBtr0301317	tetru01g01156-RA
OG0002198	FBtr0333370, FBtr0076892, FBtr0345036	tetru01g01160-RA
OG0002199	FBtr0086116, FBtr0086115, FBtr0330253	tetru01g01174-RA
OG0002200	FBtr0079724, FBtr0100541, FBtr0346454	tetru01g01175-RA
OG0002201	FBtr0303824, FBtr0347068, FBtr0303825	tetru01g01196-RA
OG0002202	FBtr0273369, FBtr0082202, FBtr0082176	tetru01g01206-RA
OG0002203	FBtr0100588, FBtr0346860	tetru01g01207-RA, tetru01g01208-RA
OG0002205	FBtr0479907, FBtr0479906, FBtr0479905	tetru01g01238-RA
OG0002206	FBtr0332138, FBtr0332139, FBtr0076722	tetru01g01246-RA
OG0002207	FBtr0333927, FBtr0301072	tetru01g01250-RA, tetru03g09053-RA
OG0002208	FBtr0273416, FBtr0072635	tetru01g01290-RA, tetru01g01254-RA
OG0002209	FBtr0333803, FBtr0070346	tetru02g06902-RA, tetru01g01272-RA
OG0002210	FBtr0340214, FBtr0086962	tetru01g01291-RA, tetru01g01293-RA
OG0002211	FBtr0332084, FBtr0072979	tetru01g01326-RA, tetru02g07126-RA
OG0002212	FBtr0082017, FBtr0082019, FBtr0082018	tetru01g01340-RA
OG0002213	FBtr0082946, FBtr0310002, FBtr0082945	tetru01g01346-RA
OG0002214	FBtr0346348, FBtr0309995, FBtr0082925	tetru01g01357-RA
OG0002215	FBtr0333610, FBtr0075346	tetru02g05020-RA, tetru01g01358-RA
OG0002216	FBtr0073431, FBtr0073429, FBtr0332383	tetru01g01361-RA
OG0002217	FBtr0336685, FBtr0072100	tetru01g01379-RA, tetru02g07523-RA
OG0002218	FBtr0303235, FBtr0332540, FBtr0303236	tetru01g01383-RA
OG0002219	FBtr0075896, FBtr0346531, FBtr0075895	tetru01g01399-RA
OG0002220	FBtr0085088, FBtr0330167	tetru02g08701-RA, tetru01g01400-RA
OG0002221	FBtr0345710, FBtr0070501, FBtr0273276	tetru01g01404-RA
OG0002222	FBtr0310358, FBtr0079093	tetru01g01424-RA, tetru01g01423-RA
OG0002223	FBtr0088898, FBtr0452080, FBtr0452079	tetru01g01426-RA
OG0002224	FBtr0085195, FBtr0085196, FBtr0344131	tetru01g01449-RA
OG0002225	FBtr0301141, FBtr0076516, FBtr0076515	tetru01g01454-RA
OG0002226	FBtr0088028, FBtr0344879, FBtr0088027	tetru01g01473-RA
OG0002227	FBtr0077719, FBtr0077718, FBtr0335128	tetru01g01490-RA
OG0002228	FBtr0088240	tetru01g01502-RA
OG0002228	FBtr0084387	tetru03g10896-RA
OG0002229	FBtr0332136, FBtr0076717, FBtr0345035	tetru01g01516-RA
OG0002230	FBtr0301559, FBtr0073779	tetru01g01557-RA, tetru01g01553-RA
OG0002231	FBtr0307597, FBtr0112628, FBtr0307598	tetru01g01575-RA
OG0002232	FBtr0334765, FBtr0330340	tetru01g01589-RA, tetru01g02770-RA
OG0002233	FBtr0100418, FBtr0334705, FBtr0085602	tetru01g01627-RA
OG0002234	FBtr0084055, FBtr0300616	tetru01g01653-RA, tetru01g01651-RA
OG0002236	FBtr0340001, FBtr0087331, FBtr0087332	tetru01g01670-RA
OG0002237	FBtr0071192, FBtr0340159	tetru01g01682-RA, tetru01g01942-RA
OG0002238	FBtr0073844, FBtr0343352, FBtr0073845	tetru01g01692-RA
OG0002239	FBtr0114566, FBtr0089411, FBtr0089410	tetru01g01694-RA
OG0002240	FBtr0344168, FBtr0344169, FBtr0346134	tetru01g01711-RA
OG0002242	FBtr0334986, FBtr0111266, FBtr0071765	tetru01g01726-RA
OG0002244	FBtr0343419, FBtr0079559	tetru01g01735-RA, tetru02g05730-RA
OG0002245	FBtr0075240, FBtr0075239, FBtr0309231	tetru01g01739-RA
OG0002246	FBtr0075719, FBtr0308595, FBtr0075718	tetru01g01742-RA
OG0002247	FBtr0071114, FBtr0071113, FBtr0071112	tetru01g01784-RA
OG0002248	FBtr0078235	tetru02g05348-RA, tetru01g01793-RA, tetru01g01875-RA
OG0002249	FBtr0089798, FBtr0089797, FBtr0273421	tetru01g01821-RA
OG0002251	FBtr0088598, FBtr0345024, FBtr0333000	tetru01g01843-RA
OG0002252	FBtr0330249, FBtr0071924, FBtr0343014	tetru01g01853-RA
OG0002253	FBtr0333842, FBtr0075987	tetru03g10283-RA, tetru01g01860-RA
OG0002254	FBtr0088522, FBtr0088523, FBtr0088521	tetru01g01873-RA
OG0002255	FBtr0334800, FBtr0303251	tetru01g01894-RA, tetru01g01895-RA
OG0002256	FBtr0336876, FBtr0083018, FBtr0310554	tetru01g01900-RA
OG0002257	FBtr0079575, FBtr0339671, FBtr0079576	tetru01g01918-RA
OG0002258	FBtr0330161, FBtr0333577, FBtr0075518	tetru01g01924-RA
OG0002259	FBtr0301554, FBtr0345067, FBtr0091474	tetru01g01935-RA
OG0002260	FBtr0343981, FBtr0332896, FBtr0071438	tetru01g01953-RA
OG0002262	FBtr0081986, FBtr0333666, FBtr0301246	tetru01g01967-RA
OG0002263	FBtr0088793, FBtr0088792	tetru01g01972-RA, tetru01g02041-RA
OG0002264	FBtr0083721, FBtr0304690, FBtr0304689	tetru01g01973-RA
OG0002265	FBtr0077830, FBtr0077831, FBtr0330657	tetru01g01985-RA
OG0002266	FBtr0082156, FBtr0479826, FBtr0479825	tetru01g01995-RA
OG0002267	FBtr0083312, FBtr0305003, FBtr0330047	tetru01g02003-RA
OG0002268	FBtr0339407, FBtr0088451, FBtr0339406	tetru01g02009-RA
OG0002269	FBtr0340160, FBtr0340161, FBtr0071193	tetru01g02011-RA
OG0002270	FBtr0076382, FBtr0345031	tetru01g02023-RA, tetru01g02025-RA
OG0002271	FBtr0074953, FBtr0333862	tetru02g08301-RA, tetru01g02030-RA
OG0002272	FBtr0074355, FBtr0344090	tetru01g02033-RA, tetru03g09839-RA
OG0002273	FBtr0331550, FBtr0076545, FBtr0345030	tetru01g02044-RA
OG0002274	FBtr0071076, FBtr0307273	tetru01g02048-RA, tetru01g02071-RA
OG0002275	FBtr0072335	tetru02g06178-RA, tetru01g02061-RA, tetru01g04494-RA
OG0002277	FBtr0332049, FBtr0345343, FBtr0075935	tetru01g02067-RA
OG0002279	FBtr0304746, FBtr0074897	tetru01g02081-RA, tetru02g07950-RA
OG0002280	FBtr0086983, FBtr0345521, FBtr0087004	tetru01g02082-RA
OG0002281	FBtr0081878, FBtr0091703, FBtr0091704	tetru01g02089-RA
OG0002282	FBtr0343100, FBtr0304672, FBtr0075769	tetru01g02094-RA
OG0002283	FBtr0070420, FBtr0342770, FBtr0342771	tetru01g02125-RA
OG0002284	FBtr0075985	tetru02g05977-RA, tetru02g07407-RA, tetru01g02138-RA
OG0002286	FBtr0071602, FBtr0342890, FBtr0071603	tetru01g02153-RA
OG0002287	FBtr0081471, FBtr0081470, FBtr0343870	tetru01g02159-RA
OG0002288	FBtr0079002, FBtr0079003, FBtr0079001	tetru01g02162-RA
OG0002289	FBtr0084337, FBtr0301161, FBtr0333393	tetru01g02191-RA
OG0002290	FBtr0082160, FBtr0113211	tetru01g02238-RA, tetru03g09176-RA
OG0002293	FBtr0333409, FBtr0079977	tetru01g02277-RA, tetru03g10379-RA
OG0002294	FBtr0087821, FBtr0087822, FBtr0339649	tetru01g02289-RA
OG0002295	FBtr0310536, FBtr0310537, FBtr0089090	tetru01g02317-RA
OG0002297	FBtr0340158, FBtr0299587, FBtr0074284	tetru01g02333-RA
OG0002298	FBtr0343822, FBtr0081061, FBtr0343821	tetru01g02342-RA
OG0002299	FBtr0301417, FBtr0332270, FBtr0301416	tetru01g02346-RA
OG0002300	FBtr0085376, FBtr0085379	tetru02g07997-RA, tetru01g02354-RA
OG0002301	FBtr0330676, FBtr0077844, FBtr0303459	tetru01g02364-RA
OG0002302	FBtr0079016, FBtr0079017, FBtr0302570	tetru01g02370-RA
OG0002303	FBtr0088526, FBtr0088527, FBtr0088525	tetru01g02383-RA
OG0002304	FBtr0078798, FBtr0078800, FBtr0301398	tetru01g02392-RA
OG0002305	FBtr0346381, FBtr0310434, FBtr0073657	tetru01g02396-RA
OG0002306	FBtr0071497, FBtr0334456	tetru01g02403-RA, tetru01g02401-RA
OG0002307	FBtr0300289, FBtr0340261, FBtr0079754	tetru01g02402-RA
OG0002308	FBtr0087841, FBtr0087843, FBtr0087842	tetru01g02409-RA
OG0002309	FBtr0346113, FBtr0082748, FBtr0082747	tetru01g02417-RA
OG0002310	FBtr0332891, FBtr0332890, FBtr0074758	tetru01g02425-RA
OG0002313	FBtr0308339, FBtr0340222, FBtr0070848	tetru01g02464-RA
OG0002314	FBtr0071142	tetru02g07268-RA
OG0002314	FBtr0083399	tetru01g02469-RA
OG0002315	FBtr0088862, FBtr0088860, FBtr0088861	tetru01g02477-RA
OG0002316	FBtr0332859, FBtr0332858, FBtr0089184	tetru01g02506-RA
OG0002317	FBtr0273367, FBtr0273368	tetru02g08246-RA, tetru01g02508-RA
OG0002319	FBtr0081112, FBtr0081111, FBtr0342921	tetru01g02523-RA
OG0002320	FBtr0330375, FBtr0330374, FBtr0084897	tetru01g02581-RA
OG0002321	FBtr0078962, FBtr0078961	tetru01g02605-RA, tetru01g02683-RA
OG0002322	FBtr0085286, FBtr0300346, FBtr0085287	tetru01g02607-RA
OG0002324	FBtr0082671, FBtr0082670, FBtr0301661	tetru01g02615-RA
OG0002325	FBtr0302023, FBtr0337028, FBtr0302022	tetru01g02619-RA
OG0002326	FBtr0087897, FBtr0305075, FBtr0087898	tetru01g02647-RA
OG0002327	FBtr0331555, FBtr0075951, FBtr0331556	tetru01g02655-RA
OG0002328	FBtr0344185, FBtr0086300, FBtr0086299	tetru01g02663-RA
OG0002329	FBtr0085164, FBtr0345060	tetru03g09710-RA, tetru01g02673-RA
OG0002330	FBtr0343163, FBtr0079332, FBtr0343162	tetru01g02689-RA
OG0002331	FBtr0089070, FBtr0307167, FBtr0332913	tetru01g02697-RA
OG0002332	FBtr0273437	tetru02g07151-RA, tetru01g02720-RA, tetru01g02705-RA
OG0002333	FBtr0082895, FBtr0347148, FBtr0337021	tetru01g02725-RA
OG0002334	FBtr0071249	tetru01g04493-RA, tetru01g02734-RA, tetru02g06301-RA
OG0002336	FBtr0085809, FBtr0085808, FBtr0334556	tetru01g02779-RA
OG0002337	FBtr0333276, FBtr0083036, FBtr0083035	tetru01g02801-RA
OG0002338	FBtr0076302	tetru01g04070-RA, tetru01g02813-RA, tetru01g04208-RA
OG0002339	FBtr0075326, FBtr0075327, FBtr0474236	tetru01g02826-RA
OG0002340	FBtr0112777	tetru01g04545-RA, tetru02g04739-RA, tetru01g02846-RA
OG0002341	FBtr0078033, FBtr0078031, FBtr0078032	tetru01g02878-RA
OG0002342	FBtr0306026, FBtr0306027, FBtr0083318	tetru01g02887-RA
OG0002343	FBtr0332338, FBtr0078125, FBtr0332339	tetru01g02898-RA
OG0002344	FBtr0087261	tetru03g09441-RA, tetru02g05088-RA, tetru01g02912-RA
OG0002345	FBtr0307343, FBtr0075227, FBtr0299819	tetru01g02922-RA
OG0002346	FBtr0332766, FBtr0076131, FBtr0076130	tetru01g02939-RA
OG0002347	FBtr0301528	tetru01g02952-RA, tetru02g05950-RA, tetru02g08677-RA
OG0002348	FBtr0332071, FBtr0332070	tetru01g02954-RA, tetru01g02955-RA
OG0002349	FBtr0079058	tetru01g03059-RA, tetru01g02958-RA, tetru01g03057-RA
OG0002350	FBtr0299870, FBtr0299869, FBtr0333910	tetru01g02978-RA
OG0002351	FBtr0075542, FBtr0075543, FBtr0075541	tetru01g02989-RA
OG0002352	FBtr0339298, FBtr0300659, FBtr0300658	tetru01g03074-RA
OG0002353	FBtr0085100, FBtr0345267, FBtr0345268	tetru01g03144-RA
OG0002354	FBtr0080163, FBtr0340226, FBtr0080164	tetru01g03167-RA
OG0002355	FBtr0086884, FBtr0086883	tetru01g03181-RA, tetru03g11581-RA
OG0002356	FBtr0343356, FBtr0071219, FBtr0071220	tetru01g03183-RA
OG0002357	FBtr0301715, FBtr0344471	tetru01g03195-RA, tetru01g03198-RA
OG0002358	FBtr0088075, FBtr0088074, FBtr0088073	tetru01g03202-RA
OG0002360	FBtr0074624, FBtr0346082, FBtr0074625	tetru01g03231-RA
OG0002363	FBtr0078728, FBtr0334951, FBtr0334952	tetru01g03260-RA
OG0002364	FBtr0340474, FBtr0303279, FBtr0303278	tetru01g03274-RA
OG0002365	FBtr0080310, FBtr0080311, FBtr0080309	tetru01g03290-RA
OG0002366	FBtr0073999, FBtr0346086, FBtr0074915	tetru01g03319-RA
OG0002367	FBtr0089153, FBtr0308248	tetru01g03320-RA, tetru01g03482-RA
OG0002368	FBtr0347199, FBtr0344013, FBtr0083281	tetru01g03353-RA
OG0002369	FBtr0307172, FBtr0077661, FBtr0086071	tetru01g03362-RA
OG0002370	FBtr0086554, FBtr0086552, FBtr0086553	tetru01g03365-RA
OG0002371	FBtr0086740, FBtr0086738, FBtr0086736	tetru01g03367-RA
OG0002372	FBtr0303154, FBtr0072867, FBtr0332671	tetru01g03384-RA
OG0002373	FBtr0299660, FBtr0299661, FBtr0474081	tetru01g03386-RA
OG0002374	FBtr0079220, FBtr0079219, FBtr0079221	tetru01g03391-RA
OG0002375	FBtr0076569, FBtr0100153	tetru01g03396-RA, tetru01g03399-RA
OG0002376	FBtr0071623, FBtr0330232, FBtr0071622	tetru01g03414-RA
OG0002377	FBtr0330254, FBtr0072148	tetru01g03420-RA, tetru03g09100-RA
OG0002378	FBtr0300756, FBtr0077385, FBtr0332476	tetru01g03421-RA
OG0002379	FBtr0086474, FBtr0330247, FBtr0086473	tetru01g03438-RA
OG0002380	FBtr0074753, FBtr0335023, FBtr0344968	tetru01g03439-RA
OG0002381	FBtr0100409, FBtr0343330, FBtr0070990	tetru01g03450-RA
OG0002382	FBtr0334684, FBtr0082155	tetru01g03456-RA, tetru01g03455-RA
OG0002383	FBtr0070235, FBtr0332287, FBtr0342738	tetru01g03460-RA
OG0002384	FBtr0113028, FBtr0079405	tetru03g11589-RA, tetru01g03466-RA
OG0002385	FBtr0112922, FBtr0078619	tetru02g06994-RA, tetru01g03475-RA
OG0002386	FBtr0070088	tetru01g03478-RA, tetru02g05755-RA, tetru02g07847-RA
OG0002387	FBtr0073076, FBtr0346532, FBtr0300749	tetru01g03491-RA
OG0002388	FBtr0083550, FBtr0083549, FBtr0083548	tetru01g03506-RA
OG0002389	FBtr0072781, FBtr0301625, FBtr0072779	tetru01g03508-RA
OG0002390	FBtr0344842, FBtr0072528, FBtr0344841	tetru01g03513-RA
OG0002391	FBtr0474175, FBtr0112653, FBtr0333160	tetru01g03522-RA
OG0002392	FBtr0073952, FBtr0073950	tetru01g03525-RA, tetru03g09859-RA
OG0002393	FBtr0070507, FBtr0304659	tetru01g03541-RA, tetru01g03539-RA
OG0002394	FBtr0079846, FBtr0335494	tetru01g03554-RA, tetru01g03550-RA
OG0002395	FBtr0333679, FBtr0089121, FBtr0089122	tetru01g03582-RA
OG0002397	FBtr0074825, FBtr0074826	tetru01g03615-RA, tetru01g03613-RA
OG0002399	FBtr0083941, FBtr0334643, FBtr0083940	tetru01g03679-RA
OG0002400	FBtr0078357, FBtr0078358, FBtr0332716	tetru01g03680-RA
OG0002401	FBtr0344768, FBtr0077531, FBtr0077530	tetru01g03683-RA
OG0002402	FBtr0344110, FBtr0111192, FBtr0111191	tetru01g03689-RA
OG0002404	FBtr0074002, FBtr0074001, FBtr0340433	tetru01g03718-RA
OG0002405	FBtr0083837, FBtr0083836	tetru01g03849-RA, tetru01g03745-RA
OG0002406	FBtr0005088, FBtr0100535, FBtr0100533	tetru01g03780-RA
OG0002407	FBtr0339122, FBtr0088858, FBtr0088857	tetru01g03805-RA
OG0002408	FBtr0074473, FBtr0310310	tetru02g06238-RA, tetru01g03821-RA
OG0002409	FBtr0333373, FBtr0302044, FBtr0100141	tetru01g03835-RA
OG0002410	FBtr0273397, FBtr0273396	tetru03g10598-RA, tetru01g03845-RA
OG0002411	FBtr0070447	tetru01g03846-RA, tetru02g04735-RA, tetru02g07241-RA
OG0002412	FBtr0343377, FBtr0070950	tetru01g03888-RA, tetru01g03880-RA
OG0002413	FBtr0342788, FBtr0071521, FBtr0345666	tetru01g03899-RA
OG0002415	FBtr0072166, FBtr0345949, FBtr0072167	tetru01g03924-RA
OG0002417	FBtr0333748, FBtr0071074, FBtr0071073	tetru01g03942-RA
OG0002418	FBtr0345433, FBtr0306169, FBtr0079862	tetru01g03973-RA
OG0002419	FBtr0445415, FBtr0079947, FBtr0445414	tetru01g03978-RA
OG0002420	FBtr0479831, FBtr0331622, FBtr0080919	tetru01g04005-RA
OG0002421	FBtr0084175, FBtr0084174, FBtr0346345	tetru01g04014-RA
OG0002422	FBtr0343826, FBtr0081070, FBtr0343825	tetru01g04059-RA
OG0002423	FBtr0078437, FBtr0332810, FBtr0078438	tetru01g04061-RA
OG0002424	FBtr0305345, FBtr0305346	tetru01g04068-RA, tetru01g04071-RA
OG0002425	FBtr0290291, FBtr0081166	tetru02g07921-RA, tetru01g04085-RA
OG0002427	FBtr0080087, FBtr0302378, FBtr0300982	tetru01g04099-RA
OG0002428	FBtr0081369, FBtr0336750, FBtr0081370	tetru01g04128-RA
OG0002429	FBtr0082129, FBtr0331693, FBtr0082128	tetru01g04132-RA
OG0002430	FBtr0302644, FBtr0302645, FBtr0310576	tetru01g04148-RA
OG0002431	FBtr0330166, FBtr0076649, FBtr0333114	tetru01g04160-RA
OG0002432	FBtr0305684, FBtr0080998	tetru03g10455-RA, tetru01g04161-RA
OG0002433	FBtr0084257, FBtr0301486	tetru02g07210-RA, tetru01g04165-RA
OG0002434	FBtr0343417, FBtr0343416, FBtr0079525	tetru01g04175-RA
OG0002435	FBtr0074988, FBtr0344993, FBtr0331852	tetru01g04177-RA
OG0002436	FBtr0087403, FBtr0087402, FBtr0329939	tetru01g04185-RA
OG0002437	FBtr0345425, FBtr0300283	tetru01g04197-RA, tetru01g04194-RA
OG0002438	FBtr0086889, FBtr0070270, FBtr0333115	tetru01g04202-RA
OG0002439	FBtr0339954, FBtr0087622	tetru01g04203-RA, tetru01g04237-RA
OG0002440	FBtr0076020	tetru02g05727-RA, tetru01g04247-RA, tetru02g06966-RA
OG0002441	FBtr0306158, FBtr0078306, FBtr0306157	tetru01g04260-RA
OG0002442	FBtr0078712	tetru01g04268-RA, tetru01g04264-RA, tetru01g04263-RA
OG0002443	FBtr0335136, FBtr0345285, FBtr0077452	tetru01g04281-RA
OG0002444	FBtr0077319, FBtr0340404	tetru01g04295-RA, tetru01g04297-RA
OG0002445	FBtr0082869	tetru01g04296-RA, tetru03g09142-RA, tetru03g10518-RA
OG0002447	FBtr0100402, FBtr0100404, FBtr0100406	tetru01g04320-RA
OG0002448	FBtr0070840, FBtr0339744	tetru01g04360-RA, tetru02g07665-RA
OG0002449	FBtr0343989, FBtr0078720, FBtr0343988	tetru01g04368-RA
OG0002450	FBtr0330039, FBtr0334695, FBtr0083082	tetru01g04373-RA
OG0002451	FBtr0306657, FBtr0085001, FBtr0310661	tetru01g04375-RA
OG0002452	FBtr0339422, FBtr0088385, FBtr0339423	tetru01g04378-RA
OG0002455	FBtr0078119, FBtr0340650	tetru02g07942-RA, tetru01g04421-RA
OG0002456	FBtr0303027, FBtr0077791, FBtr0331441	tetru01g04424-RA
OG0002457	FBtr0331295, FBtr0345541, FBtr0085961	tetru01g04426-RA
OG0002458	FBtr0072175, FBtr0072176, FBtr0072174	tetru01g04435-RA
OG0002459	FBtr0332660, FBtr0302033, FBtr0302032	tetru01g04470-RA
OG0002460	FBtr0302047, FBtr0344257, FBtr0074920	tetru01g04496-RA
OG0002461	FBtr0083585, FBtr0083584, FBtr0330042	tetru01g04504-RA
OG0002462	FBtr0345333, FBtr0079025, FBtr0345334	tetru01g04528-RA
OG0002464	FBtr0082586, FBtr0304744	tetru01g04569-RA, tetru03g09262-RA
OG0002465	FBtr0332291, FBtr0070225, FBtr0332292	tetru01g04579-RA
OG0002466	FBtr0085486, FBtr0085485	tetru02g08694-RA, tetru01g04586-RA
OG0002467	FBtr0306810, FBtr0087013	tetru02g04622-RA, tetru02g04624-RA
OG0002468	FBtr0346014, FBtr0074711	tetru02g04623-RA, tetru02g04625-RA
OG0002469	FBtr0344158, FBtr0304678, FBtr0082975	tetru02g04643-RA
OG0002470	FBtr0088562, FBtr0088561, FBtr0088560	tetru02g04645-RA
OG0002471	FBtr0073443, FBtr0073441, FBtr0073444	tetru02g04655-RA
OG0002472	FBtr0340319, FBtr0081181, FBtr0302491	tetru02g04664-RA
OG0002473	FBtr0333824, FBtr0333825, FBtr0082185	tetru02g04665-RA
OG0002474	FBtr0074354, FBtr0306801, FBtr0074353	tetru02g04686-RA
OG0002475	FBtr0081283, FBtr0329963, FBtr0081282	tetru02g04703-RA
OG0002476	FBtr0072832, FBtr0303152, FBtr0072833	tetru02g04705-RA
OG0002477	FBtr0072760, FBtr0072758, FBtr0330180	tetru02g04712-RA
OG0002478	FBtr0340443, FBtr0074246, FBtr0074247	tetru02g04713-RA
OG0002479	FBtr0307339, FBtr0084988	tetru03g11209-RA, tetru02g04764-RA
OG0002480	FBtr0340225, FBtr0089881, FBtr0340224	tetru02g04775-RA
OG0002481	FBtr0343345, FBtr0072190, FBtr0072189	tetru02g04789-RA
OG0002482	FBtr0076808	tetru02g06989-RA, tetru02g06992-RA, tetru02g04798-RA
OG0002483	FBtr0332597, FBtr0079806	tetru02g04801-RA, tetru02g04800-RA
OG0002484	FBtr0074689, FBtr0343635, FBtr0343634	tetru02g04820-RA
OG0002485	FBtr0329937, FBtr0304869, FBtr0433516	tetru02g04836-RA
OG0002486	FBtr0339723, FBtr0339724, FBtr0081794	tetru02g04851-RA
OG0002487	FBtr0302409, FBtr0302410, FBtr0113761	tetru02g04854-RA
OG0002488	FBtr0301666, FBtr0340309, FBtr0074125	tetru02g04878-RA
OG0002489	FBtr0085224, FBtr0339318, FBtr0086652	tetru02g04897-RA
OG0002491	FBtr0333108, FBtr0333109	tetru02g06174-RA, tetru02g04904-RA
OG0002492	FBtr0474623, FBtr0474624, FBtr0474622	tetru02g04954-RA
OG0002493	FBtr0084168, FBtr0339154, FBtr0084167	tetru02g04969-RA
OG0002494	FBtr0078687, FBtr0078686, FBtr0344265	tetru02g04972-RA
OG0002495	FBtr0100674, FBtr0100673, FBtr0077840	tetru02g04986-RA
OG0002497	FBtr0075864, FBtr0075865	tetru03g08740-RA, tetru02g05008-RA
OG0002498	FBtr0333444, FBtr0306331, FBtr0344569	tetru02g05021-RA
OG0002499	FBtr0084229, FBtr0337044, FBtr0345205	tetru02g05048-RA
OG0002501	FBtr0072788, FBtr0332876, FBtr0332877	tetru02g05101-RA
OG0002502	FBtr0074511, FBtr0308351	tetru02g08519-RA, tetru02g05102-RA
OG0002503	FBtr0305968, FBtr0077432, FBtr0331447	tetru02g05113-RA
OG0002504	FBtr0084657, FBtr0345218, FBtr0084656	tetru02g05121-RA
OG0002505	FBtr0072281, FBtr0072282, FBtr0343438	tetru02g05127-RA
OG0002506	FBtr0081397, FBtr0301347	tetru02g05147-RA, tetru02g05148-RA
OG0002507	FBtr0302045, FBtr0332729, FBtr0076846	tetru02g05155-RA
OG0002508	FBtr0345815, FBtr0075160	tetru02g05163-RA, tetru02g05161-RA
OG0002510	FBtr0086146, FBtr0336664	tetru02g05184-RA, tetru02g05189-RA
OG0002511	FBtr0078666, FBtr0344117	tetru02g05185-RA, tetru02g05188-RA
OG0002512	FBtr0088866, FBtr0088865, FBtr0329885	tetru02g05190-RA
OG0002513	FBtr0306107, FBtr0330159, FBtr0078509	tetru02g05204-RA
OG0002514	FBtr0301912, FBtr0075452, FBtr0333292	tetru02g05209-RA
OG0002515	FBtr0089685, FBtr0114453, FBtr0089686	tetru02g05247-RA
OG0002516	FBtr0084966	tetru03g08823-RA, tetru03g08822-RA, tetru02g05262-RA
OG0002517	FBtr0346077, FBtr0332721, FBtr0332722	tetru02g05271-RA
OG0002518	FBtr0088219, FBtr0088216, FBtr0088217	tetru02g05282-RA
OG0002519	FBtr0073722, FBtr0340302	tetru02g05291-RA, tetru02g05640-RA
OG0002520	FBtr0340464, FBtr0340465, FBtr0070804	tetru02g05293-RA
OG0002522	FBtr0083752, FBtr0347007, FBtr0330044	tetru02g05324-RA
OG0002523	FBtr0081029, FBtr0340228	tetru02g05358-RA, tetru02g08431-RA
OG0002525	FBtr0339949, FBtr0071319, FBtr0301684	tetru02g05370-RA
OG0002526	FBtr0083099, FBtr0344377, FBtr0083100	tetru02g05373-RA
OG0002527	FBtr0336459, FBtr0084480, FBtr0084479	tetru02g05396-RA
OG0002528	FBtr0339097, FBtr0339098	tetru03g10568-RA, tetru02g05399-RA
OG0002529	FBtr0330094, FBtr0089389, FBtr0089391	tetru02g05412-RA
OG0002530	FBtr0077178, FBtr0077177	tetru03g09978-RA, tetru02g05423-RA
OG0002531	FBtr0331224, FBtr0079250, FBtr0331223	tetru02g05429-RA
OG0002532	FBtr0085592, FBtr0085594, FBtr0114555	tetru02g05458-RA
OG0002533	FBtr0086655, FBtr0086654, FBtr0340392	tetru02g05472-RA
OG0002534	FBtr0330162, FBtr0075196, FBtr0345384	tetru02g05473-RA
OG0002535	FBtr0343611, FBtr0080065, FBtr0343612	tetru02g05474-RA
OG0002536	FBtr0335260, FBtr0086089	tetru02g05510-RA, tetru02g05507-RA
OG0002537	FBtr0339548, FBtr0089979, FBtr0339549	tetru02g05559-RA
OG0002538	FBtr0085683, FBtr0085682, FBtr0085681	tetru02g05586-RA
OG0002539	FBtr0070382, FBtr0070381, FBtr0070383	tetru02g05617-RA
OG0002541	FBtr0079978	tetru02g05646-RA, tetru02g06647-RA, tetru02g06648-RA
OG0002543	FBtr0301279, FBtr0086506, FBtr0086508	tetru02g05680-RA
OG0002544	FBtr0072483	tetru02g05720-RA, tetru02g05740-RA, tetru02g08525-RA
OG0002545	FBtr0332411, FBtr0332412, FBtr0079000	tetru02g05746-RA
OG0002546	FBtr0100643, FBtr0083315, FBtr0337017	tetru02g05757-RA
OG0002547	FBtr0075885, FBtr0075884, FBtr0346390	tetru02g05773-RA
OG0002548	FBtr0339974, FBtr0301942, FBtr0336454	tetru02g05812-RA
OG0002549	FBtr0076019, FBtr0346911, FBtr0333384	tetru02g05859-RA
OG0002550	FBtr0302971, FBtr0079188, FBtr0343122	tetru02g05860-RA
OG0002551	FBtr0083173, FBtr0071268, FBtr0333606	tetru02g05911-RA
OG0002552	FBtr0331528, FBtr0078272, FBtr0331529	tetru02g05914-RA
OG0002553	FBtr0075945, FBtr0300561	tetru02g05927-RA, tetru02g05926-RA
OG0002554	FBtr0332107, FBtr0072519	tetru02g05941-RA, tetru02g05942-RA
OG0002555	FBtr0087966, FBtr0087964, FBtr0087965	tetru02g05960-RA
OG0002556	FBtr0340294, FBtr0340293, FBtr0073506	tetru02g05981-RA
OG0002557	FBtr0078957, FBtr0339551, FBtr0336485	tetru02g06030-RA
OG0002558	FBtr0301255, FBtr0071340, FBtr0071339	tetru02g06039-RA
OG0002559	FBtr0333931, FBtr0084032	tetru02g06043-RA, tetru02g06044-RA
OG0002560	FBtr0333005, FBtr0112592, FBtr0301049	tetru02g06051-RA
OG0002561	FBtr0084978, FBtr0084977	tetru02g06062-RA, tetru02g06059-RA
OG0002562	FBtr0339519, FBtr0078758	tetru02g06157-RA, tetru02g06061-RA
OG0002563	FBtr0305152, FBtr0305151, FBtr0082246	tetru02g06068-RA
OG0002564	FBtr0071510, FBtr0310444	tetru02g06086-RA, tetru02g06088-RA
OG0002565	FBtr0343642, FBtr0304720, FBtr0304719	tetru02g06091-RA
OG0002566	FBtr0074175, FBtr0300787, FBtr0074174	tetru02g06104-RA
OG0002567	FBtr0114529, FBtr0075627, FBtr0075626	tetru02g06120-RA
OG0002568	FBtr0334826, FBtr0077893, FBtr0304597	tetru02g06126-RA
OG0002569	FBtr0337082, FBtr0080848, FBtr0080849	tetru02g06153-RA
OG0002570	FBtr0077496, FBtr0307051, FBtr0307052	tetru02g06191-RA
OG0002571	FBtr0079366, FBtr0332325, FBtr0083107	tetru02g06193-RA
OG0002572	FBtr0304795, FBtr0071942, FBtr0071943	tetru02g06204-RA
OG0002573	FBtr0074294, FBtr0309793, FBtr0305593	tetru02g06214-RA
OG0002574	FBtr0076605, FBtr0113153	tetru02g06218-RA, tetru02g06219-RA
OG0002575	FBtr0084537, FBtr0084538, FBtr0084536	tetru02g06241-RA
OG0002576	FBtr0085096, FBtr0085095	tetru02g06244-RA, tetru02g06763-RA
OG0002577	FBtr0076358, FBtr0076356, FBtr0076357	tetru02g06283-RA
OG0002578	FBtr0301016, FBtr0330302, FBtr0301017	tetru02g06290-RA
OG0002579	FBtr0300845, FBtr0080686, FBtr0080685	tetru02g06292-RA
OG0002580	FBtr0474142, FBtr0333831, FBtr0301432	tetru02g06295-RA
OG0002581	FBtr0086084, FBtr0086085, FBtr0086086	tetru02g06359-RA
OG0002582	FBtr0085211, FBtr0304671	tetru02g06374-RA, tetru02g06376-RA
OG0002583	FBtr0345029, FBtr0072981, FBtr0345028	tetru02g06387-RA
OG0002584	FBtr0333549, FBtr0070028, FBtr0303258	tetru02g06399-RA
OG0002585	FBtr0304565	tetru02g06844-RA, tetru02g06598-RA, tetru02g06416-RA
OG0002586	FBtr0300830, FBtr0088983, FBtr0336918	tetru02g06421-RA
OG0002587	FBtr0344803, FBtr0333360, FBtr0072825	tetru02g06426-RA
OG0002588	FBtr0339256, FBtr0339257, FBtr0084805	tetru02g06494-RA
OG0002589	FBtr0083739, FBtr0083740, FBtr0304658	tetru02g06499-RA
OG0002590	FBtr0100454, FBtr0344145, FBtr0100455	tetru02g06504-RA
OG0002591	FBtr0332193, FBtr0080005	tetru02g06542-RA, tetru02g06506-RA
OG0002592	FBtr0331160, FBtr0331159, FBtr0308028	tetru02g06517-RA
OG0002593	FBtr0330618, FBtr0330617, FBtr0087678	tetru02g06545-RA
OG0002594	FBtr0079124, FBtr0079123, FBtr0079125	tetru02g06576-RA
OG0002595	FBtr0332975, FBtr0113777, FBtr0113776	tetru02g06602-RA
OG0002596	FBtr0305990, FBtr0072219, FBtr0305989	tetru02g06646-RA
OG0002597	FBtr0345982, FBtr0071143	tetru02g06653-RA, tetru02g06655-RA
OG0002598	FBtr0329979, FBtr0112617, FBtr0329980	tetru02g06673-RA
OG0002599	FBtr0081349, FBtr0081348, FBtr0343850	tetru02g06708-RA
OG0002600	FBtr0112916, FBtr0301585, FBtr0112915	tetru02g06774-RA
OG0002601	FBtr0070907	tetru02g06775-RA, tetru02g06781-RA, tetru02g06786-RA
OG0002602	FBtr0335152, FBtr0081413, FBtr0081412	tetru02g06821-RA
OG0002603	FBtr0301947, FBtr0078650	tetru02g06865-RA, tetru02g06840-RA
OG0002604	FBtr0082681, FBtr0340187, FBtr0303029	tetru02g06866-RA
OG0002605	FBtr0075117, FBtr0273401, FBtr0332868	tetru02g06885-RA
OG0002606	FBtr0336462, FBtr0078860	tetru02g06895-RA, tetru02g06892-RA
OG0002607	FBtr0479821, FBtr0113164, FBtr0332132	tetru02g06894-RA
OG0002609	FBtr0302382, FBtr0082119, FBtr0301093	tetru02g06921-RA
OG0002610	FBtr0112801, FBtr0112802, FBtr0070606	tetru02g06947-RA
OG0002611	FBtr0070821, FBtr0339948, FBtr0345313	tetru02g06982-RA
OG0002612	FBtr0340429, FBtr0073968, FBtr0081055	tetru02g06983-RA
OG0002613	FBtr0331996, FBtr0331997, FBtr0301019	tetru02g06986-RA
OG0002614	FBtr0304931, FBtr0080956	tetru02g06988-RA, tetru02g07003-RA
OG0002615	FBtr0085877, FBtr0305268	tetru02g07015-RA, tetru03g11027-RA
OG0002616	FBtr0071246, FBtr0300383, FBtr0345986	tetru02g07020-RA
OG0002617	FBtr0334315, FBtr0081807, FBtr0100368	tetru02g07026-RA
OG0002618	FBtr0072395, FBtr0343505, FBtr0343504	tetru02g07028-RA
OG0002619	FBtr0081164, FBtr0346428, FBtr0081165	tetru02g07032-RA
OG0002620	FBtr0335223, FBtr0082780, FBtr0300486	tetru02g07039-RA
OG0002621	FBtr0070446, FBtr0083885	tetru02g07050-RA, tetru02g07051-RA
OG0002622	FBtr0080022, FBtr0080023, FBtr0080021	tetru02g07076-RA
OG0002623	FBtr0080088, FBtr0303904, FBtr0333412	tetru02g07106-RA
OG0002624	FBtr0331169, FBtr0070888, FBtr0114466	tetru02g07119-RA
OG0002625	FBtr0079851, FBtr0079852, FBtr0335495	tetru02g07200-RA
OG0002626	FBtr0329965, FBtr0077810, FBtr0329964	tetru02g07201-RA
OG0002627	FBtr0078741, FBtr0078742, FBtr0345140	tetru02g07212-RA
OG0002628	FBtr0072677, FBtr0331864, FBtr0072676	tetru02g07219-RA
OG0002629	FBtr0332523, FBtr0308610, FBtr0079443	tetru02g07220-RA
OG0002630	FBtr0083993, FBtr0110823	tetru03g10792-RA, tetru02g07238-RA
OG0002631	FBtr0080548, FBtr0080546, FBtr0080547	tetru02g07244-RA
OG0002632	FBtr0331583, FBtr0076461, FBtr0331582	tetru02g07245-RA
OG0002633	FBtr0072587, FBtr0070298	tetru02g07260-RA, tetru03g09593-RA
OG0002634	FBtr0329953, FBtr0100026, FBtr0100025	tetru02g07278-RA
OG0002635	FBtr0331626, FBtr0080540	tetru02g07289-RA, tetru02g07284-RA
OG0002636	FBtr0082977, FBtr0334030, FBtr0330227	tetru02g07309-RA
OG0002638	FBtr0074744, FBtr0074743	tetru02g07340-RA, tetru02g07335-RA
OG0002639	FBtr0290089, FBtr0072271, FBtr0343314	tetru02g07344-RA
OG0002640	FBtr0334597, FBtr0082624, FBtr0334596	tetru02g07348-RA
OG0002641	FBtr0335194, FBtr0084172, FBtr0084173	tetru02g07376-RA
OG0002642	FBtr0345436, FBtr0079905, FBtr0330682	tetru02g07397-RA
OG0002643	FBtr0073434, FBtr0073435	tetru02g07432-RA, tetru02g07431-RA
OG0002644	FBtr0076272, FBtr0076271	tetru02g07446-RA, tetru03g10276-RA
OG0002645	FBtr0343568, FBtr0070702, FBtr0332290	tetru02g07460-RA
OG0002646	FBtr0339264, FBtr0305050, FBtr0113297	tetru02g07496-RA
OG0002647	FBtr0077799, FBtr0100648, FBtr0333226	tetru02g07518-RA
OG0002648	FBtr0343279, FBtr0072144, FBtr0072142	tetru02g07520-RA
OG0002649	FBtr0079790, FBtr0079789, FBtr0079788	tetru02g07548-RA
OG0002650	FBtr0110825, FBtr0075695	tetru02g07570-RA, tetru03g09655-RA
OG0002651	FBtr0082561, FBtr0077537, FBtr0077538	tetru02g07574-RA
OG0002652	FBtr0305064, FBtr0077949, FBtr0301682	tetru02g07600-RA
OG0002653	FBtr0088681, FBtr0088680, FBtr0088679	tetru02g07626-RA
OG0002654	FBtr0087729, FBtr0087730, FBtr0087731	tetru02g07646-RA
OG0002655	FBtr0305134, FBtr0071068, FBtr0331733	tetru02g07682-RA
OG0002656	FBtr0302711, FBtr0302710, FBtr0302709	tetru02g07706-RA
OG0002657	FBtr0087815, FBtr0081395, FBtr0335150	tetru02g07718-RA
OG0002658	FBtr0088104, FBtr0088102, FBtr0088103	tetru02g07720-RA
OG0002659	FBtr0086140, FBtr0336659, FBtr0302166	tetru02g07728-RA
OG0002660	FBtr0075332, FBtr0075333, FBtr0344230	tetru02g07746-RA
OG0002661	FBtr0334814, FBtr0077853, FBtr0301660	tetru02g07752-RA
OG0002662	FBtr0310369, FBtr0088824, FBtr0339280	tetru02g07776-RA
OG0002663	FBtr0070041, FBtr0070040, FBtr0331408	tetru02g07782-RA
OG0002664	FBtr0080146, FBtr0340549	tetru02g07820-RA, tetru02g07816-RA
OG0002665	FBtr0331820, FBtr0331819, FBtr0078179	tetru02g07817-RA
OG0002666	FBtr0083125, FBtr0333921	tetru03g10844-RA, tetru02g07840-RA
OG0002667	FBtr0076395, FBtr0345603, FBtr0345604	tetru02g07866-RA
OG0002668	FBtr0071593, FBtr0071592, FBtr0305669	tetru02g07875-RA
OG0002669	FBtr0333186, FBtr0070668, FBtr0333185	tetru02g07914-RA
OG0002670	FBtr0082420, FBtr0335448, FBtr0335447	tetru02g07924-RA
OG0002671	FBtr0080805, FBtr0080804, FBtr0080803	tetru02g07948-RA
OG0002672	FBtr0078499, FBtr0078498, FBtr0078500	tetru02g07952-RA
OG0002673	FBtr0339749, FBtr0345160, FBtr0073607	tetru02g07965-RA
OG0002674	FBtr0075813, FBtr0330342, FBtr0075814	tetru02g07966-RA
OG0002675	FBtr0343650, FBtr0306739, FBtr0343651	tetru02g07988-RA
OG0002676	FBtr0086902, FBtr0345525, FBtr0329863	tetru02g08021-RA
OG0002677	FBtr0072929, FBtr0302434, FBtr0072930	tetru02g08022-RA
OG0002678	FBtr0084265	tetru02g08038-RA, tetru02g08028-RA, tetru03g08842-RA
OG0002679	FBtr0340463, FBtr0070799	tetru02g08041-RA, tetru02g08040-RA
OG0002680	FBtr0073662, FBtr0273245, FBtr0331718	tetru02g08060-RA
OG0002681	FBtr0070118, FBtr0070117, FBtr0070116	tetru02g08061-RA
OG0002682	FBtr0085133	tetru02g08065-RA, tetru02g08284-RA, tetru02g08067-RA
OG0002684	FBtr0087373, FBtr0087374, FBtr0308700	tetru02g08075-RA
OG0002685	FBtr0345606, FBtr0345901, FBtr0077121	tetru02g08078-RA
OG0002686	FBtr0343649, FBtr0073692, FBtr0346316	tetru02g08082-RA
OG0002687	FBtr0334772, FBtr0087786, FBtr0087787	tetru02g08107-RA
OG0002688	FBtr0333970, FBtr0078461, FBtr0333969	tetru02g08151-RA
OG0002689	FBtr0083160, FBtr0334629, FBtr0339398	tetru02g08157-RA
OG0002690	FBtr0083562	tetru03g11099-RA, tetru02g08158-RA, tetru02g08161-RA
OG0002691	FBtr0072406, FBtr0072405	tetru02g08169-RA, tetru02g08170-RA
OG0002692	FBtr0074728, FBtr0074727, FBtr0331158	tetru02g08176-RA
OG0002693	FBtr0086209, FBtr0086207, FBtr0086208	tetru02g08178-RA
OG0002694	FBtr0079228, FBtr0079229, FBtr0332602	tetru02g08192-RA
OG0002695	FBtr0091493, FBtr0310062, FBtr0091491	tetru02g08217-RA
OG0002696	FBtr0077037, FBtr0301034, FBtr0100046	tetru02g08235-RA
OG0002697	FBtr0079561	tetru03g11091-RA, tetru02g08239-RA, tetru03g09368-RA
OG0002698	FBtr0077987, FBtr0332272, FBtr0077988	tetru02g08269-RA
OG0002699	FBtr0089092, FBtr0089095, FBtr0089094	tetru02g08287-RA
OG0002700	FBtr0085154, FBtr0085156, FBtr0085155	tetru02g08289-RA
OG0002701	FBtr0076626, FBtr0301629	tetru02g08322-RA, tetru02g08320-RA
OG0002702	FBtr0333266, FBtr0072589, FBtr0333267	tetru02g08324-RA
OG0002703	FBtr0082079, FBtr0082078, FBtr0306007	tetru02g08363-RA
OG0002704	FBtr0077687, FBtr0335132, FBtr0077686	tetru02g08393-RA
OG0002705	FBtr0334522, FBtr0083699, FBtr0083698	tetru02g08413-RA
OG0002706	FBtr0340136, FBtr0071105, FBtr0340137	tetru02g08416-RA
OG0002707	FBtr0078789, FBtr0301640	tetru02g08594-RA, tetru02g08423-RA
OG0002708	FBtr0073343, FBtr0073341, FBtr0073342	tetru02g08449-RA
OG0002709	FBtr0087784, FBtr0339391, FBtr0332882	tetru02g08455-RA
OG0002710	FBtr0339973, FBtr0290249, FBtr0290250	tetru02g08473-RA
OG0002711	FBtr0345197, FBtr0333706, FBtr0089106	tetru02g08479-RA
OG0002712	FBtr0344071, FBtr0332487, FBtr0100291	tetru02g08492-RA
OG0002713	FBtr0334067, FBtr0076279, FBtr0273338	tetru02g08496-RA
OG0002714	FBtr0072029, FBtr0112940, FBtr0072028	tetru02g08515-RA
OG0002715	FBtr0070343, FBtr0333801, FBtr0303048	tetru02g08546-RA
OG0002716	FBtr0080287, FBtr0345286, FBtr0080289	tetru02g08580-RA
OG0002717	FBtr0342620, FBtr0079158	tetru03g09343-RA, tetru02g08602-RA
OG0002718	FBtr0075076	tetru02g08617-RA, tetru02g08618-RA, tetru03g08967-RA
OG0002719	FBtr0339072, FBtr0339071, FBtr0339073	tetru02g08642-RA
OG0002720	FBtr0080552, FBtr0343667, FBtr0080553	tetru02g08651-RA
OG0002721	FBtr0301090, FBtr0302299, FBtr0339260	tetru02g08654-RA
OG0002722	FBtr0307174, FBtr0072249	tetru02g08678-RA, tetru02g08691-RA
OG0002723	FBtr0077744, FBtr0335173	tetru02g08680-RA, tetru02g08688-RA
OG0002724	FBtr0333793, FBtr0070587, FBtr0070586	tetru02g08689-RA
OG0002725	FBtr0078701, FBtr0346137, FBtr0078700	tetru03g08730-RA
OG0002726	FBtr0075720, FBtr0479865	tetru03g08735-RA, tetru03g08737-RA
OG0002727	FBtr0343126, FBtr0302212, FBtr0079192	tetru03g08746-RA
OG0002728	FBtr0083084	tetru03g08788-RA, tetru03g08787-RA, tetru03g08784-RA
OG0002729	FBtr0072203, FBtr0072202	tetru03g08913-RA, tetru03g08797-RA
OG0002730	FBtr0079289, FBtr0343157, FBtr0079288	tetru03g08809-RA
OG0002731	FBtr0308648, FBtr0078240, FBtr0308647	tetru03g08821-RA
OG0002732	FBtr0076531, FBtr0100531, FBtr0100532	tetru03g08830-RA
OG0002733	FBtr0089786, FBtr0334823, FBtr0304911	tetru03g08843-RA
OG0002734	FBtr0077715, FBtr0335126, FBtr0086990	tetru03g08852-RA
OG0002735	FBtr0074415, FBtr0308839, FBtr0346190	tetru03g08857-RA
OG0002736	FBtr0308612, FBtr0308611, FBtr0084503	tetru03g08869-RA
OG0002737	FBtr0340323, FBtr0340324, FBtr0081186	tetru03g08920-RA
OG0002738	FBtr0070236, FBtr0332288, FBtr0070237	tetru03g08931-RA
OG0002739	FBtr0085787, FBtr0334551, FBtr0334552	tetru03g08937-RA
OG0002740	FBtr0078775, FBtr0334907, FBtr0078774	tetru03g08938-RA
OG0002741	FBtr0345709, FBtr0070478	tetru03g11518-RA, tetru03g08965-RA
OG0002742	FBtr0079821, FBtr0079822, FBtr0339526	tetru03g08970-RA
OG0002743	FBtr0329951, FBtr0079272, FBtr0339788	tetru03g08972-RA
OG0002744	FBtr0073247, FBtr0073245, FBtr0073246	tetru03g08976-RA
OG0002745	FBtr0081945, FBtr0081944, FBtr0081946	tetru03g08987-RA
OG0002746	FBtr0333972, FBtr0302592, FBtr0078464	tetru03g08996-RA
OG0002747	FBtr0345381, FBtr0332668, FBtr0072834	tetru03g09002-RA
OG0002748	FBtr0072290, FBtr0332921	tetru03g09003-RA, tetru03g09020-RA
OG0002749	FBtr0344153, FBtr0332381, FBtr0342766	tetru03g09026-RA
OG0002750	FBtr0074790, FBtr0474140, FBtr0474237	tetru03g09045-RA
OG0002751	FBtr0330376, FBtr0084051, FBtr0339192	tetru03g09072-RA
OG0002752	FBtr0081081	tetru03g09130-RA, tetru03g09128-RA, tetru03g09132-RA
OG0002753	FBtr0342631, FBtr0346420, FBtr0080468	tetru03g09187-RA
OG0002754	FBtr0333929, FBtr0304713, FBtr0333930	tetru03g09193-RA
OG0002755	FBtr0340706, FBtr0332085, FBtr0072980	tetru03g09204-RA
OG0002756	FBtr0302666, FBtr0306634, FBtr0302667	tetru03g09219-RA
OG0002757	FBtr0111121, FBtr0302242, FBtr0345363	tetru03g09224-RA
OG0002758	FBtr0304904, FBtr0075812, FBtr0340705	tetru03g09227-RA
OG0002759	FBtr0100256, FBtr0331863, FBtr0072662	tetru03g09243-RA
OG0002760	FBtr0086148	tetru03g09729-RA, tetru03g09731-RA, tetru03g09280-RA
OG0002761	FBtr0079402, FBtr0079401, FBtr0110978	tetru03g09294-RA
OG0002762	FBtr0085540, FBtr0085539, FBtr0085541	tetru03g09300-RA
OG0002763	FBtr0333025, FBtr0075785, FBtr0075786	tetru03g09311-RA
OG0002764	FBtr0306976, FBtr0346588, FBtr0306975	tetru03g09321-RA
OG0002765	FBtr0333883, FBtr0089493, FBtr0100084	tetru03g09323-RA
OG0002766	FBtr0077654, FBtr0335479, FBtr0077655	tetru03g09324-RA
OG0002767	FBtr0073512, FBtr0300872, FBtr0073513	tetru03g09325-RA
OG0002768	FBtr0077735, FBtr0072809	tetru03g09328-RA, tetru03g09326-RA
OG0002769	FBtr0078095, FBtr0330651, FBtr0078094	tetru03g09332-RA
OG0002770	FBtr0089175, FBtr0308296	tetru03g09350-RA, tetru03g09348-RA
OG0002771	FBtr0306113, FBtr0079334, FBtr0079335	tetru03g09355-RA
OG0002772	FBtr0112874, FBtr0330384, FBtr0084169	tetru03g09401-RA
OG0002773	FBtr0305548, FBtr0072532, FBtr0305549	tetru03g09402-RA
OG0002774	FBtr0088805, FBtr0088314, FBtr0330615	tetru03g09403-RA
OG0002775	FBtr0100170, FBtr0339921, FBtr0075979	tetru03g09421-RA
OG0002776	FBtr0339617, FBtr0339616, FBtr0301085	tetru03g09476-RA
OG0002777	FBtr0078777, FBtr0305001, FBtr0305002	tetru03g09478-RA
OG0002778	FBtr0334530, FBtr0334531, FBtr0082848	tetru03g09479-RA
OG0002779	FBtr0336989, FBtr0078141, FBtr0078140	tetru03g09564-RA
OG0002780	FBtr0335200, FBtr0290271, FBtr0335199	tetru03g09567-RA
OG0002781	FBtr0085903, FBtr0085905, FBtr0085904	tetru03g09578-RA
OG0002782	FBtr0347398, FBtr0343221, FBtr0343220	tetru03g09631-RA
OG0002783	FBtr0332592, FBtr0332591, FBtr0074079	tetru03g09640-RA
OG0002784	FBtr0346530, FBtr0076499, FBtr0333886	tetru03g09641-RA
OG0002785	FBtr0336842, FBtr0081144, FBtr0081145	tetru03g09668-RA
OG0002786	FBtr0078682	tetru03g09743-RA, tetru03g09727-RA, tetru03g09728-RA
OG0002787	FBtr0087666, FBtr0309886, FBtr0309887	tetru03g09745-RA
OG0002788	FBtr0310334, FBtr0346278, FBtr0310333	tetru03g09771-RA
OG0002789	FBtr0309839, FBtr0309836, FBtr0073144	tetru03g09785-RA
OG0002790	FBtr0113294, FBtr0300618, FBtr0113293	tetru03g09788-RA
OG0002791	FBtr0344108, FBtr0290060, FBtr0290059	tetru03g09803-RA
OG0002792	FBtr0475135, FBtr0082504, FBtr0082506	tetru03g09846-RA
OG0002793	FBtr0445404, FBtr0445405, FBtr0084552	tetru03g09854-RA
OG0002794	FBtr0308243, FBtr0077336, FBtr0077335	tetru03g09884-RA
OG0002796	FBtr0072246, FBtr0301812, FBtr0073869	tetru03g09967-RA
OG0002797	FBtr0084501, FBtr0301165, FBtr0084502	tetru03g09981-RA
OG0002798	FBtr0345270, FBtr0345271, FBtr0083801	tetru03g09984-RA
OG0002799	FBtr0346441, FBtr0346440, FBtr0089420	tetru03g10022-RA
OG0002800	FBtr0085158	tetru03g10035-RA, tetru03g10029-RA, tetru03g10032-RA
OG0002801	FBtr0080036, FBtr0304138, FBtr0080035	tetru03g10042-RA
OG0002802	FBtr0113192, FBtr0344215, FBtr0078949	tetru03g10058-RA
OG0002803	FBtr0305127, FBtr0088880, FBtr0339128	tetru03g10069-RA
OG0002804	FBtr0070852, FBtr0070851, FBtr0070850	tetru03g10074-RA
OG0002806	FBtr0303222, FBtr0087926	tetru03g10284-RA, tetru03g10089-RA
OG0002807	FBtr0085397, FBtr0334867	tetru03g10136-RA, tetru03g10134-RA
OG0002808	FBtr0343120, FBtr0079183, FBtr0079184	tetru03g10229-RA
OG0002809	FBtr0343342, FBtr0072170, FBtr0072169	tetru03g10240-RA
OG0002810	FBtr0332484, FBtr0332483, FBtr0074763	tetru03g10254-RA
OG0002811	FBtr0075295, FBtr0075294, FBtr0075293	tetru03g10257-RA
OG0002812	FBtr0330413, FBtr0479842, FBtr0073567	tetru03g10304-RA
OG0002813	FBtr0072348, FBtr0072349, FBtr0072347	tetru03g10315-RA
OG0002814	FBtr0073210, FBtr0073209, FBtr0075275	tetru03g10316-RA
OG0002815	FBtr0077245, FBtr0340437, FBtr0077244	tetru03g10358-RA
OG0002816	FBtr0077076, FBtr0077075, FBtr0077074	tetru03g10456-RA
OG0002817	FBtr0332932, FBtr0332933, FBtr0344828	tetru03g10457-RA
OG0002818	FBtr0083922, FBtr0083921, FBtr0300447	tetru03g10492-RA
OG0002819	FBtr0075155, FBtr0075154	tetru03g11050-RA, tetru03g10533-RA
OG0002820	FBtr0333099, FBtr0087828, FBtr0333100	tetru03g10535-RA
OG0002821	FBtr0289951, FBtr0089243, FBtr0112904	tetru03g10543-RA
OG0002822	FBtr0089744, FBtr0089745, FBtr0089743	tetru03g10558-RA
OG0002823	FBtr0343278, FBtr0072234	tetru03g10638-RA, tetru03g10625-RA
OG0002824	FBtr0071357, FBtr0339680, FBtr0339679	tetru03g10632-RA
OG0002825	FBtr0074747, FBtr0344152, FBtr0332889	tetru03g10642-RA
OG0002826	FBtr0085189	tetru03g10664-RA, tetru03g10665-RA, tetru03g10668-RA
OG0002827	FBtr0088178, FBtr0088180, FBtr0088179	tetru03g10693-RA
OG0002828	FBtr0083573, FBtr0343927, FBtr0083572	tetru03g10704-RA
OG0002829	FBtr0074300, FBtr0343016	tetru03g10739-RA, tetru03g10733-RA
OG0002830	FBtr0074577, FBtr0310487, FBtr0333247	tetru03g10737-RA
OG0002831	FBtr0339481, FBtr0088118, FBtr0304676	tetru03g10744-RA
OG0002832	FBtr0304732, FBtr0304731	tetru03g10789-RA, tetru03g11202-RA
OG0002833	FBtr0074440, FBtr0074439, FBtr0340619	tetru03g10829-RA
OG0002834	FBtr0342905, FBtr0342906, FBtr0080511	tetru03g10835-RA
OG0002835	FBtr0089750, FBtr0089749, FBtr0089751	tetru03g10866-RA
OG0002836	FBtr0333869, FBtr0113817, FBtr0113818	tetru03g10884-RA
OG0002837	FBtr0303902, FBtr0343740, FBtr0079930	tetru03g10927-RA
OG0002838	FBtr0085193, FBtr0085191, FBtr0085192	tetru03g10942-RA
OG0002839	FBtr0339509, FBtr0089185, FBtr0479793	tetru03g10992-RA
OG0002840	FBtr0336972, FBtr0305343, FBtr0305342	tetru03g11046-RA
OG0002841	FBtr0074880, FBtr0344256, FBtr0074879	tetru03g11072-RA
OG0002842	FBtr0346125, FBtr0073737, FBtr0346124	tetru03g11096-RA
OG0002843	FBtr0082721, FBtr0336813	tetru03g11101-RA, tetru03g11098-RA
OG0002844	FBtr0310555, FBtr0072671, FBtr0072670	tetru03g11136-RA
OG0002845	FBtr0084190, FBtr0300788	tetru03g11138-RA, tetru03g11227-RA
OG0002846	FBtr0342733, FBtr0112806, FBtr0073580	tetru03g11156-RA
OG0002847	FBtr0307308, FBtr0073114, FBtr0445725	tetru03g11159-RA
OG0002848	FBtr0345319, FBtr0333753, FBtr0299583	tetru03g11216-RA
OG0002849	FBtr0345923, FBtr0077264	tetru03g11228-RA, tetru03g11299-RA
OG0002850	FBtr0330606, FBtr0088411, FBtr0088410	tetru03g11248-RA
OG0002851	FBtr0085038, FBtr0085039, FBtr0085037	tetru03g11259-RA
OG0002852	FBtr0343661, FBtr0329825, FBtr0080575	tetru03g11288-RA
OG0002853	FBtr0113112, FBtr0072114, FBtr0071940	tetru03g11291-RA
OG0002854	FBtr0074751, FBtr0309215, FBtr0309214	tetru03g11303-RA
OG0002855	FBtr0331231, FBtr0078061, FBtr0331230	tetru03g11305-RA
OG0002856	FBtr0332387, FBtr0070627, FBtr0345712	tetru03g11320-RA
OG0002857	FBtr0330163, FBtr0084912, FBtr0330164	tetru03g11336-RA
OG0002858	FBtr0342874, FBtr0342873, FBtr0071636	tetru03g11382-RA
OG0002859	FBtr0100022, FBtr0100023, FBtr0332274	tetru03g11388-RA
OG0002860	FBtr0332966, FBtr0085911, FBtr0085912	tetru03g11391-RA
OG0002861	FBtr0340091, FBtr0070440, FBtr0070439	tetru03g11413-RA
OG0002862	FBtr0074012, FBtr0343351, FBtr0074014	tetru03g11415-RA
OG0002863	FBtr0077924, FBtr0305553, FBtr0077925	tetru03g11458-RA
OG0002864	FBtr0307555, FBtr0070000, FBtr0307554	tetru03g11469-RA
OG0002865	FBtr0085393, FBtr0085392, FBtr0302442	tetru03g11520-RA
OG0002866	FBtr0072177, FBtr0343334, FBtr0343335	tetru03g11531-RA
OG0002867	FBtr0330056, FBtr0086599, FBtr0330055	tetru03g11541-RA
OG0002868	FBtr0088369, FBtr0088370, FBtr0331945	tetru03g11553-RA
OG0002869	FBtr0080524, FBtr0345449, FBtr0342637	tetru03g11554-RA
OG0002870	FBtr0111144, FBtr0111146, FBtr0111147	tetru03g11560-RA
OG0002871	FBtr0075246, FBtr0331847, FBtr0075245	tetru03g11565-RA
OG0002872	FBtr0100362, FBtr0075714, FBtr0075715	tetru03g11567-RA
OG0002873	FBtr0334082, FBtr0346516, FBtr0091757	tetru03g11570-RA
OG0002874	FBtr0072735, FBtr0072737, FBtr0072736	tetru03g11579-RA
OG0002875	FBtr0342848, FBtr0113004, FBtr0074649	tetru03g11582-RA
OG0002876	FBtr0302156, FBtr0302157, FBtr0302158	tetru03g11595-RA
OG0002877	FBtr0077915, FBtr0334842, FBtr0334843	tetru03g11596-RA
OG0002878	FBtr0273343, FBtr0332463, FBtr0088120	tetru03g11607-RA
OG0002879	FBtr0079565, FBtr0331238, FBtr0345448	tetru03g11612-RA
OG0002880	FBtr0300421, FBtr0340387, FBtr0310055	tetru03g11626-RA
OG0003339	FBtr0339194, FBtr0084054	tetru01g00004-RA
OG0003340	FBtr0084526	tetru01g00035-RA, tetru01g00005-RA
OG0003341	FBtr0082113, FBtr0332808	tetru01g00007-RA
OG0003342	FBtr0079696	tetru01g00009-RA, tetru01g00013-RA
OG0003343	FBtr0082641, FBtr0082642	tetru01g00010-RA
OG0003344	FBtr0335221, FBtr0082372	tetru01g00017-RA
OG0003345	FBtr0080854, FBtr0343814	tetru01g00023-RA
OG0003346	FBtr0072192, FBtr0072191	tetru01g00024-RA
OG0003347	FBtr0074794, FBtr0331763	tetru01g00026-RA
OG0003348	FBtr0100583, FBtr0082134	tetru01g00028-RA
OG0003349	FBtr0306062, FBtr0087974	tetru01g00037-RA
OG0003350	FBtr0086322	tetru03g09768-RA, tetru01g00039-RA
OG0003351	FBtr0343854, FBtr0081289	tetru01g00044-RA
OG0003352	FBtr0072848	tetru01g00049-RA, tetru03g10581-RA
OG0003353	FBtr0088631	tetru01g00566-RA, tetru01g00050-RA
OG0003355	FBtr0340368, FBtr0074622	tetru01g00062-RA
OG0003356	FBtr0082430, FBtr0335211	tetru01g00078-RA
OG0003357	FBtr0112935, FBtr0076370	tetru01g00080-RA
OG0003358	FBtr0086636, FBtr0086637	tetru01g00092-RA
OG0003360	FBtr0076557, FBtr0076558	tetru01g00100-RA
OG0003361	FBtr0078190, FBtr0078189	tetru01g00107-RA
OG0003362	FBtr0339085, FBtr0339084	tetru01g00150-RA
OG0003363	FBtr0086833, FBtr0333168	tetru01g00158-RA
OG0003364	FBtr0334077, FBtr0072797	tetru01g00162-RA
OG0003365	FBtr0340454, FBtr0086503	tetru01g00163-RA
OG0003366	FBtr0084874	tetru01g00169-RA, tetru02g05025-RA
OG0003367	FBtr0071136, FBtr0071135	tetru01g00182-RA
OG0003368	FBtr0305038, FBtr0310204	tetru01g00183-RA
OG0003369	FBtr0074250, FBtr0100384	tetru01g00187-RA
OG0003370	FBtr0333453, FBtr0078368	tetru01g00198-RA
OG0003371	FBtr0330114, FBtr0085857	tetru01g00206-RA
OG0003372	FBtr0072038, FBtr0329860	tetru01g00212-RA
OG0003373	FBtr0072775	tetru01g00213-RA, tetru03g10748-RA
OG0003374	FBtr0073555	tetru01g00233-RA, tetru01g01931-RA
OG0003375	FBtr0089916, FBtr0089915	tetru01g00244-RA
OG0003376	FBtr0081611	tetru01g00245-RA, tetru01g00738-RA
OG0003377	FBtr0078958, FBtr0347550	tetru01g00249-RA
OG0003378	FBtr0086966, FBtr0306574	tetru01g00252-RA
OG0003379	FBtr0307371, FBtr0307370	tetru01g00254-RA
OG0003380	FBtr0344007, FBtr0070401	tetru01g00257-RA
OG0003381	FBtr0329999, FBtr0086780	tetru01g00260-RA
OG0003382	FBtr0273253, FBtr0072343	tetru01g00261-RA
OG0003383	FBtr0344077, FBtr0070592	tetru01g00262-RA
OG0003384	FBtr0075862	tetru02g06788-RA, tetru01g00264-RA
OG0003385	FBtr0345446, FBtr0079341	tetru01g00269-RA
OG0003390	FBtr0077268, FBtr0339633	tetru01g00303-RA
OG0003391	FBtr0335148, FBtr0081460	tetru01g00304-RA
OG0003392	FBtr0083745, FBtr0344554	tetru01g00329-RA
OG0003394	FBtr0305051, FBtr0273382	tetru01g00335-RA
OG0003395	FBtr0077731, FBtr0077734	tetru01g00339-RA
OG0003396	FBtr0304692, FBtr0084813	tetru01g00354-RA
OG0003397	FBtr0079349	tetru03g10626-RA, tetru01g00368-RA
OG0003398	FBtr0079031, FBtr0079030	tetru01g00369-RA
OG0003399	FBtr0070807, FBtr0332398	tetru01g00370-RA
OG0003401	FBtr0071181, FBtr0071180	tetru01g00405-RA
OG0003402	FBtr0113473	tetru01g00410-RA, tetru02g07316-RA
OG0003403	FBtr0343758, FBtr0070562	tetru01g00422-RA
OG0003404	FBtr0081752, FBtr0333826	tetru01g00425-RA
OG0003405	FBtr0070366, FBtr0339601	tetru01g00429-RA
OG0003406	FBtr0332554, FBtr0079135	tetru01g00431-RA
OG0003407	FBtr0307178, FBtr0074234	tetru01g00433-RA
OG0003408	FBtr0077415, FBtr0336961	tetru01g00435-RA
OG0003409	FBtr0070459, FBtr0308831	tetru01g00436-RA
OG0003410	FBtr0340027, FBtr0070896	tetru01g00437-RA
OG0003411	FBtr0346139, FBtr0081959	tetru01g00438-RA
OG0003412	FBtr0077603, FBtr0331372	tetru01g00444-RA
OG0003413	FBtr0339997, FBtr0087401	tetru01g00455-RA
OG0003415	FBtr0079874	tetru01g00465-RA, tetru01g00461-RA
OG0003416	FBtr0080187, FBtr0301710	tetru01g00470-RA
OG0003417	FBtr0087388	tetru01g00472-RA, tetru01g00474-RA
OG0003418	FBtr0088730, FBtr0339357	tetru01g00518-RA
OG0003419	FBtr0075068, FBtr0346816	tetru01g00530-RA
[truncated: 2,947 more rows]
