# Supplementary material for: Potential effect of Wolbachia on virus restriction in the spider mite T. truncatus
Source: Front Microbiol. 2025 May 29;16:1570606. doi: 10.3389/fmicb.2025.1570606 (PMC12159000; doi:10.3389/fmicb.2025.1570606)
Supplement: Supplementary file 1 [file Data_Sheet_1.zip › Supplementary file 6.xlsx]

## Sheet: Página1
	Supplementary file 6. Sequence similarity results for Endogenous Viral Elements;
Query	Local	Length (nt)	BLASTN									BLASTX									Domain	Homologous superfamily	Blastx _ virus_family
			Description	Scientific Name	Max Score	Total Score	Query Cover	E value	Per. Ident	Acc. Len (nuc)	Accession	Description	Scientific Name	Max Score	Total Score	Query Cover	E value	Per. Ident	Acc. Len (A.a)	Accession
CM052061.1_69220	[14470837 - 14465774] (REVERSE SENSE) Tetranychus truncatus isolate GD-hz chromosome 2	5064	Panonychus citri mivirus strain PCMV.abc8, partial genome	Panonychus citri mivirus	182	182	0.14	2e-39	66.94%	12555	MN745091.1	L [Blacklegged tick chuvirus-2] [Blacklegged tick chuvirus-2]	Blacklegged tick chuvirus-2	542	542	0.55	1e-156	34.70%	2197	YP_010797546.1	Mononeg_RNA_pol_cat - IPR014023 // Mononeg_mRNAcap - IPR026890		Chuviridae
CM052060.1_26504	[15968331 - 15969761] Tetranychus truncatus isolate GD-hz chromosome 1	1431	No significant similarity found									nucleoprotein [Rhabdoviridae sp.]	Rhabdoviridae sp.	165	165	0.83	2e-41	28.93%	439	YP_010805192.1	Rhabdo_ncapsid - IPR000448	Rhabdovirus_ncapsid_C - IPR023331 // Rhabdovirus_ncapsid_N - IPR023330 // Rhabdovirus_nucleoprotein-like - IPR035961	Rhabdoviridae
CM052062.1_25765	[15661312 - 15662556] Tetranychus truncatus isolate GD-hz chromosome 3	1245	Vesiculovirus indiana strain Mudd-Summers, complete genome	Vesiculovirus indiana	59.0	59.0	0.06	0.003	78.95%	11161	MN164438.1	nucleocapsid protein [Tupaia virus]	Tupaia virus	166	166	0.86	1e-42	30.26%	430	YP_238528.1	Rhabdo_ncapsid - IPR000448	Rhabdovirus_ncapsid_C - IPR023331 // Rhabdovirus_ncapsid_N - IPR023330 // Rhabdovirus_nucleoprotein-like - IPR035961	Rhabdoviridae
