# Supplementary material for: Potential effect of Wolbachia on virus restriction in the spider mite T. truncatus
Source: Front Microbiol. 2025 May 29;16:1570606. doi: 10.3389/fmicb.2025.1570606 (PMC12159000; doi:10.3389/fmicb.2025.1570606)
Supplement: Supplementary file 1 [file Data_Sheet_1.zip › Supplementary file 7.xlsx]

## Sheet: W+S-
	ID	Description	setSize	enrichmentScore	NES	pvalue	p.adjust	qvalue	rank	leading_edge	core_enrichment
GO:0006338	GO:0006338	chromatin remodeling	138	0.467539	1.8498	0.000531915	0.000531915	0.973515	1145	tags=41%, list=24%, signal=32%	FBgn0034537/FBgn0053838/FBgn0000146/FBgn0011715/FBgn0039280/FBgn0034259/FBgn0001325/FBgn0053819/FBgn0000212/FBgn0026577/FBgn0262519/FBgn0030891/FBgn0037802/FBgn0030054/FBgn0002989/FBgn0260749/FBgn0015268/FBgn0028734/FBgn0033636/FBgn0025825/FBgn0014189/FBgn0025639/FBgn0020306/FBgn0040075/FBgn0022238/FBgn0035769/FBgn0043456/FBgn0020496/FBgn0022786/FBgn0262166/FBgn0000629/FBgn0027950/FBgn0015805/FBg…
GO:0034587	GO:0034587	piRNA processing	7	0.890059	1.87287	0.00204825	0.00204825	0.973515	96	tags=43%, list=2%, signal=42%	FBgn0000146/FBgn0038191/FBgn0003401
GO:0008610	GO:0008610	lipid biosynthetic process	145	-0.490068	-1.65258	0.00270038	0.00270038	0.973515	1080	tags=34%, list=22%, signal=27%	FBgn0021847/FBgn0053116/FBgn0053100/FBgn0001404/FBgn0032078/FBgn0032014/FBgn0003312/FBgn0034141/FBgn0032482/FBgn0263120/FBgn0035383/FBgn0031312/FBgn0001941/FBgn0030670/FBgn0004797/FBgn0002937/FBgn0032052/FBgn0262112/FBgn0061359/FBgn0031284/FBgn0000449/FBgn0035586/FBgn0023545/FBgn0035087/FBgn0015279/FBgn0020236/FBgn0261549/FBgn0037044/FBgn0267828/FBgn0030465/FBgn0027538/FBgn0002524/FBgn0287185/FBg…
GO:0051156	GO:0051156	glucose 6-phosphate metabolic process	9	0.851688	1.92012	0.00282287	0.00282287	0.973515	1	tags=11%, list=0%, signal=11%	FBgn0001186
GO:0008643	GO:0008643	carbohydrate transport	6	-0.91123	-1.73515	0.00305206	0.00305206	0.973515	12	tags=33%, list=0%, signal=33%	FBgn0050035/FBgn0037807
GO:0090092	GO:0090092	regulation of transmembrane receptor protein serine/threonine kinase signaling pathway	35	-0.673453	-1.84429	0.00340035	0.00340035	0.973515	76	tags=17%, list=2%, signal=17%	FBgn0003169/FBgn0026199/FBgn0033050/FBgn0038901/FBgn0262866/FBgn0265048
GO:0006869	GO:0006869	lipid transport	34	-0.675061	-1.83361	0.00358316	0.00358316	0.973515	288	tags=18%, list=6%, signal=17%	FBgn0052442/FBgn0052579/FBgn0267975/FBgn0052056/FBgn0037783/FBgn0265048
GO:0007593	GO:0007593	chitin-based cuticle sclerotization	14	-0.815337	-1.87647	0.00366667	0.00366667	0.973515	249	tags=36%, list=5%, signal=34%	FBgn0003255/FBgn0000422/FBgn0261260/FBgn0038901/FBgn0264810
GO:0002181	GO:0002181	cytoplasmic translation	107	0.451243	1.73122	0.00415704	0.00415704	0.973515	1298	tags=48%, list=27%, signal=36%	FBgn0039406/FBgn0019936/FBgn0035422/FBgn0261599/FBgn0261592/FBgn0010411/FBgn0015756/FBgn0032518/FBgn0005593/FBgn0039757/FBgn0086472/FBgn0040007/FBgn0010409/FBgn0032919/FBgn0037351/FBgn0261597/FBgn0002593/FBgn0261596/FBgn0001942/FBgn0004419/FBgn0261602/FBgn0020618/FBgn0010198/FBgn0036213/FBgn0003517/FBgn0036825/FBgn0032987/FBgn0029891/FBgn0039359/FBgn0002622/FBgn0028697/FBgn0034029/FBgn0002579/FBg…
GO:0015749	GO:0015749	monosaccharide transmembrane transport	5	-0.916238	-1.67136	0.00422483	0.00422483	0.973515	12	tags=40%, list=0%, signal=40%	FBgn0050035/FBgn0037807
GO:0034219	GO:0034219	carbohydrate transmembrane transport	5	-0.916238	-1.67136	0.00422483	0.00422483	0.973515	12	tags=40%, list=0%, signal=40%	FBgn0050035/FBgn0037807
GO:0001678	GO:0001678	intracellular glucose homeostasis	5	0.905717	1.73885	0.00438693	0.00438693	0.973515	1	tags=20%, list=0%, signal=20%	FBgn0001186
GO:0030510	GO:0030510	regulation of BMP signaling pathway	31	-0.690085	-1.84733	0.00466025	0.00466025	0.973515	76	tags=10%, list=2%, signal=10%	FBgn0033050/FBgn0038901/FBgn0265048
GO:0055086	GO:0055086	nucleobase-containing small molecule metabolic process	141	-0.482806	-1.62352	0.00479705	0.00479705	0.973515	1113	tags=38%, list=23%, signal=30%	FBgn0022709/FBgn0023477/FBgn0024947/FBgn0023216/FBgn0042094/FBgn0037279/FBgn0033735/FBgn0259749/FBgn0039241/FBgn0033377/FBgn0003301/FBgn0016120/FBgn0013972/FBgn0263120/FBgn0037643/FBgn0262782/FBgn0000052/FBgn0266136/FBgn0031589/FBgn0031941/FBgn0261285/FBgn0003257/FBgn0000337/FBgn0050410/FBgn0061359/FBgn0035586/FBgn0024920/FBgn0030573/FBgn0020236/FBgn0036337/FBgn0020389/FBgn0030327/FBgn0034215/FBg…
GO:0002949	GO:0002949	tRNA threonylcarbamoyladenosine modification	3	-0.957488	-1.55689	0.00537634	0.00537634	0.973515	34	tags=67%, list=1%, signal=66%	FBgn0031060/FBgn0283681
GO:0007188	GO:0007188	adenylate cyclase-modulating G protein-coupled receptor signaling pathway	29	-0.694357	-1.83496	0.00576806	0.00576806	0.973515	1129	tags=72%, list=23%, signal=56%	FBgn0039747/FBgn0039354/FBgn0004573/FBgn0011582/FBgn0004435/FBgn0003301/FBgn0266137/FBgn0037546/FBgn0010223/FBgn0001122/FBgn0027575/FBgn0038980/FBgn0260446/FBgn0004852/FBgn0003444/FBgn0032048/FBgn0038653/FBgn0003255/FBgn0052843/FBgn0024150/FBgn0004514
GO:2000125	GO:2000125	regulation of octopamine or tyramine signaling pathway	3	-0.952448	-1.54869	0.00652842	0.00652842	0.973515	25	tags=67%, list=1%, signal=66%	FBgn0261953/FBgn0034636
GO:2000127	GO:2000127	positive regulation of octopamine or tyramine signaling pathway	3	-0.952448	-1.54869	0.00652842	0.00652842	0.973515	25	tags=67%, list=1%, signal=66%	FBgn0261953/FBgn0034636
GO:2000128	GO:2000128	regulation of octopamine signaling pathway	3	-0.952448	-1.54869	0.00652842	0.00652842	0.973515	25	tags=67%, list=1%, signal=66%	FBgn0261953/FBgn0034636
GO:2000130	GO:2000130	positive regulation of octopamine signaling pathway	3	-0.952448	-1.54869	0.00652842	0.00652842	0.973515	25	tags=67%, list=1%, signal=66%	FBgn0261953/FBgn0034636
GO:0006096	GO:0006096	glycolytic process	13	0.762907	1.90111	0.00715166	0.00715166	0.973515	65	tags=15%, list=1%, signal=15%	FBgn0001186/FBgn0267385
GO:0007178	GO:0007178	transmembrane receptor protein serine/threonine kinase signaling pathway	42	-0.620047	-1.74858	0.00740096	0.00740096	0.973515	76	tags=14%, list=2%, signal=14%	FBgn0003169/FBgn0026199/FBgn0033050/FBgn0038901/FBgn0262866/FBgn0265048
GO:0007610	GO:0007610	behavior	303	-0.401055	-1.44327	0.00760711	0.00760711	0.973515	612	tags=19%, list=13%, signal=18%	FBgn0046114/FBgn0015279/FBgn0023179/FBgn0263241/FBgn0262636/FBgn0028397/FBgn0262739/FBgn0039802/FBgn0050077/FBgn0011656/FBgn0026562/FBgn0263220/FBgn0001624/FBgn0023129/FBgn0004516/FBgn0027538/FBgn0004575/FBgn0036697/FBgn0000459/FBgn0263111/FBgn0029768/FBgn0027575/FBgn0032840/FBgn0259099/FBgn0086687/FBgn0265416/FBgn0033911/FBgn0032048/FBgn0034246/FBgn0086675/FBgn0041100/FBgn0003011/FBgn0261268/FBg…
GO:0030513	GO:0030513	positive regulation of BMP signaling pathway	12	-0.801143	-1.78357	0.00762712	0.00762712	0.973515	2	tags=17%, list=0%, signal=17%	FBgn0033050/FBgn0265048
GO:0006334	GO:0006334	nucleosome assembly	13	0.752383	1.87488	0.00789149	0.00789149	0.973515	437	tags=38%, list=9%, signal=35%	FBgn0053838/FBgn0034259/FBgn0053819/FBgn0030054/FBgn0015268
GO:0030509	GO:0030509	BMP signaling pathway	36	-0.637831	-1.7564	0.00793767	0.00793767	0.973515	76	tags=8%, list=2%, signal=8%	FBgn0033050/FBgn0038901/FBgn0265048
GO:0071772	GO:0071772	response to BMP	36	-0.637831	-1.7564	0.00793767	0.00793767	0.973515	76	tags=8%, list=2%, signal=8%	FBgn0033050/FBgn0038901/FBgn0265048
GO:0071773	GO:0071773	cellular response to BMP stimulus	36	-0.637831	-1.7564	0.00793767	0.00793767	0.973515	76	tags=8%, list=2%, signal=8%	FBgn0033050/FBgn0038901/FBgn0265048
GO:0090287	GO:0090287	regulation of cellular response to growth factor stimulus	41	-0.62009	-1.74591	0.00796409	0.00796409	0.973515	76	tags=10%, list=2%, signal=10%	FBgn0041604/FBgn0033050/FBgn0038901/FBgn0265048
GO:0003341	GO:0003341	cilium movement	16	0.740129	1.95457	0.0081716	0.0081716	0.973515	66	tags=25%, list=1%, signal=25%	FBgn0020407/FBgn0034566/FBgn0261697/FBgn0261683
GO:0070914	GO:0070914	UV-damage excision repair	3	0.942749	1.57255	0.00834202	0.00834202	0.973515	115	tags=67%, list=2%, signal=65%	FBgn0002887/FBgn0004832
GO:0006325	GO:0006325	chromatin organization	163	0.372032	1.51419	0.00931315	0.00931315	0.973515	1145	tags=39%, list=24%, signal=31%	FBgn0034537/FBgn0053838/FBgn0000146/FBgn0011715/FBgn0039280/FBgn0034259/FBgn0001325/FBgn0053884/FBgn0053819/FBgn0000212/FBgn0037573/FBgn0026577/FBgn0262519/FBgn0030891/FBgn0037802/FBgn0030054/FBgn0039557/FBgn0002989/FBgn0260749/FBgn0015268/FBgn0028734/FBgn0033636/FBgn0025825/FBgn0014189/FBgn0025639/FBgn0020306/FBgn0040075/FBgn0022238/FBgn0035769/FBgn0043456/FBgn0020496/FBgn0022786/FBgn0262166/FBg…
GO:0006694	GO:0006694	steroid biosynthetic process	19	-0.723676	-1.76529	0.00962773	0.00962773	0.973515	693	tags=47%, list=14%, signal=41%	FBgn0262112/FBgn0061359/FBgn0000449/FBgn0287185/FBgn0030092/FBgn0035529/FBgn0036698/FBgn0086917/FBgn0010328
GO:0042593	GO:0042593	glucose homeostasis	32	0.594819	1.84932	0.0107849	0.0107849	0.973515	65	tags=6%, list=1%, signal=6%	FBgn0001186/FBgn0267385
GO:0010817	GO:0010817	regulation of hormone levels	46	-0.594694	-1.70508	0.0108976	0.0108976	0.973515	800	tags=39%, list=17%, signal=33%	FBgn0020248/FBgn0012037/FBgn0038984/FBgn0262112/FBgn0000449/FBgn0024194/FBgn0023179/FBgn0287185/FBgn0027575/FBgn0023091/FBgn0086687/FBgn0039039/FBgn0041707/FBgn0039770/FBgn0030092/FBgn0035529/FBgn0086917/FBgn0010328
GO:0031297	GO:0031297	replication fork processing	7	0.821047	1.72766	0.010924	0.010924	0.973515	139	tags=43%, list=3%, signal=42%	FBgn0031655/FBgn0035812/FBgn0003479
GO:0023061	GO:0023061	signal release	95	-0.499467	-1.60109	0.0110706	0.0110706	0.973515	820	tags=27%, list=17%, signal=23%	FBgn0266667/FBgn0004957/FBgn0026378/FBgn0038984/FBgn0004908/FBgn0013343/FBgn0030230/FBgn0085431/FBgn0083228/FBgn0030613/FBgn0004575/FBgn0036697/FBgn0263111/FBgn0264078/FBgn0027575/FBgn0023091/FBgn0036643/FBgn0052850/FBgn0053547/FBgn0038837/FBgn0041707/FBgn0039770/FBgn0033876/FBgn0040285/FBgn0011288/FBgn0261617
GO:0034728	GO:0034728	nucleosome organization	19	0.673644	1.8569	0.0114058	0.0114058	0.973515	437	tags=32%, list=9%, signal=29%	FBgn0053838/FBgn0034259/FBgn0053819/FBgn0262519/FBgn0030054/FBgn0015268
GO:0033500	GO:0033500	carbohydrate homeostasis	38	0.563561	1.80941	0.0114686	0.0114686	0.973515	65	tags=5%, list=1%, signal=5%	FBgn0001186/FBgn0267385
GO:0006629	GO:0006629	lipid metabolic process	253	-0.404953	-1.43739	0.0117647	0.0117647	0.973515	1320	tags=38%, list=27%, signal=29%	FBgn0261862/FBgn0034649/FBgn0025615/FBgn0259178/FBgn0039639/FBgn0067102/FBgn0034997/FBgn0250862/FBgn0035231/FBgn0033761/FBgn0040336/FBgn0287585/FBgn0051717/FBgn0039890/FBgn0263006/FBgn0034789/FBgn0003416/FBgn0029067/FBgn0029906/FBgn0036058/FBgn0030735/FBgn0034488/FBgn0021847/FBgn0053116/FBgn0053100/FBgn0000416/FBgn0035519/FBgn0028479/FBgn0001404/FBgn0032078/FBgn0032014/FBgn0039137/FBgn0003312/FBg…
GO:0090100	GO:0090100	positive regulation of transmembrane receptor protein serine/threonine kinase signaling pathway	16	-0.741045	-1.74748	0.0121591	0.0121591	0.973515	2	tags=25%, list=0%, signal=25%	FBgn0003169/FBgn0026199/FBgn0033050/FBgn0265048
GO:0030317	GO:0030317	flagellated sperm motility	13	0.721452	1.79781	0.0125771	0.0125771	0.973515	66	tags=23%, list=1%, signal=23%	FBgn0020407/FBgn0261697/FBgn0261683
GO:0097722	GO:0097722	sperm motility	13	0.721452	1.79781	0.0125771	0.0125771	0.973515	66	tags=23%, list=1%, signal=23%	FBgn0020407/FBgn0261697/FBgn0261683
GO:0006163	GO:0006163	purine nucleotide metabolic process	97	-0.490788	-1.57454	0.0135452	0.0135452	0.973515	1148	tags=40%, list=24%, signal=31%	FBgn0030512/FBgn0022709/FBgn0023477/FBgn0023216/FBgn0042094/FBgn0039241/FBgn0003301/FBgn0016120/FBgn0013972/FBgn0263120/FBgn0037643/FBgn0262782/FBgn0000052/FBgn0266136/FBgn0031589/FBgn0031941/FBgn0261285/FBgn0000337/FBgn0050410/FBgn0061359/FBgn0035586/FBgn0030573/FBgn0020236/FBgn0036337/FBgn0020389/FBgn0034568/FBgn0013973/FBgn0030683/FBgn0004852/FBgn0262467/FBgn0000109/FBgn0266377/FBgn0030239/FBg…
GO:0000423	GO:0000423	mitophagy	4	-0.911373	-1.58163	0.0137373	0.0137373	0.973515	293	tags=75%, list=6%, signal=71%	FBgn0041100/FBgn0261108/FBgn0039636
GO:0016339	GO:0016339	calcium-dependent cell-cell adhesion via plasma membrane cell adhesion molecules	14	0.711945	1.81104	0.0137431	0.0137431	0.973515	440	tags=50%, list=9%, signal=46%	FBgn0022800/FBgn0024836/FBgn0036715/FBgn0261574/FBgn0001075/FBgn0261053/FBgn0004657
GO:0060294	GO:0060294	cilium movement involved in cell motility	14	0.708986	1.80351	0.0147426	0.0147426	0.973515	66	tags=21%, list=1%, signal=21%	FBgn0020407/FBgn0261697/FBgn0261683
GO:0001539	GO:0001539	cilium or flagellum-dependent cell motility	15	0.691215	1.79529	0.0148316	0.0148316	0.973515	66	tags=20%, list=1%, signal=20%	FBgn0020407/FBgn0261697/FBgn0261683
GO:0060285	GO:0060285	cilium-dependent cell motility	15	0.691215	1.79529	0.0148316	0.0148316	0.973515	66	tags=20%, list=1%, signal=20%	FBgn0020407/FBgn0261697/FBgn0261683
GO:0045456	GO:0045456	ecdysteroid biosynthetic process	14	-0.742436	-1.70869	0.0151667	0.0151667	0.973515	693	tags=50%, list=14%, signal=43%	FBgn0262112/FBgn0000449/FBgn0287185/FBgn0030092/FBgn0035529/FBgn0086917/FBgn0010328
GO:0072521	GO:0072521	purine-containing compound metabolic process	101	-0.481138	-1.55537	0.0151964	0.0151964	0.973515	1148	tags=40%, list=24%, signal=31%	FBgn0030512/FBgn0022709/FBgn0023477/FBgn0023216/FBgn0042094/FBgn0039241/FBgn0033377/FBgn0003301/FBgn0016120/FBgn0013972/FBgn0263120/FBgn0037643/FBgn0262782/FBgn0000052/FBgn0266136/FBgn0031589/FBgn0031941/FBgn0261285/FBgn0000337/FBgn0050410/FBgn0061359/FBgn0035586/FBgn0030573/FBgn0020236/FBgn0036337/FBgn0020389/FBgn0034568/FBgn0013973/FBgn0030683/FBgn0004852/FBgn0262467/FBgn0000109/FBgn0266377/FBg…
GO:0009117	GO:0009117	nucleotide metabolic process	113	-0.474222	-1.55349	0.0154881	0.0154881	0.973515	1113	tags=39%, list=23%, signal=31%	FBgn0030512/FBgn0022709/FBgn0023477/FBgn0023216/FBgn0042094/FBgn0033735/FBgn0039241/FBgn0003301/FBgn0016120/FBgn0013972/FBgn0263120/FBgn0037643/FBgn0262782/FBgn0000052/FBgn0266136/FBgn0031589/FBgn0031941/FBgn0261285/FBgn0003257/FBgn0000337/FBgn0050410/FBgn0061359/FBgn0035586/FBgn0024920/FBgn0030573/FBgn0020236/FBgn0036337/FBgn0020389/FBgn0034568/FBgn0013973/FBgn0030683/FBgn0004852/FBgn0262467/FBg…
GO:0006006	GO:0006006	glucose metabolic process	29	0.584681	1.77811	0.0155243	0.0155243	0.973515	11	tags=7%, list=0%, signal=7%	FBgn0001186/FBgn0036402
GO:0006090	GO:0006090	pyruvate metabolic process	21	0.624004	1.7572	0.0156723	0.0156723	0.973515	65	tags=10%, list=1%, signal=9%	FBgn0001186/FBgn0267385
GO:0042446	GO:0042446	hormone biosynthetic process	18	-0.711076	-1.71288	0.0159091	0.0159091	0.973515	693	tags=44%, list=14%, signal=38%	FBgn0262112/FBgn0000449/FBgn0287185/FBgn0086687/FBgn0030092/FBgn0035529/FBgn0086917/FBgn0010328
GO:0006259	GO:0006259	DNA metabolic process	179	0.349603	1.44333	0.0164936	0.0164936	0.973515	1462	tags=45%, list=30%, signal=32%	FBgn0034537/FBgn0031655/FBgn0000477/FBgn0002887/FBgn0040290/FBgn0260985/FBgn0004832/FBgn0035812/FBgn0003479/FBgn0263392/FBgn0033690/FBgn0002707/FBgn0037578/FBgn0262619/FBgn0041171/FBgn0037489/FBgn0034728/FBgn0003114/FBgn0030054/FBgn0028360/FBgn0002989/FBgn0023509/FBgn0023181/FBgn0015268/FBgn0015553/FBgn0259196/FBgn0038118/FBgn0029798/FBgn0037141/FBgn0026777/FBgn0004698/FBgn0035769/FBgn0002622/FBg…
GO:0016125	GO:0016125	sterol metabolic process	14	-0.737568	-1.69749	0.0168333	0.0168333	0.973515	693	tags=50%, list=14%, signal=43%	FBgn0262112/FBgn0061359/FBgn0000449/FBgn0287185/FBgn0052442/FBgn0086917/FBgn0010328
GO:0009150	GO:0009150	purine ribonucleotide metabolic process	75	-0.51167	-1.59167	0.0169922	0.0169922	0.973515	1055	tags=40%, list=22%, signal=32%	FBgn0023216/FBgn0042094/FBgn0039241/FBgn0003301/FBgn0016120/FBgn0013972/FBgn0263120/FBgn0037643/FBgn0000052/FBgn0266136/FBgn0031941/FBgn0261285/FBgn0061359/FBgn0035586/FBgn0030573/FBgn0020236/FBgn0036337/FBgn0020389/FBgn0034568/FBgn0013973/FBgn0030683/FBgn0004852/FBgn0262467/FBgn0000109/FBgn0266377/FBgn0034145/FBgn0038237/FBgn0031459/FBgn0024150/FBgn0029118
GO:0007189	GO:0007189	adenylate cyclase-activating G protein-coupled receptor signaling pathway	18	-0.70456	-1.69719	0.0170455	0.0170455	0.973515	1129	tags=72%, list=23%, signal=56%	FBgn0039747/FBgn0039354/FBgn0004573/FBgn0011582/FBgn0003301/FBgn0266137/FBgn0038980/FBgn0004852/FBgn0032048/FBgn0038653/FBgn0003255/FBgn0024150/FBgn0004514
GO:0099537	GO:0099537	trans-synaptic signaling	203	-0.414552	-1.44435	0.017072	0.017072	0.973515	695	tags=31%, list=14%, signal=28%	FBgn0250906/FBgn0264607/FBgn0036641/FBgn0024963/FBgn0034913/FBgn0004573/FBgn0011582/FBgn0004435/FBgn0010213/FBgn0003301/FBgn0003380/FBgn0263120/FBgn0000115/FBgn0024944/FBgn0266667/FBgn0026378/FBgn0037546/FBgn0004908/FBgn0013343/FBgn0030230/FBgn0263995/FBgn0085431/FBgn0000036/FBgn0083228/FBgn0031634/FBgn0015279/FBgn0036198/FBgn0039802/FBgn0034072/FBgn0050077/FBgn0001624/FBgn0030613/FBgn0261041/FBg…
GO:0046011	GO:0046011	regulation of oskar mRNA translation	8	0.780014	1.69891	0.0171138	0.0171138	0.973515	14	tags=12%, list=0%, signal=12%	FBgn0000146
GO:0099536	GO:0099536	synaptic signaling	205	-0.41234	-1.43774	0.0171829	0.0171829	0.973515	695	tags=31%, list=14%, signal=27%	FBgn0250906/FBgn0264607/FBgn0036641/FBgn0024963/FBgn0034913/FBgn0004573/FBgn0011582/FBgn0004435/FBgn0010213/FBgn0003301/FBgn0003380/FBgn0263120/FBgn0000115/FBgn0024944/FBgn0266667/FBgn0026378/FBgn0037546/FBgn0004908/FBgn0013343/FBgn0030230/FBgn0263995/FBgn0085431/FBgn0000036/FBgn0083228/FBgn0031634/FBgn0015279/FBgn0036198/FBgn0039802/FBgn0034072/FBgn0050077/FBgn0001624/FBgn0030613/FBgn0261041/FBg…
GO:0060912	GO:0060912	cardiac cell fate specification	8	0.779184	1.69711	0.0173451	0.0173451	0.973515	222	tags=38%, list=5%, signal=36%	FBgn0001085/FBgn0002543/FBgn0010762
GO:0008205	GO:0008205	ecdysone metabolic process	9	-0.79229	-1.65398	0.0173883	0.0173883	0.973515	18	tags=44%, list=0%, signal=44%	FBgn0262112/FBgn0000449/FBgn0086917/FBgn0010328
GO:0022404	GO:0022404	molting cycle process	23	-0.664169	-1.68338	0.0177184	0.0177184	0.973515	249	tags=22%, list=5%, signal=21%	FBgn0003255/FBgn0000422/FBgn0261260/FBgn0038901/FBgn0264810
GO:0006573	GO:0006573	valine metabolic process	5	-0.873561	-1.59351	0.0181852	0.0181852	0.973515	11	tags=40%, list=0%, signal=40%	FBgn0038326/FBgn0034390
GO:0006574	GO:0006574	valine catabolic process	5	-0.873561	-1.59351	0.0181852	0.0181852	0.973515	11	tags=40%, list=0%, signal=40%	FBgn0038326/FBgn0034390
GO:0007362	GO:0007362	terminal region determination	10	0.747183	1.72521	0.018399	0.018399	0.973515	3	tags=10%, list=0%, signal=10%	FBgn0286070
GO:0006753	GO:0006753	nucleoside phosphate metabolic process	117	-0.459947	-1.51362	0.0187894	0.0187894	0.973515	1113	tags=38%, list=23%, signal=30%	FBgn0022709/FBgn0023477/FBgn0024947/FBgn0023216/FBgn0042094/FBgn0033735/FBgn0039241/FBgn0003301/FBgn0016120/FBgn0013972/FBgn0263120/FBgn0037643/FBgn0262782/FBgn0000052/FBgn0266136/FBgn0031589/FBgn0031941/FBgn0261285/FBgn0003257/FBgn0000337/FBgn0050410/FBgn0061359/FBgn0035586/FBgn0024920/FBgn0030573/FBgn0020236/FBgn0036337/FBgn0020389/FBgn0034568/FBgn0013973/FBgn0030683/FBgn0004852/FBgn0262467/FBg…
GO:0062013	GO:0062013	positive regulation of small molecule metabolic process	17	-0.700977	-1.66932	0.0188001	0.0188001	0.973515	533	tags=47%, list=11%, signal=42%	FBgn0003169/FBgn0025595/FBgn0262467/FBgn0265356/FBgn0030092/FBgn0035529/FBgn0040344/FBgn0260945
GO:0007626	GO:0007626	locomotory behavior	119	-0.459475	-1.51424	0.0188964	0.0188964	0.973515	582	tags=22%, list=12%, signal=20%	FBgn0023179/FBgn0262636/FBgn0039802/FBgn0011656/FBgn0001624/FBgn0004516/FBgn0027538/FBgn0000459/FBgn0263111/FBgn0259099/FBgn0034246/FBgn0041100/FBgn0261268/FBgn0250850/FBgn0265356/FBgn0038839/FBgn0085387/FBgn0030092/FBgn0000028/FBgn0010333/FBgn0025680/FBgn0030228/FBgn0262866/FBgn0031652/FBgn0034636/FBgn0261617
GO:0045005	GO:0045005	DNA-templated DNA replication maintenance of fidelity	11	0.720782	1.71222	0.0200193	0.0200193	0.973515	992	tags=64%, list=20%, signal=51%	FBgn0031655/FBgn0035812/FBgn0003479/FBgn0038118/FBgn0259113/FBgn0002905/FBgn0004406
GO:0016052	GO:0016052	carbohydrate catabolic process	38	0.531098	1.70518	0.0200701	0.0200701	0.973515	65	tags=5%, list=1%, signal=5%	FBgn0001186/FBgn0267385
GO:0006697	GO:0006697	ecdysone biosynthetic process	8	-0.799824	-1.62538	0.0204261	0.0204261	0.973515	18	tags=50%, list=0%, signal=50%	FBgn0262112/FBgn0000449/FBgn0086917/FBgn0010328
GO:0048070	GO:0048070	regulation of developmental pigmentation	17	-0.696387	-1.65839	0.0204349	0.0204349	0.973515	293	tags=29%, list=6%, signal=28%	FBgn0041100/FBgn0000119/FBgn0000422/FBgn0261260/FBgn0262866
GO:0120305	GO:0120305	regulation of pigmentation	17	-0.696387	-1.65839	0.0204349	0.0204349	0.973515	293	tags=29%, list=6%, signal=28%	FBgn0041100/FBgn0000119/FBgn0000422/FBgn0261260/FBgn0262866
GO:0072524	GO:0072524	pyridine-containing compound metabolic process	20	-0.678404	-1.67524	0.0206349	0.0206349	0.973515	1148	tags=60%, list=24%, signal=46%	FBgn0033373/FBgn0030512/FBgn0023477/FBgn0262782/FBgn0031589/FBgn0000337/FBgn0050410/FBgn0085484/FBgn0030239/FBgn0051472/FBgn0262579/FBgn0035436
GO:0019216	GO:0019216	regulation of lipid metabolic process	33	-0.60415	-1.63408	0.020737	0.020737	0.973515	364	tags=18%, list=8%, signal=17%	FBgn0036090/FBgn0086687/FBgn0030092/FBgn0035529/FBgn0039636/FBgn0045064
GO:0010876	GO:0010876	lipid localization	77	-0.501746	-1.56855	0.0208832	0.0208832	0.973515	288	tags=38%, list=6%, signal=36%	FBgn0250862/FBgn0029161/FBgn0040336/FBgn0039890/FBgn0025725/FBgn0263006/FBgn0030752/FBgn0086359/FBgn0015320/FBgn0028969/FBgn0264607/FBgn0027564/FBgn0040512/FBgn0263120/FBgn0028978/FBgn0028968/FBgn0031897/FBgn0004797/FBgn0035586/FBgn0015279/FBgn0011656/FBgn0050392/FBgn0052442/FBgn0003651/FBgn0052579/FBgn0267975/FBgn0052056/FBgn0037783/FBgn0265048
GO:0035070	GO:0035070	salivary gland histolysis	24	0.580283	1.68846	0.0216718	0.0216718	0.973515	898	tags=46%, list=19%, signal=38%	FBgn0038922/FBgn0267698/FBgn0262559/FBgn0260749/FBgn0040075/FBgn0027594/FBgn0001324/FBgn0037363/FBgn0266084/FBgn0026722/FBgn0283680
GO:0008202	GO:0008202	steroid metabolic process	26	-0.634124	-1.64098	0.0218159	0.0218159	0.973515	693	tags=58%, list=14%, signal=50%	FBgn0053100/FBgn0039137/FBgn0003312/FBgn0033679/FBgn0262112/FBgn0061359/FBgn0032881/FBgn0000449/FBgn0287185/FBgn0052442/FBgn0030092/FBgn0035529/FBgn0036698/FBgn0086917/FBgn0010328
GO:0045745	GO:0045745	positive regulation of G protein-coupled receptor signaling pathway	5	-0.865531	-1.57886	0.0218589	0.0218589	0.973515	99	tags=40%, list=2%, signal=39%	FBgn0004514/FBgn0034636
GO:0006281	GO:0006281	DNA repair	121	0.382414	1.49498	0.0221239	0.0221239	0.973515	1039	tags=35%, list=21%, signal=28%	FBgn0034537/FBgn0031655/FBgn0002887/FBgn0040290/FBgn0260985/FBgn0004832/FBgn0035812/FBgn0003479/FBgn0002707/FBgn0037578/FBgn0262619/FBgn0034728/FBgn0030054/FBgn0002989/FBgn0015553/FBgn0259196/FBgn0038118/FBgn0029798/FBgn0037141/FBgn0026777/FBgn0004698/FBgn0002622/FBgn0020270/FBgn0260012/FBgn0052438/FBgn0031309/FBgn0003082/FBgn0004367/FBgn0025808/FBgn0259113/FBgn0002905/FBgn0004406/FBgn0002906/FBg…
GO:0009187	GO:0009187	cyclic nucleotide metabolic process	13	-0.728216	-1.64462	0.0221961	0.0221961	0.973515	919	tags=69%, list=19%, signal=56%	FBgn0003301/FBgn0013972/FBgn0266136/FBgn0034568/FBgn0013973/FBgn0004852/FBgn0266377/FBgn0038237/FBgn0024150
GO:0052652	GO:0052652	cyclic purine nucleotide metabolic process	13	-0.728216	-1.64462	0.0221961	0.0221961	0.973515	919	tags=69%, list=19%, signal=56%	FBgn0003301/FBgn0013972/FBgn0266136/FBgn0034568/FBgn0013973/FBgn0004852/FBgn0266377/FBgn0038237/FBgn0024150
GO:1903391	GO:1903391	regulation of adherens junction organization	5	-0.864998	-1.57789	0.0225937	0.0225937	0.973515	110	tags=60%, list=2%, signal=59%	FBgn0000017/FBgn0010333/FBgn0040068
GO:0045448	GO:0045448	mitotic cell cycle, embryonic	21	0.597405	1.6823	0.023096	0.023096	0.973515	1434	tags=67%, list=30%, signal=47%	FBgn0004907/FBgn0003525/FBgn0042134/FBgn0000405/FBgn0028734/FBgn0000629/FBgn0004367/FBgn0261823/FBgn0260959/FBgn0002441/FBgn0015625/FBgn0039016/FBgn0010314/FBgn0261850
GO:0006836	GO:0006836	neurotransmitter transport	82	-0.491064	-1.5483	0.0233263	0.0233263	0.973515	695	tags=24%, list=14%, signal=21%	FBgn0004908/FBgn0013343/FBgn0030230/FBgn0085431/FBgn0083228/FBgn0030613/FBgn0004575/FBgn0036697/FBgn0263111/FBgn0027575/FBgn0034049/FBgn0036643/FBgn0033911/FBgn0053547/FBgn0038837/FBgn0033196/FBgn0033876/FBgn0040285/FBgn0011288/FBgn0261617
GO:0006879	GO:0006879	intracellular iron ion homeostasis	10	-0.763342	-1.63168	0.0233797	0.0233797	0.973515	247	tags=50%, list=5%, signal=48%	FBgn0030449/FBgn0015222/FBgn0061360/FBgn0030092/FBgn0062442
GO:0001505	GO:0001505	regulation of neurotransmitter levels	77	-0.496576	-1.55239	0.0234105	0.0234105	0.973515	871	tags=27%, list=18%, signal=23%	FBgn0000115/FBgn0266667/FBgn0026378/FBgn0004908/FBgn0013343/FBgn0030230/FBgn0085431/FBgn0083228/FBgn0030613/FBgn0004575/FBgn0036697/FBgn0263111/FBgn0027575/FBgn0036643/FBgn0053547/FBgn0038837/FBgn0033196/FBgn0033876/FBgn0040285/FBgn0011288/FBgn0261617
GO:0071824	GO:0071824	protein-DNA complex organization	189	0.335277	1.3903	0.0235294	0.0235294	0.973515	1145	tags=37%, list=24%, signal=29%	FBgn0034537/FBgn0053838/FBgn0000146/FBgn0011715/FBgn0039280/FBgn0034259/FBgn0001325/FBgn0053884/FBgn0003479/FBgn0053819/FBgn0000212/FBgn0037573/FBgn0026577/FBgn0262519/FBgn0030891/FBgn0037802/FBgn0030054/FBgn0039557/FBgn0002989/FBgn0260749/FBgn0015268/FBgn0028734/FBgn0033636/FBgn0025825/FBgn0014189/FBgn0025639/FBgn0020306/FBgn0040075/FBgn0022238/FBgn0035769/FBgn0043456/FBgn0020496/FBgn0022786/FBg…
GO:0042445	GO:0042445	hormone metabolic process	32	-0.602823	-1.62022	0.0238595	0.0238595	0.973515	800	tags=41%, list=17%, signal=34%	FBgn0020248/FBgn0012037/FBgn0262112/FBgn0000449/FBgn0024194/FBgn0023179/FBgn0287185/FBgn0086687/FBgn0039770/FBgn0030092/FBgn0035529/FBgn0086917/FBgn0010328
GO:0048646	GO:0048646	anatomical structure formation involved in morphogenesis	312	0.291453	1.27989	0.0240722	0.0240722	0.973515	962	tags=26%, list=20%, signal=23%	FBgn0020407/FBgn0000146/FBgn0005666/FBgn0001085/FBgn0026598/FBgn0010235/FBgn0002573/FBgn0004854/FBgn0004644/FBgn0032362/FBgn0040290/FBgn0002543/FBgn0035379/FBgn0004907/FBgn0011296/FBgn0261526/FBgn0001325/FBgn0003479/FBgn0036715/FBgn0001311/FBgn0250843/FBgn0266579/FBgn0039861/FBgn0035187/FBgn0002932/FBgn0001075/FBgn0000157/FBgn0042134/FBgn0266670/FBgn0053208/FBgn0028360/FBgn0000463/FBgn0262527/FBg…
GO:0009081	GO:0009081	branched-chain amino acid metabolic process	11	-0.745586	-1.62234	0.0245902	0.0245902	0.973515	11	tags=18%, list=0%, signal=18%	FBgn0038326/FBgn0034390
GO:0009083	GO:0009083	branched-chain amino acid catabolic process	11	-0.745586	-1.62234	0.0245902	0.0245902	0.973515	11	tags=18%, list=0%, signal=18%	FBgn0038326/FBgn0034390
GO:0035001	GO:0035001	dorsal trunk growth, open tracheal system	3	0.90876	1.51585	0.0248175	0.0248175	0.973515	440	tags=67%, list=9%, signal=61%	FBgn0250785/FBgn0004657
GO:0048102	GO:0048102	autophagic cell death	22	0.581466	1.65626	0.0250696	0.0250696	0.973515	898	tags=45%, list=19%, signal=37%	FBgn0038922/FBgn0267698/FBgn0262559/FBgn0260749/FBgn0040075/FBgn0027594/FBgn0001324/FBgn0037363/FBgn0015924/FBgn0283680
GO:0007009	GO:0007009	plasma membrane organization	18	-0.677388	-1.63173	0.0253247	0.0253247	0.973515	288	tags=28%, list=6%, signal=26%	FBgn0052442/FBgn0052579/FBgn0261020/FBgn0052056/FBgn0086916
GO:0007474	GO:0007474	imaginal disc-derived wing vein specification	39	-0.577871	-1.61651	0.0253954	0.0253954	0.973515	192	tags=15%, list=4%, signal=15%	FBgn0004569/FBgn0000577/FBgn0260397/FBgn0266711/FBgn0262866/FBgn0265048
GO:0009259	GO:0009259	ribonucleotide metabolic process	82	-0.486221	-1.53304	0.0255667	0.0255667	0.973515	1055	tags=39%, list=22%, signal=31%	FBgn0023216/FBgn0042094/FBgn0039241/FBgn0003301/FBgn0016120/FBgn0013972/FBgn0263120/FBgn0037643/FBgn0000052/FBgn0266136/FBgn0031941/FBgn0261285/FBgn0003257/FBgn0061359/FBgn0035586/FBgn0030573/FBgn0020236/FBgn0036337/FBgn0020389/FBgn0034568/FBgn0013973/FBgn0030683/FBgn0004852/FBgn0262467/FBgn0000109/FBgn0266377/FBgn0034145/FBgn0038237/FBgn0014930/FBgn0031459/FBgn0024150/FBgn0029118
GO:0007269	GO:0007269	neurotransmitter secretion	72	-0.501338	-1.54945	0.0255927	0.0255927	0.973515	871	tags=28%, list=18%, signal=23%	FBgn0000115/FBgn0266667/FBgn0026378/FBgn0004908/FBgn0013343/FBgn0030230/FBgn0085431/FBgn0083228/FBgn0030613/FBgn0004575/FBgn0036697/FBgn0263111/FBgn0027575/FBgn0036643/FBgn0053547/FBgn0038837/FBgn0033876/FBgn0040285/FBgn0011288/FBgn0261617
GO:0099643	GO:0099643	signal release from synapse	72	-0.501338	-1.54945	0.0255927	0.0255927	0.973515	871	tags=28%, list=18%, signal=23%	FBgn0000115/FBgn0266667/FBgn0026378/FBgn0004908/FBgn0013343/FBgn0030230/FBgn0085431/FBgn0083228/FBgn0030613/FBgn0004575/FBgn0036697/FBgn0263111/FBgn0027575/FBgn0036643/FBgn0053547/FBgn0038837/FBgn0033876/FBgn0040285/FBgn0011288/FBgn0261617
GO:0055092	GO:0055092	sterol homeostasis	8	-0.790162	-1.60574	0.0257088	0.0257088	0.973515	33	tags=25%, list=1%, signal=25%	FBgn0041191/FBgn0015240
GO:0007526	GO:0007526	larval somatic muscle development	22	0.578744	1.64851	0.0259053	0.0259053	0.973515	719	tags=36%, list=15%, signal=31%	FBgn0053838/FBgn0001319/FBgn0001994/FBgn0037659/FBgn0262527/FBgn0011692/FBgn0023212/FBgn0030855
GO:0012502	GO:0012502	induction of programmed cell death	11	0.703285	1.67066	0.0262904	0.0262904	0.973515	667	tags=45%, list=14%, signal=39%	FBgn0038922/FBgn0267698/FBgn0260749/FBgn0040075/FBgn0001324
GO:0035072	GO:0035072	ecdysone-mediated induction of salivary gland cell autophagic cell death	11	0.703285	1.67066	0.0262904	0.0262904	0.973515	667	tags=45%, list=14%, signal=39%	FBgn0038922/FBgn0267698/FBgn0260749/FBgn0040075/FBgn0001324
GO:0035078	GO:0035078	induction of programmed cell death by ecdysone	11	0.703285	1.67066	0.0262904	0.0262904	0.973515	667	tags=45%, list=14%, signal=39%	FBgn0038922/FBgn0267698/FBgn0260749/FBgn0040075/FBgn0001324
GO:0035081	GO:0035081	induction of programmed cell death by hormones	11	0.703285	1.67066	0.0262904	0.0262904	0.973515	667	tags=45%, list=14%, signal=39%	FBgn0038922/FBgn0267698/FBgn0260749/FBgn0040075/FBgn0001324
GO:0042685	GO:0042685	cardioblast cell fate specification	7	0.775787	1.63242	0.0266272	0.0266272	0.973515	88	tags=29%, list=2%, signal=28%	FBgn0001085/FBgn0002543
GO:1904747	GO:1904747	positive regulation of apoptotic process involved in development	5	-0.856878	-1.56308	0.0279206	0.0279206	0.973515	184	tags=40%, list=4%, signal=39%	FBgn0261108/FBgn0260945
GO:0006974	GO:0006974	DNA damage response	157	0.350174	1.41645	0.0279521	0.0279521	0.973515	1039	tags=31%, list=21%, signal=25%	FBgn0034537/FBgn0031655/FBgn0002887/FBgn0040290/FBgn0260985/FBgn0004832/FBgn0035812/FBgn0003479/FBgn0002707/FBgn0037578/FBgn0262619/FBgn0034728/FBgn0030054/FBgn0028360/FBgn0035689/FBgn0002989/FBgn0015553/FBgn0011739/FBgn0259196/FBgn0261456/FBgn0038118/FBgn0020306/FBgn0029798/FBgn0037141/FBgn0026777/FBgn0040075/FBgn0004698/FBgn0002622/FBgn0020270/FBgn0260012/FBgn0052438/FBgn0031309/FBgn0003082/FBg…
GO:0008078	GO:0008078	mesodermal cell migration	14	-0.704011	-1.62026	0.028	0.028	0.973515	373	tags=36%, list=8%, signal=33%	FBgn0003041/FBgn0052296/FBgn0010333/FBgn0261020/FBgn0264089
GO:0007099	GO:0007099	centriole replication	14	-0.700377	-1.61189	0.0285	0.0285	0.973515	6	tags=21%, list=0%, signal=21%	FBgn0004889/FBgn0000253/FBgn0040010
GO:0007268	GO:0007268	chemical synaptic transmission	200	-0.403232	-1.4027	0.0285882	0.0285882	0.973515	1032	tags=30%, list=21%, signal=25%	FBgn0250906/FBgn0264607/FBgn0036641/FBgn0024963/FBgn0034913/FBgn0004573/FBgn0011582/FBgn0004435/FBgn0010213/FBgn0003301/FBgn0003380/FBgn0263120/FBgn0000115/FBgn0024944/FBgn0266667/FBgn0026378/FBgn0037546/FBgn0004908/FBgn0013343/FBgn0030230/FBgn0263995/FBgn0085431/FBgn0000036/FBgn0083228/FBgn0031634/FBgn0015279/FBgn0036198/FBgn0039802/FBgn0034072/FBgn0050077/FBgn0001624/FBgn0030613/FBgn0261041/FBg…
GO:0098916	GO:0098916	anterograde trans-synaptic signaling	200	-0.403232	-1.4027	0.0285882	0.0285882	0.973515	1032	tags=30%, list=21%, signal=25%	FBgn0250906/FBgn0264607/FBgn0036641/FBgn0024963/FBgn0034913/FBgn0004573/FBgn0011582/FBgn0004435/FBgn0010213/FBgn0003301/FBgn0003380/FBgn0263120/FBgn0000115/FBgn0024944/FBgn0266667/FBgn0026378/FBgn0037546/FBgn0004908/FBgn0013343/FBgn0030230/FBgn0263995/FBgn0085431/FBgn0000036/FBgn0083228/FBgn0031634/FBgn0015279/FBgn0036198/FBgn0039802/FBgn0034072/FBgn0050077/FBgn0001624/FBgn0030613/FBgn0261041/FBg…
GO:0110053	GO:0110053	regulation of actin filament organization	50	0.475958	1.6095	0.0288919	0.0288919	0.973515	1180	tags=36%, list=24%, signal=28%	FBgn0001085/FBgn0260464/FBgn0004657/FBgn0020618/FBgn0250823/FBgn0061198/FBgn0010303/FBgn0036372/FBgn0266084/FBgn0039897/FBgn0002525/FBgn0001250/FBgn0032447/FBgn0051715/FBgn0038206/FBgn0263456/FBgn0000709/FBgn0035533
GO:0070536	GO:0070536	protein K63-linked deubiquitination	3	-0.915803	-1.48911	0.0293779	0.0293779	0.973515	172	tags=67%, list=4%, signal=64%	FBgn0039773/FBgn0032210
GO:0050921	GO:0050921	positive regulation of chemotaxis	3	-0.913641	-1.48559	0.0301459	0.0301459	0.973515	68	tags=67%, list=1%, signal=66%	FBgn0000308/FBgn0264089
GO:0007035	GO:0007035	vacuolar acidification	7	0.768992	1.61813	0.0302685	0.0302685	0.973515	86	tags=14%, list=2%, signal=14%	FBgn0028671
GO:0035082	GO:0035082	axoneme assembly	8	0.750862	1.63542	0.0305273	0.0305273	0.973515	66	tags=38%, list=1%, signal=37%	FBgn0034566/FBgn0261697/FBgn0261683
GO:0062012	GO:0062012	regulation of small molecule metabolic process	28	-0.602936	-1.58283	0.0307131	0.0307131	0.973515	536	tags=36%, list=11%, signal=32%	FBgn0034072/FBgn0003169/FBgn0025595/FBgn0032840/FBgn0262467/FBgn0265356/FBgn0030092/FBgn0035529/FBgn0040344/FBgn0260945
GO:0043467	GO:0043467	regulation of generation of precursor metabolites and energy	28	-0.602882	-1.58268	0.0307131	0.0307131	0.973515	634	tags=36%, list=13%, signal=31%	FBgn0040985/FBgn0039802/FBgn0034072/FBgn0003169/FBgn0025595/FBgn0265356/FBgn0030092/FBgn0040344/FBgn0260945/FBgn0015240
GO:0098534	GO:0098534	centriole assembly	15	-0.690352	-1.60236	0.0312085	0.0312085	0.973515	6	tags=20%, list=0%, signal=20%	FBgn0004889/FBgn0000253/FBgn0040010
GO:0007214	GO:0007214	gamma-aminobutyric acid signaling pathway	3	-0.91174	-1.4825	0.031682	0.031682	0.973515	431	tags=100%, list=9%, signal=91%	FBgn0260446/FBgn0040344
GO:0010466	GO:0010466	negative regulation of peptidase activity	3	-0.910983	-1.48127	0.0324501	0.0324501	0.973515	16	tags=67%, list=0%, signal=66%	FBgn0025879/FBgn0034443
GO:0010951	GO:0010951	negative regulation of endopeptidase activity	3	-0.910983	-1.48127	0.0324501	0.0324501	0.973515	16	tags=67%, list=0%, signal=66%	FBgn0025879/FBgn0034443
GO:1901657	GO:1901657	glycosyl compound metabolic process	14	-0.692161	-1.59299	0.0326667	0.0326667	0.973515	579	tags=64%, list=12%, signal=57%	FBgn0035371/FBgn0034417/FBgn0033377/FBgn0036337/FBgn0034215/FBgn0285958/FBgn0032192/FBgn0032002/FBgn0035436
GO:0007218	GO:0007218	neuropeptide signaling pathway	16	-0.674777	-1.59122	0.032698	0.032698	0.973515	473	tags=44%, list=10%, signal=40%	FBgn0036789/FBgn0032840/FBgn0050106/FBgn0041707/FBgn0003255/FBgn0052547/FBgn0039007
GO:0006637	GO:0006637	acyl-CoA metabolic process	18	-0.657141	-1.58296	0.0327922	0.0327922	0.973515	874	tags=44%, list=18%, signal=37%	FBgn0263120/FBgn0037643/FBgn0061359/FBgn0035586/FBgn0020236/FBgn0030683/FBgn0034145/FBgn0029118
GO:0035383	GO:0035383	thioester metabolic process	18	-0.657141	-1.58296	0.0327922	0.0327922	0.973515	874	tags=44%, list=18%, signal=37%	FBgn0263120/FBgn0037643/FBgn0061359/FBgn0035586/FBgn0020236/FBgn0030683/FBgn0034145/FBgn0029118
GO:0042632	GO:0042632	cholesterol homeostasis	7	-0.799678	-1.57355	0.0328044	0.0328044	0.973515	33	tags=29%, list=1%, signal=28%	FBgn0041191/FBgn0015240
GO:0010970	GO:0010970	transport along microtubule	56	-0.520115	-1.54912	0.0328533	0.0328533	0.973515	581	tags=25%, list=12%, signal=22%	FBgn0040395/FBgn0259483/FBgn0050441/FBgn0265102/FBgn0004380/FBgn0259108/FBgn0004387/FBgn0030092/FBgn0032119/FBgn0035317/FBgn0260945/FBgn0032692/FBgn0031050/FBgn0024187
GO:0099111	GO:0099111	microtubule-based transport	56	-0.520115	-1.54912	0.0328533	0.0328533	0.973515	581	tags=25%, list=12%, signal=22%	FBgn0040395/FBgn0259483/FBgn0050441/FBgn0265102/FBgn0004380/FBgn0259108/FBgn0004387/FBgn0030092/FBgn0032119/FBgn0035317/FBgn0260945/FBgn0032692/FBgn0031050/FBgn0024187
GO:0016126	GO:0016126	sterol biosynthetic process	11	-0.732178	-1.59316	0.0334699	0.0334699	0.973515	18	tags=45%, list=0%, signal=45%	FBgn0262112/FBgn0061359/FBgn0000449/FBgn0086917/FBgn0010328
GO:0019318	GO:0019318	hexose metabolic process	39	0.48636	1.56875	0.0337512	0.0337512	0.973515	11	tags=5%, list=0%, signal=5%	FBgn0001186/FBgn0036402
GO:0042181	GO:0042181	ketone biosynthetic process	27	-0.601578	-1.56768	0.0339087	0.0339087	0.973515	973	tags=52%, list=20%, signal=42%	FBgn0030460/FBgn0033086/FBgn0053100/FBgn0003312/FBgn0032922/FBgn0037574/FBgn0262112/FBgn0000449/FBgn0037044/FBgn0287185/FBgn0030092/FBgn0035529/FBgn0086917/FBgn0010328
GO:0032366	GO:0032366	intracellular sterol transport	4	-0.871656	-1.51271	0.034061	0.034061	0.973515	288	tags=75%, list=6%, signal=71%	FBgn0039800/FBgn0052442/FBgn0037783
GO:0032881	GO:0032881	regulation of polysaccharide metabolic process	13	-0.701938	-1.58527	0.034303	0.034303	0.973515	533	tags=38%, list=11%, signal=34%	FBgn0003169/FBgn0025595/FBgn0040344/FBgn0260945/FBgn0015240
GO:0070873	GO:0070873	regulation of glycogen metabolic process	13	-0.701938	-1.58527	0.034303	0.034303	0.973515	533	tags=38%, list=11%, signal=34%	FBgn0003169/FBgn0025595/FBgn0040344/FBgn0260945/FBgn0015240
GO:0045834	GO:0045834	positive regulation of lipid metabolic process	17	-0.662206	-1.57699	0.034821	0.034821	0.973515	364	tags=41%, list=8%, signal=38%	FBgn0034789/FBgn0029067/FBgn0053100/FBgn0036090/FBgn0030092/FBgn0035529/FBgn0039636
GO:0046843	GO:0046843	dorsal appendage formation	35	0.496104	1.56993	0.0352069	0.0352069	0.973515	152	tags=11%, list=3%, signal=11%	FBgn0020407/FBgn0000146/FBgn0010235/FBgn0036715
GO:0008052	GO:0008052	sensory organ boundary specification	14	0.635329	1.61614	0.0352324	0.0352324	0.973515	226	tags=29%, list=5%, signal=27%	FBgn0001085/FBgn0002573/FBgn0004854/FBgn0002932
GO:0048067	GO:0048067	cuticle pigmentation	15	-0.680124	-1.57862	0.0353586	0.0353586	0.973515	188	tags=20%, list=4%, signal=19%	FBgn0000422/FBgn0261260/FBgn0038901
GO:0035071	GO:0035071	salivary gland cell autophagic cell death	21	0.56933	1.60324	0.0354688	0.0354688	0.973515	898	tags=43%, list=19%, signal=35%	FBgn0038922/FBgn0267698/FBgn0262559/FBgn0260749/FBgn0040075/FBgn0027594/FBgn0001324/FBgn0037363/FBgn0283680
GO:0030149	GO:0030149	sphingolipid catabolic process	6	-0.813978	-1.54996	0.0366248	0.0366248	0.973515	24	tags=50%, list=0%, signal=50%	FBgn0035421/FBgn0034997/FBgn0045064
GO:0046466	GO:0046466	membrane lipid catabolic process	6	-0.813978	-1.54996	0.0366248	0.0366248	0.973515	24	tags=50%, list=0%, signal=50%	FBgn0035421/FBgn0034997/FBgn0045064
GO:0046835	GO:0046835	carbohydrate phosphorylation	7	0.755577	1.5899	0.0366409	0.0366409	0.973515	1	tags=14%, list=0%, signal=14%	FBgn0001186
GO:1902653	GO:1902653	secondary alcohol biosynthetic process	10	-0.73813	-1.57779	0.0369606	0.0369606	0.973515	18	tags=50%, list=0%, signal=50%	FBgn0262112/FBgn0061359/FBgn0000449/FBgn0086917/FBgn0010328
GO:0007211	GO:0007211	octopamine or tyramine signaling pathway	6	-0.812897	-1.5479	0.0371634	0.0371634	0.973515	99	tags=50%, list=2%, signal=49%	FBgn0024944/FBgn0004514/FBgn0034636
GO:0006012	GO:0006012	galactose metabolic process	4	-0.864868	-1.50093	0.0376364	0.0376364	0.973515	36	tags=50%, list=1%, signal=50%	FBgn0035147/FBgn0263199
GO:0045475	GO:0045475	locomotor rhythm	47	-0.531826	-1.53226	0.0377035	0.0377035	0.973515	530	tags=21%, list=11%, signal=19%	FBgn0011656/FBgn0001624/FBgn0000459/FBgn0041100/FBgn0261268/FBgn0010333/FBgn0025680/FBgn0262866/FBgn0031652/FBgn0261617
GO:0006310	GO:0006310	DNA recombination	56	0.445714	1.53863	0.037908	0.037908	0.973515	752	tags=30%, list=16%, signal=26%	FBgn0031655/FBgn0002887/FBgn0040290/FBgn0035812/FBgn0003479/FBgn0002707/FBgn0262619/FBgn0034728/FBgn0030054/FBgn0002989/FBgn0015553/FBgn0259196/FBgn0029798/FBgn0004698/FBgn0020270/FBgn0052438/FBgn0004367
GO:0032231	GO:0032231	regulation of actin filament bundle assembly	10	0.695063	1.60487	0.0384707	0.0384707	0.973515	962	tags=60%, list=20%, signal=48%	FBgn0001085/FBgn0004657/FBgn0010303/FBgn0266084/FBgn0039897/FBgn0001250
GO:0097428	GO:0097428	protein maturation by iron-sulfur cluster transfer	8	-0.768161	-1.56103	0.0385631	0.0385631	0.973515	665	tags=50%, list=14%, signal=43%	FBgn0052857/FBgn0030584/FBgn0039205/FBgn0061360
GO:0008535	GO:0008535	respiratory chain complex IV assembly	14	-0.683063	-1.57205	0.0386667	0.0386667	0.973515	565	tags=57%, list=12%, signal=51%	FBgn0032205/FBgn0035960/FBgn0040751/FBgn0262467/FBgn0259722/FBgn0034248/FBgn0030610/FBgn0002354
GO:0007306	GO:0007306	egg chorion assembly	51	0.457072	1.55509	0.0389698	0.0389698	0.973515	483	tags=18%, list=10%, signal=16%	FBgn0020407/FBgn0000146/FBgn0010235/FBgn0040290/FBgn0036715/FBgn0028360/FBgn0002989/FBgn0023509/FBgn0041789
GO:0016062	GO:0016062	adaptation of rhodopsin mediated signaling	3	0.885295	1.47671	0.038999	0.038999	0.973515	46	tags=33%, list=1%, signal=33%	FBgn0002938
GO:0036367	GO:0036367	light adaption	3	0.885295	1.47671	0.038999	0.038999	0.973515	46	tags=33%, list=1%, signal=33%	FBgn0002938
GO:0007193	GO:0007193	adenylate cyclase-inhibiting G protein-coupled receptor signaling pathway	7	-0.790341	-1.55518	0.039401	0.039401	0.973515	797	tags=86%, list=16%, signal=72%	FBgn0037546/FBgn0027575/FBgn0260446/FBgn0004852/FBgn0003444/FBgn0038653
GO:0010971	GO:0010971	positive regulation of G2/M transition of mitotic cell cycle	4	0.843688	1.52141	0.0394372	0.0394372	0.973515	194	tags=50%, list=4%, signal=48%	FBgn0040290/FBgn0003525
GO:1902751	GO:1902751	positive regulation of cell cycle G2/M phase transition	4	0.843688	1.52141	0.0394372	0.0394372	0.973515	194	tags=50%, list=4%, signal=48%	FBgn0040290/FBgn0003525
GO:0046823	GO:0046823	negative regulation of nucleocytoplasmic transport	7	-0.789935	-1.55438	0.0395792	0.0395792	0.973515	74	tags=43%, list=2%, signal=42%	FBgn0010660/FBgn0262866/FBgn0005355
GO:0034644	GO:0034644	cellular response to UV	6	0.779644	1.57421	0.0399278	0.0399278	0.973515	115	tags=50%, list=2%, signal=49%	FBgn0002887/FBgn0002938/FBgn0004832
GO:0030705	GO:0030705	cytoskeleton-dependent intracellular transport	68	-0.486674	-1.49043	0.0402776	0.0402776	0.973515	623	tags=22%, list=13%, signal=19%	FBgn0086347/FBgn0040395/FBgn0259483/FBgn0050441/FBgn0265102/FBgn0004380/FBgn0259108/FBgn0004387/FBgn0030092/FBgn0032119/FBgn0035317/FBgn0260945/FBgn0032692/FBgn0031050/FBgn0024187
GO:0015918	GO:0015918	sterol transport	5	-0.83381	-1.521	0.0405952	0.0405952	0.973515	288	tags=60%, list=6%, signal=56%	FBgn0039800/FBgn0052442/FBgn0037783
GO:0045815	GO:0045815	transcription initiation-coupled chromatin remodeling	11	0.673718	1.60042	0.0407622	0.0407622	0.973515	1027	tags=64%, list=21%, signal=50%	FBgn0000212/FBgn0030891/FBgn0260749/FBgn0020306/FBgn0002521/FBgn0026160/FBgn0264495
GO:0099054	GO:0099054	presynapse assembly	6	0.778904	1.57271	0.0408301	0.0408301	0.973515	915	tags=50%, list=19%, signal=41%	FBgn0083975/FBgn0038975/FBgn0013997
GO:0009110	GO:0009110	vitamin biosynthetic process	6	-0.806691	-1.53608	0.0409336	0.0409336	0.973515	725	tags=67%, list=15%, signal=57%	FBgn0002937/FBgn0085484/FBgn0051472/FBgn0014930
GO:0005996	GO:0005996	monosaccharide metabolic process	45	0.463512	1.54666	0.040997	0.040997	0.973515	11	tags=4%, list=0%, signal=4%	FBgn0001186/FBgn0036402
GO:0022600	GO:0022600	digestive system process	7	-0.788086	-1.55074	0.0410055	0.0410055	0.973515	449	tags=43%, list=9%, signal=39%	FBgn0000299/FBgn0261108/FBgn0260945
GO:0097753	GO:0097753	membrane bending	4	0.83958	1.514	0.0413558	0.0413558	0.973515	127	tags=25%, list=3%, signal=24%	FBgn0037050
GO:0019693	GO:0019693	ribose phosphate metabolic process	85	-0.460504	-1.4585	0.0416173	0.0416173	0.973515	957	tags=38%, list=20%, signal=31%	FBgn0023216/FBgn0042094/FBgn0039241/FBgn0003301/FBgn0016120/FBgn0013972/FBgn0263120/FBgn0037643/FBgn0000052/FBgn0266136/FBgn0031941/FBgn0261285/FBgn0003257/FBgn0061359/FBgn0035586/FBgn0030573/FBgn0020236/FBgn0036337/FBgn0020389/FBgn0034568/FBgn0013973/FBgn0030683/FBgn0004852/FBgn0262467/FBgn0000109/FBgn0266377/FBgn0034145/FBgn0038237/FBgn0014930/FBgn0031459/FBgn0024150/FBgn0029118
GO:0035461	GO:0035461	vitamin transmembrane transport	3	-0.89761	-1.45953	0.0418587	0.0418587	0.973515	356	tags=67%, list=7%, signal=62%	FBgn0033391/FBgn0037807
GO:0045850	GO:0045850	positive regulation of nurse cell apoptotic process	4	-0.859739	-1.49203	0.0440346	0.0440346	0.973515	184	tags=50%, list=4%, signal=48%	FBgn0261108/FBgn0260945
GO:0097150	GO:0097150	neuronal stem cell population maintenance	7	0.744188	1.56593	0.0443787	0.0443787	0.973515	582	tags=43%, list=12%, signal=38%	FBgn0011715/FBgn0001086/FBgn0041111
GO:0060211	GO:0060211	regulation of nuclear-transcribed mRNA poly(A) tail shortening	6	0.774143	1.5631	0.0444394	0.0444394	0.973515	14	tags=17%, list=0%, signal=17%	FBgn0000146
GO:0060213	GO:0060213	positive regulation of nuclear-transcribed mRNA poly(A) tail shortening	6	0.774143	1.5631	0.0444394	0.0444394	0.973515	14	tags=17%, list=0%, signal=17%	FBgn0000146
GO:0034332	GO:0034332	adherens junction organization	27	-0.586602	-1.52865	0.0444478	0.0444478	0.973515	136	tags=33%, list=3%, signal=33%	FBgn0000117/FBgn0261854/FBgn0004636/FBgn0067864/FBgn0259685/FBgn0262614/FBgn0026192/FBgn0010333/FBgn0040068
GO:1902692	GO:1902692	regulation of neuroblast proliferation	37	0.471049	1.50599	0.0446061	0.0446061	0.973515	1138	tags=38%, list=24%, signal=29%	FBgn0011715/FBgn0004644/FBgn0000212/FBgn0028734/FBgn0011739/FBgn0025825/FBgn0261456/FBgn0000629/FBgn0015805/FBgn0025800/FBgn0011573/FBgn0011300/FBgn0028999/FBgn0003124
GO:0002225	GO:0002225	positive regulation of antimicrobial peptide production	29	0.504232	1.53345	0.0448155	0.0448155	0.973515	887	tags=34%, list=18%, signal=28%	FBgn0034537/FBgn0035379/FBgn0033402/FBgn0016696/FBgn0029512/FBgn0026323/FBgn0035207/FBgn0030310/FBgn0035713/FBgn0052133
GO:0002699	GO:0002699	positive regulation of immune effector process	29	0.504232	1.53345	0.0448155	0.0448155	0.973515	887	tags=34%, list=18%, signal=28%	FBgn0034537/FBgn0035379/FBgn0033402/FBgn0016696/FBgn0029512/FBgn0026323/FBgn0035207/FBgn0030310/FBgn0035713/FBgn0052133
GO:0002702	GO:0002702	positive regulation of production of molecular mediator of immune response	29	0.504232	1.53345	0.0448155	0.0448155	0.973515	887	tags=34%, list=18%, signal=28%	FBgn0034537/FBgn0035379/FBgn0033402/FBgn0016696/FBgn0029512/FBgn0026323/FBgn0035207/FBgn0030310/FBgn0035713/FBgn0052133
GO:0002760	GO:0002760	positive regulation of antimicrobial humoral response	29	0.504232	1.53345	0.0448155	0.0448155	0.973515	887	tags=34%, list=18%, signal=28%	FBgn0034537/FBgn0035379/FBgn0033402/FBgn0016696/FBgn0029512/FBgn0026323/FBgn0035207/FBgn0030310/FBgn0035713/FBgn0052133
GO:0002922	GO:0002922	positive regulation of humoral immune response	29	0.504232	1.53345	0.0448155	0.0448155	0.973515	887	tags=34%, list=18%, signal=28%	FBgn0034537/FBgn0035379/FBgn0033402/FBgn0016696/FBgn0029512/FBgn0026323/FBgn0035207/FBgn0030310/FBgn0035713/FBgn0052133
GO:0045498	GO:0045498	sex comb development	8	0.725536	1.58026	0.0448659	0.0448659	0.973515	1225	tags=75%, list=25%, signal=56%	FBgn0038578/FBgn0260749/FBgn0001324/FBgn0261823/FBgn0015618/FBgn0003415
GO:0051346	GO:0051346	negative regulation of hydrolase activity	7	-0.783276	-1.54128	0.0454626	0.0454626	0.973515	396	tags=43%, list=8%, signal=39%	FBgn0031772/FBgn0035025/FBgn0034443
GO:0006109	GO:0006109	regulation of carbohydrate metabolic process	22	-0.609656	-1.53357	0.0456956	0.0456956	0.973515	536	tags=36%, list=11%, signal=32%	FBgn0034072/FBgn0003169/FBgn0025595/FBgn0032840/FBgn0265356/FBgn0040344/FBgn0260945/FBgn0015240
GO:0043470	GO:0043470	regulation of carbohydrate catabolic process	11	-0.711288	-1.54771	0.0462773	0.0462773	0.973515	536	tags=45%, list=11%, signal=41%	FBgn0034072/FBgn0003169/FBgn0025595/FBgn0265356/FBgn0260945
GO:2000116	GO:2000116	regulation of cysteine-type endopeptidase activity	11	-0.711214	-1.54755	0.0462773	0.0462773	0.973515	254	tags=18%, list=5%, signal=17%	FBgn0261268/FBgn0034443
GO:0046579	GO:0046579	positive regulation of Ras protein signal transduction	25	0.520252	1.52948	0.0465707	0.0465707	0.973515	554	tags=28%, list=11%, signal=25%	FBgn0286070/FBgn0004907/FBgn0035437/FBgn0261547/FBgn0040011/FBgn0015513/FBgn0001965
GO:0051057	GO:0051057	positive regulation of small GTPase mediated signal transduction	25	0.520252	1.52948	0.0465707	0.0465707	0.973515	554	tags=28%, list=11%, signal=25%	FBgn0286070/FBgn0004907/FBgn0035437/FBgn0261547/FBgn0040011/FBgn0015513/FBgn0001965
GO:0045455	GO:0045455	ecdysteroid metabolic process	17	-0.644684	-1.53526	0.0465915	0.0465915	0.973515	157	tags=41%, list=3%, signal=40%	FBgn0262112/FBgn0000449/FBgn0287185/FBgn0030092/FBgn0035529/FBgn0086917/FBgn0010328
GO:0006643	GO:0006643	membrane lipid metabolic process	54	-0.500911	-1.48138	0.0467712	0.0467712	0.973515	704	tags=24%, list=15%, signal=21%	FBgn0001941/FBgn0032052/FBgn0031284/FBgn0023545/FBgn0037315/FBgn0027538/FBgn0002524/FBgn0265174/FBgn0052442/FBgn0025335/FBgn0000221/FBgn0032799/FBgn0045064
GO:0043647	GO:0043647	inositol phosphate metabolic process	6	0.770477	1.5557	0.0469208	0.0469208	0.973515	898	tags=67%, list=19%, signal=54%	FBgn0032147/FBgn0036111/FBgn0027279/FBgn0283680
GO:0045035	GO:0045035	sensory organ precursor cell division	4	-0.854199	-1.48241	0.0476101	0.0476101	0.973515	31	tags=50%, list=1%, signal=50%	FBgn0034180/FBgn0086657
GO:0061382	GO:0061382	Malpighian tubule tip cell differentiation	4	0.829299	1.49546	0.0486037	0.0486037	0.973515	253	tags=50%, list=5%, signal=47%	FBgn0267821/FBgn0002561
GO:0042364	GO:0042364	water-soluble vitamin biosynthetic process	5	-0.824653	-1.50429	0.0495959	0.0495959	0.973515	602	tags=60%, list=12%, signal=53%	FBgn0085484/FBgn0051472/FBgn0014930
GO:0051237	GO:0051237	maintenance of RNA location	3	0.86968	1.45066	0.049635	0.049635	0.973515	14	tags=33%, list=0%, signal=33%	FBgn0000146
GO:2000272	GO:2000272	negative regulation of signaling receptor activity	4	-0.851934	-1.47848	0.0496801	0.0496801	0.973515	192	tags=50%, list=4%, signal=48%	FBgn0004569/FBgn0039770

## Sheet: W-S+
	ID	Description	setSize	enrichmentScore	NES	pvalue	p.adjust	qvalue	rank	leading_edge	core_enrichment
GO:0006338	GO:0006338	chromatin remodeling	138	0.467539	1.87947	0.000514139	0.000514139	0.970292	1145	tags=41%, list=24%, signal=32%	FBgn0034537/FBgn0053838/FBgn0000146/FBgn0011715/FBgn0039280/FBgn0034259/FBgn0001325/FBgn0053819/FBgn0000212/FBgn0026577/FBgn0262519/FBgn0030891/FBgn0037802/FBgn0030054/FBgn0002989/FBgn0260749/FBgn0015268/FBgn0028734/FBgn0033636/FBgn0025825/FBgn0014189/FBgn0025639/FBgn0020306/FBgn0040075/FBgn0022238/FBgn0035769/FBgn0043456/FBgn0020496/FBgn0022786/FBgn0262166/FBgn0000629/FBgn0027950/FBgn0015805/FBg…
GO:0034587	GO:0034587	piRNA processing	7	0.890059	1.89802	0.00205386	0.00205386	0.970292	96	tags=43%, list=2%, signal=42%	FBgn0000146/FBgn0038191/FBgn0003401
GO:0051156	GO:0051156	glucose 6-phosphate metabolic process	9	0.851688	1.93621	0.00213523	0.00213523	0.970292	1	tags=11%, list=0%, signal=11%	FBgn0001186
GO:0008643	GO:0008643	carbohydrate transport	6	-0.91123	-1.74378	0.00304006	0.00304006	0.970292	12	tags=33%, list=0%, signal=33%	FBgn0050035/FBgn0037807
GO:0007593	GO:0007593	chitin-based cuticle sclerotization	14	-0.815337	-1.86908	0.00315091	0.00315091	0.970292	249	tags=36%, list=5%, signal=34%	FBgn0003255/FBgn0000422/FBgn0261260/FBgn0038901/FBgn0264810
GO:0008610	GO:0008610	lipid biosynthetic process	145	-0.490068	-1.65988	0.00319489	0.00319489	0.970292	1080	tags=34%, list=22%, signal=27%	FBgn0021847/FBgn0053116/FBgn0053100/FBgn0001404/FBgn0032078/FBgn0032014/FBgn0003312/FBgn0034141/FBgn0032482/FBgn0263120/FBgn0035383/FBgn0031312/FBgn0001941/FBgn0030670/FBgn0004797/FBgn0002937/FBgn0032052/FBgn0262112/FBgn0061359/FBgn0031284/FBgn0000449/FBgn0035586/FBgn0023545/FBgn0035087/FBgn0015279/FBgn0020236/FBgn0261549/FBgn0037044/FBgn0267828/FBgn0030465/FBgn0027538/FBgn0002524/FBgn0287185/FBg…
GO:0030510	GO:0030510	regulation of BMP signaling pathway	31	-0.690085	-1.85703	0.00332326	0.00332326	0.970292	76	tags=10%, list=2%, signal=10%	FBgn0033050/FBgn0038901/FBgn0265048
GO:0090092	GO:0090092	regulation of transmembrane receptor protein serine/threonine kinase signaling pathway	35	-0.673453	-1.85217	0.00357356	0.00357356	0.970292	76	tags=17%, list=2%, signal=17%	FBgn0003169/FBgn0026199/FBgn0033050/FBgn0038901/FBgn0262866/FBgn0265048
GO:0001678	GO:0001678	intracellular glucose homeostasis	5	0.905717	1.75074	0.00371991	0.00371991	0.970292	1	tags=20%, list=0%, signal=20%	FBgn0001186
GO:0006869	GO:0006869	lipid transport	34	-0.675061	-1.84752	0.00388292	0.00388292	0.970292	288	tags=18%, list=6%, signal=17%	FBgn0052442/FBgn0052579/FBgn0267975/FBgn0052056/FBgn0037783/FBgn0265048
GO:0007188	GO:0007188	adenylate cyclase-modulating G protein-coupled receptor signaling pathway	29	-0.694357	-1.8489	0.00393403	0.00393403	0.970292	1129	tags=72%, list=23%, signal=56%	FBgn0039747/FBgn0039354/FBgn0004573/FBgn0011582/FBgn0004435/FBgn0003301/FBgn0266137/FBgn0037546/FBgn0010223/FBgn0001122/FBgn0027575/FBgn0038980/FBgn0260446/FBgn0004852/FBgn0003444/FBgn0032048/FBgn0038653/FBgn0003255/FBgn0052843/FBgn0024150/FBgn0004514
GO:0002181	GO:0002181	cytoplasmic translation	107	0.451243	1.73739	0.00409277	0.00409277	0.970292	1298	tags=48%, list=27%, signal=36%	FBgn0039406/FBgn0019936/FBgn0035422/FBgn0261599/FBgn0261592/FBgn0010411/FBgn0015756/FBgn0032518/FBgn0005593/FBgn0039757/FBgn0086472/FBgn0040007/FBgn0010409/FBgn0032919/FBgn0037351/FBgn0261597/FBgn0002593/FBgn0261596/FBgn0001942/FBgn0004419/FBgn0261602/FBgn0020618/FBgn0010198/FBgn0036213/FBgn0003517/FBgn0036825/FBgn0032987/FBgn0029891/FBgn0039359/FBgn0002622/FBgn0028697/FBgn0034029/FBgn0002579/FBg…
GO:0055086	GO:0055086	nucleobase-containing small molecule metabolic process	141	-0.482806	-1.62853	0.00469368	0.00469368	0.970292	1113	tags=38%, list=23%, signal=30%	FBgn0022709/FBgn0023477/FBgn0024947/FBgn0023216/FBgn0042094/FBgn0037279/FBgn0033735/FBgn0259749/FBgn0039241/FBgn0033377/FBgn0003301/FBgn0016120/FBgn0013972/FBgn0263120/FBgn0037643/FBgn0262782/FBgn0000052/FBgn0266136/FBgn0031589/FBgn0031941/FBgn0261285/FBgn0003257/FBgn0000337/FBgn0050410/FBgn0061359/FBgn0035586/FBgn0024920/FBgn0030573/FBgn0020236/FBgn0036337/FBgn0020389/FBgn0030327/FBgn0034215/FBg…
GO:0006096	GO:0006096	glycolytic process	13	0.762907	1.89794	0.00526052	0.00526052	0.970292	65	tags=15%, list=1%, signal=15%	FBgn0001186/FBgn0267385
GO:0003341	GO:0003341	cilium movement	16	0.740129	1.94453	0.0057128	0.0057128	0.970292	66	tags=25%, list=1%, signal=25%	FBgn0020407/FBgn0034566/FBgn0261697/FBgn0261683
GO:0006334	GO:0006334	nucleosome assembly	13	0.752383	1.87176	0.00576152	0.00576152	0.970292	437	tags=38%, list=9%, signal=35%	FBgn0053838/FBgn0034259/FBgn0053819/FBgn0030054/FBgn0015268
GO:0002949	GO:0002949	tRNA threonylcarbamoyladenosine modification	3	-0.957488	-1.56459	0.00638792	0.00638792	0.970292	34	tags=67%, list=1%, signal=66%	FBgn0031060/FBgn0283681
GO:0007178	GO:0007178	transmembrane receptor protein serine/threonine kinase signaling pathway	42	-0.620047	-1.75689	0.00641586	0.00641586	0.970292	76	tags=14%, list=2%, signal=14%	FBgn0003169/FBgn0026199/FBgn0033050/FBgn0038901/FBgn0262866/FBgn0265048
GO:0015749	GO:0015749	monosaccharide transmembrane transport	5	-0.916238	-1.68488	0.00644211	0.00644211	0.970292	12	tags=40%, list=0%, signal=40%	FBgn0050035/FBgn0037807
GO:0034219	GO:0034219	carbohydrate transmembrane transport	5	-0.916238	-1.68488	0.00644211	0.00644211	0.970292	12	tags=40%, list=0%, signal=40%	FBgn0050035/FBgn0037807
GO:0090287	GO:0090287	regulation of cellular response to growth factor stimulus	41	-0.62009	-1.74817	0.00704019	0.00704019	0.970292	76	tags=10%, list=2%, signal=10%	FBgn0041604/FBgn0033050/FBgn0038901/FBgn0265048
GO:0030513	GO:0030513	positive regulation of BMP signaling pathway	12	-0.801143	-1.78284	0.00744249	0.00744249	0.970292	2	tags=17%, list=0%, signal=17%	FBgn0033050/FBgn0265048
GO:0007610	GO:0007610	behavior	303	-0.401055	-1.45091	0.00751215	0.00751215	0.970292	612	tags=19%, list=13%, signal=18%	FBgn0046114/FBgn0015279/FBgn0023179/FBgn0263241/FBgn0262636/FBgn0028397/FBgn0262739/FBgn0039802/FBgn0050077/FBgn0011656/FBgn0026562/FBgn0263220/FBgn0001624/FBgn0023129/FBgn0004516/FBgn0027538/FBgn0004575/FBgn0036697/FBgn0000459/FBgn0263111/FBgn0029768/FBgn0027575/FBgn0032840/FBgn0259099/FBgn0086687/FBgn0265416/FBgn0033911/FBgn0032048/FBgn0034246/FBgn0086675/FBgn0041100/FBgn0003011/FBgn0261268/FBg…
GO:0030509	GO:0030509	BMP signaling pathway	36	-0.637831	-1.76181	0.00760173	0.00760173	0.970292	76	tags=8%, list=2%, signal=8%	FBgn0033050/FBgn0038901/FBgn0265048
GO:0071772	GO:0071772	response to BMP	36	-0.637831	-1.76181	0.00760173	0.00760173	0.970292	76	tags=8%, list=2%, signal=8%	FBgn0033050/FBgn0038901/FBgn0265048
GO:0071773	GO:0071773	cellular response to BMP stimulus	36	-0.637831	-1.76181	0.00760173	0.00760173	0.970292	76	tags=8%, list=2%, signal=8%	FBgn0033050/FBgn0038901/FBgn0265048
GO:2000125	GO:2000125	regulation of octopamine or tyramine signaling pathway	3	-0.952448	-1.55636	0.00793651	0.00793651	0.970292	25	tags=67%, list=1%, signal=66%	FBgn0261953/FBgn0034636
GO:2000127	GO:2000127	positive regulation of octopamine or tyramine signaling pathway	3	-0.952448	-1.55636	0.00793651	0.00793651	0.970292	25	tags=67%, list=1%, signal=66%	FBgn0261953/FBgn0034636
GO:2000128	GO:2000128	regulation of octopamine signaling pathway	3	-0.952448	-1.55636	0.00793651	0.00793651	0.970292	25	tags=67%, list=1%, signal=66%	FBgn0261953/FBgn0034636
GO:2000130	GO:2000130	positive regulation of octopamine signaling pathway	3	-0.952448	-1.55636	0.00793651	0.00793651	0.970292	25	tags=67%, list=1%, signal=66%	FBgn0261953/FBgn0034636
GO:0070914	GO:0070914	UV-damage excision repair	3	0.942749	1.57701	0.00826788	0.00826788	0.970292	115	tags=67%, list=2%, signal=65%	FBgn0002887/FBgn0004832
GO:0006694	GO:0006694	steroid biosynthetic process	19	-0.723676	-1.77552	0.00926814	0.00926814	0.970292	693	tags=47%, list=14%, signal=41%	FBgn0262112/FBgn0061359/FBgn0000449/FBgn0287185/FBgn0030092/FBgn0035529/FBgn0036698/FBgn0086917/FBgn0010328
GO:0010817	GO:0010817	regulation of hormone levels	46	-0.594694	-1.71298	0.00934176	0.00934176	0.970292	800	tags=39%, list=17%, signal=33%	FBgn0020248/FBgn0012037/FBgn0038984/FBgn0262112/FBgn0000449/FBgn0024194/FBgn0023179/FBgn0287185/FBgn0027575/FBgn0023091/FBgn0086687/FBgn0039039/FBgn0041707/FBgn0039770/FBgn0030092/FBgn0035529/FBgn0086917/FBgn0010328
GO:0023061	GO:0023061	signal release	95	-0.499467	-1.60487	0.00949285	0.00949285	0.970292	820	tags=27%, list=17%, signal=23%	FBgn0266667/FBgn0004957/FBgn0026378/FBgn0038984/FBgn0004908/FBgn0013343/FBgn0030230/FBgn0085431/FBgn0083228/FBgn0030613/FBgn0004575/FBgn0036697/FBgn0263111/FBgn0264078/FBgn0027575/FBgn0023091/FBgn0036643/FBgn0052850/FBgn0053547/FBgn0038837/FBgn0041707/FBgn0039770/FBgn0033876/FBgn0040285/FBgn0011288/FBgn0261617
GO:0090100	GO:0090100	positive regulation of transmembrane receptor protein serine/threonine kinase signaling pathway	16	-0.741045	-1.7523	0.0100797	0.0100797	0.970292	2	tags=25%, list=0%, signal=25%	FBgn0003169/FBgn0026199/FBgn0033050/FBgn0265048
GO:0006325	GO:0006325	chromatin organization	163	0.372032	1.52389	0.0103627	0.0103627	0.970292	1145	tags=39%, list=24%, signal=31%	FBgn0034537/FBgn0053838/FBgn0000146/FBgn0011715/FBgn0039280/FBgn0034259/FBgn0001325/FBgn0053884/FBgn0053819/FBgn0000212/FBgn0037573/FBgn0026577/FBgn0262519/FBgn0030891/FBgn0037802/FBgn0030054/FBgn0039557/FBgn0002989/FBgn0260749/FBgn0015268/FBgn0028734/FBgn0033636/FBgn0025825/FBgn0014189/FBgn0025639/FBgn0020306/FBgn0040075/FBgn0022238/FBgn0035769/FBgn0043456/FBgn0020496/FBgn0022786/FBgn0262166/FBg…
GO:0031297	GO:0031297	replication fork processing	7	0.821047	1.75086	0.0109539	0.0109539	0.970292	139	tags=43%, list=3%, signal=42%	FBgn0031655/FBgn0035812/FBgn0003479
GO:0016339	GO:0016339	calcium-dependent cell-cell adhesion via plasma membrane cell adhesion molecules	14	0.711945	1.81186	0.0113265	0.0113265	0.970292	440	tags=50%, list=9%, signal=46%	FBgn0022800/FBgn0024836/FBgn0036715/FBgn0261574/FBgn0001075/FBgn0261053/FBgn0004657
GO:0033500	GO:0033500	carbohydrate homeostasis	38	0.563561	1.79655	0.0114622	0.0114622	0.970292	65	tags=5%, list=1%, signal=5%	FBgn0001186/FBgn0267385
GO:0030317	GO:0030317	flagellated sperm motility	13	0.721452	1.79481	0.011523	0.011523	0.970292	66	tags=23%, list=1%, signal=23%	FBgn0020407/FBgn0261697/FBgn0261683
GO:0097722	GO:0097722	sperm motility	13	0.721452	1.79481	0.011523	0.011523	0.970292	66	tags=23%, list=1%, signal=23%	FBgn0020407/FBgn0261697/FBgn0261683
GO:0060294	GO:0060294	cilium movement involved in cell motility	14	0.708986	1.80433	0.0118299	0.0118299	0.970292	66	tags=21%, list=1%, signal=21%	FBgn0020407/FBgn0261697/FBgn0261683
GO:0006629	GO:0006629	lipid metabolic process	253	-0.404953	-1.44404	0.0118303	0.0118303	0.970292	1320	tags=38%, list=27%, signal=29%	FBgn0261862/FBgn0034649/FBgn0025615/FBgn0259178/FBgn0039639/FBgn0067102/FBgn0034997/FBgn0250862/FBgn0035231/FBgn0033761/FBgn0040336/FBgn0287585/FBgn0051717/FBgn0039890/FBgn0263006/FBgn0034789/FBgn0003416/FBgn0029067/FBgn0029906/FBgn0036058/FBgn0030735/FBgn0034488/FBgn0021847/FBgn0053116/FBgn0053100/FBgn0000416/FBgn0035519/FBgn0028479/FBgn0001404/FBgn0032078/FBgn0032014/FBgn0039137/FBgn0003312/FBg…
GO:0034728	GO:0034728	nucleosome organization	19	0.673644	1.84615	0.0120192	0.0120192	0.970292	437	tags=32%, list=9%, signal=29%	FBgn0053838/FBgn0034259/FBgn0053819/FBgn0262519/FBgn0030054/FBgn0015268
GO:0042593	GO:0042593	glucose homeostasis	32	0.594819	1.82753	0.0125186	0.0125186	0.970292	65	tags=6%, list=1%, signal=6%	FBgn0001186/FBgn0267385
GO:0006163	GO:0006163	purine nucleotide metabolic process	97	-0.490788	-1.58129	0.0125892	0.0125892	0.970292	1148	tags=40%, list=24%, signal=31%	FBgn0030512/FBgn0022709/FBgn0023477/FBgn0023216/FBgn0042094/FBgn0039241/FBgn0003301/FBgn0016120/FBgn0013972/FBgn0263120/FBgn0037643/FBgn0262782/FBgn0000052/FBgn0266136/FBgn0031589/FBgn0031941/FBgn0261285/FBgn0000337/FBgn0050410/FBgn0061359/FBgn0035586/FBgn0030573/FBgn0020236/FBgn0036337/FBgn0020389/FBgn0034568/FBgn0013973/FBgn0030683/FBgn0004852/FBgn0262467/FBgn0000109/FBgn0266377/FBgn0030239/FBg…
GO:0042446	GO:0042446	hormone biosynthetic process	18	-0.711076	-1.72318	0.0128432	0.0128432	0.970292	693	tags=44%, list=14%, signal=38%	FBgn0262112/FBgn0000449/FBgn0287185/FBgn0086687/FBgn0030092/FBgn0035529/FBgn0086917/FBgn0010328
GO:0009117	GO:0009117	nucleotide metabolic process	113	-0.474222	-1.55491	0.0131445	0.0131445	0.970292	1113	tags=39%, list=23%, signal=31%	FBgn0030512/FBgn0022709/FBgn0023477/FBgn0023216/FBgn0042094/FBgn0033735/FBgn0039241/FBgn0003301/FBgn0016120/FBgn0013972/FBgn0263120/FBgn0037643/FBgn0262782/FBgn0000052/FBgn0266136/FBgn0031589/FBgn0031941/FBgn0261285/FBgn0003257/FBgn0000337/FBgn0050410/FBgn0061359/FBgn0035586/FBgn0024920/FBgn0030573/FBgn0020236/FBgn0036337/FBgn0020389/FBgn0034568/FBgn0013973/FBgn0030683/FBgn0004852/FBgn0262467/FBg…
GO:0001539	GO:0001539	cilium or flagellum-dependent cell motility	15	0.691215	1.78797	0.0138249	0.0138249	0.970292	66	tags=20%, list=1%, signal=20%	FBgn0020407/FBgn0261697/FBgn0261683
GO:0060285	GO:0060285	cilium-dependent cell motility	15	0.691215	1.78797	0.0138249	0.0138249	0.970292	66	tags=20%, list=1%, signal=20%	FBgn0020407/FBgn0261697/FBgn0261683
GO:0007189	GO:0007189	adenylate cyclase-activating G protein-coupled receptor signaling pathway	18	-0.70456	-1.70739	0.0139669	0.0139669	0.970292	1129	tags=72%, list=23%, signal=56%	FBgn0039747/FBgn0039354/FBgn0004573/FBgn0011582/FBgn0003301/FBgn0266137/FBgn0038980/FBgn0004852/FBgn0032048/FBgn0038653/FBgn0003255/FBgn0024150/FBgn0004514
GO:0072521	GO:0072521	purine-containing compound metabolic process	101	-0.481138	-1.55394	0.0146677	0.0146677	0.970292	1148	tags=40%, list=24%, signal=31%	FBgn0030512/FBgn0022709/FBgn0023477/FBgn0023216/FBgn0042094/FBgn0039241/FBgn0033377/FBgn0003301/FBgn0016120/FBgn0013972/FBgn0263120/FBgn0037643/FBgn0262782/FBgn0000052/FBgn0266136/FBgn0031589/FBgn0031941/FBgn0261285/FBgn0000337/FBgn0050410/FBgn0061359/FBgn0035586/FBgn0030573/FBgn0020236/FBgn0036337/FBgn0020389/FBgn0034568/FBgn0013973/FBgn0030683/FBgn0004852/FBgn0262467/FBgn0000109/FBgn0266377/FBg…
GO:0000423	GO:0000423	mitophagy	4	-0.911373	-1.5903	0.0148301	0.0148301	0.970292	293	tags=75%, list=6%, signal=71%	FBgn0041100/FBgn0261108/FBgn0039636
GO:0099537	GO:0099537	trans-synaptic signaling	203	-0.414552	-1.45022	0.0149953	0.0149953	0.970292	695	tags=31%, list=14%, signal=28%	FBgn0250906/FBgn0264607/FBgn0036641/FBgn0024963/FBgn0034913/FBgn0004573/FBgn0011582/FBgn0004435/FBgn0010213/FBgn0003301/FBgn0003380/FBgn0263120/FBgn0000115/FBgn0024944/FBgn0266667/FBgn0026378/FBgn0037546/FBgn0004908/FBgn0013343/FBgn0030230/FBgn0263995/FBgn0085431/FBgn0000036/FBgn0083228/FBgn0031634/FBgn0015279/FBgn0036198/FBgn0039802/FBgn0034072/FBgn0050077/FBgn0001624/FBgn0030613/FBgn0261041/FBg…
GO:0045456	GO:0045456	ecdysteroid biosynthetic process	14	-0.742436	-1.70196	0.015257	0.015257	0.970292	693	tags=50%, list=14%, signal=43%	FBgn0262112/FBgn0000449/FBgn0287185/FBgn0030092/FBgn0035529/FBgn0086917/FBgn0010328
GO:0046011	GO:0046011	regulation of oskar mRNA translation	8	0.780014	1.72372	0.0153417	0.0153417	0.970292	14	tags=12%, list=0%, signal=12%	FBgn0000146
GO:0009150	GO:0009150	purine ribonucleotide metabolic process	75	-0.51167	-1.58968	0.0156103	0.0156103	0.970292	1055	tags=40%, list=22%, signal=32%	FBgn0023216/FBgn0042094/FBgn0039241/FBgn0003301/FBgn0016120/FBgn0013972/FBgn0263120/FBgn0037643/FBgn0000052/FBgn0266136/FBgn0031941/FBgn0261285/FBgn0061359/FBgn0035586/FBgn0030573/FBgn0020236/FBgn0036337/FBgn0020389/FBgn0034568/FBgn0013973/FBgn0030683/FBgn0004852/FBgn0262467/FBgn0000109/FBgn0266377/FBgn0034145/FBgn0038237/FBgn0031459/FBgn0024150/FBgn0029118
GO:0060912	GO:0060912	cardiac cell fate specification	8	0.779184	1.72189	0.0158066	0.0158066	0.970292	222	tags=38%, list=5%, signal=36%	FBgn0001085/FBgn0002543/FBgn0010762
GO:0006090	GO:0006090	pyruvate metabolic process	21	0.624004	1.75466	0.0164384	0.0164384	0.970292	65	tags=10%, list=1%, signal=9%	FBgn0001186/FBgn0267385
GO:0016125	GO:0016125	sterol metabolic process	14	-0.737568	-1.6908	0.0165837	0.0165837	0.970292	693	tags=50%, list=14%, signal=43%	FBgn0262112/FBgn0061359/FBgn0000449/FBgn0287185/FBgn0052442/FBgn0086917/FBgn0010328
GO:0007626	GO:0007626	locomotory behavior	119	-0.459475	-1.51882	0.0166814	0.0166814	0.970292	582	tags=22%, list=12%, signal=20%	FBgn0023179/FBgn0262636/FBgn0039802/FBgn0011656/FBgn0001624/FBgn0004516/FBgn0027538/FBgn0000459/FBgn0263111/FBgn0259099/FBgn0034246/FBgn0041100/FBgn0261268/FBgn0250850/FBgn0265356/FBgn0038839/FBgn0085387/FBgn0030092/FBgn0000028/FBgn0010333/FBgn0025680/FBgn0030228/FBgn0262866/FBgn0031652/FBgn0034636/FBgn0261617
GO:0006006	GO:0006006	glucose metabolic process	29	0.584681	1.76177	0.0167993	0.0167993	0.970292	11	tags=7%, list=0%, signal=7%	FBgn0001186/FBgn0036402
GO:0007362	GO:0007362	terminal region determination	10	0.747183	1.7439	0.0169613	0.0169613	0.970292	3	tags=10%, list=0%, signal=10%	FBgn0286070
GO:0022404	GO:0022404	molting cycle process	23	-0.664169	-1.69273	0.0169623	0.0169623	0.970292	249	tags=22%, list=5%, signal=21%	FBgn0003255/FBgn0000422/FBgn0261260/FBgn0038901/FBgn0264810
GO:0099536	GO:0099536	synaptic signaling	205	-0.41234	-1.44383	0.017191	0.017191	0.970292	695	tags=31%, list=14%, signal=27%	FBgn0250906/FBgn0264607/FBgn0036641/FBgn0024963/FBgn0034913/FBgn0004573/FBgn0011582/FBgn0004435/FBgn0010213/FBgn0003301/FBgn0003380/FBgn0263120/FBgn0000115/FBgn0024944/FBgn0266667/FBgn0026378/FBgn0037546/FBgn0004908/FBgn0013343/FBgn0030230/FBgn0263995/FBgn0085431/FBgn0000036/FBgn0083228/FBgn0031634/FBgn0015279/FBgn0036198/FBgn0039802/FBgn0034072/FBgn0050077/FBgn0001624/FBgn0030613/FBgn0261041/FBg…
GO:0006259	GO:0006259	DNA metabolic process	179	0.349603	1.44047	0.0172308	0.0172308	0.970292	1462	tags=45%, list=30%, signal=32%	FBgn0034537/FBgn0031655/FBgn0000477/FBgn0002887/FBgn0040290/FBgn0260985/FBgn0004832/FBgn0035812/FBgn0003479/FBgn0263392/FBgn0033690/FBgn0002707/FBgn0037578/FBgn0262619/FBgn0041171/FBgn0037489/FBgn0034728/FBgn0003114/FBgn0030054/FBgn0028360/FBgn0002989/FBgn0023509/FBgn0023181/FBgn0015268/FBgn0015553/FBgn0259196/FBgn0038118/FBgn0029798/FBgn0037141/FBgn0026777/FBgn0004698/FBgn0035769/FBgn0002622/FBg…
GO:0019216	GO:0019216	regulation of lipid metabolic process	33	-0.60415	-1.64462	0.0172466	0.0172466	0.970292	364	tags=18%, list=8%, signal=17%	FBgn0036090/FBgn0086687/FBgn0030092/FBgn0035529/FBgn0039636/FBgn0045064
GO:0072524	GO:0072524	pyridine-containing compound metabolic process	20	-0.678404	-1.68283	0.0173181	0.0173181	0.970292	1148	tags=60%, list=24%, signal=46%	FBgn0033373/FBgn0030512/FBgn0023477/FBgn0262782/FBgn0031589/FBgn0000337/FBgn0050410/FBgn0085484/FBgn0030239/FBgn0051472/FBgn0262579/FBgn0035436
GO:0062013	GO:0062013	positive regulation of small molecule metabolic process	17	-0.700977	-1.67977	0.0173195	0.0173195	0.970292	533	tags=47%, list=11%, signal=42%	FBgn0003169/FBgn0025595/FBgn0262467/FBgn0265356/FBgn0030092/FBgn0035529/FBgn0040344/FBgn0260945
GO:0006753	GO:0006753	nucleoside phosphate metabolic process	117	-0.459947	-1.51611	0.01778	0.01778	0.970292	1113	tags=38%, list=23%, signal=30%	FBgn0022709/FBgn0023477/FBgn0024947/FBgn0023216/FBgn0042094/FBgn0033735/FBgn0039241/FBgn0003301/FBgn0016120/FBgn0013972/FBgn0263120/FBgn0037643/FBgn0262782/FBgn0000052/FBgn0266136/FBgn0031589/FBgn0031941/FBgn0261285/FBgn0003257/FBgn0000337/FBgn0050410/FBgn0061359/FBgn0035586/FBgn0024920/FBgn0030573/FBgn0020236/FBgn0036337/FBgn0020389/FBgn0034568/FBgn0013973/FBgn0030683/FBgn0004852/FBgn0262467/FBg…
GO:0045005	GO:0045005	DNA-templated DNA replication maintenance of fidelity	11	0.720782	1.7224	0.0181422	0.0181422	0.970292	992	tags=64%, list=20%, signal=51%	FBgn0031655/FBgn0035812/FBgn0003479/FBgn0038118/FBgn0259113/FBgn0002905/FBgn0004406
GO:0048070	GO:0048070	regulation of developmental pigmentation	17	-0.696387	-1.66878	0.0184526	0.0184526	0.970292	293	tags=29%, list=6%, signal=28%	FBgn0041100/FBgn0000119/FBgn0000422/FBgn0261260/FBgn0262866
GO:0120305	GO:0120305	regulation of pigmentation	17	-0.696387	-1.66878	0.0184526	0.0184526	0.970292	293	tags=29%, list=6%, signal=28%	FBgn0041100/FBgn0000119/FBgn0000422/FBgn0261260/FBgn0262866
GO:0008205	GO:0008205	ecdysone metabolic process	9	-0.79229	-1.66077	0.0184897	0.0184897	0.970292	18	tags=44%, list=0%, signal=44%	FBgn0262112/FBgn0000449/FBgn0086917/FBgn0010328
GO:0006573	GO:0006573	valine metabolic process	5	-0.873561	-1.6064	0.0189582	0.0189582	0.970292	11	tags=40%, list=0%, signal=40%	FBgn0038326/FBgn0034390
GO:0006574	GO:0006574	valine catabolic process	5	-0.873561	-1.6064	0.0189582	0.0189582	0.970292	11	tags=40%, list=0%, signal=40%	FBgn0038326/FBgn0034390
GO:0007474	GO:0007474	imaginal disc-derived wing vein specification	39	-0.577871	-1.61887	0.0189734	0.0189734	0.970292	192	tags=15%, list=4%, signal=15%	FBgn0004569/FBgn0000577/FBgn0260397/FBgn0266711/FBgn0262866/FBgn0265048
GO:0010876	GO:0010876	lipid localization	77	-0.501746	-1.56535	0.019334	0.019334	0.970292	288	tags=38%, list=6%, signal=36%	FBgn0250862/FBgn0029161/FBgn0040336/FBgn0039890/FBgn0025725/FBgn0263006/FBgn0030752/FBgn0086359/FBgn0015320/FBgn0028969/FBgn0264607/FBgn0027564/FBgn0040512/FBgn0263120/FBgn0028978/FBgn0028968/FBgn0031897/FBgn0004797/FBgn0035586/FBgn0015279/FBgn0011656/FBgn0050392/FBgn0052442/FBgn0003651/FBgn0052579/FBgn0267975/FBgn0052056/FBgn0037783/FBgn0265048
GO:0008202	GO:0008202	steroid metabolic process	26	-0.634124	-1.65249	0.0196832	0.0196832	0.970292	693	tags=58%, list=14%, signal=50%	FBgn0053100/FBgn0039137/FBgn0003312/FBgn0033679/FBgn0262112/FBgn0061359/FBgn0032881/FBgn0000449/FBgn0287185/FBgn0052442/FBgn0030092/FBgn0035529/FBgn0036698/FBgn0086917/FBgn0010328
GO:0016052	GO:0016052	carbohydrate catabolic process	38	0.531098	1.69307	0.0201363	0.0201363	0.970292	65	tags=5%, list=1%, signal=5%	FBgn0001186/FBgn0267385
GO:0042445	GO:0042445	hormone metabolic process	32	-0.602823	-1.63087	0.0201595	0.0201595	0.970292	800	tags=41%, list=17%, signal=34%	FBgn0020248/FBgn0012037/FBgn0262112/FBgn0000449/FBgn0024194/FBgn0023179/FBgn0287185/FBgn0086687/FBgn0039770/FBgn0030092/FBgn0035529/FBgn0086917/FBgn0010328
GO:0006281	GO:0006281	DNA repair	121	0.382414	1.50111	0.0202215	0.0202215	0.970292	1039	tags=35%, list=21%, signal=28%	FBgn0034537/FBgn0031655/FBgn0002887/FBgn0040290/FBgn0260985/FBgn0004832/FBgn0035812/FBgn0003479/FBgn0002707/FBgn0037578/FBgn0262619/FBgn0034728/FBgn0030054/FBgn0002989/FBgn0015553/FBgn0259196/FBgn0038118/FBgn0029798/FBgn0037141/FBgn0026777/FBgn0004698/FBgn0002622/FBgn0020270/FBgn0260012/FBgn0052438/FBgn0031309/FBgn0003082/FBgn0004367/FBgn0025808/FBgn0259113/FBgn0002905/FBgn0004406/FBgn0002906/FBg…
GO:0006836	GO:0006836	neurotransmitter transport	82	-0.491064	-1.54386	0.020558	0.020558	0.970292	695	tags=24%, list=14%, signal=21%	FBgn0004908/FBgn0013343/FBgn0030230/FBgn0085431/FBgn0083228/FBgn0030613/FBgn0004575/FBgn0036697/FBgn0263111/FBgn0027575/FBgn0034049/FBgn0036643/FBgn0033911/FBgn0053547/FBgn0038837/FBgn0033196/FBgn0033876/FBgn0040285/FBgn0011288/FBgn0261617
GO:0048646	GO:0048646	anatomical structure formation involved in morphogenesis	312	0.291453	1.27906	0.020585	0.020585	0.970292	962	tags=26%, list=20%, signal=23%	FBgn0020407/FBgn0000146/FBgn0005666/FBgn0001085/FBgn0026598/FBgn0010235/FBgn0002573/FBgn0004854/FBgn0004644/FBgn0032362/FBgn0040290/FBgn0002543/FBgn0035379/FBgn0004907/FBgn0011296/FBgn0261526/FBgn0001325/FBgn0003479/FBgn0036715/FBgn0001311/FBgn0250843/FBgn0266579/FBgn0039861/FBgn0035187/FBgn0002932/FBgn0001075/FBgn0000157/FBgn0042134/FBgn0266670/FBgn0053208/FBgn0028360/FBgn0000463/FBgn0262527/FBg…
GO:0071824	GO:0071824	protein-DNA complex organization	189	0.335277	1.38736	0.0213731	0.0213731	0.970292	1145	tags=37%, list=24%, signal=29%	FBgn0034537/FBgn0053838/FBgn0000146/FBgn0011715/FBgn0039280/FBgn0034259/FBgn0001325/FBgn0053884/FBgn0003479/FBgn0053819/FBgn0000212/FBgn0037573/FBgn0026577/FBgn0262519/FBgn0030891/FBgn0037802/FBgn0030054/FBgn0039557/FBgn0002989/FBgn0260749/FBgn0015268/FBgn0028734/FBgn0033636/FBgn0025825/FBgn0014189/FBgn0025639/FBgn0020306/FBgn0040075/FBgn0022238/FBgn0035769/FBgn0043456/FBgn0020496/FBgn0022786/FBg…
GO:0001505	GO:0001505	regulation of neurotransmitter levels	77	-0.496576	-1.54922	0.0220193	0.0220193	0.970292	871	tags=27%, list=18%, signal=23%	FBgn0000115/FBgn0266667/FBgn0026378/FBgn0004908/FBgn0013343/FBgn0030230/FBgn0085431/FBgn0083228/FBgn0030613/FBgn0004575/FBgn0036697/FBgn0263111/FBgn0027575/FBgn0036643/FBgn0053547/FBgn0038837/FBgn0033196/FBgn0033876/FBgn0040285/FBgn0011288/FBgn0261617
GO:0045745	GO:0045745	positive regulation of G protein-coupled receptor signaling pathway	5	-0.865531	-1.59163	0.0222713	0.0222713	0.970292	99	tags=40%, list=2%, signal=39%	FBgn0004514/FBgn0034636
GO:1903391	GO:1903391	regulation of adherens junction organization	5	-0.864998	-1.59065	0.0222713	0.0222713	0.970292	110	tags=60%, list=2%, signal=59%	FBgn0000017/FBgn0010333/FBgn0040068
GO:0006697	GO:0006697	ecdysone biosynthetic process	8	-0.799824	-1.6282	0.022803	0.022803	0.970292	18	tags=50%, list=0%, signal=50%	FBgn0262112/FBgn0000449/FBgn0086917/FBgn0010328
GO:0035001	GO:0035001	dorsal trunk growth, open tracheal system	3	0.90876	1.52016	0.0229434	0.0229434	0.970292	440	tags=67%, list=9%, signal=61%	FBgn0250785/FBgn0004657
GO:0009187	GO:0009187	cyclic nucleotide metabolic process	13	-0.728216	-1.6511	0.0231281	0.0231281	0.970292	919	tags=69%, list=19%, signal=56%	FBgn0003301/FBgn0013972/FBgn0266136/FBgn0034568/FBgn0013973/FBgn0004852/FBgn0266377/FBgn0038237/FBgn0024150
GO:0052652	GO:0052652	cyclic purine nucleotide metabolic process	13	-0.728216	-1.6511	0.0231281	0.0231281	0.970292	919	tags=69%, list=19%, signal=56%	FBgn0003301/FBgn0013972/FBgn0266136/FBgn0034568/FBgn0013973/FBgn0004852/FBgn0266377/FBgn0038237/FBgn0024150
GO:0045448	GO:0045448	mitotic cell cycle, embryonic	21	0.597405	1.67987	0.0238356	0.0238356	0.970292	1434	tags=67%, list=30%, signal=47%	FBgn0004907/FBgn0003525/FBgn0042134/FBgn0000405/FBgn0028734/FBgn0000629/FBgn0004367/FBgn0261823/FBgn0260959/FBgn0002441/FBgn0015625/FBgn0039016/FBgn0010314/FBgn0261850
GO:0007009	GO:0007009	plasma membrane organization	18	-0.677388	-1.64154	0.0239204	0.0239204	0.970292	288	tags=28%, list=6%, signal=26%	FBgn0052442/FBgn0052579/FBgn0261020/FBgn0052056/FBgn0086916
GO:0009259	GO:0009259	ribonucleotide metabolic process	82	-0.486221	-1.52864	0.0240288	0.0240288	0.970292	1055	tags=39%, list=22%, signal=31%	FBgn0023216/FBgn0042094/FBgn0039241/FBgn0003301/FBgn0016120/FBgn0013972/FBgn0263120/FBgn0037643/FBgn0000052/FBgn0266136/FBgn0031941/FBgn0261285/FBgn0003257/FBgn0061359/FBgn0035586/FBgn0030573/FBgn0020236/FBgn0036337/FBgn0020389/FBgn0034568/FBgn0013973/FBgn0030683/FBgn0004852/FBgn0262467/FBgn0000109/FBgn0266377/FBgn0034145/FBgn0038237/FBgn0014930/FBgn0031459/FBgn0024150/FBgn0029118
GO:0007269	GO:0007269	neurotransmitter secretion	72	-0.501338	-1.54935	0.0240476	0.0240476	0.970292	871	tags=28%, list=18%, signal=23%	FBgn0000115/FBgn0266667/FBgn0026378/FBgn0004908/FBgn0013343/FBgn0030230/FBgn0085431/FBgn0083228/FBgn0030613/FBgn0004575/FBgn0036697/FBgn0263111/FBgn0027575/FBgn0036643/FBgn0053547/FBgn0038837/FBgn0033876/FBgn0040285/FBgn0011288/FBgn0261617
GO:0099643	GO:0099643	signal release from synapse	72	-0.501338	-1.54935	0.0240476	0.0240476	0.970292	871	tags=28%, list=18%, signal=23%	FBgn0000115/FBgn0266667/FBgn0026378/FBgn0004908/FBgn0013343/FBgn0030230/FBgn0085431/FBgn0083228/FBgn0030613/FBgn0004575/FBgn0036697/FBgn0263111/FBgn0027575/FBgn0036643/FBgn0053547/FBgn0038837/FBgn0033876/FBgn0040285/FBgn0011288/FBgn0261617
GO:0006974	GO:0006974	DNA damage response	157	0.350174	1.43064	0.0242117	0.0242117	0.970292	1039	tags=31%, list=21%, signal=25%	FBgn0034537/FBgn0031655/FBgn0002887/FBgn0040290/FBgn0260985/FBgn0004832/FBgn0035812/FBgn0003479/FBgn0002707/FBgn0037578/FBgn0262619/FBgn0034728/FBgn0030054/FBgn0028360/FBgn0035689/FBgn0002989/FBgn0015553/FBgn0011739/FBgn0259196/FBgn0261456/FBgn0038118/FBgn0020306/FBgn0029798/FBgn0037141/FBgn0026777/FBgn0040075/FBgn0004698/FBgn0002622/FBgn0020270/FBgn0260012/FBgn0052438/FBgn0031309/FBgn0003082/FBg…
GO:0006879	GO:0006879	intracellular iron ion homeostasis	10	-0.763342	-1.64004	0.0245873	0.0245873	0.970292	247	tags=50%, list=5%, signal=48%	FBgn0030449/FBgn0015222/FBgn0061360/FBgn0030092/FBgn0062442
GO:0012502	GO:0012502	induction of programmed cell death	11	0.703285	1.68058	0.0246734	0.0246734	0.970292	667	tags=45%, list=14%, signal=39%	FBgn0038922/FBgn0267698/FBgn0260749/FBgn0040075/FBgn0001324
GO:0035072	GO:0035072	ecdysone-mediated induction of salivary gland cell autophagic cell death	11	0.703285	1.68058	0.0246734	0.0246734	0.970292	667	tags=45%, list=14%, signal=39%	FBgn0038922/FBgn0267698/FBgn0260749/FBgn0040075/FBgn0001324
GO:0035078	GO:0035078	induction of programmed cell death by ecdysone	11	0.703285	1.68058	0.0246734	0.0246734	0.970292	667	tags=45%, list=14%, signal=39%	FBgn0038922/FBgn0267698/FBgn0260749/FBgn0040075/FBgn0001324
GO:0035081	GO:0035081	induction of programmed cell death by hormones	11	0.703285	1.68058	0.0246734	0.0246734	0.970292	667	tags=45%, list=14%, signal=39%	FBgn0038922/FBgn0267698/FBgn0260749/FBgn0040075/FBgn0001324
GO:0009081	GO:0009081	branched-chain amino acid metabolic process	11	-0.745586	-1.63251	0.0248765	0.0248765	0.970292	11	tags=18%, list=0%, signal=18%	FBgn0038326/FBgn0034390
GO:0009083	GO:0009083	branched-chain amino acid catabolic process	11	-0.745586	-1.63251	0.0248765	0.0248765	0.970292	11	tags=18%, list=0%, signal=18%	FBgn0038326/FBgn0034390
GO:0035070	GO:0035070	salivary gland histolysis	24	0.580283	1.67712	0.0253165	0.0253165	0.970292	898	tags=46%, list=19%, signal=38%	FBgn0038922/FBgn0267698/FBgn0262559/FBgn0260749/FBgn0040075/FBgn0027594/FBgn0001324/FBgn0037363/FBgn0266084/FBgn0026722/FBgn0283680
GO:0007268	GO:0007268	chemical synaptic transmission	200	-0.403232	-1.40927	0.0253343	0.0253343	0.970292	1032	tags=30%, list=21%, signal=25%	FBgn0250906/FBgn0264607/FBgn0036641/FBgn0024963/FBgn0034913/FBgn0004573/FBgn0011582/FBgn0004435/FBgn0010213/FBgn0003301/FBgn0003380/FBgn0263120/FBgn0000115/FBgn0024944/FBgn0266667/FBgn0026378/FBgn0037546/FBgn0004908/FBgn0013343/FBgn0030230/FBgn0263995/FBgn0085431/FBgn0000036/FBgn0083228/FBgn0031634/FBgn0015279/FBgn0036198/FBgn0039802/FBgn0034072/FBgn0050077/FBgn0001624/FBgn0030613/FBgn0261041/FBg…
GO:0098916	GO:0098916	anterograde trans-synaptic signaling	200	-0.403232	-1.40927	0.0253343	0.0253343	0.970292	1032	tags=30%, list=21%, signal=25%	FBgn0250906/FBgn0264607/FBgn0036641/FBgn0024963/FBgn0034913/FBgn0004573/FBgn0011582/FBgn0004435/FBgn0010213/FBgn0003301/FBgn0003380/FBgn0263120/FBgn0000115/FBgn0024944/FBgn0266667/FBgn0026378/FBgn0037546/FBgn0004908/FBgn0013343/FBgn0030230/FBgn0263995/FBgn0085431/FBgn0000036/FBgn0083228/FBgn0031634/FBgn0015279/FBgn0036198/FBgn0039802/FBgn0034072/FBgn0050077/FBgn0001624/FBgn0030613/FBgn0261041/FBg…
GO:1904747	GO:1904747	positive regulation of apoptotic process involved in development	5	-0.856878	-1.57572	0.0254003	0.0254003	0.970292	184	tags=40%, list=4%, signal=39%	FBgn0261108/FBgn0260945
GO:0042685	GO:0042685	cardioblast cell fate specification	7	0.775787	1.65434	0.0257873	0.0257873	0.970292	88	tags=29%, list=2%, signal=28%	FBgn0001085/FBgn0002543
GO:0035082	GO:0035082	axoneme assembly	8	0.750862	1.6593	0.0264993	0.0264993	0.970292	66	tags=38%, list=1%, signal=37%	FBgn0034566/FBgn0261697/FBgn0261683
GO:0070536	GO:0070536	protein K63-linked deubiquitination	3	-0.915803	-1.49648	0.0272938	0.0272938	0.970292	172	tags=67%, list=4%, signal=64%	FBgn0039773/FBgn0032210
GO:0110053	GO:0110053	regulation of actin filament organization	50	0.475958	1.59961	0.0280936	0.0280936	0.970292	1180	tags=36%, list=24%, signal=28%	FBgn0001085/FBgn0260464/FBgn0004657/FBgn0020618/FBgn0250823/FBgn0061198/FBgn0010303/FBgn0036372/FBgn0266084/FBgn0039897/FBgn0002525/FBgn0001250/FBgn0032447/FBgn0051715/FBgn0038206/FBgn0263456/FBgn0000709/FBgn0035533
GO:0062012	GO:0062012	regulation of small molecule metabolic process	28	-0.602936	-1.59488	0.0284627	0.0284627	0.970292	536	tags=36%, list=11%, signal=32%	FBgn0034072/FBgn0003169/FBgn0025595/FBgn0032840/FBgn0262467/FBgn0265356/FBgn0030092/FBgn0035529/FBgn0040344/FBgn0260945
GO:0043467	GO:0043467	regulation of generation of precursor metabolites and energy	28	-0.602882	-1.59474	0.0284627	0.0284627	0.970292	634	tags=36%, list=13%, signal=31%	FBgn0040985/FBgn0039802/FBgn0034072/FBgn0003169/FBgn0025595/FBgn0265356/FBgn0030092/FBgn0040344/FBgn0260945/FBgn0015240
GO:0008078	GO:0008078	mesodermal cell migration	14	-0.704011	-1.61387	0.0288557	0.0288557	0.970292	373	tags=36%, list=8%, signal=33%	FBgn0003041/FBgn0052296/FBgn0010333/FBgn0261020/FBgn0264089
GO:0055092	GO:0055092	sterol homeostasis	8	-0.790162	-1.60853	0.0294685	0.0294685	0.970292	33	tags=25%, list=1%, signal=25%	FBgn0041191/FBgn0015240
GO:0007035	GO:0007035	vacuolar acidification	7	0.768992	1.63985	0.0296668	0.0296668	0.970292	86	tags=14%, list=2%, signal=14%	FBgn0028671
GO:0010970	GO:0010970	transport along microtubule	56	-0.520115	-1.54655	0.029855	0.029855	0.970292	581	tags=25%, list=12%, signal=22%	FBgn0040395/FBgn0259483/FBgn0050441/FBgn0265102/FBgn0004380/FBgn0259108/FBgn0004387/FBgn0030092/FBgn0032119/FBgn0035317/FBgn0260945/FBgn0032692/FBgn0031050/FBgn0024187
GO:0099111	GO:0099111	microtubule-based transport	56	-0.520115	-1.54655	0.029855	0.029855	0.970292	581	tags=25%, list=12%, signal=22%	FBgn0040395/FBgn0259483/FBgn0050441/FBgn0265102/FBgn0004380/FBgn0259108/FBgn0004387/FBgn0030092/FBgn0032119/FBgn0035317/FBgn0260945/FBgn0032692/FBgn0031050/FBgn0024187
GO:0048102	GO:0048102	autophagic cell death	22	0.581466	1.64733	0.0299335	0.0299335	0.970292	898	tags=45%, list=19%, signal=37%	FBgn0038922/FBgn0267698/FBgn0262559/FBgn0260749/FBgn0040075/FBgn0027594/FBgn0001324/FBgn0037363/FBgn0015924/FBgn0283680
GO:0050921	GO:0050921	positive regulation of chemotaxis	3	-0.913641	-1.49294	0.0300039	0.0300039	0.970292	68	tags=67%, list=1%, signal=66%	FBgn0000308/FBgn0264089
GO:0098534	GO:0098534	centriole assembly	15	-0.690352	-1.61051	0.0305118	0.0305118	0.970292	6	tags=20%, list=0%, signal=20%	FBgn0004889/FBgn0000253/FBgn0040010
GO:0007099	GO:0007099	centriole replication	14	-0.700377	-1.60554	0.0306799	0.0306799	0.970292	6	tags=21%, list=0%, signal=21%	FBgn0004889/FBgn0000253/FBgn0040010
GO:0016126	GO:0016126	sterol biosynthetic process	11	-0.732178	-1.60315	0.0311808	0.0311808	0.970292	18	tags=45%, list=0%, signal=45%	FBgn0262112/FBgn0061359/FBgn0000449/FBgn0086917/FBgn0010328
GO:0007526	GO:0007526	larval somatic muscle development	22	0.578744	1.63962	0.0313193	0.0313193	0.970292	719	tags=36%, list=15%, signal=31%	FBgn0053838/FBgn0001319/FBgn0001994/FBgn0037659/FBgn0262527/FBgn0011692/FBgn0023212/FBgn0030855
GO:0007214	GO:0007214	gamma-aminobutyric acid signaling pathway	3	-0.91174	-1.48984	0.031746	0.031746	0.970292	431	tags=100%, list=9%, signal=91%	FBgn0260446/FBgn0040344
GO:0010466	GO:0010466	negative regulation of peptidase activity	3	-0.910983	-1.4886	0.0323268	0.0323268	0.970292	16	tags=67%, list=0%, signal=66%	FBgn0025879/FBgn0034443
GO:0010951	GO:0010951	negative regulation of endopeptidase activity	3	-0.910983	-1.4886	0.0323268	0.0323268	0.970292	16	tags=67%, list=0%, signal=66%	FBgn0025879/FBgn0034443
GO:0007218	GO:0007218	neuropeptide signaling pathway	16	-0.674777	-1.5956	0.032515	0.032515	0.970292	473	tags=44%, list=10%, signal=40%	FBgn0036789/FBgn0032840/FBgn0050106/FBgn0041707/FBgn0003255/FBgn0052547/FBgn0039007
GO:0042181	GO:0042181	ketone biosynthetic process	27	-0.601578	-1.58203	0.0328244	0.0328244	0.970292	973	tags=52%, list=20%, signal=42%	FBgn0030460/FBgn0033086/FBgn0053100/FBgn0003312/FBgn0032922/FBgn0037574/FBgn0262112/FBgn0000449/FBgn0037044/FBgn0287185/FBgn0030092/FBgn0035529/FBgn0086917/FBgn0010328
GO:0006637	GO:0006637	acyl-CoA metabolic process	18	-0.657141	-1.59247	0.0333922	0.0333922	0.970292	874	tags=44%, list=18%, signal=37%	FBgn0263120/FBgn0037643/FBgn0061359/FBgn0035586/FBgn0020236/FBgn0030683/FBgn0034145/FBgn0029118
GO:0035383	GO:0035383	thioester metabolic process	18	-0.657141	-1.59247	0.0333922	0.0333922	0.970292	874	tags=44%, list=18%, signal=37%	FBgn0263120/FBgn0037643/FBgn0061359/FBgn0035586/FBgn0020236/FBgn0030683/FBgn0034145/FBgn0029118
GO:0045834	GO:0045834	positive regulation of lipid metabolic process	17	-0.662206	-1.58687	0.0338297	0.0338297	0.970292	364	tags=41%, list=8%, signal=38%	FBgn0034789/FBgn0029067/FBgn0053100/FBgn0036090/FBgn0030092/FBgn0035529/FBgn0039636
GO:0032366	GO:0032366	intracellular sterol transport	4	-0.871656	-1.521	0.0339778	0.0339778	0.970292	288	tags=75%, list=6%, signal=71%	FBgn0039800/FBgn0052442/FBgn0037783
GO:0045475	GO:0045475	locomotor rhythm	47	-0.531826	-1.53534	0.0340029	0.0340029	0.970292	530	tags=21%, list=11%, signal=19%	FBgn0011656/FBgn0001624/FBgn0000459/FBgn0041100/FBgn0261268/FBgn0010333/FBgn0025680/FBgn0262866/FBgn0031652/FBgn0261617
GO:0010971	GO:0010971	positive regulation of G2/M transition of mitotic cell cycle	4	0.843688	1.5322	0.0344238	0.0344238	0.970292	194	tags=50%, list=4%, signal=48%	FBgn0040290/FBgn0003525
GO:1902751	GO:1902751	positive regulation of cell cycle G2/M phase transition	4	0.843688	1.5322	0.0344238	0.0344238	0.970292	194	tags=50%, list=4%, signal=48%	FBgn0040290/FBgn0003525
GO:0048067	GO:0048067	cuticle pigmentation	15	-0.680124	-1.58665	0.0347769	0.0347769	0.970292	188	tags=20%, list=4%, signal=19%	FBgn0000422/FBgn0261260/FBgn0038901
GO:0042632	GO:0042632	cholesterol homeostasis	7	-0.799678	-1.58168	0.0348692	0.0348692	0.970292	33	tags=29%, list=1%, signal=28%	FBgn0041191/FBgn0015240
GO:0032881	GO:0032881	regulation of polysaccharide metabolic process	13	-0.701938	-1.59152	0.0349418	0.0349418	0.970292	533	tags=38%, list=11%, signal=34%	FBgn0003169/FBgn0025595/FBgn0040344/FBgn0260945/FBgn0015240
GO:0070873	GO:0070873	regulation of glycogen metabolic process	13	-0.701938	-1.59152	0.0349418	0.0349418	0.970292	533	tags=38%, list=11%, signal=34%	FBgn0003169/FBgn0025595/FBgn0040344/FBgn0260945/FBgn0015240
GO:0006310	GO:0006310	DNA recombination	56	0.445714	1.5358	0.0351603	0.0351603	0.970292	752	tags=30%, list=16%, signal=26%	FBgn0031655/FBgn0002887/FBgn0040290/FBgn0035812/FBgn0003479/FBgn0002707/FBgn0262619/FBgn0034728/FBgn0030054/FBgn0002989/FBgn0015553/FBgn0259196/FBgn0029798/FBgn0004698/FBgn0020270/FBgn0052438/FBgn0004367
GO:1902653	GO:1902653	secondary alcohol biosynthetic process	10	-0.73813	-1.58588	0.0355915	0.0355915	0.970292	18	tags=50%, list=0%, signal=50%	FBgn0262112/FBgn0061359/FBgn0000449/FBgn0086917/FBgn0010328
GO:1901657	GO:1901657	glycosyl compound metabolic process	14	-0.692161	-1.58671	0.0356551	0.0356551	0.970292	579	tags=64%, list=12%, signal=57%	FBgn0035371/FBgn0034417/FBgn0033377/FBgn0036337/FBgn0034215/FBgn0285958/FBgn0032192/FBgn0032002/FBgn0035436
GO:0032231	GO:0032231	regulation of actin filament bundle assembly	10	0.695063	1.62226	0.0363115	0.0363115	0.970292	962	tags=60%, list=20%, signal=48%	FBgn0001085/FBgn0004657/FBgn0010303/FBgn0266084/FBgn0039897/FBgn0001250
GO:0097753	GO:0097753	membrane bending	4	0.83958	1.52474	0.0363481	0.0363481	0.970292	127	tags=25%, list=3%, signal=24%	FBgn0037050
GO:0016062	GO:0016062	adaptation of rhodopsin mediated signaling	3	0.885295	1.48091	0.0363787	0.0363787	0.970292	46	tags=33%, list=1%, signal=33%	FBgn0002938
GO:0036367	GO:0036367	light adaption	3	0.885295	1.48091	0.0363787	0.0363787	0.970292	46	tags=33%, list=1%, signal=33%	FBgn0002938
GO:0030149	GO:0030149	sphingolipid catabolic process	6	-0.813978	-1.55767	0.0370172	0.0370172	0.970292	24	tags=50%, list=0%, signal=50%	FBgn0035421/FBgn0034997/FBgn0045064
GO:0046466	GO:0046466	membrane lipid catabolic process	6	-0.813978	-1.55767	0.0370172	0.0370172	0.970292	24	tags=50%, list=0%, signal=50%	FBgn0035421/FBgn0034997/FBgn0045064
GO:0030705	GO:0030705	cytoskeleton-dependent intracellular transport	68	-0.486674	-1.4906	0.0372603	0.0372603	0.970292	623	tags=22%, list=13%, signal=19%	FBgn0086347/FBgn0040395/FBgn0259483/FBgn0050441/FBgn0265102/FBgn0004380/FBgn0259108/FBgn0004387/FBgn0030092/FBgn0032119/FBgn0035317/FBgn0260945/FBgn0032692/FBgn0031050/FBgn0024187
GO:0006012	GO:0006012	galactose metabolic process	4	-0.864868	-1.50915	0.0373569	0.0373569	0.970292	36	tags=50%, list=1%, signal=50%	FBgn0035147/FBgn0263199
GO:0046835	GO:0046835	carbohydrate phosphorylation	7	0.755577	1.61124	0.037654	0.037654	0.970292	1	tags=14%, list=0%, signal=14%	FBgn0001186
GO:0045815	GO:0045815	transcription initiation-coupled chromatin remodeling	11	0.673718	1.60993	0.0377358	0.0377358	0.970292	1027	tags=64%, list=21%, signal=50%	FBgn0000212/FBgn0030891/FBgn0260749/FBgn0020306/FBgn0002521/FBgn0026160/FBgn0264495
GO:0034644	GO:0034644	cellular response to UV	6	0.779644	1.58645	0.0380866	0.0380866	0.970292	115	tags=50%, list=2%, signal=49%	FBgn0002887/FBgn0002938/FBgn0004832
GO:0007211	GO:0007211	octopamine or tyramine signaling pathway	6	-0.812897	-1.5556	0.0380901	0.0380901	0.970292	99	tags=50%, list=2%, signal=49%	FBgn0024944/FBgn0004514/FBgn0034636
GO:0015918	GO:0015918	sterol transport	5	-0.83381	-1.5333	0.0382846	0.0382846	0.970292	288	tags=60%, list=6%, signal=56%	FBgn0039800/FBgn0052442/FBgn0037783
GO:0099054	GO:0099054	presynapse assembly	6	0.778904	1.58494	0.03854	0.03854	0.970292	915	tags=50%, list=19%, signal=41%	FBgn0083975/FBgn0038975/FBgn0013997
GO:0007306	GO:0007306	egg chorion assembly	51	0.457072	1.54324	0.0387989	0.0387989	0.970292	483	tags=18%, list=10%, signal=16%	FBgn0020407/FBgn0000146/FBgn0010235/FBgn0040290/FBgn0036715/FBgn0028360/FBgn0002989/FBgn0023509/FBgn0041789
GO:0035071	GO:0035071	salivary gland cell autophagic cell death	21	0.56933	1.60092	0.0389041	0.0389041	0.970292	898	tags=43%, list=19%, signal=35%	FBgn0038922/FBgn0267698/FBgn0262559/FBgn0260749/FBgn0040075/FBgn0027594/FBgn0001324/FBgn0037363/FBgn0283680
GO:0019693	GO:0019693	ribose phosphate metabolic process	85	-0.460504	-1.45497	0.0396236	0.0396236	0.970292	957	tags=38%, list=20%, signal=31%	FBgn0023216/FBgn0042094/FBgn0039241/FBgn0003301/FBgn0016120/FBgn0013972/FBgn0263120/FBgn0037643/FBgn0000052/FBgn0266136/FBgn0031941/FBgn0261285/FBgn0003257/FBgn0061359/FBgn0035586/FBgn0030573/FBgn0020236/FBgn0036337/FBgn0020389/FBgn0034568/FBgn0013973/FBgn0030683/FBgn0004852/FBgn0262467/FBgn0000109/FBgn0266377/FBgn0034145/FBgn0038237/FBgn0014930/FBgn0031459/FBgn0024150/FBgn0029118
GO:0046843	GO:0046843	dorsal appendage formation	35	0.496104	1.55048	0.0398661	0.0398661	0.970292	152	tags=11%, list=3%, signal=11%	FBgn0020407/FBgn0000146/FBgn0010235/FBgn0036715
GO:0019318	GO:0019318	hexose metabolic process	39	0.48636	1.55468	0.0399625	0.0399625	0.970292	11	tags=5%, list=0%, signal=5%	FBgn0001186/FBgn0036402
GO:0010927	GO:0010927	cellular component assembly involved in morphogenesis	92	0.382328	1.4388	0.0402031	0.0402031	0.970292	483	tags=16%, list=10%, signal=15%	FBgn0020407/FBgn0000146/FBgn0005666/FBgn0010235/FBgn0004644/FBgn0040290/FBgn0011296/FBgn0036715/FBgn0053208/FBgn0028360/FBgn0011232/FBgn0002989/FBgn0023509/FBgn0004657/FBgn0041789
GO:0007193	GO:0007193	adenylate cyclase-inhibiting G protein-coupled receptor signaling pathway	7	-0.790341	-1.56321	0.0402064	0.0402064	0.970292	797	tags=86%, list=16%, signal=72%	FBgn0037546/FBgn0027575/FBgn0260446/FBgn0004852/FBgn0003444/FBgn0038653
GO:0008052	GO:0008052	sensory organ boundary specification	14	0.635329	1.61688	0.0405235	0.0405235	0.970292	226	tags=29%, list=5%, signal=27%	FBgn0001085/FBgn0002573/FBgn0004854/FBgn0002932
GO:0046823	GO:0046823	negative regulation of nucleocytoplasmic transport	7	-0.789935	-1.5624	0.0407401	0.0407401	0.970292	74	tags=43%, list=2%, signal=42%	FBgn0010660/FBgn0262866/FBgn0005355
GO:0045498	GO:0045498	sex comb development	8	0.725536	1.60334	0.0411437	0.0411437	0.970292	1225	tags=75%, list=25%, signal=56%	FBgn0038578/FBgn0260749/FBgn0001324/FBgn0261823/FBgn0015618/FBgn0003415
GO:0008535	GO:0008535	respiratory chain complex IV assembly	14	-0.683063	-1.56585	0.0416252	0.0416252	0.970292	565	tags=57%, list=12%, signal=51%	FBgn0032205/FBgn0035960/FBgn0040751/FBgn0262467/FBgn0259722/FBgn0034248/FBgn0030610/FBgn0002354
GO:0045850	GO:0045850	positive regulation of nurse cell apoptotic process	4	-0.859739	-1.5002	0.0418622	0.0418622	0.970292	184	tags=50%, list=4%, signal=48%	FBgn0261108/FBgn0260945
GO:0097428	GO:0097428	protein maturation by iron-sulfur cluster transfer	8	-0.768161	-1.56374	0.0419225	0.0419225	0.970292	665	tags=50%, list=14%, signal=43%	FBgn0052857/FBgn0030584/FBgn0039205/FBgn0061360
GO:0009110	GO:0009110	vitamin biosynthetic process	6	-0.806691	-1.54373	0.0422031	0.0422031	0.970292	725	tags=67%, list=15%, signal=57%	FBgn0002937/FBgn0085484/FBgn0051472/FBgn0014930
GO:0022600	GO:0022600	digestive system process	7	-0.788086	-1.55875	0.0423412	0.0423412	0.970292	449	tags=43%, list=9%, signal=39%	FBgn0000299/FBgn0261108/FBgn0260945
GO:0060211	GO:0060211	regulation of nuclear-transcribed mRNA poly(A) tail shortening	6	0.774143	1.57525	0.042394	0.042394	0.970292	14	tags=17%, list=0%, signal=17%	FBgn0000146
GO:0060213	GO:0060213	positive regulation of nuclear-transcribed mRNA poly(A) tail shortening	6	0.774143	1.57525	0.042394	0.042394	0.970292	14	tags=17%, list=0%, signal=17%	FBgn0000146
GO:0035461	GO:0035461	vitamin transmembrane transport	3	-0.89761	-1.46675	0.0427797	0.0427797	0.970292	356	tags=67%, list=7%, signal=62%	FBgn0033391/FBgn0037807
GO:0034332	GO:0034332	adherens junction organization	27	-0.586602	-1.54264	0.0430534	0.0430534	0.970292	136	tags=33%, list=3%, signal=33%	FBgn0000117/FBgn0261854/FBgn0004636/FBgn0067864/FBgn0259685/FBgn0262614/FBgn0026192/FBgn0010333/FBgn0040068
GO:0043647	GO:0043647	inositol phosphate metabolic process	6	0.770477	1.56779	0.0433008	0.0433008	0.970292	898	tags=67%, list=19%, signal=54%	FBgn0032147/FBgn0036111/FBgn0027279/FBgn0283680
GO:0097150	GO:0097150	neuronal stem cell population maintenance	7	0.744188	1.58696	0.0440438	0.0440438	0.970292	582	tags=43%, list=12%, signal=38%	FBgn0011715/FBgn0001086/FBgn0041111
GO:0005996	GO:0005996	monosaccharide metabolic process	45	0.463512	1.52173	0.0441032	0.0441032	0.970292	11	tags=4%, list=0%, signal=4%	FBgn0001186/FBgn0036402
GO:0045455	GO:0045455	ecdysteroid metabolic process	17	-0.644684	-1.54488	0.0441891	0.0441891	0.970292	157	tags=41%, list=3%, signal=40%	FBgn0262112/FBgn0000449/FBgn0287185/FBgn0030092/FBgn0035529/FBgn0086917/FBgn0010328
GO:0006643	GO:0006643	membrane lipid metabolic process	54	-0.500911	-1.47962	0.044372	0.044372	0.970292	704	tags=24%, list=15%, signal=21%	FBgn0001941/FBgn0032052/FBgn0031284/FBgn0023545/FBgn0037315/FBgn0027538/FBgn0002524/FBgn0265174/FBgn0052442/FBgn0025335/FBgn0000221/FBgn0032799/FBgn0045064
GO:0033108	GO:0033108	mitochondrial respiratory chain complex assembly	42	-0.527548	-1.4948	0.0444736	0.0444736	0.970292	748	tags=33%, list=15%, signal=28%	FBgn0030605/FBgn0263051/FBgn0039689/FBgn0032205/FBgn0035960/FBgn0040751/FBgn0033093/FBgn0262467/FBgn0034248/FBgn0030610/FBgn0002354/FBgn0032986/FBgn0031021/FBgn0030352
GO:0042364	GO:0042364	water-soluble vitamin biosynthetic process	5	-0.824653	-1.51646	0.0449107	0.0449107	0.970292	602	tags=60%, list=12%, signal=53%	FBgn0085484/FBgn0051472/FBgn0014930
GO:0051346	GO:0051346	negative regulation of hydrolase activity	7	-0.783276	-1.54923	0.0450098	0.0450098	0.970292	396	tags=43%, list=8%, signal=39%	FBgn0031772/FBgn0035025/FBgn0034443
GO:0043470	GO:0043470	regulation of carbohydrate catabolic process	11	-0.711288	-1.55741	0.0454933	0.0454933	0.970292	536	tags=45%, list=11%, signal=41%	FBgn0034072/FBgn0003169/FBgn0025595/FBgn0265356/FBgn0260945
GO:2000116	GO:2000116	regulation of cysteine-type endopeptidase activity	11	-0.711214	-1.55725	0.0456637	0.0456637	0.970292	254	tags=18%, list=5%, signal=17%	FBgn0261268/FBgn0034443
GO:0048664	GO:0048664	neuron fate determination	5	0.791075	1.52913	0.0459519	0.0459519	0.970292	823	tags=60%, list=17%, signal=50%	FBgn0027788/FBgn0001965/FBgn0003731
GO:0061382	GO:0061382	Malpighian tubule tip cell differentiation	4	0.829299	1.50607	0.0461835	0.0461835	0.970292	253	tags=50%, list=5%, signal=47%	FBgn0267821/FBgn0002561
GO:0051237	GO:0051237	maintenance of RNA location	3	0.86968	1.45479	0.0467135	0.0467135	0.970292	14	tags=33%, list=0%, signal=33%	FBgn0000146
GO:0006109	GO:0006109	regulation of carbohydrate metabolic process	22	-0.609656	-1.5419	0.0467626	0.0467626	0.970292	536	tags=36%, list=11%, signal=32%	FBgn0034072/FBgn0003169/FBgn0025595/FBgn0032840/FBgn0265356/FBgn0040344/FBgn0260945/FBgn0015240
GO:0045035	GO:0045035	sensory organ precursor cell division	4	-0.854199	-1.49054	0.0469307	0.0469307	0.970292	31	tags=50%, list=1%, signal=50%	FBgn0034180/FBgn0086657
GO:0048512	GO:0048512	circadian behavior	69	-0.473318	-1.45263	0.0471054	0.0471054	0.970292	530	tags=20%, list=11%, signal=18%	FBgn0011656/FBgn0263220/FBgn0001624/FBgn0000459/FBgn0032048/FBgn0041100/FBgn0261268/FBgn0010333/FBgn0025680/FBgn0030228/FBgn0025394/FBgn0262866/FBgn0031652/FBgn0261617
GO:0048148	GO:0048148	behavioral response to cocaine	5	0.78894	1.52501	0.0474836	0.0474836	0.970292	646	tags=60%, list=13%, signal=52%	FBgn0003068/FBgn0050446/FBgn0023076
GO:0040029	GO:0040029	epigenetic regulation of gene expression	84	0.387053	1.43453	0.0481977	0.0481977	0.970292	1132	tags=43%, list=23%, signal=33%	FBgn0000146/FBgn0001325/FBgn0053819/FBgn0000212/FBgn0026577/FBgn0030891/FBgn0037802/FBgn0260749/FBgn0028734/FBgn0025825/FBgn0025639/FBgn0020306/FBgn0040075/FBgn0022238/FBgn0035769/FBgn0043456/FBgn0262166/FBgn0000629/FBgn0027950/FBgn0015805/FBgn0002521/FBgn0061200/FBgn0037703/FBgn0086694/FBgn0261823/FBgn0003334/FBgn0026160/FBgn0005616/FBgn0002525/FBgn0011604/FBgn0263755/FBgn0264495/FBgn0013756/FBg…
GO:2000272	GO:2000272	negative regulation of signaling receptor activity	4	-0.851934	-1.48658	0.0482448	0.0482448	0.970292	192	tags=50%, list=4%, signal=48%	FBgn0004569/FBgn0039770
GO:0007186	GO:0007186	G protein-coupled receptor signaling pathway	93	-0.443508	-1.41979	0.0483155	0.0483155	0.970292	587	tags=29%, list=12%, signal=26%	FBgn0261549/FBgn0024941/FBgn0020930/FBgn0261386/FBgn0036789/FBgn0001122/FBgn0029768/FBgn0027575/FBgn0025595/FBgn0038980/FBgn0032840/FBgn0260446/FBgn0004852/FBgn0003444/FBgn0032048/FBgn0050106/FBgn0038653/FBgn0041707/FBgn0003255/FBgn0052843/FBgn0024150/FBgn0050340/FBgn0052547/FBgn0039007/FBgn0004514/FBgn0034636/FBgn0264810
GO:0051663	GO:0051663	oocyte nucleus localization involved in oocyte dorsal/ventral axis specification	9	0.690792	1.57043	0.0483986	0.0483986	0.970292	445	tags=33%, list=9%, signal=30%	FBgn0020407/FBgn0000711/FBgn0033378
GO:0070127	GO:0070127	tRNA aminoacylation for mitochondrial protein translation	4	0.823815	1.49611	0.0485354	0.0485354	0.970292	703	tags=50%, list=15%, signal=43%	FBgn0021750/FBgn0035064
GO:0001706	GO:0001706	endoderm formation	3	0.867863	1.45175	0.0485738	0.0485738	0.970292	519	tags=33%, list=11%, signal=30%	FBgn0010389
GO:0007492	GO:0007492	endoderm development	3	0.867863	1.45175	0.0485738	0.0485738	0.970292	519	tags=33%, list=11%, signal=30%	FBgn0010389
GO:0033865	GO:0033865	nucleoside bisphosphate metabolic process	26	-0.585678	-1.52624	0.0493618	0.0493618	0.970292	874	tags=38%, list=18%, signal=32%	FBgn0263120/FBgn0037643/FBgn0261285/FBgn0061359/FBgn0035586/FBgn0020236/FBgn0020389/FBgn0030683/FBgn0034145/FBgn0029118
GO:0033875	GO:0033875	ribonucleoside bisphosphate metabolic process	26	-0.585678	-1.52624	0.0493618	0.0493618	0.970292	874	tags=38%, list=18%, signal=32%	FBgn0263120/FBgn0037643/FBgn0261285/FBgn0061359/FBgn0035586/FBgn0020236/FBgn0020389/FBgn0030683/FBgn0034145/FBgn0029118
GO:0034032	GO:0034032	purine nucleoside bisphosphate metabolic process	26	-0.585678	-1.52624	0.0493618	0.0493618	0.970292	874	tags=38%, list=18%, signal=32%	FBgn0263120/FBgn0037643/FBgn0261285/FBgn0061359/FBgn0035586/FBgn0020236/FBgn0020389/FBgn0030683/FBgn0034145/FBgn0029118
GO:0019362	GO:0019362	pyridine nucleotide metabolic process	17	-0.638338	-1.52967	0.0495306	0.0495306	0.970292	1309	tags=65%, list=27%, signal=47%	FBgn0004654/FBgn0039254/FBgn0033373/FBgn0030512/FBgn0023477/FBgn0262782/FBgn0031589/FBgn0000337/FBgn0050410/FBgn0030239/FBgn0262579
GO:0046496	GO:0046496	nicotinamide nucleotide metabolic process	17	-0.638338	-1.52967	0.0495306	0.0495306	0.970292	1309	tags=65%, list=27%, signal=47%	FBgn0004654/FBgn0039254/FBgn0033373/FBgn0030512/FBgn0023477/FBgn0262782/FBgn0031589/FBgn0000337/FBgn0050410/FBgn0030239/FBgn0262579

## Sheet: W+S+ 
Supplementary file 7. Gene Set Enrichment analysis for differentially expressed genes;. Gene Set Enrichment analysis for differentially expressed genes;
	ID	Description	setSize	enrichmentScore	NES	pvalue	p.adjust	qvalue	rank	leading_edge	core_enrichment
GO:0002181	GO:0002181	cytoplasmic translation	107	-0.526725	-1.88592	0.000223115	0.000223115	0.128403	1236	tags=53%, list=26%, signal=41%	FBgn0036825/FBgn0002622/FBgn0037351/FBgn0000100/FBgn0035423/FBgn0019936/FBgn0039359/FBgn0036213/FBgn0039163/FBgn0034968/FBgn0040007/FBgn0285950/FBgn0261596/FBgn0024733/FBgn0286213/FBgn0285948/FBgn0002579/FBgn0014026/FBgn0003517/FBgn0010408/FBgn0261597/FBgn0034138/FBgn0261599/FBgn0032987/FBgn0029897/FBgn0034743/FBgn0026372/FBgn0011284/FBgn0005533/FBgn0002593/FBgn0004867/FBgn0029833/FBgn0037328/FBg…
GO:0051090	GO:0051090	regulation of DNA-binding transcription factor activity	17	-0.806326	-2.10398	0.000289101	0.000289101	0.128403	18	tags=18%, list=0%, signal=18%	FBgn0264922/FBgn0005355/FBgn0004907
GO:1901566	GO:1901566	organonitrogen compound biosynthetic process	664	-0.362118	-1.43272	0.0003003	0.0003003	0.128403	1284	tags=34%, list=27%, signal=29%	FBgn0001125/FBgn0039270/FBgn0051450/FBgn0000100/FBgn0030686/FBgn0086532/FBgn0030678/FBgn0066114/FBgn0035423/FBgn0019936/FBgn0030327/FBgn0035980/FBgn0260407/FBgn0039304/FBgn0038552/FBgn0011591/FBgn0041191/FBgn0036144/FBgn0266268/FBgn0026250/FBgn0040660/FBgn0039359/FBgn0000182/FBgn0031005/FBgn0265297/FBgn0026741/FBgn0004087/FBgn0042094/FBgn0004957/FBgn0038474/FBgn0036213/FBgn0005648/FBgn0012034/FBg…
GO:0043433	GO:0043433	negative regulation of DNA-binding transcription factor activity	7	-0.921681	-1.94935	0.000318979	0.000318979	0.128403	18	tags=29%, list=0%, signal=29%	FBgn0005355/FBgn0004907
GO:0043039	GO:0043039	tRNA aminoacylation	35	0.560763	2.12224	0.000424268	0.000424268	0.128403	1175	tags=60%, list=24%, signal=46%	FBgn0027079/FBgn0039175/FBgn0005674/FBgn0027086/FBgn0027094/FBgn0039153/FBgn0030007/FBgn0034401/FBgn0284253/FBgn0027091/FBgn0027093/FBgn0086443/FBgn0027081/FBgn0027088/FBgn0036569/FBgn0027085/FBgn0036629/FBgn0021750/FBgn0027087/FBgn0027083/FBgn0033900
GO:0043038	GO:0043038	amino acid activation	36	0.551867	2.09636	0.000431965	0.000431965	0.128403	1175	tags=58%, list=24%, signal=45%	FBgn0027079/FBgn0039175/FBgn0005674/FBgn0027086/FBgn0027094/FBgn0039153/FBgn0030007/FBgn0034401/FBgn0284253/FBgn0027091/FBgn0027093/FBgn0086443/FBgn0027081/FBgn0027088/FBgn0036569/FBgn0027085/FBgn0036629/FBgn0021750/FBgn0027087/FBgn0027083/FBgn0033900
GO:0072001	GO:0072001	renal system development	38	0.532937	2.05242	0.000438789	0.000438789	0.128403	1058	tags=47%, list=22%, signal=37%	FBgn0000659/FBgn0003117/FBgn0001325/FBgn0002561/FBgn0001311/FBgn0000163/FBgn0287873/FBgn0015513/FBgn0004198/FBgn0263289/FBgn0033859/FBgn0028979/FBgn0003118/FBgn0000490/FBgn0003396/FBgn0053193/FBgn0003651/FBgn0026562
GO:0043547	GO:0043547	positive regulation of GTPase activity	49	0.504967	2.06814	0.000500501	0.000500501	0.128403	1574	tags=63%, list=33%, signal=43%	FBgn0039466/FBgn0001965/FBgn0260486/FBgn0037297/FBgn0005198/FBgn0035470/FBgn0035879/FBgn0038304/FBgn0025836/FBgn0038747/FBgn0265778/FBgn0262125/FBgn0265597/FBgn0261261/FBgn0259228/FBgn0085421/FBgn0262740/FBgn0051935/FBgn0037074/FBgn0020620/FBgn0029736/FBgn0031640/FBgn0027505/FBgn0030893/FBgn0038129/FBgn0261928/FBgn0037917/FBgn0085447/FBgn0040348/FBgn0028509/FBgn0085437
GO:0051650	GO:0051650	establishment of vesicle localization	56	0.473086	1.99904	0.000544959	0.000544959	0.128403	1405	tags=57%, list=29%, signal=41%	FBgn0261397/FBgn0037182/FBgn0001087/FBgn0036614/FBgn0263705/FBgn0028734/FBgn0004387/FBgn0266670/FBgn0004574/FBgn0046704/FBgn0034786/FBgn0263968/FBgn0264855/FBgn0267002/FBgn0027287/FBgn0052654/FBgn0039157/FBgn0031450/FBgn0262125/FBgn0025726/FBgn0262872/FBgn0039188/FBgn0266674/FBgn0010246/FBgn0266671/FBgn0001233/FBgn0266667/FBgn0086347/FBgn0266672/FBgn0011225/FBgn0000317/FBgn0016975
GO:0051648	GO:0051648	vesicle localization	59	0.464741	1.98174	0.000566572	0.000566572	0.128403	1405	tags=58%, list=29%, signal=41%	FBgn0261397/FBgn0037182/FBgn0001087/FBgn0036614/FBgn0263705/FBgn0028734/FBgn0004387/FBgn0266670/FBgn0004574/FBgn0046704/FBgn0034786/FBgn0263968/FBgn0264855/FBgn0267002/FBgn0027287/FBgn0052654/FBgn0039157/FBgn0037339/FBgn0031450/FBgn0262125/FBgn0025726/FBgn0262872/FBgn0039188/FBgn0266674/FBgn0010246/FBgn0266671/FBgn0042693/FBgn0001233/FBgn0266667/FBgn0086347/FBgn0266672/FBgn0011225/FBgn0000317/FBg…
GO:0031507	GO:0031507	heterochromatin formation	61	0.445918	1.91436	0.000573723	0.000573723	0.128403	973	tags=44%, list=20%, signal=36%	FBgn0039338/FBgn0001325/FBgn0027835/FBgn0031873/FBgn0284220/FBgn0264495/FBgn0011604/FBgn0086694/FBgn0037703/FBgn0026577/FBgn0028734/FBgn0002521/FBgn0000146/FBgn0034246/FBgn0000629/FBgn0030366/FBgn0025639/FBgn0000239/FBgn0002525/FBgn0263755/FBgn0052529/FBgn0015805/FBgn0086908/FBgn0260936/FBgn0028387/FBgn0020887/FBgn0004436
GO:0014070	GO:0014070	response to organic cyclic compound	61	0.433411	1.86066	0.000573723	0.000573723	0.128403	1019	tags=41%, list=21%, signal=33%	FBgn0000659/FBgn0030486/FBgn0286198/FBgn0023518/FBgn0031030/FBgn0266282/FBgn0011604/FBgn0002121/FBgn0003068/FBgn0266137/FBgn0011785/FBgn0031390/FBgn0267698/FBgn0005198/FBgn0022382/FBgn0034939/FBgn0001324/FBgn0024150/FBgn0050446/FBgn0035625/FBgn0003380/FBgn0260749/FBgn0004573/FBgn0283499/FBgn0087012
GO:0045814	GO:0045814	negative regulation of gene expression, epigenetic	62	0.444441	1.91692	0.000582072	0.000582072	0.128403	973	tags=44%, list=20%, signal=35%	FBgn0039338/FBgn0001325/FBgn0027835/FBgn0031873/FBgn0284220/FBgn0264495/FBgn0011604/FBgn0086694/FBgn0037703/FBgn0026577/FBgn0028734/FBgn0002521/FBgn0000146/FBgn0034246/FBgn0000629/FBgn0030366/FBgn0025639/FBgn0000239/FBgn0002525/FBgn0263755/FBgn0052529/FBgn0015805/FBgn0086908/FBgn0260936/FBgn0028387/FBgn0020887/FBgn0004436
GO:0008103	GO:0008103	oocyte microtubule cytoskeleton polarization	14	-0.83722	-2.09196	0.000592505	0.000592505	0.128403	77	tags=14%, list=2%, signal=14%	FBgn0002736/FBgn0004907
GO:0070828	GO:0070828	heterochromatin organization	64	0.440361	1.91143	0.00059453	0.00059453	0.128403	973	tags=42%, list=20%, signal=34%	FBgn0039338/FBgn0001325/FBgn0027835/FBgn0031873/FBgn0284220/FBgn0264495/FBgn0011604/FBgn0086694/FBgn0037703/FBgn0026577/FBgn0028734/FBgn0002521/FBgn0000146/FBgn0034246/FBgn0000629/FBgn0030366/FBgn0025639/FBgn0000239/FBgn0002525/FBgn0263755/FBgn0052529/FBgn0015805/FBgn0086908/FBgn0260936/FBgn0028387/FBgn0020887/FBgn0004436
GO:0043087	GO:0043087	regulation of GTPase activity	65	0.463815	2.01689	0.000603865	0.000603865	0.128403	1574	tags=63%, list=33%, signal=43%	FBgn0039466/FBgn0001965/FBgn0037182/FBgn0039056/FBgn0260486/FBgn0037297/FBgn0015269/FBgn0005198/FBgn0035470/FBgn0033349/FBgn0035879/FBgn0038304/FBgn0025836/FBgn0038747/FBgn0033539/FBgn0265778/FBgn0262125/FBgn0265597/FBgn0261261/FBgn0259228/FBgn0085421/FBgn0262740/FBgn0051935/FBgn0037074/FBgn0020620/FBgn0030286/FBgn0029736/FBgn0024811/FBgn0031640/FBgn0027505/FBgn0030893/FBgn0038129/FBgn0261928/FBg…
GO:0048565	GO:0048565	digestive tract development	67	0.471148	2.06265	0.000615764	0.000615764	0.128403	1058	tags=45%, list=22%, signal=35%	FBgn0000659/FBgn0001325/FBgn0264089/FBgn0002561/FBgn0001311/FBgn0002522/FBgn0287873/FBgn0004198/FBgn0003002/FBgn0028734/FBgn0001250/FBgn0267348/FBgn0033859/FBgn0000229/FBgn0002525/FBgn0260642/FBgn0039562/FBgn0004657/FBgn0003339/FBgn0003118/FBgn0000490/FBgn0032812/FBgn0029006/FBgn0024244/FBgn0003312/FBgn0003396/FBgn0261563/FBgn0016797/FBgn0003651/FBgn0026562
GO:0055123	GO:0055123	digestive system development	67	0.471148	2.06265	0.000615764	0.000615764	0.128403	1058	tags=45%, list=22%, signal=35%	FBgn0000659/FBgn0001325/FBgn0264089/FBgn0002561/FBgn0001311/FBgn0002522/FBgn0287873/FBgn0004198/FBgn0003002/FBgn0028734/FBgn0001250/FBgn0267348/FBgn0033859/FBgn0000229/FBgn0002525/FBgn0260642/FBgn0039562/FBgn0004657/FBgn0003339/FBgn0003118/FBgn0000490/FBgn0032812/FBgn0029006/FBgn0024244/FBgn0003312/FBgn0003396/FBgn0261563/FBgn0016797/FBgn0003651/FBgn0026562
GO:0051604	GO:0051604	protein maturation	146	-0.469931	-1.73468	0.000645786	0.000645786	0.128403	544	tags=23%, list=11%, signal=21%	FBgn0031043/FBgn0026666/FBgn0035141/FBgn0029121/FBgn0036415/FBgn0260468/FBgn0030345/FBgn0030318/FBgn0030584/FBgn0010741/FBgn0036847/FBgn0051961/FBgn0262801/FBgn0032640/FBgn0053198/FBgn0033672/FBgn0263251/FBgn0004908/FBgn0030306/FBgn0040623/FBgn0024194/FBgn0032644/FBgn0034443/FBgn0020248/FBgn0024188/FBgn0261479/FBgn0031776/FBgn0037728/FBgn0021768/FBgn0037747/FBgn0036334/FBgn0004132/FBgn0037251/FBg…
GO:0120175	GO:0120175	regulation of torso signaling pathway	6	-0.915143	-1.84249	0.000656707	0.000656707	0.128403	2	tags=33%, list=0%, signal=33%	FBgn0261268/FBgn0004907
GO:0040029	GO:0040029	epigenetic regulation of gene expression	84	0.479661	2.20421	0.000729927	0.000729927	0.129909	973	tags=48%, list=20%, signal=39%	FBgn0039338/FBgn0001325/FBgn0013756/FBgn0000212/FBgn0027835/FBgn0031873/FBgn0284220/FBgn0264495/FBgn0011604/FBgn0086694/FBgn0037703/FBgn0026160/FBgn0005386/FBgn0026577/FBgn0028734/FBgn0043456/FBgn0037926/FBgn0261823/FBgn0003977/FBgn0002521/FBgn0000146/FBgn0034246/FBgn0000629/FBgn0030366/FBgn0025639/FBgn0000239/FBgn0002525/FBgn0020306/FBgn0263755/FBgn0040273/FBgn0052529/FBgn0015805/FBgn0086908/FBg…
GO:0040040	GO:0040040	thermosensory behavior	10	-0.865515	-1.99915	0.000770535	0.000770535	0.129909	76	tags=20%, list=2%, signal=20%	FBgn0000422/FBgn0004907
GO:0044092	GO:0044092	negative regulation of molecular function	39	-0.652821	-2.01309	0.000773794	0.000773794	0.129909	164	tags=13%, list=3%, signal=12%	FBgn0034443/FBgn0031772/FBgn0035025/FBgn0005355/FBgn0004907
GO:0042773	GO:0042773	ATP synthesis coupled electron transport	50	-0.616432	-1.98682	0.000873036	0.000873036	0.129909	1095	tags=56%, list=23%, signal=44%	FBgn0021967/FBgn0017567/FBgn0047038/FBgn0035046/FBgn0029888/FBgn0027785/FBgn0031830/FBgn0266582/FBgn0011455/FBgn0031436/FBgn0021906/FBgn0031021/FBgn0030853/FBgn0265342/FBgn0034877/FBgn0030733/FBgn0031771/FBgn0039112/FBgn0039802/FBgn0260747/FBgn0031684/FBgn0032511/FBgn0030605/FBgn0259722/FBgn0037506/FBgn0011227/FBgn0033961/FBgn0050354
GO:0042775	GO:0042775	mitochondrial ATP synthesis coupled electron transport	50	-0.616432	-1.98682	0.000873036	0.000873036	0.129909	1095	tags=56%, list=23%, signal=44%	FBgn0021967/FBgn0017567/FBgn0047038/FBgn0035046/FBgn0029888/FBgn0027785/FBgn0031830/FBgn0266582/FBgn0011455/FBgn0031436/FBgn0021906/FBgn0031021/FBgn0030853/FBgn0265342/FBgn0034877/FBgn0030733/FBgn0031771/FBgn0039112/FBgn0039802/FBgn0260747/FBgn0031684/FBgn0032511/FBgn0030605/FBgn0259722/FBgn0037506/FBgn0011227/FBgn0033961/FBgn0050354
GO:0022904	GO:0022904	respiratory electron transport chain	53	-0.607747	-1.97674	0.000989364	0.000989364	0.129909	1095	tags=55%, list=23%, signal=43%	FBgn0021967/FBgn0017567/FBgn0047038/FBgn0035046/FBgn0029888/FBgn0027785/FBgn0031830/FBgn0266582/FBgn0011455/FBgn0031436/FBgn0021906/FBgn0031021/FBgn0030853/FBgn0265342/FBgn0034877/FBgn0030733/FBgn0031771/FBgn0039112/FBgn0039802/FBgn0260747/FBgn0031684/FBgn0040985/FBgn0032511/FBgn0030605/FBgn0259722/FBgn0037506/FBgn0011227/FBgn0033961/FBgn0050354
GO:0051656	GO:0051656	establishment of organelle localization	115	0.393874	1.90669	0.00101523	0.00101523	0.129909	1075	tags=45%, list=22%, signal=36%	FBgn0013756/FBgn0000163/FBgn0261397/FBgn0284220/FBgn0037182/FBgn0019968/FBgn0035001/FBgn0001087/FBgn0036614/FBgn0263705/FBgn0002121/FBgn0026207/FBgn0029870/FBgn0033379/FBgn0028734/FBgn0004387/FBgn0266670/FBgn0020497/FBgn0003475/FBgn0033661/FBgn0026598/FBgn0027948/FBgn0004574/FBgn0046704/FBgn0034243/FBgn0034786/FBgn0263968/FBgn0026181/FBgn0021760/FBgn0000562/FBgn0264855/FBgn0002525/FBgn0267002/FBg…
GO:0006310	GO:0006310	DNA recombination	56	0.439351	1.85649	0.00108992	0.00108992	0.129909	659	tags=41%, list=14%, signal=36%	FBgn0040290/FBgn0034728/FBgn0002887/FBgn0266282/FBgn0284220/FBgn0004698/FBgn0030054/FBgn0029798/FBgn0262647/FBgn0026401/FBgn0020633/FBgn0262619/FBgn0003612/FBgn0039214/FBgn0038889/FBgn0027868/FBgn0025815/FBgn0004367/FBgn0052438/FBgn0002707/FBgn0035812/FBgn0037897/FBgn0002906
GO:0022900	GO:0022900	electron transport chain	58	-0.591508	-1.95175	0.00109609	0.00109609	0.129909	1095	tags=52%, list=23%, signal=41%	FBgn0021967/FBgn0017567/FBgn0047038/FBgn0035046/FBgn0029888/FBgn0027785/FBgn0031830/FBgn0266582/FBgn0011455/FBgn0031436/FBgn0021906/FBgn0035529/FBgn0031021/FBgn0030853/FBgn0265342/FBgn0034877/FBgn0030733/FBgn0031771/FBgn0039112/FBgn0039802/FBgn0260747/FBgn0031684/FBgn0040985/FBgn0032511/FBgn0030605/FBgn0259722/FBgn0037506/FBgn0011227/FBgn0033961/FBgn0050354
GO:0016319	GO:0016319	mushroom body development	57	0.441351	1.87195	0.00110011	0.00110011	0.129909	954	tags=44%, list=20%, signal=36%	FBgn0000157/FBgn0260959/FBgn0015550/FBgn0031030/FBgn0005677/FBgn0040283/FBgn0039861/FBgn0004878/FBgn0028734/FBgn0036514/FBgn0267795/FBgn0000414/FBgn0000635/FBgn0025800/FBgn0000229/FBgn0010051/FBgn0023143/FBgn0261985/FBgn0025743/FBgn0024277/FBgn0266098/FBgn0033539/FBgn0024913/FBgn0000108/FBgn0026722
GO:0040031	GO:0040031	snRNA modification	5	-0.928631	-1.78592	0.00117548	0.00117548	0.129909	19	tags=60%, list=0%, signal=60%	FBgn0033548/FBgn0037368/FBgn0029148
GO:0006418	GO:0006418	tRNA aminoacylation for protein translation	33	0.551912	2.06195	0.00122649	0.00122649	0.129909	1175	tags=61%, list=24%, signal=46%	FBgn0027079/FBgn0039175/FBgn0005674/FBgn0027086/FBgn0027094/FBgn0030007/FBgn0034401/FBgn0284253/FBgn0027091/FBgn0027093/FBgn0086443/FBgn0027081/FBgn0027088/FBgn0036569/FBgn0027085/FBgn0036629/FBgn0021750/FBgn0027087/FBgn0027083/FBgn0033900
GO:0061326	GO:0061326	renal tubule development	35	0.5281	1.99863	0.0012728	0.0012728	0.129909	1058	tags=49%, list=22%, signal=38%	FBgn0000659/FBgn0001325/FBgn0002561/FBgn0001311/FBgn0000163/FBgn0287873/FBgn0015513/FBgn0004198/FBgn0263289/FBgn0033859/FBgn0028979/FBgn0003118/FBgn0000490/FBgn0003396/FBgn0053193/FBgn0003651/FBgn0026562
GO:0072002	GO:0072002	Malpighian tubule development	35	0.5281	1.99863	0.0012728	0.0012728	0.129909	1058	tags=49%, list=22%, signal=38%	FBgn0000659/FBgn0001325/FBgn0002561/FBgn0001311/FBgn0000163/FBgn0287873/FBgn0015513/FBgn0004198/FBgn0263289/FBgn0033859/FBgn0028979/FBgn0003118/FBgn0000490/FBgn0003396/FBgn0053193/FBgn0003651/FBgn0026562
GO:0010721	GO:0010721	negative regulation of cell development	35	0.524557	1.98522	0.0012728	0.0012728	0.129909	1031	tags=54%, list=21%, signal=43%	FBgn0031375/FBgn0015550/FBgn0000212/FBgn0035205/FBgn0002121/FBgn0261456/FBgn0028734/FBgn0003345/FBgn0000635/FBgn0014133/FBgn0086384/FBgn0002783/FBgn0015805/FBgn0015609/FBgn0043884/FBgn0004595/FBgn0041171/FBgn0004569/FBgn0011259
GO:0006338	GO:0006338	chromatin remodeling	138	0.447822	2.23521	0.00132275	0.00132275	0.129909	763	tags=40%, list=16%, signal=35%	FBgn0053838/FBgn0039338/FBgn0034537/FBgn0001325/FBgn0013756/FBgn0033636/FBgn0039280/FBgn0000212/FBgn0027835/FBgn0031873/FBgn0284220/FBgn0264495/FBgn0011604/FBgn0037555/FBgn0086694/FBgn0037703/FBgn0026160/FBgn0262519/FBgn0005386/FBgn0030054/FBgn0026577/FBgn0028734/FBgn0031759/FBgn0015268/FBgn0043456/FBgn0037926/FBgn0030093/FBgn0039227/FBgn0014189/FBgn0261823/FBgn0003977/FBgn0002521/FBgn0027574/FBg…
GO:0048598	GO:0048598	embryonic morphogenesis	145	0.361945	1.82754	0.00137552	0.00137552	0.129909	1235	tags=42%, list=26%, signal=32%	FBgn0000659/FBgn0001325/FBgn0264089/FBgn0002561/FBgn0001311/FBgn0001291/FBgn0000163/FBgn0086677/FBgn0026192/FBgn0287873/FBgn0015513/FBgn0004198/FBgn0263705/FBgn0002121/FBgn0261800/FBgn0038167/FBgn0000709/FBgn0263289/FBgn0000414/FBgn0010434/FBgn0026181/FBgn0033859/FBgn0267698/FBgn0000229/FBgn0013997/FBgn0004862/FBgn0039532/FBgn0004657/FBgn0040294/FBgn0267488/FBgn0003118/FBgn0051660/FBgn0000490/FBg…
GO:0048546	GO:0048546	digestive tract morphogenesis	44	0.47795	1.90112	0.00143885	0.00143885	0.129909	1058	tags=43%, list=22%, signal=34%	FBgn0000659/FBgn0001325/FBgn0002561/FBgn0001311/FBgn0287873/FBgn0004198/FBgn0028734/FBgn0267348/FBgn0033859/FBgn0000229/FBgn0002525/FBgn0039562/FBgn0003118/FBgn0000490/FBgn0029006/FBgn0024244/FBgn0003396/FBgn0003651/FBgn0026562
GO:0051640	GO:0051640	organelle localization	153	0.355437	1.80601	0.00151515	0.00151515	0.129909	1015	tags=38%, list=21%, signal=31%	FBgn0020407/FBgn0013756/FBgn0000163/FBgn0261397/FBgn0284220/FBgn0037182/FBgn0019968/FBgn0035001/FBgn0001087/FBgn0036614/FBgn0263705/FBgn0002121/FBgn0026207/FBgn0029870/FBgn0033379/FBgn0028734/FBgn0004387/FBgn0266670/FBgn0020497/FBgn0003475/FBgn0033661/FBgn0026598/FBgn0034087/FBgn0027948/FBgn0004574/FBgn0046704/FBgn0034243/FBgn0034786/FBgn0263968/FBgn0026181/FBgn0040087/FBgn0021760/FBgn0000562/FBg…
GO:0000055	GO:0000055	ribosomal large subunit export from nucleus	6	0.864762	1.916	0.00153413	0.00153413	0.129909	403	tags=83%, list=8%, signal=76%	FBgn0026207/FBgn0033379/FBgn0020497/FBgn0033661/FBgn0034243
GO:0035295	GO:0035295	tube development	155	0.360707	1.83488	0.00153846	0.00153846	0.129909	1104	tags=38%, list=23%, signal=30%	FBgn0000659/FBgn0003117/FBgn0001325/FBgn0264089/FBgn0002561/FBgn0001311/FBgn0266369/FBgn0023095/FBgn0032209/FBgn0001965/FBgn0000163/FBgn0002522/FBgn0035001/FBgn0026192/FBgn0287873/FBgn0015513/FBgn0004198/FBgn0003002/FBgn0261800/FBgn0028734/FBgn0001250/FBgn0267348/FBgn0266670/FBgn0263289/FBgn0021796/FBgn0004101/FBgn0033859/FBgn0000229/FBgn0002525/FBgn0028671/FBgn0260642/FBgn0011661/FBgn0039562/FBg…
GO:0048619	GO:0048619	embryonic hindgut morphogenesis	29	0.542064	1.95184	0.00155099	0.00155099	0.129909	1058	tags=48%, list=22%, signal=38%	FBgn0000659/FBgn0001325/FBgn0002561/FBgn0001311/FBgn0287873/FBgn0004198/FBgn0033859/FBgn0003118/FBgn0000490/FBgn0029006/FBgn0024244/FBgn0003396/FBgn0003651/FBgn0026562
GO:0007411	GO:0007411	axon guidance	158	0.373999	1.90829	0.0015625	0.0015625	0.129909	1067	tags=39%, list=22%, signal=31%	FBgn0039338/FBgn0001325/FBgn0264089/FBgn0261269/FBgn0031375/FBgn0033987/FBgn0016977/FBgn0023095/FBgn0015550/FBgn0001965/FBgn0250788/FBgn0000028/FBgn0005677/FBgn0011592/FBgn0086677/FBgn0285917/FBgn0028734/FBgn0001250/FBgn0004449/FBgn0021796/FBgn0027948/FBgn0046704/FBgn0000414/FBgn0002526/FBgn0003204/FBgn0000635/FBgn0021760/FBgn0035379/FBgn0000629/FBgn0014133/FBgn0025800/FBgn0267728/FBgn0000239/FBg…
GO:0006119	GO:0006119	oxidative phosphorylation	60	-0.572251	-1.89704	0.00157576	0.00157576	0.129909	1095	tags=52%, list=23%, signal=40%	FBgn0021967/FBgn0017567/FBgn0047038/FBgn0035046/FBgn0029888/FBgn0027785/FBgn0031830/FBgn0266582/FBgn0011455/FBgn0031436/FBgn0037544/FBgn0021906/FBgn0031263/FBgn0031021/FBgn0030853/FBgn0265342/FBgn0034877/FBgn0030733/FBgn0031771/FBgn0039112/FBgn0039802/FBgn0260747/FBgn0031684/FBgn0032511/FBgn0030605/FBgn0259722/FBgn0037506/FBgn0035032/FBgn0011227/FBgn0033961/FBgn0050354
GO:0006325	GO:0006325	chromatin organization	163	0.41939	2.1553	0.00166389	0.00166389	0.129909	626	tags=34%, list=13%, signal=31%	FBgn0053838/FBgn0039338/FBgn0034537/FBgn0001325/FBgn0013756/FBgn0033636/FBgn0039280/FBgn0000212/FBgn0027835/FBgn0031873/FBgn0284220/FBgn0264495/FBgn0011604/FBgn0002183/FBgn0037555/FBgn0086694/FBgn0037703/FBgn0026160/FBgn0262519/FBgn0005386/FBgn0030054/FBgn0026577/FBgn0086895/FBgn0028734/FBgn0031759/FBgn0015268/FBgn0026401/FBgn0043456/FBgn0037926/FBgn0030093/FBgn0039227/FBgn0014189/FBgn0261823/FBg…
GO:0097485	GO:0097485	neuron projection guidance	165	0.392633	2.01714	0.00171527	0.00171527	0.129909	1067	tags=40%, list=22%, signal=32%	FBgn0039338/FBgn0001325/FBgn0264089/FBgn0261269/FBgn0031375/FBgn0033987/FBgn0016977/FBgn0023095/FBgn0015550/FBgn0001965/FBgn0000212/FBgn0250788/FBgn0000028/FBgn0005677/FBgn0011592/FBgn0086677/FBgn0004198/FBgn0285917/FBgn0028734/FBgn0001250/FBgn0004449/FBgn0021796/FBgn0027948/FBgn0046704/FBgn0000414/FBgn0002526/FBgn0003204/FBgn0000635/FBgn0021760/FBgn0035379/FBgn0000629/FBgn0014133/FBgn0025800/FBg…
GO:0051231	GO:0051231	spindle elongation	12	0.712252	1.99825	0.0017616	0.0017616	0.129909	584	tags=58%, list=12%, signal=51%	FBgn0013756/FBgn0027948/FBgn0026181/FBgn0021760/FBgn0004378/FBgn0011692/FBgn0011661
GO:0051276	GO:0051276	chromosome organization	167	0.318719	1.63993	0.00177936	0.00177936	0.129909	659	tags=27%, list=14%, signal=24%	FBgn0039338/FBgn0040290/FBgn0013756/FBgn0034728/FBgn0015509/FBgn0027835/FBgn0284220/FBgn0264495/FBgn0040283/FBgn0260012/FBgn0035001/FBgn0039004/FBgn0262519/FBgn0015615/FBgn0027783/FBgn0029798/FBgn0086906/FBgn0039680/FBgn0015391/FBgn0031759/FBgn0015268/FBgn0026401/FBgn0003475/FBgn0020633/FBgn0002521/FBgn0027948/FBgn0003612/FBgn0026181/FBgn0000146/FBgn0038889/FBgn0021760/FBgn0004378/FBgn0030366/FBg…
GO:0042994	GO:0042994	cytoplasmic sequestering of transcription factor	3	-0.975827	-1.63949	0.00179051	0.00179051	0.129909	18	tags=67%, list=0%, signal=66%	FBgn0005355/FBgn0004907
GO:0051220	GO:0051220	cytoplasmic sequestering of protein	3	-0.975827	-1.63949	0.00179051	0.00179051	0.129909	18	tags=67%, list=0%, signal=66%	FBgn0005355/FBgn0004907
GO:0006497	GO:0006497	protein lipidation	34	-0.654903	-1.97434	0.00183582	0.00183582	0.129909	1149	tags=62%, list=24%, signal=47%	FBgn0085478/FBgn0034057/FBgn0004957/FBgn0039489/FBgn0033088/FBgn0029818/FBgn0039427/FBgn0038039/FBgn0037648/FBgn0020392/FBgn0031284/FBgn0032052/FBgn0023545/FBgn0260941/FBgn0265174/FBgn0039405/FBgn0035435/FBgn0024194/FBgn0034649/FBgn0053977/FBgn0032799
GO:0042158	GO:0042158	lipoprotein biosynthetic process	34	-0.654903	-1.97434	0.00183582	0.00183582	0.129909	1149	tags=62%, list=24%, signal=47%	FBgn0085478/FBgn0034057/FBgn0004957/FBgn0039489/FBgn0033088/FBgn0029818/FBgn0039427/FBgn0038039/FBgn0037648/FBgn0020392/FBgn0031284/FBgn0032052/FBgn0023545/FBgn0260941/FBgn0265174/FBgn0039405/FBgn0035435/FBgn0024194/FBgn0034649/FBgn0053977/FBgn0032799
GO:0060627	GO:0060627	regulation of vesicle-mediated transport	103	0.352675	1.68025	0.00187091	0.00187091	0.129909	1565	tags=51%, list=32%, signal=36%	FBgn0035420/FBgn0259246/FBgn0031030/FBgn0266670/FBgn0262527/FBgn0025865/FBgn0264978/FBgn0015772/FBgn0263289/FBgn0037218/FBgn0030685/FBgn0004378/FBgn0037442/FBgn0264855/FBgn0011661/FBgn0025864/FBgn0086384/FBgn0261064/FBgn0027598/FBgn0030230/FBgn0038975/FBgn0261988/FBgn0028538/FBgn0011710/FBgn0029006/FBgn0032447/FBgn0086779/FBgn0000482/FBgn0002932/FBgn0036448/FBgn0262614/FBgn0264560/FBgn0004242/FBg…
GO:0140053	GO:0140053	mitochondrial gene expression	115	-0.479945	-1.72931	0.00188533	0.00188533	0.129909	863	tags=31%, list=18%, signal=26%	FBgn0037566/FBgn0032053/FBgn0036763/FBgn0037778/FBgn0034893/FBgn0044030/FBgn0261381/FBgn0035335/FBgn0037008/FBgn0028648/FBgn0034361/FBgn0021765/FBgn0036135/FBgn0003714/FBgn0039159/FBgn0011787/FBgn0036853/FBgn0036335/FBgn0031639/FBgn0038307/FBgn0036557/FBgn0038678/FBgn0001995/FBgn0044511/FBgn0032236/FBgn0034001/FBgn0038923/FBgn0040389/FBgn0031231/FBgn0038426/FBgn0042112/FBgn0035534/FBgn0040666/FBg…
GO:0097435	GO:0097435	supramolecular fiber organization	175	0.316905	1.63766	0.00189036	0.00189036	0.129909	1483	tags=50%, list=31%, signal=36%	FBgn0003149/FBgn0011296/FBgn0250788/FBgn0261397/FBgn0287873/FBgn0265356/FBgn0086906/FBgn0053519/FBgn0263705/FBgn0283724/FBgn0001250/FBgn0044826/FBgn0086690/FBgn0001202/FBgn0004449/FBgn0003475/FBgn0026598/FBgn0000709/FBgn0025865/FBgn0262111/FBgn0035533/FBgn0027948/FBgn0026181/FBgn0010905/FBgn0021760/FBgn0024238/FBgn0263197/FBgn0036372/FBgn0002525/FBgn0026430/FBgn0004648/FBgn0263873/FBgn0011661/FBg…
GO:0045944	GO:0045944	positive regulation of transcription by RNA polymerase II	177	0.345336	1.79076	0.00191571	0.00191571	0.129909	988	tags=36%, list=20%, signal=29%	FBgn0000659/FBgn0003117/FBgn0002561/FBgn0022787/FBgn0013756/FBgn0033636/FBgn0032209/FBgn0001291/FBgn0015550/FBgn0000212/FBgn0000028/FBgn0023518/FBgn0011604/FBgn0002522/FBgn0002183/FBgn0034722/FBgn0035205/FBgn0038016/FBgn0025455/FBgn0004878/FBgn0037109/FBgn0003002/FBgn0286809/FBgn0031759/FBgn0043456/FBgn0010282/FBgn0262527/FBgn0263593/FBgn0261823/FBgn0003345/FBgn0041111/FBgn0015240/FBgn0004101/FBg…
GO:0032543	GO:0032543	mitochondrial translation	97	-0.499249	-1.76412	0.00192351	0.00192351	0.129909	863	tags=46%, list=18%, signal=39%	FBgn0039765/FBgn0035272/FBgn0051450/FBgn0030686/FBgn0030678/FBgn0035980/FBgn0260407/FBgn0026741/FBgn0038474/FBgn0037892/FBgn0285951/FBgn0031357/FBgn0037566/FBgn0032053/FBgn0036763/FBgn0034893/FBgn0044030/FBgn0035335/FBgn0037008/FBgn0028648/FBgn0034361/FBgn0036135/FBgn0003714/FBgn0039159/FBgn0011787/FBgn0036853/FBgn0036335/FBgn0031639/FBgn0038307/FBgn0036557/FBgn0038678/FBgn0001995/FBgn0044511/FBg…
GO:0051241	GO:0051241	negative regulation of multicellular organismal process	107	0.344718	1.65476	0.00192678	0.00192678	0.129909	1038	tags=38%, list=21%, signal=31%	FBgn0000659/FBgn0031375/FBgn0261986/FBgn0015550/FBgn0000212/FBgn0031030/FBgn0038980/FBgn0038839/FBgn0035205/FBgn0002121/FBgn0261456/FBgn0028734/FBgn0003345/FBgn0266137/FBgn0035533/FBgn0002526/FBgn0015269/FBgn0010905/FBgn0014133/FBgn0005198/FBgn0035437/FBgn0267002/FBgn0086384/FBgn0261985/FBgn0002783/FBgn0020440/FBgn0003118/FBgn0000490/FBgn0015805/FBgn0037060/FBgn0033539/FBgn0015609/FBgn0004595/FBg…
GO:0007525	GO:0007525	somatic muscle development	46	0.449883	1.80821	0.00196078	0.00196078	0.129961	837	tags=33%, list=17%, signal=27%	FBgn0053838/FBgn0030855/FBgn0086906/FBgn0053519/FBgn0031759/FBgn0262527/FBgn0000709/FBgn0003345/FBgn0010434/FBgn0003415/FBgn0011692/FBgn0288846/FBgn0010441/FBgn0263391/FBgn0033539
GO:0007417	GO:0007417	central nervous system development	182	0.324363	1.68366	0.00203666	0.00203666	0.13274	1004	tags=37%, list=21%, signal=31%	FBgn0000157/FBgn0002561/FBgn0031659/FBgn0260959/FBgn0015550/FBgn0000212/FBgn0033688/FBgn0031030/FBgn0005677/FBgn0002522/FBgn0040283/FBgn0015513/FBgn0035205/FBgn0037443/FBgn0004198/FBgn0025455/FBgn0039861/FBgn0004878/FBgn0039302/FBgn0003002/FBgn0039680/FBgn0015391/FBgn0086895/FBgn0028734/FBgn0001250/FBgn0026401/FBgn0036514/FBgn0026598/FBgn0051619/FBgn0013563/FBgn0267795/FBgn0263599/FBgn0000414/FBg…
GO:0045185	GO:0045185	maintenance of protein location	24	-0.716023	-2.01225	0.002079	0.002079	0.133279	18	tags=8%, list=0%, signal=8%	FBgn0005355/FBgn0004907
GO:0071824	GO:0071824	protein-DNA complex organization	189	0.367409	1.92608	0.0021322	0.0021322	0.134484	626	tags=31%, list=13%, signal=28%	FBgn0053838/FBgn0039338/FBgn0034537/FBgn0001325/FBgn0013756/FBgn0033636/FBgn0039280/FBgn0000212/FBgn0027835/FBgn0031873/FBgn0284220/FBgn0264495/FBgn0011604/FBgn0002183/FBgn0037555/FBgn0086694/FBgn0037703/FBgn0026160/FBgn0262519/FBgn0005386/FBgn0030054/FBgn0010355/FBgn0026577/FBgn0086895/FBgn0028734/FBgn0031759/FBgn0015268/FBgn0026401/FBgn0043456/FBgn0037926/FBgn0038499/FBgn0030093/FBgn0039227/FBg…
GO:2000177	GO:2000177	regulation of neural precursor cell proliferation	40	0.487998	1.90539	0.00225632	0.00225632	0.136554	972	tags=52%, list=20%, signal=42%	FBgn0001325/FBgn0031375/FBgn0013469/FBgn0000212/FBgn0035205/FBgn0004878/FBgn0002121/FBgn0261456/FBgn0028734/FBgn0003345/FBgn0000629/FBgn0025800/FBgn0011573/FBgn0002783/FBgn0003118/FBgn0015805/FBgn0028999/FBgn0024913/FBgn0001180/FBgn0004595/FBgn0283499
GO:0031122	GO:0031122	cytoplasmic microtubule organization	17	0.63435	1.96477	0.00226978	0.00226978	0.136554	625	tags=47%, list=13%, signal=41%	FBgn0283724/FBgn0001202/FBgn0004449/FBgn0027948/FBgn0263197/FBgn0026430/FBgn0011661/FBgn0037301
GO:0043704	GO:0043704	photoreceptor cell fate specification	17	0.633629	1.96254	0.00226978	0.00226978	0.136554	1164	tags=59%, list=24%, signal=45%	FBgn0005677/FBgn0002121/FBgn0261456/FBgn0025800/FBgn0086384/FBgn0000490/FBgn0024913/FBgn0053193/FBgn0023001/FBgn0004598
GO:0010628	GO:0010628	positive regulation of gene expression	127	0.330101	1.62138	0.00230947	0.00230947	0.136837	1001	tags=38%, list=21%, signal=31%	FBgn0003117/FBgn0034537/FBgn0031375/FBgn0000212/FBgn0027835/FBgn0264495/FBgn0086694/FBgn0037703/FBgn0026160/FBgn0001087/FBgn0030687/FBgn0005386/FBgn0003210/FBgn0039302/FBgn0028734/FBgn0026401/FBgn0034923/FBgn0002521/FBgn0032388/FBgn0031637/FBgn0028982/FBgn0000146/FBgn0035379/FBgn0032919/FBgn0031855/FBgn0000229/FBgn0020306/FBgn0034795/FBgn0015778/FBgn0052133/FBgn0264307/FBgn0035424/FBgn0003118/FBg…
GO:1905515	GO:1905515	non-motile cilium assembly	13	0.691737	1.98595	0.00240964	0.00240964	0.138006	107	tags=31%, list=2%, signal=30%	FBgn0031550/FBgn0031255/FBgn0035264/FBgn0265102
GO:0030036	GO:0030036	actin cytoskeleton organization	205	0.315099	1.67158	0.00248139	0.00248139	0.138006	1483	tags=50%, list=31%, signal=36%	FBgn0261555/FBgn0003149/FBgn0011296/FBgn0250788/FBgn0261397/FBgn0035001/FBgn0287873/FBgn0052982/FBgn0015513/FBgn0265356/FBgn0086906/FBgn0053519/FBgn0263705/FBgn0002121/FBgn0250819/FBgn0283724/FBgn0001250/FBgn0044826/FBgn0003475/FBgn0026598/FBgn0000709/FBgn0025865/FBgn0262111/FBgn0035533/FBgn0267795/FBgn0010434/FBgn0026181/FBgn0030685/FBgn0010905/FBgn0024238/FBgn0036372/FBgn0002525/FBgn0004648/FBg…
GO:0019646	GO:0019646	aerobic electron transport chain	45	-0.598041	-1.8955	0.00251288	0.00251288	0.138006	1095	tags=53%, list=23%, signal=42%	FBgn0021967/FBgn0017567/FBgn0047038/FBgn0035046/FBgn0029888/FBgn0027785/FBgn0031830/FBgn0266582/FBgn0011455/FBgn0031436/FBgn0021906/FBgn0031021/FBgn0030853/FBgn0265342/FBgn0034877/FBgn0030733/FBgn0031771/FBgn0039112/FBgn0031684/FBgn0032511/FBgn0030605/FBgn0011227/FBgn0033961/FBgn0050354
GO:0030855	GO:0030855	epithelial cell differentiation	208	0.282736	1.50811	0.00252525	0.00252525	0.138006	1402	tags=43%, list=29%, signal=32%	FBgn0000659/FBgn0016076/FBgn0016977/FBgn0000163/FBgn0031030/FBgn0032363/FBgn0265523/FBgn0026192/FBgn0287873/FBgn0015513/FBgn0015615/FBgn0005390/FBgn0261456/FBgn0001250/FBgn0266670/FBgn0038167/FBgn0039227/FBgn0003475/FBgn0026598/FBgn0025865/FBgn0003977/FBgn0262111/FBgn0035533/FBgn0263289/FBgn0004574/FBgn0010434/FBgn0284247/FBgn0027592/FBgn0026181/FBgn0028982/FBgn0085436/FBgn0264855/FBgn0000229/FBg…
GO:0006903	GO:0006903	vesicle targeting	16	0.656302	2.00938	0.00253165	0.00253165	0.138006	1364	tags=69%, list=28%, signal=50%	FBgn0037182/FBgn0266670/FBgn0027287/FBgn0052654/FBgn0262125/FBgn0025726/FBgn0039188/FBgn0266674/FBgn0266671/FBgn0266667/FBgn0266672
GO:0007409	GO:0007409	axonogenesis	209	0.354892	1.88968	0.00261097	0.00261097	0.138006	1069	tags=39%, list=22%, signal=32%	FBgn0039338/FBgn0001325/FBgn0264089/FBgn0261269/FBgn0031659/FBgn0031375/FBgn0033987/FBgn0016977/FBgn0023095/FBgn0015550/FBgn0001965/FBgn0000212/FBgn0250788/FBgn0000028/FBgn0005677/FBgn0011592/FBgn0086677/FBgn0285917/FBgn0000479/FBgn0028734/FBgn0001250/FBgn0044826/FBgn0004449/FBgn0036896/FBgn0021796/FBgn0027948/FBgn0267795/FBgn0046704/FBgn0000414/FBgn0030674/FBgn0002526/FBgn0034786/FBgn0026181/FBg…
GO:0051049	GO:0051049	regulation of transport	209	0.262882	1.39976	0.00261097	0.00261097	0.138006	1431	tags=44%, list=30%, signal=32%	FBgn0035420/FBgn0013756/FBgn0259246/FBgn0031030/FBgn0032136/FBgn0262647/FBgn0039302/FBgn0002121/FBgn0026207/FBgn0266670/FBgn0262527/FBgn0025865/FBgn0264978/FBgn0041111/FBgn0015772/FBgn0263289/FBgn0037218/FBgn0031077/FBgn0030685/FBgn0004378/FBgn0037442/FBgn0027868/FBgn0264855/FBgn0267002/FBgn0010051/FBgn0010660/FBgn0011661/FBgn0037098/FBgn0025864/FBgn0086384/FBgn0038837/FBgn0261064/FBgn0264574/FBg…
GO:0030029	GO:0030029	actin filament-based process	213	0.31611	1.69099	0.0026455	0.0026455	0.138006	1434	tags=49%, list=30%, signal=36%	FBgn0261555/FBgn0003149/FBgn0011296/FBgn0250788/FBgn0261397/FBgn0035001/FBgn0287873/FBgn0052982/FBgn0015513/FBgn0265356/FBgn0086906/FBgn0053519/FBgn0263705/FBgn0002121/FBgn0250819/FBgn0283724/FBgn0001250/FBgn0044826/FBgn0003475/FBgn0026598/FBgn0000709/FBgn0025865/FBgn0262111/FBgn0035533/FBgn0267795/FBgn0010434/FBgn0026181/FBgn0030685/FBgn0010905/FBgn0024238/FBgn0036372/FBgn0002525/FBgn0004648/FBg…
GO:0030308	GO:0030308	negative regulation of cell growth	13	0.684453	1.96503	0.00271084	0.00271084	0.138006	689	tags=46%, list=14%, signal=40%	FBgn0000659/FBgn0015550/FBgn0028734/FBgn0014133/FBgn0005198/FBgn0035424
GO:0008293	GO:0008293	torso signaling pathway	19	-0.748582	-1.99847	0.00271739	0.00271739	0.138006	188	tags=32%, list=4%, signal=30%	FBgn0003205/FBgn0261268/FBgn0010269/FBgn0004636/FBgn0015402/FBgn0004907
GO:0007294	GO:0007294	germarium-derived oocyte fate determination	19	-0.747545	-1.9957	0.00271739	0.00271739	0.138006	2	tags=11%, list=0%, signal=11%	FBgn0003483/FBgn0004907
GO:0046474	GO:0046474	glycerophospholipid biosynthetic process	51	-0.568336	-1.83854	0.0028575	0.0028575	0.138166	1030	tags=35%, list=21%, signal=28%	FBgn0033088/FBgn0029818/FBgn0053116/FBgn0015279/FBgn0031284/FBgn0032052/FBgn0034269/FBgn0023545/FBgn0026630/FBgn0033844/FBgn0032482/FBgn0265174/FBgn0039405/FBgn0035435/FBgn0034649/FBgn0053977/FBgn0032799/FBgn0067628
GO:0007442	GO:0007442	hindgut morphogenesis	33	0.511364	1.91046	0.00286182	0.00286182	0.138166	1235	tags=48%, list=26%, signal=36%	FBgn0000659/FBgn0001325/FBgn0002561/FBgn0001311/FBgn0287873/FBgn0004198/FBgn0033859/FBgn0003118/FBgn0000490/FBgn0029006/FBgn0024244/FBgn0003396/FBgn0003651/FBgn0026562/FBgn0039257/FBgn0004864
GO:0050768	GO:0050768	negative regulation of neurogenesis	33	0.505174	1.88733	0.00286182	0.00286182	0.138166	1031	tags=52%, list=21%, signal=41%	FBgn0031375/FBgn0015550/FBgn0000212/FBgn0035205/FBgn0002121/FBgn0261456/FBgn0028734/FBgn0003345/FBgn0014133/FBgn0086384/FBgn0002783/FBgn0015805/FBgn0015609/FBgn0004595/FBgn0041171/FBgn0004569/FBgn0011259
GO:0061564	GO:0061564	axon development	219	0.343117	1.8439	0.00290698	0.00290698	0.138166	1069	tags=38%, list=22%, signal=31%	FBgn0039338/FBgn0001325/FBgn0264089/FBgn0261269/FBgn0031659/FBgn0031375/FBgn0033987/FBgn0016977/FBgn0023095/FBgn0015550/FBgn0001965/FBgn0000212/FBgn0250788/FBgn0000028/FBgn0005677/FBgn0011592/FBgn0086677/FBgn0285917/FBgn0000479/FBgn0028734/FBgn0001250/FBgn0044826/FBgn0004449/FBgn0036896/FBgn0021796/FBgn0027948/FBgn0267795/FBgn0046704/FBgn0000414/FBgn0030674/FBgn0002526/FBgn0034786/FBgn0026181/FBg…
GO:0009060	GO:0009060	aerobic respiration	78	-0.516446	-1.7757	0.00292877	0.00292877	0.138166	1095	tags=45%, list=23%, signal=35%	FBgn0021967/FBgn0017567/FBgn0262559/FBgn0047038/FBgn0035046/FBgn0029888/FBgn0027785/FBgn0031830/FBgn0266582/FBgn0011455/FBgn0031436/FBgn0037544/FBgn0021906/FBgn0031263/FBgn0031021/FBgn0030853/FBgn0051648/FBgn0265342/FBgn0039669/FBgn0034877/FBgn0030733/FBgn0031771/FBgn0039112/FBgn0039802/FBgn0260747/FBgn0031684/FBgn0032511/FBgn0030605/FBgn0259722/FBgn0029118/FBgn0037506/FBgn0035032/FBgn0011227/FBg…
GO:0051050	GO:0051050	positive regulation of transport	110	0.346659	1.66774	0.00293255	0.00293255	0.138166	1086	tags=41%, list=22%, signal=32%	FBgn0035420/FBgn0013756/FBgn0031030/FBgn0032136/FBgn0039302/FBgn0266670/FBgn0025865/FBgn0030685/FBgn0004378/FBgn0037442/FBgn0264855/FBgn0267002/FBgn0010051/FBgn0010660/FBgn0011661/FBgn0037098/FBgn0025864/FBgn0086384/FBgn0038837/FBgn0264574/FBgn0027598/FBgn0052654/FBgn0262114/FBgn0038975/FBgn0263980/FBgn0261988/FBgn0028538/FBgn0031450/FBgn0002044/FBgn0038747/FBgn0003321/FBgn0029006/FBgn0032447/FBg…
GO:0045333	GO:0045333	cellular respiration	83	-0.505252	-1.75232	0.0030124	0.0030124	0.139145	1095	tags=43%, list=23%, signal=34%	FBgn0021967/FBgn0017567/FBgn0262559/FBgn0047038/FBgn0035046/FBgn0029888/FBgn0027785/FBgn0031830/FBgn0266582/FBgn0011455/FBgn0031436/FBgn0037544/FBgn0021906/FBgn0031263/FBgn0031021/FBgn0030853/FBgn0051648/FBgn0265342/FBgn0039669/FBgn0034877/FBgn0030733/FBgn0031771/FBgn0039112/FBgn0039802/FBgn0260747/FBgn0031684/FBgn0040985/FBgn0032511/FBgn0030605/FBgn0259722/FBgn0029118/FBgn0037506/FBgn0035032/FBg…
GO:0006664	GO:0006664	glycolipid metabolic process	28	-0.676102	-1.96614	0.00311316	0.00311316	0.139145	1200	tags=61%, list=25%, signal=46%	FBgn0036144/FBgn0029789/FBgn0027538/FBgn0033088/FBgn0029818/FBgn0037298/FBgn0031284/FBgn0032052/FBgn0023545/FBgn0265174/FBgn0039405/FBgn0031491/FBgn0035435/FBgn0034649/FBgn0053977/FBgn0000221/FBgn0032799
GO:1903509	GO:1903509	liposaccharide metabolic process	28	-0.676102	-1.96614	0.00311316	0.00311316	0.139145	1200	tags=61%, list=25%, signal=46%	FBgn0036144/FBgn0029789/FBgn0027538/FBgn0033088/FBgn0029818/FBgn0037298/FBgn0031284/FBgn0032052/FBgn0023545/FBgn0265174/FBgn0039405/FBgn0031491/FBgn0035435/FBgn0034649/FBgn0053977/FBgn0000221/FBgn0032799
GO:0045893	GO:0045893	positive regulation of DNA-templated transcription	227	0.323261	1.73568	0.00323625	0.00323625	0.139145	724	tags=30%, list=15%, signal=26%	FBgn0000659/FBgn0003117/FBgn0000157/FBgn0002561/FBgn0022787/FBgn0010750/FBgn0013756/FBgn0033636/FBgn0032194/FBgn0032209/FBgn0001291/FBgn0015550/FBgn0000212/FBgn0000028/FBgn0023518/FBgn0011604/FBgn0002522/FBgn0002183/FBgn0034722/FBgn0086694/FBgn0035205/FBgn0030687/FBgn0038016/FBgn0025455/FBgn0004878/FBgn0037109/FBgn0003002/FBgn0286809/FBgn0031759/FBgn0026401/FBgn0043456/FBgn0010282/FBgn0004863/FBg…
GO:1902680	GO:1902680	positive regulation of RNA biosynthetic process	227	0.323261	1.73568	0.00323625	0.00323625	0.139145	724	tags=30%, list=15%, signal=26%	FBgn0000659/FBgn0003117/FBgn0000157/FBgn0002561/FBgn0022787/FBgn0010750/FBgn0013756/FBgn0033636/FBgn0032194/FBgn0032209/FBgn0001291/FBgn0015550/FBgn0000212/FBgn0000028/FBgn0023518/FBgn0011604/FBgn0002522/FBgn0002183/FBgn0034722/FBgn0086694/FBgn0035205/FBgn0030687/FBgn0038016/FBgn0025455/FBgn0004878/FBgn0037109/FBgn0003002/FBgn0286809/FBgn0031759/FBgn0026401/FBgn0043456/FBgn0010282/FBgn0004863/FBg…
GO:0002009	GO:0002009	morphogenesis of an epithelium	227	0.280253	1.50476	0.00323625	0.00323625	0.139145	1287	tags=38%, list=27%, signal=30%	FBgn0000659/FBgn0001325/FBgn0002561/FBgn0001311/FBgn0028837/FBgn0016977/FBgn0023095/FBgn0001291/FBgn0000163/FBgn0035001/FBgn0026192/FBgn0287873/FBgn0015513/FBgn0015615/FBgn0004198/FBgn0263705/FBgn0002121/FBgn0261800/FBgn0261456/FBgn0266670/FBgn0038167/FBgn0035533/FBgn0263289/FBgn0021796/FBgn0267795/FBgn0004101/FBgn0000414/FBgn0010434/FBgn0284247/FBgn0026181/FBgn0033859/FBgn0034408/FBgn0013746/FBg…
GO:0009247	GO:0009247	glycolipid biosynthetic process	26	-0.684599	-1.95825	0.00328767	0.00328767	0.139145	1086	tags=62%, list=22%, signal=48%	FBgn0036144/FBgn0027538/FBgn0033088/FBgn0029818/FBgn0037298/FBgn0031284/FBgn0032052/FBgn0023545/FBgn0265174/FBgn0039405/FBgn0031491/FBgn0035435/FBgn0034649/FBgn0053977/FBgn0000221/FBgn0032799
GO:0007443	GO:0007443	Malpighian tubule morphogenesis	26	0.545145	1.91348	0.00333087	0.00333087	0.139145	1058	tags=46%, list=22%, signal=36%	FBgn0000659/FBgn0001325/FBgn0002561/FBgn0001311/FBgn0287873/FBgn0004198/FBgn0033859/FBgn0003118/FBgn0000490/FBgn0003396/FBgn0003651/FBgn0026562
GO:0061333	GO:0061333	renal tubule morphogenesis	26	0.545145	1.91348	0.00333087	0.00333087	0.139145	1058	tags=46%, list=22%, signal=36%	FBgn0000659/FBgn0001325/FBgn0002561/FBgn0001311/FBgn0287873/FBgn0004198/FBgn0033859/FBgn0003118/FBgn0000490/FBgn0003396/FBgn0003651/FBgn0026562
GO:0006412	GO:0006412	translation	349	-0.375155	-1.46115	0.00333569	0.00333569	0.139145	1320	tags=39%, list=27%, signal=30%	FBgn0037351/FBgn0035272/FBgn0030063/FBgn0027084/FBgn0039270/FBgn0051450/FBgn0000100/FBgn0030686/FBgn0030678/FBgn0035423/FBgn0019936/FBgn0035980/FBgn0260407/FBgn0041191/FBgn0026250/FBgn0039359/FBgn0000182/FBgn0265297/FBgn0026741/FBgn0038474/FBgn0036213/FBgn0005648/FBgn0037892/FBgn0031047/FBgn0039163/FBgn0263396/FBgn0010300/FBgn0265189/FBgn0039875/FBgn0034968/FBgn0040007/FBgn0017550/FBgn0285950/FBg…
GO:0007293	GO:0007293	germarium-derived egg chamber formation	65	-0.533785	-1.7924	0.0033549	0.0033549	0.139145	54	tags=5%, list=1%, signal=5%	FBgn0000221/FBgn0029148/FBgn0004907
GO:0061525	GO:0061525	hindgut development	35	0.487233	1.84396	0.00339415	0.00339415	0.139145	1235	tags=46%, list=26%, signal=34%	FBgn0000659/FBgn0001325/FBgn0002561/FBgn0001311/FBgn0287873/FBgn0004198/FBgn0033859/FBgn0003118/FBgn0000490/FBgn0029006/FBgn0024244/FBgn0003396/FBgn0003651/FBgn0026562/FBgn0039257/FBgn0004864
GO:0035076	GO:0035076	ecdysone receptor-mediated signaling pathway	10	0.74772	1.97573	0.00341588	0.00341588	0.139145	151	tags=30%, list=3%, signal=29%	FBgn0030486/FBgn0286198/FBgn0011604
GO:0051168	GO:0051168	nuclear export	64	0.387621	1.68251	0.00356718	0.00356718	0.14381	1042	tags=45%, list=22%, signal=36%	FBgn0013756/FBgn0039004/FBgn0022942/FBgn0259152/FBgn0262647/FBgn0039302/FBgn0286809/FBgn0026207/FBgn0033379/FBgn0020497/FBgn0014189/FBgn0033661/FBgn0034243/FBgn0031390/FBgn0027868/FBgn0010660/FBgn0011661/FBgn0034939/FBgn0262114/FBgn0033169/FBgn0002044/FBgn0003321/FBgn0036571/FBgn0027525/FBgn0030738/FBgn0021761/FBgn0266284/FBgn0086706/FBgn0039110
GO:0051495	GO:0051495	positive regulation of cytoskeleton organization	25	0.55578	1.92259	0.00369549	0.00369549	0.144817	1471	tags=76%, list=30%, signal=53%	FBgn0025865/FBgn0027948/FBgn0026181/FBgn0021760/FBgn0002525/FBgn0004648/FBgn0037301/FBgn0039897/FBgn0266084/FBgn0014141/FBgn0259174/FBgn0263456/FBgn0034308/FBgn0010303/FBgn0265512/FBgn0010278/FBgn0288310/FBgn0004117/FBgn0011202
GO:0007494	GO:0007494	midgut development	20	0.593625	1.94479	0.00369872	0.00369872	0.144817	952	tags=65%, list=20%, signal=52%	FBgn0002522/FBgn0287873/FBgn0003002/FBgn0001250/FBgn0267348/FBgn0260642/FBgn0039562/FBgn0004657/FBgn0003339/FBgn0032812/FBgn0003312/FBgn0003396/FBgn0016797
GO:0048729	GO:0048729	tissue morphogenesis	239	0.277429	1.49923	0.00373134	0.00373134	0.144817	1094	tags=33%, list=23%, signal=27%	FBgn0000659/FBgn0001325/FBgn0264089/FBgn0002561/FBgn0001311/FBgn0028837/FBgn0016977/FBgn0023095/FBgn0001291/FBgn0000163/FBgn0086677/FBgn0035001/FBgn0026192/FBgn0287873/FBgn0015513/FBgn0015615/FBgn0004198/FBgn0263705/FBgn0002121/FBgn0261800/FBgn0261456/FBgn0266670/FBgn0038167/FBgn0035533/FBgn0263289/FBgn0021796/FBgn0267795/FBgn0004101/FBgn0000414/FBgn0010434/FBgn0284247/FBgn0026181/FBgn0033859/FBg…
GO:0019348	GO:0019348	dolichol metabolic process	9	-0.812267	-1.83174	0.00374649	0.00374649	0.144817	549	tags=78%, list=11%, signal=69%	FBgn0032477/FBgn0027564/FBgn0031312/FBgn0030645/FBgn0052076/FBgn0032014/FBgn0032799
GO:0045464	GO:0045464	R8 cell fate specification	16	0.618656	1.89412	0.00379747	0.00379747	0.144817	1411	tags=62%, list=29%, signal=44%	FBgn0002121/FBgn0261456/FBgn0025800/FBgn0086384/FBgn0000490/FBgn0024913/FBgn0053193/FBgn0023001/FBgn0004598/FBgn0023179
GO:0061351	GO:0061351	neural precursor cell proliferation	70	0.372285	1.64583	0.00381437	0.00381437	0.144817	972	tags=41%, list=20%, signal=34%	FBgn0001325/FBgn0031375/FBgn0013469/FBgn0000163/FBgn0000212/FBgn0026192/FBgn0035205/FBgn0004878/FBgn0002121/FBgn0261456/FBgn0028734/FBgn0038167/FBgn0026598/FBgn0034087/FBgn0003345/FBgn0027948/FBgn0000629/FBgn0265101/FBgn0025800/FBgn0011573/FBgn0002783/FBgn0003118/FBgn0015805/FBgn0028999/FBgn0028292/FBgn0024913/FBgn0001180/FBgn0004595/FBgn0283499
GO:0007005	GO:0007005	mitochondrion organization	157	-0.435131	-1.61745	0.00395215	0.00395215	0.147429	1544	tags=50%, list=32%, signal=35%	FBgn0030883/FBgn0038400/FBgn0261618/FBgn0010551/FBgn0016041/FBgn0002174/FBgn0037710/FBgn0033570/FBgn0034110/FBgn0035722/FBgn0039689/FBgn0260222/FBgn0037242/FBgn0033891/FBgn0011361/FBgn0039636/FBgn0002031/FBgn0034919/FBgn0014877/FBgn0263977/FBgn0033209/FBgn0023517/FBgn0039140/FBgn0021967/FBgn0017567/FBgn0036173/FBgn0261108/FBgn0022344/FBgn0032154/FBgn0035960/FBgn0035046/FBgn0038387/FBgn0023171/FBg…
GO:0016093	GO:0016093	polyprenol metabolic process	10	-0.790223	-1.82524	0.00400678	0.00400678	0.147429	549	tags=70%, list=11%, signal=62%	FBgn0032477/FBgn0027564/FBgn0031312/FBgn0030645/FBgn0052076/FBgn0032014/FBgn0032799
GO:0035239	GO:0035239	tube morphogenesis	115	0.341777	1.6545	0.00406091	0.00406091	0.147429	1104	tags=37%, list=23%, signal=29%	FBgn0000659/FBgn0001325/FBgn0002561/FBgn0001311/FBgn0266369/FBgn0023095/FBgn0001965/FBgn0000163/FBgn0035001/FBgn0026192/FBgn0287873/FBgn0004198/FBgn0261800/FBgn0028734/FBgn0267348/FBgn0266670/FBgn0021796/FBgn0004101/FBgn0033859/FBgn0000229/FBgn0002525/FBgn0028671/FBgn0011661/FBgn0039562/FBgn0259211/FBgn0039411/FBgn0263598/FBgn0003118/FBgn0000490/FBgn0029006/FBgn0024244/FBgn0262125/FBgn0041171/FBg…
GO:1902905	GO:1902905	positive regulation of supramolecular fiber organization	25	0.555184	1.92052	0.00406504	0.00406504	0.147429	1471	tags=76%, list=30%, signal=53%	FBgn0025865/FBgn0027948/FBgn0026181/FBgn0021760/FBgn0002525/FBgn0004648/FBgn0037301/FBgn0039897/FBgn0266084/FBgn0259174/FBgn0263456/FBgn0051915/FBgn0034308/FBgn0010303/FBgn0265512/FBgn0010278/FBgn0288310/FBgn0004117/FBgn0011202
GO:0060322	GO:0060322	head development	95	0.330318	1.56358	0.00407166	0.00407166	0.147429	970	tags=38%, list=20%, signal=31%	FBgn0000157/FBgn0260959/FBgn0015550/FBgn0031030/FBgn0005677/FBgn0002522/FBgn0040283/FBgn0037443/FBgn0039861/FBgn0004878/FBgn0028734/FBgn0026401/FBgn0036514/FBgn0026598/FBgn0267795/FBgn0000414/FBgn0000635/FBgn0025800/FBgn0000229/FBgn0010051/FBgn0023143/FBgn0260642/FBgn0261985/FBgn0025743/FBgn0028979/FBgn0000490/FBgn0024277/FBgn0266098/FBgn0033539/FBgn0010215/FBgn0024913/FBgn0001180/FBgn0004595/FBg…
GO:0099518	GO:0099518	vesicle cytoskeletal trafficking	17	0.614928	1.90462	0.0042153	0.0042153	0.149829	1398	tags=76%, list=29%, signal=55%	FBgn0261397/FBgn0001087/FBgn0036614/FBgn0263705/FBgn0004387/FBgn0046704/FBgn0267002/FBgn0039157/FBgn0262872/FBgn0010246/FBgn0086347/FBgn0011225/FBgn0000317
GO:0042157	GO:0042157	lipoprotein metabolic process	39	-0.604818	-1.86506	0.00425587	0.00425587	0.149829	1332	tags=59%, list=28%, signal=43%	FBgn0085478/FBgn0053096/FBgn0034057/FBgn0004957/FBgn0039489/FBgn0030057/FBgn0033088/FBgn0029818/FBgn0039427/FBgn0038039/FBgn0037648/FBgn0020392/FBgn0031284/FBgn0032052/FBgn0023545/FBgn0260941/FBgn0265174/FBgn0039405/FBgn0035435/FBgn0024194/FBgn0034649/FBgn0053977/FBgn0032799
GO:0007460	GO:0007460	R8 cell fate commitment	20	-0.724463	-1.95359	0.00426864	0.00426864	0.149829	2	tags=10%, list=0%, signal=10%	FBgn0004177/FBgn0004907
GO:0030706	GO:0030706	germarium-derived oocyte differentiation	21	-0.715417	-1.95367	0.00436558	0.00436558	0.149829	2	tags=10%, list=0%, signal=10%	FBgn0029161/FBgn0004907
GO:0000724	GO:0000724	double-strand break repair via homologous recombination	46	0.4401	1.76889	0.00441176	0.00441176	0.149829	659	tags=41%, list=14%, signal=36%	FBgn0040290/FBgn0002887/FBgn0266282/FBgn0030054/FBgn0029798/FBgn0262647/FBgn0026401/FBgn0020633/FBgn0003612/FBgn0039214/FBgn0038889/FBgn0027868/FBgn0025815/FBgn0004367/FBgn0052438/FBgn0002707/FBgn0035812/FBgn0037897/FBgn0002906
GO:0000725	GO:0000725	recombinational repair	46	0.4401	1.76889	0.00441176	0.00441176	0.149829	659	tags=41%, list=14%, signal=36%	FBgn0040290/FBgn0002887/FBgn0266282/FBgn0030054/FBgn0029798/FBgn0262647/FBgn0026401/FBgn0020633/FBgn0003612/FBgn0039214/FBgn0038889/FBgn0027868/FBgn0025815/FBgn0004367/FBgn0052438/FBgn0002707/FBgn0035812/FBgn0037897/FBgn0002906
GO:0006643	GO:0006643	membrane lipid metabolic process	54	-0.550565	-1.79464	0.0044428	0.0044428	0.149829	1271	tags=48%, list=26%, signal=36%	FBgn0001404/FBgn0037315/FBgn0001941/FBgn0086532/FBgn0039304/FBgn0036144/FBgn0029789/FBgn0027538/FBgn0025615/FBgn0033088/FBgn0029818/FBgn0045064/FBgn0037534/FBgn0037298/FBgn0031284/FBgn0032052/FBgn0023545/FBgn0265174/FBgn0039405/FBgn0031491/FBgn0035435/FBgn0034649/FBgn0053977/FBgn0052442/FBgn0000221/FBgn0032799
GO:0051254	GO:0051254	positive regulation of RNA metabolic process	265	0.286886	1.55533	0.00444444	0.00444444	0.149829	724	tags=27%, list=15%, signal=24%	FBgn0000659/FBgn0003117/FBgn0000157/FBgn0002561/FBgn0022787/FBgn0010750/FBgn0013756/FBgn0033636/FBgn0032194/FBgn0032209/FBgn0001291/FBgn0015550/FBgn0000212/FBgn0000028/FBgn0023518/FBgn0011604/FBgn0002522/FBgn0002183/FBgn0034722/FBgn0086694/FBgn0035205/FBgn0030687/FBgn0038016/FBgn0025455/FBgn0004878/FBgn0037109/FBgn0003002/FBgn0286809/FBgn0028734/FBgn0031759/FBgn0026401/FBgn0043456/FBgn0010282/FBg…
GO:0044087	GO:0044087	regulation of cellular component biogenesis	197	0.260016	1.37049	0.00460829	0.00460829	0.152636	868	tags=27%, list=18%, signal=23%	FBgn0013756/FBgn0000163/FBgn0250788/FBgn0015509/FBgn0031030/FBgn0038980/FBgn0026192/FBgn0029798/FBgn0028734/FBgn0001250/FBgn0044826/FBgn0000709/FBgn0025865/FBgn0036896/FBgn0035533/FBgn0021796/FBgn0027948/FBgn0002526/FBgn0031637/FBgn0015269/FBgn0026181/FBgn0010905/FBgn0000635/FBgn0021760/FBgn0036372/FBgn0030366/FBgn0032919/FBgn0000239/FBgn0267698/FBgn0005198/FBgn0002525/FBgn0035437/FBgn0267002/FBg…
GO:0045465	GO:0045465	R8 cell differentiation	29	-0.658739	-1.9288	0.00471507	0.00471507	0.152636	2	tags=10%, list=0%, signal=10%	FBgn0004177/FBgn0003205/FBgn0004907
GO:0030716	GO:0030716	oocyte fate determination	23	-0.693662	-1.93024	0.00473868	0.00473868	0.152636	2	tags=9%, list=0%, signal=9%	FBgn0031399/FBgn0004907
GO:0006506	GO:0006506	GPI anchor biosynthetic process	18	-0.728401	-1.92663	0.00473934	0.00473934	0.152636	1030	tags=61%, list=21%, signal=48%	FBgn0033088/FBgn0029818/FBgn0031284/FBgn0032052/FBgn0023545/FBgn0265174/FBgn0039405/FBgn0035435/FBgn0034649/FBgn0053977/FBgn0032799
GO:0045056	GO:0045056	transcytosis	4	0.899524	1.73413	0.00475964	0.00475964	0.152636	490	tags=100%, list=10%, signal=90%	FBgn0004387/FBgn0266670/FBgn0040087/FBgn0037442
GO:0048667	GO:0048667	cell morphogenesis involved in neuron differentiation	278	0.324579	1.78265	0.0047619	0.0047619	0.152636	1075	tags=36%, list=22%, signal=30%	FBgn0039338/FBgn0001325/FBgn0264089/FBgn0261269/FBgn0031659/FBgn0031375/FBgn0266369/FBgn0033987/FBgn0016977/FBgn0023095/FBgn0032209/FBgn0015550/FBgn0001965/FBgn0000163/FBgn0000212/FBgn0250788/FBgn0000028/FBgn0005677/FBgn0011592/FBgn0040283/FBgn0086677/FBgn0004198/FBgn0285917/FBgn0000479/FBgn0283724/FBgn0028734/FBgn0001250/FBgn0044826/FBgn0004449/FBgn0036896/FBgn0002521/FBgn0015772/FBgn0021796/FBg…
GO:0006490	GO:0006490	oligosaccharide-lipid intermediate biosynthetic process	12	-0.769398	-1.85291	0.00485143	0.00485143	0.152707	549	tags=50%, list=11%, signal=44%	FBgn0032477/FBgn0027564/FBgn0030645/FBgn0052076/FBgn0032014/FBgn0032799
GO:0016325	GO:0016325	oocyte microtubule cytoskeleton organization	25	-0.681686	-1.93855	0.00493421	0.00493421	0.152707	77	tags=8%, list=2%, signal=8%	FBgn0002736/FBgn0004907
GO:0008610	GO:0008610	lipid biosynthetic process	145	-0.43343	-1.59844	0.00495957	0.00495957	0.152707	1642	tags=48%, list=34%, signal=32%	FBgn0004797/FBgn0029067/FBgn0038876/FBgn0263006/FBgn0029980/FBgn0032394/FBgn0030670/FBgn0262112/FBgn0030683/FBgn0040918/FBgn0263120/FBgn0001404/FBgn0051005/FBgn0030465/FBgn0001941/FBgn0037063/FBgn0011769/FBgn0034141/FBgn0011361/FBgn0086532/FBgn0086917/FBgn0039304/FBgn0036144/FBgn0030092/FBgn0012034/FBgn0026576/FBgn0036698/FBgn0036691/FBgn0037358/FBgn0027538/FBgn0037044/FBgn0025615/FBgn0033088/FBg…
GO:0035332	GO:0035332	positive regulation of hippo signaling	23	-0.690633	-1.92181	0.00501742	0.00501742	0.152707	2	tags=9%, list=0%, signal=9%	FBgn0259685/FBgn0004907
GO:0120039	GO:0120039	plasma membrane bounded cell projection morphogenesis	281	0.317563	1.73541	0.00507614	0.00507614	0.152707	1075	tags=36%, list=22%, signal=30%	FBgn0039338/FBgn0001325/FBgn0264089/FBgn0261269/FBgn0031659/FBgn0031375/FBgn0266369/FBgn0033987/FBgn0016977/FBgn0023095/FBgn0032209/FBgn0015550/FBgn0001965/FBgn0000212/FBgn0250788/FBgn0000028/FBgn0005677/FBgn0011592/FBgn0040283/FBgn0086677/FBgn0004198/FBgn0285917/FBgn0000479/FBgn0283724/FBgn0028734/FBgn0001250/FBgn0044826/FBgn0004449/FBgn0036896/FBgn0002521/FBgn0015772/FBgn0021796/FBgn0027948/FBg…
GO:1901135	GO:1901135	carbohydrate derivative metabolic process	261	-0.384086	-1.48015	0.00511404	0.00511404	0.152707	1497	tags=43%, list=31%, signal=31%	FBgn0020235/FBgn0030683/FBgn0263120/FBgn0038755/FBgn0027535/FBgn0035348/FBgn0029906/FBgn0022338/FBgn0034580/FBgn0001404/FBgn0030573/FBgn0033901/FBgn0000064/FBgn0003071/FBgn0027558/FBgn0016120/FBgn0039738/FBgn0031099/FBgn0023477/FBgn0029849/FBgn0032002/FBgn0003965/FBgn0066114/FBgn0030327/FBgn0023216/FBgn0038552/FBgn0011591/FBgn0039634/FBgn0036144/FBgn0034417/FBgn0031005/FBgn0042094/FBgn0005648/FBg…
GO:0048812	GO:0048812	neuron projection morphogenesis	280	0.319047	1.74596	0.00512821	0.00512821	0.152707	1075	tags=36%, list=22%, signal=30%	FBgn0039338/FBgn0001325/FBgn0264089/FBgn0261269/FBgn0031659/FBgn0031375/FBgn0266369/FBgn0033987/FBgn0016977/FBgn0023095/FBgn0032209/FBgn0015550/FBgn0001965/FBgn0000212/FBgn0250788/FBgn0000028/FBgn0005677/FBgn0011592/FBgn0040283/FBgn0086677/FBgn0004198/FBgn0285917/FBgn0000479/FBgn0283724/FBgn0028734/FBgn0001250/FBgn0044826/FBgn0004449/FBgn0036896/FBgn0002521/FBgn0015772/FBgn0021796/FBgn0027948/FBg…
GO:0045935	GO:0045935	positive regulation of nucleobase-containing compound metabolic process	280	0.271059	1.48335	0.00512821	0.00512821	0.152707	988	tags=32%, list=20%, signal=27%	FBgn0000659/FBgn0003117/FBgn0040290/FBgn0000157/FBgn0002561/FBgn0022787/FBgn0010750/FBgn0013756/FBgn0033636/FBgn0032194/FBgn0032209/FBgn0001291/FBgn0015550/FBgn0000212/FBgn0000028/FBgn0023518/FBgn0011604/FBgn0002522/FBgn0002183/FBgn0034722/FBgn0086694/FBgn0035205/FBgn0030687/FBgn0038016/FBgn0025455/FBgn0004878/FBgn0037109/FBgn0003002/FBgn0286809/FBgn0028734/FBgn0031759/FBgn0026401/FBgn0043456/FBg…
GO:0060562	GO:0060562	epithelial tube morphogenesis	71	0.372518	1.65295	0.00514801	0.00514801	0.152707	740	tags=30%, list=15%, signal=25%	FBgn0000659/FBgn0001325/FBgn0002561/FBgn0001311/FBgn0023095/FBgn0000163/FBgn0035001/FBgn0026192/FBgn0287873/FBgn0004198/FBgn0261800/FBgn0266670/FBgn0021796/FBgn0004101/FBgn0033859/FBgn0002525/FBgn0028671/FBgn0011661/FBgn0039411/FBgn0003118/FBgn0000490
GO:0048858	GO:0048858	cell projection morphogenesis	282	0.316286	1.72529	0.00515464	0.00515464	0.152707	1075	tags=36%, list=22%, signal=30%	FBgn0039338/FBgn0001325/FBgn0264089/FBgn0261269/FBgn0031659/FBgn0031375/FBgn0266369/FBgn0033987/FBgn0016977/FBgn0023095/FBgn0032209/FBgn0015550/FBgn0001965/FBgn0000212/FBgn0250788/FBgn0000028/FBgn0005677/FBgn0011592/FBgn0040283/FBgn0086677/FBgn0004198/FBgn0285917/FBgn0000479/FBgn0283724/FBgn0028734/FBgn0001250/FBgn0044826/FBgn0004449/FBgn0036896/FBgn0002521/FBgn0015772/FBgn0021796/FBgn0027948/FBg…
GO:0032990	GO:0032990	cell part morphogenesis	288	0.321603	1.7611	0.00526316	0.00526316	0.15475	1075	tags=36%, list=22%, signal=30%	FBgn0039338/FBgn0001325/FBgn0264089/FBgn0261269/FBgn0031659/FBgn0031375/FBgn0266369/FBgn0033987/FBgn0016977/FBgn0023095/FBgn0032209/FBgn0015550/FBgn0001965/FBgn0000212/FBgn0250788/FBgn0000028/FBgn0005677/FBgn0011592/FBgn0040283/FBgn0086677/FBgn0004198/FBgn0285917/FBgn0000479/FBgn0029870/FBgn0283724/FBgn0028734/FBgn0001250/FBgn0044826/FBgn0004449/FBgn0036896/FBgn0284252/FBgn0002521/FBgn0015772/FBg…
GO:0046467	GO:0046467	membrane lipid biosynthetic process	44	-0.574238	-1.81047	0.00581028	0.00581028	0.169562	1271	tags=45%, list=26%, signal=34%	FBgn0086532/FBgn0039304/FBgn0036144/FBgn0027538/FBgn0025615/FBgn0033088/FBgn0029818/FBgn0037534/FBgn0037298/FBgn0031284/FBgn0032052/FBgn0023545/FBgn0265174/FBgn0039405/FBgn0031491/FBgn0035435/FBgn0034649/FBgn0053977/FBgn0000221/FBgn0032799
GO:0006488	GO:0006488	dolichol-linked oligosaccharide biosynthetic process	8	-0.805706	-1.75704	0.00586464	0.00586464	0.16988	549	tags=75%, list=11%, signal=67%	FBgn0032477/FBgn0027564/FBgn0030645/FBgn0052076/FBgn0032014/FBgn0032799
GO:0031175	GO:0031175	neuron projection development	304	0.299854	1.65783	0.0060241	0.0060241	0.173216	1075	tags=35%, list=22%, signal=29%	FBgn0039338/FBgn0001325/FBgn0264089/FBgn0261269/FBgn0031659/FBgn0031375/FBgn0266369/FBgn0033987/FBgn0016977/FBgn0023095/FBgn0032209/FBgn0015550/FBgn0001965/FBgn0000212/FBgn0250788/FBgn0000028/FBgn0005677/FBgn0011592/FBgn0040283/FBgn0086677/FBgn0004198/FBgn0285917/FBgn0000479/FBgn0283724/FBgn0028734/FBgn0001250/FBgn0044826/FBgn0004449/FBgn0036896/FBgn0002521/FBgn0015772/FBgn0021796/FBgn0027948/FBg…
GO:0040015	GO:0040015	negative regulation of multicellular organism growth	7	0.782888	1.82169	0.00616292	0.00616292	0.175914	101	tags=29%, list=2%, signal=28%	FBgn0000659/FBgn0261986
GO:0097090	GO:0097090	presynaptic membrane organization	5	0.844517	1.76149	0.00642451	0.00642451	0.182052	733	tags=80%, list=15%, signal=68%	FBgn0004449/FBgn0083975/FBgn0013997/FBgn0038975
GO:0099173	GO:0099173	postsynapse organization	18	0.582427	1.84012	0.00658111	0.00658111	0.18487	884	tags=44%, list=18%, signal=36%	FBgn0261555/FBgn0004449/FBgn0083975/FBgn0036372/FBgn0038975/FBgn0263391/FBgn0032447/FBgn0035713
GO:0043603	GO:0043603	amide metabolic process	442	-0.350008	-1.37423	0.00673367	0.00673367	0.18487	1292	tags=35%, list=27%, signal=28%	FBgn0027084/FBgn0001125/FBgn0039270/FBgn0051450/FBgn0000100/FBgn0030686/FBgn0086532/FBgn0030678/FBgn0003965/FBgn0035423/FBgn0019936/FBgn0035980/FBgn0260407/FBgn0041191/FBgn0026250/FBgn0039359/FBgn0000182/FBgn0265297/FBgn0026741/FBgn0004087/FBgn0038474/FBgn0036213/FBgn0005648/FBgn0012034/FBgn0037892/FBgn0031047/FBgn0039163/FBgn0263396/FBgn0010300/FBgn0265189/FBgn0039875/FBgn0034968/FBgn0040007/FBg…
GO:0006518	GO:0006518	peptide metabolic process	394	-0.356962	-1.39658	0.00675063	0.00675063	0.18487	1320	tags=37%, list=27%, signal=29%	FBgn0037351/FBgn0035272/FBgn0030063/FBgn0027084/FBgn0039270/FBgn0051450/FBgn0000100/FBgn0030686/FBgn0030678/FBgn0035423/FBgn0019936/FBgn0035980/FBgn0260407/FBgn0041191/FBgn0026250/FBgn0039359/FBgn0000182/FBgn0265297/FBgn0026741/FBgn0038474/FBgn0036213/FBgn0005648/FBgn0037892/FBgn0031047/FBgn0039163/FBgn0263396/FBgn0010300/FBgn0265189/FBgn0039875/FBgn0034968/FBgn0040007/FBgn0017550/FBgn0285950/FBg…
GO:1905446	GO:1905446	regulation of mitochondrial ATP synthesis coupled electron transport	3	-0.943778	-1.58564	0.00680394	0.00680394	0.18487	276	tags=100%, list=6%, signal=94%	FBgn0260747/FBgn0037506
GO:0006505	GO:0006505	GPI anchor metabolic process	20	-0.697868	-1.88187	0.00682982	0.00682982	0.18487	1128	tags=60%, list=23%, signal=46%	FBgn0029789/FBgn0033088/FBgn0029818/FBgn0031284/FBgn0032052/FBgn0023545/FBgn0265174/FBgn0039405/FBgn0035435/FBgn0034649/FBgn0053977/FBgn0032799
GO:0007469	GO:0007469	antennal development	15	0.627882	1.87899	0.00684718	0.00684718	0.18487	354	tags=40%, list=7%, signal=37%	FBgn0000157/FBgn0005677/FBgn0004198/FBgn0004863/FBgn0261823/FBgn0262111
GO:0030951	GO:0030951	establishment or maintenance of microtubule cytoskeleton polarity	30	-0.634458	-1.86579	0.00686222	0.00686222	0.18487	77	tags=7%, list=2%, signal=7%	FBgn0002736/FBgn0004907
GO:0032968	GO:0032968	positive regulation of transcription elongation by RNA polymerase II	13	0.648433	1.86162	0.00692771	0.00692771	0.18487	664	tags=54%, list=14%, signal=47%	FBgn0032209/FBgn0002183/FBgn0025455/FBgn0010282/FBgn0028982/FBgn0025802/FBgn0019637
GO:0008654	GO:0008654	phospholipid biosynthetic process	65	-0.508069	-1.70605	0.00694944	0.00694944	0.18487	1139	tags=34%, list=24%, signal=26%	FBgn0026576/FBgn0037358/FBgn0025615/FBgn0033088/FBgn0029818/FBgn0053116/FBgn0035586/FBgn0015279/FBgn0031284/FBgn0032052/FBgn0034269/FBgn0023545/FBgn0026630/FBgn0033844/FBgn0032482/FBgn0265174/FBgn0039405/FBgn0035435/FBgn0034649/FBgn0053977/FBgn0032799/FBgn0067628
GO:0050821	GO:0050821	protein stabilization	29	-0.642733	-1.88194	0.00700525	0.00700525	0.185096	27	tags=10%, list=1%, signal=10%	FBgn0038196/FBgn0024187/FBgn0004907
GO:0000022	GO:0000022	mitotic spindle elongation	10	0.71391	1.88639	0.00740108	0.00740108	0.194227	584	tags=60%, list=12%, signal=53%	FBgn0013756/FBgn0027948/FBgn0026181/FBgn0021760/FBgn0011692/FBgn0011661
GO:1901137	GO:1901137	carbohydrate derivative biosynthetic process	187	-0.403094	-1.52006	0.00745016	0.00745016	0.194227	1229	tags=34%, list=25%, signal=27%	FBgn0030327/FBgn0038552/FBgn0011591/FBgn0036144/FBgn0031005/FBgn0042094/FBgn0005648/FBgn0012034/FBgn0027538/FBgn0001321/FBgn0033088/FBgn0029818/FBgn0024920/FBgn0011297/FBgn0265351/FBgn0031676/FBgn0032477/FBgn0037298/FBgn0024230/FBgn0011703/FBgn0031284/FBgn0037469/FBgn0034299/FBgn0037544/FBgn0032052/FBgn0033315/FBgn0262467/FBgn0023545/FBgn0267823/FBgn0031529/FBgn0086253/FBgn0283494/FBgn0000109/FBg…
GO:0006888	GO:0006888	endoplasmic reticulum to Golgi vesicle-mediated transport	60	-0.516993	-1.71385	0.00763636	0.00763636	0.197763	1128	tags=48%, list=23%, signal=38%	FBgn0029789/FBgn0000339/FBgn0285937/FBgn0031473/FBgn0027496/FBgn0051787/FBgn0035165/FBgn0061492/FBgn0034849/FBgn0040005/FBgn0069242/FBgn0045866/FBgn0044871/FBgn0266722/FBgn0266723/FBgn0029709/FBgn0260861/FBgn0028919/FBgn0260859/FBgn0260855/FBgn0266724/FBgn0031600/FBgn0024509/FBgn0052069/FBgn0039160/FBgn0288631/FBgn0052576/FBgn0243513/FBgn0004132
GO:0010557	GO:0010557	positive regulation of macromolecule biosynthetic process	332	0.312505	1.73802	0.0078125	0.0078125	0.200463	1001	tags=35%, list=21%, signal=30%	FBgn0000659/FBgn0003117/FBgn0034537/FBgn0000157/FBgn0002561/FBgn0022787/FBgn0010750/FBgn0031375/FBgn0013756/FBgn0033636/FBgn0032194/FBgn0032209/FBgn0001291/FBgn0015550/FBgn0000212/FBgn0027835/FBgn0000028/FBgn0023518/FBgn0264495/FBgn0011604/FBgn0002522/FBgn0002183/FBgn0034722/FBgn0086694/FBgn0037703/FBgn0026160/FBgn0001087/FBgn0035205/FBgn0030687/FBgn0005386/FBgn0038016/FBgn0025455/FBgn0003210/FBg…
GO:0019730	GO:0019730	antimicrobial humoral response	46	0.422852	1.69956	0.00784314	0.00784314	0.200463	990	tags=46%, list=20%, signal=37%	FBgn0003117/FBgn0034537/FBgn0001291/FBgn0015509/FBgn0026207/FBgn0039214/FBgn0028982/FBgn0035379/FBgn0000229/FBgn0278608/FBgn0052133/FBgn0000250/FBgn0051660/FBgn0261988/FBgn0010441/FBgn0016696/FBgn0260936/FBgn0035713/FBgn0035207/FBgn0003963/FBgn0036448
GO:0019637	GO:0019637	organophosphate metabolic process	228	-0.386164	-1.4761	0.00794552	0.00794552	0.201345	1034	tags=26%, list=21%, signal=22%	FBgn0025615/FBgn0033088/FBgn0029818/FBgn0016078/FBgn0024920/FBgn0053116/FBgn0030735/FBgn0085484/FBgn0036111/FBgn0261995/FBgn0035586/FBgn0015279/FBgn0011703/FBgn0031284/FBgn0037469/FBgn0034299/FBgn0037544/FBgn0032052/FBgn0262467/FBgn0034269/FBgn0023545/FBgn0250862/FBgn0040336/FBgn0021765/FBgn0283494/FBgn0000109/FBgn0030431/FBgn0011704/FBgn0013972/FBgn0000150/FBgn0283658/FBgn0024947/FBgn0030239/FBg…
GO:0045448	GO:0045448	mitotic cell cycle, embryonic	21	-0.681149	-1.86009	0.00802704	0.00802704	0.201345	208	tags=10%, list=4%, signal=9%	FBgn0010314/FBgn0004907
GO:0010927	GO:0010927	cellular component assembly involved in morphogenesis	92	0.328717	1.53467	0.00803213	0.00803213	0.201345	1094	tags=37%, list=23%, signal=29%	FBgn0020407/FBgn0040290/FBgn0003149/FBgn0001291/FBgn0011296/FBgn0010235/FBgn0287873/FBgn0011232/FBgn0265356/FBgn0086906/FBgn0053519/FBgn0005390/FBgn0001250/FBgn0039227/FBgn0000709/FBgn0000146/FBgn0000229/FBgn0041789/FBgn0025815/FBgn0033260/FBgn0004657/FBgn0262114/FBgn0000250/FBgn0000490/FBgn0263391/FBgn0023509/FBgn0043884/FBgn0053208/FBgn0259228/FBgn0261822/FBgn0030018/FBgn0014141/FBgn0259174/FBg…
GO:0031503	GO:0031503	protein-containing complex localization	37	0.45226	1.73173	0.00826446	0.00826446	0.20585	1068	tags=51%, list=22%, signal=40%	FBgn0031550/FBgn0035264/FBgn0265102/FBgn0001087/FBgn0026207/FBgn0033379/FBgn0020497/FBgn0033661/FBgn0263289/FBgn0034243/FBgn0267698/FBgn0002525/FBgn0037894/FBgn0033169/FBgn0031829/FBgn0027525/FBgn0266284/FBgn0086706/FBgn0266671
GO:0033108	GO:0033108	mitochondrial respiratory chain complex assembly	42	-0.565933	-1.76575	0.00843343	0.00843343	0.208729	1463	tags=67%, list=30%, signal=47%	FBgn0033570/FBgn0035722/FBgn0039689/FBgn0260222/FBgn0033891/FBgn0011361/FBgn0034919/FBgn0021967/FBgn0017567/FBgn0035960/FBgn0035046/FBgn0029888/FBgn0002354/FBgn0011455/FBgn0029117/FBgn0031436/FBgn0262467/FBgn0031021/FBgn0032205/FBgn0032986/FBgn0039669/FBgn0037880/FBgn0032595/FBgn0032511/FBgn0030605/FBgn0265083/FBgn0033961/FBgn0034248
GO:0031328	GO:0031328	positive regulation of cellular biosynthetic process	347	0.294231	1.65006	0.00854701	0.00854701	0.208831	1001	tags=34%, list=21%, signal=29%	FBgn0000659/FBgn0003117/FBgn0034537/FBgn0000157/FBgn0002561/FBgn0022787/FBgn0010750/FBgn0031375/FBgn0013756/FBgn0033636/FBgn0032194/FBgn0032209/FBgn0001291/FBgn0015550/FBgn0000212/FBgn0027835/FBgn0000028/FBgn0023518/FBgn0264495/FBgn0011604/FBgn0002522/FBgn0002183/FBgn0034722/FBgn0086694/FBgn0037703/FBgn0026160/FBgn0001087/FBgn0035205/FBgn0030687/FBgn0005386/FBgn0038016/FBgn0025455/FBgn0003210/FBg…
GO:0045596	GO:0045596	negative regulation of cell differentiation	61	0.379282	1.62828	0.00860585	0.00860585	0.208831	1050	tags=46%, list=22%, signal=36%	FBgn0031375/FBgn0015550/FBgn0000212/FBgn0035205/FBgn0002121/FBgn0261456/FBgn0028734/FBgn0031759/FBgn0003345/FBgn0000635/FBgn0014133/FBgn0086384/FBgn0002783/FBgn0000250/FBgn0003118/FBgn0015805/FBgn0015609/FBgn0043884/FBgn0028387/FBgn0004837/FBgn0004595/FBgn0041171/FBgn0002932/FBgn0003963/FBgn0004569/FBgn0011259/FBgn0000606/FBgn0014141
GO:0051961	GO:0051961	negative regulation of nervous system development	67	0.363215	1.59012	0.00862069	0.00862069	0.208831	1031	tags=40%, list=21%, signal=32%	FBgn0031375/FBgn0015550/FBgn0000212/FBgn0031030/FBgn0038980/FBgn0035205/FBgn0002121/FBgn0261456/FBgn0028734/FBgn0003345/FBgn0035533/FBgn0002526/FBgn0015269/FBgn0010905/FBgn0014133/FBgn0005198/FBgn0035437/FBgn0267002/FBgn0086384/FBgn0002783/FBgn0020440/FBgn0015805/FBgn0015609/FBgn0004595/FBgn0041171/FBgn0004569/FBgn0011259
GO:0090407	GO:0090407	organophosphate biosynthetic process	153	-0.413497	-1.53407	0.00867052	0.00867052	0.208831	1152	tags=31%, list=24%, signal=24%	FBgn0042094/FBgn0012034/FBgn0026576/FBgn0037358/FBgn0025615/FBgn0033088/FBgn0029818/FBgn0024920/FBgn0053116/FBgn0085484/FBgn0035586/FBgn0015279/FBgn0011703/FBgn0031284/FBgn0037469/FBgn0034299/FBgn0037544/FBgn0032052/FBgn0262467/FBgn0034269/FBgn0023545/FBgn0283494/FBgn0000109/FBgn0030431/FBgn0011704/FBgn0013972/FBgn0000150/FBgn0283658/FBgn0028833/FBgn0026630/FBgn0033844/FBgn0014930/FBgn0016119/FBg…
GO:0007419	GO:0007419	ventral cord development	51	0.3981	1.64937	0.00870456	0.00870456	0.208831	1104	tags=51%, list=23%, signal=40%	FBgn0002561/FBgn0000212/FBgn0033688/FBgn0035205/FBgn0025455/FBgn0004878/FBgn0039302/FBgn0039680/FBgn0015391/FBgn0086895/FBgn0001250/FBgn0051619/FBgn0263599/FBgn0003044/FBgn0260642/FBgn0259211/FBgn0002638/FBgn0004657/FBgn0085444/FBgn0001180/FBgn0041171/FBgn0002932/FBgn0036448/FBgn0259243/FBgn0003651/FBgn0025879
GO:0009891	GO:0009891	positive regulation of biosynthetic process	349	0.291789	1.62446	0.00917431	0.00917431	0.218758	1001	tags=34%, list=21%, signal=29%	FBgn0000659/FBgn0003117/FBgn0034537/FBgn0000157/FBgn0002561/FBgn0022787/FBgn0010750/FBgn0031375/FBgn0013756/FBgn0033636/FBgn0032194/FBgn0032209/FBgn0001291/FBgn0015550/FBgn0000212/FBgn0027835/FBgn0000028/FBgn0023518/FBgn0264495/FBgn0011604/FBgn0002522/FBgn0002183/FBgn0034722/FBgn0086694/FBgn0037703/FBgn0026160/FBgn0001087/FBgn0035205/FBgn0030687/FBgn0005386/FBgn0038016/FBgn0025455/FBgn0003210/FBg…
GO:0099054	GO:0099054	presynapse assembly	6	0.796749	1.76531	0.0094605	0.0094605	0.221422	733	tags=83%, list=15%, signal=71%	FBgn0046704/FBgn0083975/FBgn0010905/FBgn0013997/FBgn0038975
GO:0006959	GO:0006959	humoral immune response	47	0.41287	1.66486	0.00947631	0.00947631	0.221422	990	tags=45%, list=20%, signal=36%	FBgn0003117/FBgn0034537/FBgn0001291/FBgn0015509/FBgn0026207/FBgn0039214/FBgn0028982/FBgn0035379/FBgn0000229/FBgn0278608/FBgn0052133/FBgn0000250/FBgn0051660/FBgn0261988/FBgn0010441/FBgn0016696/FBgn0260936/FBgn0035713/FBgn0035207/FBgn0003963/FBgn0036448
GO:0060429	GO:0060429	epithelium development	351	0.290441	1.61625	0.00961538	0.00961538	0.221422	1094	tags=34%, list=23%, signal=29%	FBgn0000659/FBgn0003117/FBgn0001325/FBgn0264089/FBgn0002561/FBgn0001311/FBgn0028837/FBgn0016076/FBgn0016977/FBgn0023095/FBgn0032209/FBgn0001291/FBgn0000163/FBgn0031030/FBgn0032363/FBgn0265523/FBgn0035001/FBgn0026192/FBgn0287873/FBgn0015513/FBgn0015615/FBgn0004198/FBgn0263705/FBgn0005390/FBgn0002121/FBgn0261800/FBgn0261456/FBgn0001250/FBgn0266670/FBgn0038167/FBgn0039227/FBgn0003475/FBgn0026598/FBg…
GO:0009081	GO:0009081	branched-chain amino acid metabolic process	11	-0.74451	-1.75635	0.00962126	0.00962126	0.221422	223	tags=18%, list=5%, signal=17%	FBgn0031877/FBgn0034390
GO:0009083	GO:0009083	branched-chain amino acid catabolic process	11	-0.74451	-1.75635	0.00962126	0.00962126	0.221422	223	tags=18%, list=5%, signal=17%	FBgn0031877/FBgn0034390
GO:0006650	GO:0006650	glycerophospholipid metabolic process	75	-0.486737	-1.66673	0.00964933	0.00964933	0.221422	1139	tags=29%, list=24%, signal=23%	FBgn0026576/FBgn0029789/FBgn0033088/FBgn0029818/FBgn0053116/FBgn0030735/FBgn0015279/FBgn0031284/FBgn0032052/FBgn0034269/FBgn0023545/FBgn0040336/FBgn0026630/FBgn0033844/FBgn0032482/FBgn0265174/FBgn0039405/FBgn0035435/FBgn0034649/FBgn0053977/FBgn0032799/FBgn0067628
GO:0099514	GO:0099514	synaptic vesicle cytoskeletal transport	4	0.869531	1.67631	0.00975726	0.00975726	0.221422	527	tags=75%, list=11%, signal=67%	FBgn0001087/FBgn0046704/FBgn0267002
GO:0099517	GO:0099517	synaptic vesicle transport along microtubule	4	0.869531	1.67631	0.00975726	0.00975726	0.221422	527	tags=75%, list=11%, signal=67%	FBgn0001087/FBgn0046704/FBgn0267002
GO:0045815	GO:0045815	transcription initiation-coupled chromatin remodeling	11	0.674488	1.8406	0.00984366	0.00984366	0.221422	936	tags=73%, list=19%, signal=59%	FBgn0000212/FBgn0264495/FBgn0026160/FBgn0005386/FBgn0002521/FBgn0020306/FBgn0030891/FBgn0260749
GO:0007420	GO:0007420	brain development	80	0.337913	1.53344	0.00985222	0.00985222	0.221422	970	tags=39%, list=20%, signal=32%	FBgn0000157/FBgn0260959/FBgn0015550/FBgn0031030/FBgn0005677/FBgn0002522/FBgn0040283/FBgn0037443/FBgn0039861/FBgn0004878/FBgn0028734/FBgn0026401/FBgn0036514/FBgn0026598/FBgn0267795/FBgn0000414/FBgn0000635/FBgn0025800/FBgn0000229/FBgn0010051/FBgn0023143/FBgn0261985/FBgn0025743/FBgn0024277/FBgn0266098/FBgn0033539/FBgn0024913/FBgn0004595/FBgn0000108/FBgn0026722/FBgn0043362
GO:1902692	GO:1902692	regulation of neuroblast proliferation	37	0.443722	1.69904	0.0100043	0.0100043	0.221656	972	tags=49%, list=20%, signal=39%	FBgn0031375/FBgn0013469/FBgn0000212/FBgn0035205/FBgn0002121/FBgn0261456/FBgn0028734/FBgn0003345/FBgn0000629/FBgn0025800/FBgn0011573/FBgn0002783/FBgn0003118/FBgn0015805/FBgn0028999/FBgn0024913/FBgn0004595/FBgn0283499
GO:0032989	GO:0032989	cellular component morphogenesis	363	0.330725	1.85103	0.010101	0.010101	0.221656	1075	tags=36%, list=22%, signal=30%	FBgn0039338/FBgn0020407/FBgn0040290/FBgn0001325/FBgn0264089/FBgn0261269/FBgn0031659/FBgn0031375/FBgn0003149/FBgn0266369/FBgn0033987/FBgn0016977/FBgn0023095/FBgn0032209/FBgn0001291/FBgn0015550/FBgn0001965/FBgn0011296/FBgn0000212/FBgn0250788/FBgn0000028/FBgn0010235/FBgn0005677/FBgn0011592/FBgn0040283/FBgn0086677/FBgn0287873/FBgn0011232/FBgn0004198/FBgn0265356/FBgn0086906/FBgn0053519/FBgn0005390/FBg…
GO:0000902	GO:0000902	cell morphogenesis	363	0.305921	1.7122	0.010101	0.010101	0.221656	1075	tags=36%, list=22%, signal=30%	FBgn0039338/FBgn0001325/FBgn0264089/FBgn0261269/FBgn0031659/FBgn0031375/FBgn0266369/FBgn0033987/FBgn0016977/FBgn0023095/FBgn0032209/FBgn0015550/FBgn0001965/FBgn0000163/FBgn0000212/FBgn0250788/FBgn0000028/FBgn0005677/FBgn0011592/FBgn0040283/FBgn0086677/FBgn0035001/FBgn0015513/FBgn0004198/FBgn0285917/FBgn0000479/FBgn0283724/FBgn0028734/FBgn0001250/FBgn0044826/FBgn0004449/FBgn0039056/FBgn0036896/FBg…
GO:1901292	GO:1901292	nucleoside phosphate catabolic process	10	-0.755002	-1.74389	0.0101711	0.0101711	0.221656	924	tags=70%, list=19%, signal=57%	FBgn0036111/FBgn0035586/FBgn0024947/FBgn0033735/FBgn0031663/FBgn0033538/FBgn0031459
GO:0016570	GO:0016570	histone modification	59	0.378102	1.6123	0.0101983	0.0101983	0.221656	973	tags=41%, list=20%, signal=33%	FBgn0034537/FBgn0010750/FBgn0030486/FBgn0031873/FBgn0264495/FBgn0037555/FBgn0086694/FBgn0037703/FBgn0035205/FBgn0005386/FBgn0038016/FBgn0036374/FBgn0039654/FBgn0000629/FBgn0025639/FBgn0263755/FBgn0040022/FBgn0033897/FBgn0019637/FBgn0015805/FBgn0086908/FBgn0028387/FBgn0260749/FBgn0004436
GO:0030952	GO:0030952	establishment or maintenance of cytoskeleton polarity	35	-0.579966	-1.75569	0.0102027	0.0102027	0.221656	77	tags=11%, list=2%, signal=11%	FBgn0004921/FBgn0014020/FBgn0002736/FBgn0004907
GO:0045017	GO:0045017	glycerolipid biosynthetic process	61	-0.505589	-1.68033	0.0102918	0.0102918	0.222356	1034	tags=33%, list=21%, signal=26%	FBgn0025615/FBgn0033088/FBgn0029818/FBgn0053116/FBgn0015279/FBgn0031284/FBgn0032052/FBgn0034269/FBgn0023545/FBgn0036090/FBgn0026630/FBgn0033844/FBgn0032482/FBgn0265174/FBgn0039405/FBgn0035435/FBgn0034649/FBgn0053977/FBgn0032799/FBgn0067628
GO:0006432	GO:0006432	phenylalanyl-tRNA aminoacylation	3	0.922232	1.60936	0.0104143	0.0104143	0.223766	363	tags=67%, list=7%, signal=62%	FBgn0039175/FBgn0030007
GO:0006302	GO:0006302	double-strand break repair	59	0.376515	1.60553	0.0107649	0.0107649	0.228808	696	tags=37%, list=14%, signal=32%	FBgn0040290/FBgn0034728/FBgn0002887/FBgn0266282/FBgn0002905/FBgn0030054/FBgn0029798/FBgn0262647/FBgn0026401/FBgn0020633/FBgn0003612/FBgn0039214/FBgn0038889/FBgn0027868/FBgn0025815/FBgn0004367/FBgn0052438/FBgn0002707/FBgn0035812/FBgn0037897/FBgn0002906/FBgn0026751
GO:1903307	GO:1903307	positive regulation of regulated secretory pathway	3	0.920446	1.60624	0.0108671	0.0108671	0.228808	45	tags=33%, list=1%, signal=33%	FBgn0035420
GO:0046579	GO:0046579	positive regulation of Ras protein signal transduction	25	-0.640048	-1.82014	0.0109649	0.0109649	0.228808	184	tags=16%, list=4%, signal=15%	FBgn0259483/FBgn0015402/FBgn0050476/FBgn0004907
GO:0051057	GO:0051057	positive regulation of small GTPase mediated signal transduction	25	-0.640048	-1.82014	0.0109649	0.0109649	0.228808	184	tags=16%, list=4%, signal=15%	FBgn0259483/FBgn0015402/FBgn0050476/FBgn0004907
GO:0007526	GO:0007526	larval somatic muscle development	22	0.53024	1.77428	0.011232	0.011232	0.228808	566	tags=27%, list=12%, signal=24%	FBgn0053838/FBgn0030855/FBgn0031759/FBgn0262527/FBgn0003415/FBgn0011692
GO:0048569	GO:0048569	post-embryonic animal organ development	300	0.239271	1.31656	0.0113636	0.0113636	0.228808	1287	tags=36%, list=27%, signal=28%	FBgn0053838/FBgn0003117/FBgn0000157/FBgn0016076/FBgn0016977/FBgn0032209/FBgn0001291/FBgn0001965/FBgn0000212/FBgn0005677/FBgn0030855/FBgn0287873/FBgn0015513/FBgn0015615/FBgn0004198/FBgn0003002/FBgn0261800/FBgn0285917/FBgn0029870/FBgn0001250/FBgn0031759/FBgn0004863/FBgn0262527/FBgn0263593/FBgn0261823/FBgn0003345/FBgn0262111/FBgn0035533/FBgn0263289/FBgn0021796/FBgn0004101/FBgn0010434/FBgn0284247/FBg…
GO:0006469	GO:0006469	negative regulation of protein kinase activity	14	0.612075	1.79355	0.0113811	0.0113811	0.228808	1330	tags=64%, list=27%, signal=47%	FBgn0034086/FBgn0002121/FBgn0037816/FBgn0022382/FBgn0033988/FBgn0031044/FBgn0004569/FBgn0020224/FBgn0015399
GO:0033673	GO:0033673	negative regulation of kinase activity	14	0.612075	1.79355	0.0113811	0.0113811	0.228808	1330	tags=64%, list=27%, signal=47%	FBgn0034086/FBgn0002121/FBgn0037816/FBgn0022382/FBgn0033988/FBgn0031044/FBgn0004569/FBgn0020224/FBgn0015399
GO:0051348	GO:0051348	negative regulation of transferase activity	14	0.612075	1.79355	0.0113811	0.0113811	0.228808	1330	tags=64%, list=27%, signal=47%	FBgn0034086/FBgn0002121/FBgn0037816/FBgn0022382/FBgn0033988/FBgn0031044/FBgn0004569/FBgn0020224/FBgn0015399
GO:0046434	GO:0046434	organophosphate catabolic process	18	-0.670247	-1.77282	0.0114893	0.0114893	0.228808	924	tags=39%, list=19%, signal=32%	FBgn0036111/FBgn0035586/FBgn0024947/FBgn0033735/FBgn0031663/FBgn0033538/FBgn0031459
GO:0002164	GO:0002164	larval development	108	0.307282	1.47711	0.0115496	0.0115496	0.228808	971	tags=29%, list=20%, signal=23%	FBgn0053838/FBgn0040290/FBgn0260653/FBgn0023095/FBgn0032209/FBgn0030486/FBgn0030855/FBgn0015513/FBgn0002121/FBgn0029870/FBgn0031759/FBgn0262527/FBgn0026598/FBgn0263289/FBgn0021796/FBgn0004101/FBgn0000562/FBgn0003415/FBgn0011692/FBgn0011661/FBgn0027088/FBgn0004657/FBgn0002306/FBgn0003118/FBgn0000490/FBgn0010441/FBgn0262125/FBgn0016797/FBgn0002932/FBgn0003963/FBgn0287185
GO:0071867	GO:0071867	response to monoamine	8	0.735803	1.81103	0.0116437	0.0116437	0.228808	1019	tags=50%, list=21%, signal=40%	FBgn0266137/FBgn0003380/FBgn0004573/FBgn0087012
GO:0071868	GO:0071868	cellular response to monoamine stimulus	8	0.735803	1.81103	0.0116437	0.0116437	0.228808	1019	tags=50%, list=21%, signal=40%	FBgn0266137/FBgn0003380/FBgn0004573/FBgn0087012
GO:0071869	GO:0071869	response to catecholamine	8	0.735803	1.81103	0.0116437	0.0116437	0.228808	1019	tags=50%, list=21%, signal=40%	FBgn0266137/FBgn0003380/FBgn0004573/FBgn0087012
GO:0071870	GO:0071870	cellular response to catecholamine stimulus	8	0.735803	1.81103	0.0116437	0.0116437	0.228808	1019	tags=50%, list=21%, signal=40%	FBgn0266137/FBgn0003380/FBgn0004573/FBgn0087012
GO:1903350	GO:1903350	response to dopamine	8	0.735803	1.81103	0.0116437	0.0116437	0.228808	1019	tags=50%, list=21%, signal=40%	FBgn0266137/FBgn0003380/FBgn0004573/FBgn0087012
GO:1903351	GO:1903351	cellular response to dopamine	8	0.735803	1.81103	0.0116437	0.0116437	0.228808	1019	tags=50%, list=21%, signal=40%	FBgn0266137/FBgn0003380/FBgn0004573/FBgn0087012
GO:0001752	GO:0001752	compound eye photoreceptor fate commitment	57	-0.503242	-1.65498	0.0119746	0.0119746	0.23297	214	tags=7%, list=4%, signal=7%	FBgn0015286/FBgn0004636/FBgn0015402/FBgn0004907
GO:0042706	GO:0042706	eye photoreceptor cell fate commitment	57	-0.503242	-1.65498	0.0119746	0.0119746	0.23297	214	tags=7%, list=4%, signal=7%	FBgn0015286/FBgn0004636/FBgn0015402/FBgn0004907
GO:0006357	GO:0006357	regulation of transcription by RNA polymerase II	392	0.267156	1.52666	0.0123457	0.0123457	0.235172	946	tags=32%, list=20%, signal=28%	FBgn0000659/FBgn0003117/FBgn0034537/FBgn0001325/FBgn0000157/FBgn0264005/FBgn0002561/FBgn0022787/FBgn0039938/FBgn0031375/FBgn0013756/FBgn0265574/FBgn0033636/FBgn0016977/FBgn0013469/FBgn0032209/FBgn0001291/FBgn0015550/FBgn0000212/FBgn0286198/FBgn0000028/FBgn0031873/FBgn0023518/FBgn0005677/FBgn0265523/FBgn0011604/FBgn0002522/FBgn0002183/FBgn0034722/FBgn0037555/FBgn0039229/FBgn0037703/FBgn0026160/FBg…
GO:0035268	GO:0035268	protein mannosylation	8	-0.782008	-1.70536	0.0123633	0.0123633	0.235172	310	tags=38%, list=6%, signal=35%	FBgn0086368/FBgn0034567/FBgn0032799
GO:0035269	GO:0035269	protein O-linked mannosylation	8	-0.782008	-1.70536	0.0123633	0.0123633	0.235172	310	tags=38%, list=6%, signal=35%	FBgn0086368/FBgn0034567/FBgn0032799
GO:0097502	GO:0097502	mannosylation	8	-0.782008	-1.70536	0.0123633	0.0123633	0.235172	310	tags=38%, list=6%, signal=35%	FBgn0086368/FBgn0034567/FBgn0032799
GO:0043043	GO:0043043	peptide biosynthetic process	367	-0.349799	-1.365	0.0124205	0.0124205	0.235172	1320	tags=37%, list=27%, signal=29%	FBgn0037351/FBgn0035272/FBgn0030063/FBgn0027084/FBgn0039270/FBgn0051450/FBgn0000100/FBgn0030686/FBgn0030678/FBgn0035423/FBgn0019936/FBgn0035980/FBgn0260407/FBgn0041191/FBgn0026250/FBgn0039359/FBgn0000182/FBgn0265297/FBgn0026741/FBgn0038474/FBgn0036213/FBgn0005648/FBgn0037892/FBgn0031047/FBgn0039163/FBgn0263396/FBgn0010300/FBgn0265189/FBgn0039875/FBgn0034968/FBgn0040007/FBgn0017550/FBgn0285950/FBg…
GO:0034599	GO:0034599	cellular response to oxidative stress	21	-0.645921	-1.76389	0.0125334	0.0125334	0.235172	843	tags=48%, list=17%, signal=39%	FBgn0034658/FBgn0010213/FBgn0027864/FBgn0260945/FBgn0039802/FBgn0260747/FBgn0003462/FBgn0040309/FBgn0041100/FBgn0030876
GO:0032048	GO:0032048	cardiolipin metabolic process	4	-0.888595	-1.60691	0.012584	0.012584	0.235172	12	tags=50%, list=0%, signal=50%	FBgn0039360/FBgn0067628
GO:0032049	GO:0032049	cardiolipin biosynthetic process	4	-0.888595	-1.60691	0.012584	0.012584	0.235172	12	tags=50%, list=0%, signal=50%	FBgn0039360/FBgn0067628
GO:0006120	GO:0006120	mitochondrial electron transport, NADH to ubiquinone	27	-0.611647	-1.76645	0.012629	0.012629	0.235172	1095	tags=70%, list=23%, signal=55%	FBgn0033570/FBgn0039689/FBgn0011361/FBgn0021967/FBgn0017567/FBgn0047038/FBgn0035046/FBgn0029888/FBgn0027785/FBgn0266582/FBgn0011455/FBgn0031436/FBgn0031021/FBgn0030853/FBgn0031771/FBgn0031684/FBgn0032511/FBgn0030605/FBgn0033961
GO:0006465	GO:0006465	signal peptide processing	7	-0.801865	-1.69594	0.0127592	0.0127592	0.23647	398	tags=57%, list=8%, signal=53%	FBgn0262801/FBgn0033672/FBgn0030306/FBgn0040623
GO:0010605	GO:0010605	negative regulation of macromolecule metabolic process	397	0.24003	1.37489	0.0128205	0.0128205	0.236486	989	tags=31%, list=20%, signal=27%	FBgn0039338/FBgn0000659/FBgn0003117/FBgn0034537/FBgn0001325/FBgn0000157/FBgn0264005/FBgn0022787/FBgn0031375/FBgn0013756/FBgn0013469/FBgn0015509/FBgn0027835/FBgn0286198/FBgn0031873/FBgn0035121/FBgn0005677/FBgn0284220/FBgn0264495/FBgn0265523/FBgn0011604/FBgn0040283/FBgn0086694/FBgn0037703/FBgn0262519/FBgn0001087/FBgn0022942/FBgn0038118/FBgn0034086/FBgn0004198/FBgn0284256/FBgn0039861/FBgn0003210/FBg…
GO:0009791	GO:0009791	post-embryonic development	394	0.227504	1.3036	0.012987	0.012987	0.238432	1067	tags=29%, list=22%, signal=25%	FBgn0053838/FBgn0000659/FBgn0003117/FBgn0040290/FBgn0000157/FBgn0260653/FBgn0016076/FBgn0016977/FBgn0023095/FBgn0032209/FBgn0030486/FBgn0001291/FBgn0001965/FBgn0000212/FBgn0005677/FBgn0030855/FBgn0287873/FBgn0015513/FBgn0015615/FBgn0004198/FBgn0004878/FBgn0003002/FBgn0002121/FBgn0261800/FBgn0285917/FBgn0029870/FBgn0028734/FBgn0001250/FBgn0031759/FBgn0004863/FBgn0262527/FBgn0263593/FBgn0026598/FBg…
GO:0046528	GO:0046528	imaginal disc fusion	18	0.552355	1.74511	0.0131622	0.0131622	0.239401	1287	tags=56%, list=27%, signal=41%	FBgn0003117/FBgn0001291/FBgn0015513/FBgn0000229/FBgn0032409/FBgn0000490/FBgn0028387/FBgn0030018/FBgn0024811/FBgn0010303
GO:0046529	GO:0046529	imaginal disc fusion, thorax closure	18	0.552355	1.74511	0.0131622	0.0131622	0.239401	1287	tags=56%, list=27%, signal=41%	FBgn0003117/FBgn0001291/FBgn0015513/FBgn0000229/FBgn0032409/FBgn0000490/FBgn0028387/FBgn0030018/FBgn0024811/FBgn0010303
GO:0006457	GO:0006457	protein folding	77	-0.470539	-1.61479	0.0135008	0.0135008	0.242408	543	tags=18%, list=11%, signal=16%	FBgn0036415/FBgn0260468/FBgn0030345/FBgn0010741/FBgn0036847/FBgn0051961/FBgn0032640/FBgn0004908/FBgn0031776/FBgn0037728/FBgn0021768/FBgn0036334/FBgn0004132/FBgn0004907
GO:0120036	GO:0120036	plasma membrane bounded cell projection organization	400	0.290008	1.65839	0.0135135	0.0135135	0.242408	1075	tags=33%, list=22%, signal=28%	FBgn0039338/FBgn0001325/FBgn0031550/FBgn0031255/FBgn0264089/FBgn0035264/FBgn0261269/FBgn0031659/FBgn0031375/FBgn0016076/FBgn0031196/FBgn0266369/FBgn0033987/FBgn0016977/FBgn0023095/FBgn0032209/FBgn0015550/FBgn0001965/FBgn0265102/FBgn0000163/FBgn0000212/FBgn0250788/FBgn0000028/FBgn0005677/FBgn0011592/FBgn0040283/FBgn0086677/FBgn0026192/FBgn0287873/FBgn0015615/FBgn0004198/FBgn0263705/FBgn0285917/FBg…
GO:0009888	GO:0009888	tissue development	400	0.277924	1.58928	0.0135135	0.0135135	0.242408	1094	tags=33%, list=23%, signal=28%	FBgn0000659/FBgn0003117/FBgn0001325/FBgn0264089/FBgn0002561/FBgn0001311/FBgn0028837/FBgn0016076/FBgn0003149/FBgn0016977/FBgn0023095/FBgn0032209/FBgn0001291/FBgn0000163/FBgn0031030/FBgn0032363/FBgn0265523/FBgn0086677/FBgn0035001/FBgn0026192/FBgn0287873/FBgn0015513/FBgn0015615/FBgn0004198/FBgn0086906/FBgn0263705/FBgn0005390/FBgn0002121/FBgn0261800/FBgn0261456/FBgn0001250/FBgn0267348/FBgn0266670/FBg…
GO:0002759	GO:0002759	regulation of antimicrobial humoral response	41	0.421609	1.6527	0.0137804	0.0137804	0.243555	990	tags=46%, list=20%, signal=37%	FBgn0003117/FBgn0034537/FBgn0001291/FBgn0015509/FBgn0039214/FBgn0028982/FBgn0035379/FBgn0278608/FBgn0052133/FBgn0000250/FBgn0051660/FBgn0261988/FBgn0010441/FBgn0016696/FBgn0260936/FBgn0035713/FBgn0035207/FBgn0003963/FBgn0036448
GO:0002920	GO:0002920	regulation of humoral immune response	41	0.421609	1.6527	0.0137804	0.0137804	0.243555	990	tags=46%, list=20%, signal=37%	FBgn0003117/FBgn0034537/FBgn0001291/FBgn0015509/FBgn0039214/FBgn0028982/FBgn0035379/FBgn0278608/FBgn0052133/FBgn0000250/FBgn0051660/FBgn0261988/FBgn0010441/FBgn0016696/FBgn0260936/FBgn0035713/FBgn0035207/FBgn0003963/FBgn0036448
GO:0030030	GO:0030030	cell projection organization	406	0.286878	1.64847	0.0138889	0.0138889	0.243555	1075	tags=33%, list=22%, signal=28%	FBgn0039338/FBgn0001325/FBgn0031550/FBgn0031255/FBgn0264089/FBgn0035264/FBgn0261269/FBgn0031659/FBgn0031375/FBgn0016076/FBgn0031196/FBgn0266369/FBgn0033987/FBgn0016977/FBgn0023095/FBgn0032209/FBgn0015550/FBgn0001965/FBgn0265102/FBgn0000163/FBgn0000212/FBgn0250788/FBgn0000028/FBgn0005677/FBgn0011592/FBgn0040283/FBgn0086677/FBgn0026192/FBgn0287873/FBgn0015615/FBgn0004198/FBgn0263705/FBgn0285917/FBg…
GO:0048666	GO:0048666	neuron development	406	0.256029	1.4712	0.0138889	0.0138889	0.243555	1086	tags=32%, list=22%, signal=27%	FBgn0039338/FBgn0001325/FBgn0264089/FBgn0261269/FBgn0031659/FBgn0031375/FBgn0266369/FBgn0033987/FBgn0016977/FBgn0023095/FBgn0032209/FBgn0015550/FBgn0001965/FBgn0000163/FBgn0000212/FBgn0250788/FBgn0015509/FBgn0000028/FBgn0261397/FBgn0005677/FBgn0011592/FBgn0040283/FBgn0086677/FBgn0035001/FBgn0004198/FBgn0285917/FBgn0000479/FBgn0283724/FBgn0028734/FBgn0001250/FBgn0044826/FBgn0035106/FBgn0004449/FBg…
GO:0061061	GO:0061061	muscle structure development	135	0.286315	1.42769	0.0138889	0.0138889	0.243555	1321	tags=41%, list=27%, signal=30%	FBgn0053838/FBgn0001325/FBgn0003149/FBgn0011296/FBgn0086677/FBgn0030855/FBgn0287873/FBgn0015513/FBgn0265356/FBgn0086906/FBgn0053519/FBgn0261800/FBgn0001250/FBgn0031759/FBgn0044826/FBgn0262527/FBgn0000709/FBgn0003345/FBgn0003285/FBgn0010434/FBgn0026181/FBgn0041789/FBgn0003415/FBgn0011692/FBgn0260642/FBgn0004862/FBgn0031850/FBgn0288846/FBgn0033988/FBgn0032409/FBgn0004657/FBgn0003118/FBgn0000490/FBg…
GO:0051093	GO:0051093	negative regulation of developmental process	137	0.283732	1.41442	0.0142672	0.0142672	0.248004	1050	tags=36%, list=22%, signal=29%	FBgn0000659/FBgn0031375/FBgn0261986/FBgn0015550/FBgn0000212/FBgn0031030/FBgn0038980/FBgn0035205/FBgn0002121/FBgn0261456/FBgn0028734/FBgn0031759/FBgn0003345/FBgn0035533/FBgn0263289/FBgn0002526/FBgn0015269/FBgn0010905/FBgn0000635/FBgn0014133/FBgn0005198/FBgn0035437/FBgn0267002/FBgn0011692/FBgn0086384/FBgn0002783/FBgn0020440/FBgn0000250/FBgn0003118/FBgn0000490/FBgn0015805/FBgn0037060/FBgn0033539/FBg…
GO:0006261	GO:0006261	DNA-templated DNA replication	60	0.363562	1.55766	0.0142694	0.0142694	0.248004	993	tags=37%, list=21%, signal=30%	FBgn0000659/FBgn0040290/FBgn0002905/FBgn0038118/FBgn0030054/FBgn0259113/FBgn0020633/FBgn0037489/FBgn0262619/FBgn0039560/FBgn0025815/FBgn0035812/FBgn0278608/FBgn0005654/FBgn0015271/FBgn0002906/FBgn0023181/FBgn0261938/FBgn0263600/FBgn0041171/FBgn0030506/FBgn0015929
GO:0031647	GO:0031647	regulation of protein stability	44	-0.536942	-1.69288	0.0143994	0.0143994	0.249079	251	tags=25%, list=5%, signal=24%	FBgn0031458/FBgn0038065/FBgn0011217/FBgn0027053/FBgn0264493/FBgn0259685/FBgn0025637/FBgn0038196/FBgn0032725/FBgn0024187/FBgn0004907
GO:0035051	GO:0035051	cardiocyte differentiation	20	0.530867	1.73919	0.0144586	0.0144586	0.249079	1472	tags=70%, list=30%, signal=49%	FBgn0003117/FBgn0261800/FBgn0003345/FBgn0033859/FBgn0003118/FBgn0000490/FBgn0016797/FBgn0000606/FBgn0003651/FBgn0259174/FBgn0010762/FBgn0261963/FBgn0028582/FBgn0010389
GO:0006661	GO:0006661	phosphatidylinositol biosynthetic process	37	-0.555165	-1.69803	0.0145398	0.0145398	0.249378	1030	tags=35%, list=21%, signal=28%	FBgn0033088/FBgn0029818/FBgn0015279/FBgn0031284/FBgn0032052/FBgn0034269/FBgn0023545/FBgn0265174/FBgn0039405/FBgn0035435/FBgn0034649/FBgn0053977/FBgn0032799
GO:0032366	GO:0032366	intracellular sterol transport	4	-0.883837	-1.5983	0.0146526	0.0146526	0.249974	286	tags=50%, list=6%, signal=47%	FBgn0037783/FBgn0052442
GO:0062197	GO:0062197	cellular response to chemical stress	22	-0.627924	-1.73189	0.014819	0.014819	0.249974	843	tags=45%, list=17%, signal=38%	FBgn0034658/FBgn0010213/FBgn0027864/FBgn0260945/FBgn0039802/FBgn0260747/FBgn0003462/FBgn0040309/FBgn0041100/FBgn0030876
GO:0010257	GO:0010257	NADH dehydrogenase complex assembly	24	-0.612611	-1.72163	0.0148302	0.0148302	0.249974	1693	tags=88%, list=35%, signal=57%	FBgn0034645/FBgn0263051/FBgn0033093/FBgn0033570/FBgn0039689/FBgn0033891/FBgn0011361/FBgn0034919/FBgn0021967/FBgn0017567/FBgn0035046/FBgn0029888/FBgn0011455/FBgn0031436/FBgn0031021/FBgn0032986/FBgn0039669/FBgn0037880/FBgn0032511/FBgn0030605/FBgn0033961
GO:0032981	GO:0032981	mitochondrial respiratory chain complex I assembly	24	-0.612611	-1.72163	0.0148302	0.0148302	0.249974	1693	tags=88%, list=35%, signal=57%	FBgn0034645/FBgn0263051/FBgn0033093/FBgn0033570/FBgn0039689/FBgn0033891/FBgn0011361/FBgn0034919/FBgn0021967/FBgn0017567/FBgn0035046/FBgn0029888/FBgn0011455/FBgn0031436/FBgn0031021/FBgn0032986/FBgn0039669/FBgn0037880/FBgn0032511/FBgn0030605/FBgn0033961
GO:0031032	GO:0031032	actomyosin structure organization	74	0.338206	1.5119	0.0151216	0.0151216	0.253792	1541	tags=51%, list=32%, signal=36%	FBgn0003149/FBgn0011296/FBgn0287873/FBgn0265356/FBgn0086906/FBgn0053519/FBgn0001250/FBgn0000709/FBgn0010434/FBgn0026181/FBgn0030685/FBgn0002525/FBgn0011692/FBgn0267378/FBgn0004657/FBgn0263391/FBgn0023172/FBgn0043884/FBgn0086779/FBgn0053208/FBgn0267975/FBgn0259228/FBgn0261822/FBgn0266084/FBgn0014141/FBgn0259174/FBgn0260442/FBgn0032683/FBgn0024689/FBgn0266672/FBgn0023081/FBgn0004049/FBgn0023508/FBg…
GO:0042692	GO:0042692	muscle cell differentiation	76	0.336048	1.50917	0.01553	0.01553	0.257675	1472	tags=51%, list=30%, signal=36%	FBgn0003149/FBgn0011296/FBgn0086677/FBgn0287873/FBgn0015513/FBgn0265356/FBgn0086906/FBgn0053519/FBgn0261800/FBgn0001250/FBgn0044826/FBgn0000709/FBgn0003345/FBgn0003285/FBgn0026181/FBgn0041789/FBgn0260642/FBgn0033988/FBgn0032409/FBgn0004657/FBgn0003118/FBgn0263391/FBgn0043884/FBgn0053208/FBgn0259228/FBgn0261822/FBgn0000606/FBgn0014141/FBgn0259174/FBgn0260442/FBgn0032683/FBgn0024811/FBgn0011771/FBg…
GO:0043279	GO:0043279	response to alkaloid	11	0.652094	1.77949	0.015634	0.015634	0.257675	972	tags=64%, list=20%, signal=51%	FBgn0031030/FBgn0266282/FBgn0003068/FBgn0022382/FBgn0024150/FBgn0050446/FBgn0283499
GO:0045005	GO:0045005	DNA-templated DNA replication maintenance of fidelity	11	0.651245	1.77717	0.015634	0.015634	0.257675	960	tags=64%, list=20%, signal=51%	FBgn0002905/FBgn0038118/FBgn0259113/FBgn0039560/FBgn0035812/FBgn0263600/FBgn0030506
GO:0045934	GO:0045934	negative regulation of nucleobase-containing compound metabolic process	179	0.259409	1.34844	0.0157171	0.0157171	0.257675	941	tags=32%, list=19%, signal=27%	FBgn0000659/FBgn0003117/FBgn0034537/FBgn0001325/FBgn0264005/FBgn0022787/FBgn0031375/FBgn0013756/FBgn0013469/FBgn0286198/FBgn0265523/FBgn0011604/FBgn0262519/FBgn0038118/FBgn0004198/FBgn0029798/FBgn0004878/FBgn0032925/FBgn0003002/FBgn0285917/FBgn0026577/FBgn0003068/FBgn0028734/FBgn0031144/FBgn0004863/FBgn0030093/FBgn0039227/FBgn0261823/FBgn0003345/FBgn0002521/FBgn0015240/FBgn0038889/FBgn0000629/FBg…
GO:0046552	GO:0046552	photoreceptor cell fate commitment	59	-0.492069	-1.62815	0.0159038	0.0159038	0.257675	214	tags=7%, list=4%, signal=7%	FBgn0015286/FBgn0004636/FBgn0015402/FBgn0004907
GO:0060261	GO:0060261	positive regulation of transcription initiation by RNA polymerase II	3	-0.917261	-1.54109	0.0161146	0.0161146	0.257675	234	tags=67%, list=5%, signal=63%	FBgn0024509/FBgn0015299
GO:2000144	GO:2000144	positive regulation of DNA-templated transcription initiation	3	-0.917261	-1.54109	0.0161146	0.0161146	0.257675	234	tags=67%, list=5%, signal=63%	FBgn0024509/FBgn0015299
GO:0031324	GO:0031324	negative regulation of cellular metabolic process	418	0.227035	1.29792	0.016129	0.016129	0.257675	979	tags=30%, list=20%, signal=26%	FBgn0039338/FBgn0000659/FBgn0003117/FBgn0034537/FBgn0001325/FBgn0000157/FBgn0264005/FBgn0022787/FBgn0031375/FBgn0013756/FBgn0013469/FBgn0015509/FBgn0027835/FBgn0286198/FBgn0031873/FBgn0035121/FBgn0005677/FBgn0284220/FBgn0264495/FBgn0265523/FBgn0011604/FBgn0040283/FBgn0086694/FBgn0037703/FBgn0262519/FBgn0001087/FBgn0022942/FBgn0038118/FBgn0034086/FBgn0004198/FBgn0284256/FBgn0039861/FBgn0003210/FBg…
GO:0032388	GO:0032388	positive regulation of intracellular transport	22	0.507683	1.6988	0.016146	0.016146	0.257675	1129	tags=50%, list=23%, signal=39%	FBgn0013756/FBgn0039302/FBgn0010660/FBgn0011661/FBgn0086384/FBgn0052654/FBgn0262114/FBgn0002044/FBgn0003321/FBgn0021761/FBgn0039187
GO:0043604	GO:0043604	amide biosynthetic process	391	-0.342628	-1.33991	0.0162282	0.0162282	0.257675	1320	tags=36%, list=27%, signal=28%	FBgn0037351/FBgn0035272/FBgn0030063/FBgn0027084/FBgn0001125/FBgn0039270/FBgn0051450/FBgn0000100/FBgn0030686/FBgn0086532/FBgn0030678/FBgn0035423/FBgn0019936/FBgn0035980/FBgn0260407/FBgn0041191/FBgn0026250/FBgn0039359/FBgn0000182/FBgn0265297/FBgn0026741/FBgn0038474/FBgn0036213/FBgn0005648/FBgn0012034/FBgn0037892/FBgn0031047/FBgn0039163/FBgn0263396/FBgn0010300/FBgn0265189/FBgn0039875/FBgn0034968/FBg…
GO:0001514	GO:0001514	selenocysteine incorporation	3	0.901571	1.5733	0.0163007	0.0163007	0.257675	13	tags=33%, list=0%, signal=33%	FBgn0034627
GO:0006451	GO:0006451	translational readthrough	3	0.901571	1.5733	0.0163007	0.0163007	0.257675	13	tags=33%, list=0%, signal=33%	FBgn0034627
GO:0017158	GO:0017158	regulation of calcium ion-dependent exocytosis	6	0.777111	1.7218	0.0163641	0.0163641	0.257675	1060	tags=83%, list=22%, signal=65%	FBgn0030230/FBgn0036448/FBgn0004242/FBgn0051935/FBgn0028400
GO:0006573	GO:0006573	valine metabolic process	5	-0.842878	-1.621	0.0164568	0.0164568	0.257675	10	tags=40%, list=0%, signal=40%	FBgn0030612/FBgn0034390
GO:0006574	GO:0006574	valine catabolic process	5	-0.842878	-1.621	0.0164568	0.0164568	0.257675	10	tags=40%, list=0%, signal=40%	FBgn0030612/FBgn0034390
GO:0007076	GO:0007076	mitotic chromosome condensation	14	0.591384	1.73293	0.0166103	0.0166103	0.257675	646	tags=50%, list=13%, signal=43%	FBgn0284220/FBgn0027783/FBgn0086906/FBgn0039680/FBgn0015391/FBgn0000146/FBgn0015271
GO:0006655	GO:0006655	phosphatidylglycerol biosynthetic process	5	-0.840634	-1.61669	0.0166247	0.0166247	0.257675	12	tags=40%, list=0%, signal=40%	FBgn0263120/FBgn0067628
GO:0046471	GO:0046471	phosphatidylglycerol metabolic process	5	-0.840634	-1.61669	0.0166247	0.0166247	0.257675	12	tags=40%, list=0%, signal=40%	FBgn0263120/FBgn0067628
GO:0099188	GO:0099188	postsynaptic cytoskeleton organization	3	0.900992	1.57229	0.0167535	0.0167535	0.257675	482	tags=100%, list=10%, signal=90%	FBgn0261555/FBgn0004449/FBgn0036372
GO:0000462	GO:0000462	maturation of SSU-rRNA from tricistronic rRNA transcript (SSU-rRNA, 5.8S rRNA, LSU-rRNA)	21	0.508665	1.68584	0.0168907	0.0168907	0.257675	1237	tags=71%, list=26%, signal=53%	FBgn0029755/FBgn0033454/FBgn0036254/FBgn0086451/FBgn0263605/FBgn0036686/FBgn0030081/FBgn0030000/FBgn0033169/FBgn0037073/FBgn0052409/FBgn0033557/FBgn0036500/FBgn0023527/FBgn0001330
GO:0085029	GO:0085029	extracellular matrix assembly	8	0.717235	1.76532	0.0170593	0.0170593	0.257675	1058	tags=75%, list=22%, signal=59%	FBgn0005390/FBgn0261800/FBgn0267348/FBgn0039227/FBgn0025864/FBgn0026562
GO:0012502	GO:0012502	induction of programmed cell death	11	0.646806	1.76506	0.0170816	0.0170816	0.257675	643	tags=45%, list=13%, signal=40%	FBgn0000659/FBgn0002121/FBgn0011785/FBgn0267698/FBgn0001324
GO:0035072	GO:0035072	ecdysone-mediated induction of salivary gland cell autophagic cell death	11	0.646806	1.76506	0.0170816	0.0170816	0.257675	643	tags=45%, list=13%, signal=40%	FBgn0000659/FBgn0002121/FBgn0011785/FBgn0267698/FBgn0001324
GO:0035078	GO:0035078	induction of programmed cell death by ecdysone	11	0.646806	1.76506	0.0170816	0.0170816	0.257675	643	tags=45%, list=13%, signal=40%	FBgn0000659/FBgn0002121/FBgn0011785/FBgn0267698/FBgn0001324
GO:0035081	GO:0035081	induction of programmed cell death by hormones	11	0.646806	1.76506	0.0170816	0.0170816	0.257675	643	tags=45%, list=13%, signal=40%	FBgn0000659/FBgn0002121/FBgn0011785/FBgn0267698/FBgn0001324
GO:0035075	GO:0035075	response to ecdysone	31	0.44902	1.64718	0.0171863	0.0171863	0.257675	643	tags=29%, list=13%, signal=25%	FBgn0000659/FBgn0030486/FBgn0286198/FBgn0023518/FBgn0011604/FBgn0002121/FBgn0011785/FBgn0267698/FBgn0001324
GO:0036314	GO:0036314	response to sterol	31	0.44902	1.64718	0.0171863	0.0171863	0.257675	643	tags=29%, list=13%, signal=25%	FBgn0000659/FBgn0030486/FBgn0286198/FBgn0023518/FBgn0011604/FBgn0002121/FBgn0011785/FBgn0267698/FBgn0001324
GO:0007031	GO:0007031	peroxisome organization	15	-0.667094	-1.69294	0.0172338	0.0172338	0.257675	593	tags=47%, list=12%, signal=41%	FBgn0039969/FBgn0023516/FBgn0031282/FBgn0034058/FBgn0035922/FBgn0033812/FBgn0035876
GO:0006979	GO:0006979	response to oxidative stress	71	-0.471099	-1.60209	0.0172822	0.0172822	0.257675	858	tags=30%, list=18%, signal=25%	FBgn0015279/FBgn0034658/FBgn0005626/FBgn0011455/FBgn0031436/FBgn0010213/FBgn0032210/FBgn0264294/FBgn0013576/FBgn0027864/FBgn0260945/FBgn0040070/FBgn0000261/FBgn0039802/FBgn0260747/FBgn0003462/FBgn0040309/FBgn0267376/FBgn0000422/FBgn0041100/FBgn0030876
GO:0006629	GO:0006629	lipid metabolic process	253	-0.363488	-1.39746	0.0173298	0.0173298	0.257675	1642	tags=40%, list=34%, signal=28%	FBgn0004797/FBgn0029067/FBgn0038876/FBgn0263006/FBgn0029980/FBgn0039126/FBgn0036397/FBgn0032394/FBgn0039697/FBgn0030670/FBgn0262112/FBgn0030683/FBgn0040918/FBgn0263120/FBgn0029906/FBgn0001404/FBgn0024248/FBgn0037315/FBgn0033879/FBgn0051005/FBgn0261560/FBgn0030465/FBgn0001941/FBgn0037063/FBgn0034076/FBgn0011769/FBgn0036058/FBgn0034141/FBgn0011361/FBgn0086532/FBgn0039636/FBgn0086917/FBgn0039304/FBg…
GO:0043254	GO:0043254	regulation of protein-containing complex assembly	55	0.369569	1.55912	0.0174788	0.0174788	0.258907	1471	tags=45%, list=30%, signal=32%	FBgn0000709/FBgn0025865/FBgn0035533/FBgn0027948/FBgn0031637/FBgn0021760/FBgn0036372/FBgn0002525/FBgn0004648/FBgn0278608/FBgn0037301/FBgn0052654/FBgn0051715/FBgn0038747/FBgn0028397/FBgn0262125/FBgn0000482/FBgn0035402/FBgn0263456/FBgn0038206/FBgn0023081/FBgn0010278/FBgn0288310/FBgn0263987/FBgn0011202
GO:0032483	GO:0032483	regulation of Rab protein signal transduction	10	0.666166	1.76024	0.0176487	0.0176487	0.259854	1291	tags=80%, list=27%, signal=59%	FBgn0025864/FBgn0025802/FBgn0027561/FBgn0051935/FBgn0085443/FBgn0035229/FBgn0030286/FBgn0030613
GO:0006754	GO:0006754	ATP biosynthetic process	15	-0.664679	-1.68681	0.0176757	0.0176757	0.259854	781	tags=47%, list=16%, signal=39%	FBgn0037544/FBgn0262467/FBgn0016119/FBgn0028342/FBgn0035032/FBgn0039830/FBgn0031941
GO:1902882	GO:1902882	regulation of response to oxidative stress	4	-0.873985	-1.58048	0.0179279	0.0179279	0.260833	30	tags=50%, list=1%, signal=50%	FBgn0024846/FBgn0041100
GO:0000302	GO:0000302	response to reactive oxygen species	15	-0.661638	-1.6791	0.0179702	0.0179702	0.260833	1237	tags=73%, list=26%, signal=55%	FBgn0005655/FBgn0030092/FBgn0036217/FBgn0005626/FBgn0011455/FBgn0010213/FBgn0000261/FBgn0039802/FBgn0003462/FBgn0040309/FBgn0000422
GO:0051960	GO:0051960	regulation of nervous system development	151	0.273798	1.38767	0.0180451	0.0180451	0.260833	1138	tags=36%, list=24%, signal=28%	FBgn0001325/FBgn0002561/FBgn0031375/FBgn0013469/FBgn0015550/FBgn0000212/FBgn0031030/FBgn0038980/FBgn0035205/FBgn0002121/FBgn0261456/FBgn0028734/FBgn0044826/FBgn0003345/FBgn0036896/FBgn0035533/FBgn0021796/FBgn0002526/FBgn0015269/FBgn0010905/FBgn0014133/FBgn0025800/FBgn0036372/FBgn0267698/FBgn0005198/FBgn0035437/FBgn0267002/FBgn0011573/FBgn0260642/FBgn0039928/FBgn0086384/FBgn0002783/FBgn0259211/FBg…
GO:0046785	GO:0046785	microtubule polymerization	13	0.60806	1.74571	0.0180723	0.0180723	0.260833	625	tags=38%, list=13%, signal=34%	FBgn0086690/FBgn0027948/FBgn0021760/FBgn0026430/FBgn0037301
GO:0045022	GO:0045022	early endosome to late endosome transport	8	0.714373	1.75828	0.0181424	0.0181424	0.260833	1354	tags=88%, list=28%, signal=63%	FBgn0004387/FBgn0011661/FBgn0086384/FBgn0031450/FBgn0000482/FBgn0036448/FBgn0015477
GO:0098927	GO:0098927	vesicle-mediated transport between endosomal compartments	8	0.714373	1.75828	0.0181424	0.0181424	0.260833	1354	tags=88%, list=28%, signal=63%	FBgn0004387/FBgn0011661/FBgn0086384/FBgn0031450/FBgn0000482/FBgn0036448/FBgn0015477
GO:0090630	GO:0090630	activation of GTPase activity	24	0.477917	1.64384	0.0182992	0.0182992	0.261465	1769	tags=71%, list=37%, signal=45%	FBgn0038304/FBgn0265597/FBgn0261261/FBgn0262740/FBgn0037074/FBgn0020620/FBgn0029736/FBgn0038129/FBgn0261928/FBgn0037917/FBgn0085447/FBgn0040348/FBgn0028509/FBgn0085437/FBgn0038855/FBgn0261547/FBgn0031233
GO:0006753	GO:0006753	nucleoside phosphate metabolic process	117	-0.419445	-1.51426	0.0183567	0.0183567	0.261465	924	tags=28%, list=19%, signal=23%	FBgn0036111/FBgn0261995/FBgn0035586/FBgn0011703/FBgn0037469/FBgn0034299/FBgn0037544/FBgn0262467/FBgn0021765/FBgn0283494/FBgn0000109/FBgn0030431/FBgn0011704/FBgn0013972/FBgn0000150/FBgn0283658/FBgn0024947/FBgn0030239/FBgn0050410/FBgn0028833/FBgn0014930/FBgn0016119/FBgn0034568/FBgn0050499/FBgn0033735/FBgn0028342/FBgn0031663/FBgn0029118/FBgn0035032/FBgn0039830/FBgn0031941/FBgn0033538/FBgn0031459
GO:0140719	GO:0140719	constitutive heterochromatin formation	6	0.770753	1.70771	0.0184096	0.0184096	0.261465	909	tags=83%, list=19%, signal=68%	FBgn0039338/FBgn0264495/FBgn0025639/FBgn0263755/FBgn0028387
GO:0043062	GO:0043062	extracellular structure organization	47	0.397003	1.60088	0.0184539	0.0184539	0.261465	1287	tags=51%, list=27%, signal=38%	FBgn0263038/FBgn0005390/FBgn0261800/FBgn0267348/FBgn0039227/FBgn0051619/FBgn0025865/FBgn0002526/FBgn0034180/FBgn0025864/FBgn0027598/FBgn0033988/FBgn0263391/FBgn0262125/FBgn0014141/FBgn0026562/FBgn0025879/FBgn0260745/FBgn0003137/FBgn0086408/FBgn0005536/FBgn0051915/FBgn0028968/FBgn0010303
GO:0000387	GO:0000387	spliceosomal snRNP assembly	16	-0.652258	-1.67798	0.0185618	0.0185618	0.261985	876	tags=62%, list=18%, signal=51%	FBgn0036850/FBgn0261791/FBgn0261792/FBgn0038590/FBgn0000426/FBgn0032240/FBgn0023167/FBgn0031961/FBgn0261933/FBgn0261789
GO:0009890	GO:0009890	negative regulation of biosynthetic process	350	0.235257	1.30996	0.0186916	0.0186916	0.261985	989	tags=30%, list=20%, signal=26%	FBgn0039338/FBgn0000659/FBgn0003117/FBgn0034537/FBgn0001325/FBgn0000157/FBgn0264005/FBgn0022787/FBgn0031375/FBgn0013756/FBgn0013469/FBgn0015509/FBgn0027835/FBgn0286198/FBgn0031873/FBgn0035121/FBgn0005677/FBgn0284220/FBgn0264495/FBgn0265523/FBgn0011604/FBgn0040283/FBgn0086694/FBgn0037703/FBgn0262519/FBgn0001087/FBgn0022942/FBgn0004198/FBgn0284256/FBgn0039861/FBgn0003210/FBgn0265356/FBgn0004878/FBg…
GO:0031327	GO:0031327	negative regulation of cellular biosynthetic process	350	0.235257	1.30996	0.0186916	0.0186916	0.261985	989	tags=30%, list=20%, signal=26%	FBgn0039338/FBgn0000659/FBgn0003117/FBgn0034537/FBgn0001325/FBgn0000157/FBgn0264005/FBgn0022787/FBgn0031375/FBgn0013756/FBgn0013469/FBgn0015509/FBgn0027835/FBgn0286198/FBgn0031873/FBgn0035121/FBgn0005677/FBgn0284220/FBgn0264495/FBgn0265523/FBgn0011604/FBgn0040283/FBgn0086694/FBgn0037703/FBgn0262519/FBgn0001087/FBgn0022942/FBgn0004198/FBgn0284256/FBgn0039861/FBgn0003210/FBgn0265356/FBgn0004878/FBg…
GO:0010558	GO:0010558	negative regulation of macromolecule biosynthetic process	343	0.239071	1.32918	0.0188679	0.0188679	0.262342	989	tags=31%, list=20%, signal=26%	FBgn0039338/FBgn0000659/FBgn0003117/FBgn0034537/FBgn0001325/FBgn0000157/FBgn0264005/FBgn0022787/FBgn0031375/FBgn0013756/FBgn0013469/FBgn0015509/FBgn0027835/FBgn0286198/FBgn0031873/FBgn0035121/FBgn0005677/FBgn0284220/FBgn0264495/FBgn0265523/FBgn0011604/FBgn0040283/FBgn0086694/FBgn0037703/FBgn0262519/FBgn0001087/FBgn0022942/FBgn0004198/FBgn0284256/FBgn0039861/FBgn0003210/FBgn0265356/FBgn0004878/FBg…
GO:0009892	GO:0009892	negative regulation of metabolic process	435	0.22456	1.28178	0.0188679	0.0188679	0.262342	979	tags=30%, list=20%, signal=26%	FBgn0039338/FBgn0000659/FBgn0003117/FBgn0034537/FBgn0001325/FBgn0000157/FBgn0264005/FBgn0022787/FBgn0031375/FBgn0013756/FBgn0013469/FBgn0015509/FBgn0027835/FBgn0286198/FBgn0031873/FBgn0035121/FBgn0005677/FBgn0284220/FBgn0264495/FBgn0265523/FBgn0011604/FBgn0040283/FBgn0086694/FBgn0037703/FBgn0262519/FBgn0001087/FBgn0022942/FBgn0038118/FBgn0034086/FBgn0004198/FBgn0284256/FBgn0039861/FBgn0003210/FBg…
GO:0048640	GO:0048640	negative regulation of developmental growth	66	0.344097	1.502	0.0189371	0.0189371	0.262342	1038	tags=35%, list=21%, signal=28%	FBgn0000659/FBgn0261986/FBgn0015550/FBgn0031030/FBgn0038980/FBgn0002121/FBgn0028734/FBgn0035533/FBgn0263289/FBgn0002526/FBgn0015269/FBgn0014133/FBgn0005198/FBgn0035437/FBgn0267002/FBgn0086384/FBgn0020440/FBgn0037060/FBgn0033539/FBgn0041171/FBgn0053193/FBgn0011259/FBgn0021872
GO:0070983	GO:0070983	dendrite guidance	15	0.575714	1.72287	0.0189854	0.0189854	0.262342	927	tags=53%, list=19%, signal=43%	FBgn0000212/FBgn0000028/FBgn0011592/FBgn0004198/FBgn0000581/FBgn0020306/FBgn0015805/FBgn0004595
GO:0050767	GO:0050767	regulation of neurogenesis	86	0.314025	1.44974	0.0194611	0.0194611	0.267969	1031	tags=37%, list=21%, signal=30%	FBgn0001325/FBgn0002561/FBgn0031375/FBgn0013469/FBgn0015550/FBgn0000212/FBgn0035205/FBgn0002121/FBgn0261456/FBgn0028734/FBgn0003345/FBgn0014133/FBgn0025800/FBgn0036372/FBgn0011573/FBgn0260642/FBgn0086384/FBgn0002783/FBgn0259211/FBgn0002638/FBgn0003118/FBgn0015805/FBgn0028999/FBgn0015609/FBgn0262125/FBgn0024913/FBgn0001180/FBgn0004595/FBgn0041171/FBgn0283499/FBgn0004569/FBgn0011259
GO:0031325	GO:0031325	positive regulation of cellular metabolic process	458	0.234799	1.36544	0.0196078	0.0196078	0.268702	1001	tags=30%, list=21%, signal=27%	FBgn0000659/FBgn0003117/FBgn0034537/FBgn0040290/FBgn0000157/FBgn0002561/FBgn0022787/FBgn0010750/FBgn0031375/FBgn0013756/FBgn0033636/FBgn0032194/FBgn0032209/FBgn0001291/FBgn0015550/FBgn0000212/FBgn0027835/FBgn0000028/FBgn0023518/FBgn0264495/FBgn0011604/FBgn0002522/FBgn0002183/FBgn0034722/FBgn0035001/FBgn0086694/FBgn0037703/FBgn0026160/FBgn0001087/FBgn0035205/FBgn0030687/FBgn0005386/FBgn0038016/FBg…
GO:0043966	GO:0043966	histone H3 acetylation	4	-0.869641	-1.57263	0.0196518	0.0196518	0.268702	521	tags=100%, list=11%, signal=89%	FBgn0037981/FBgn0000617/FBgn0050390
GO:0072175	GO:0072175	epithelial tube formation	7	0.736554	1.71387	0.0200965	0.0200965	0.273103	214	tags=43%, list=4%, signal=41%	FBgn0001325/FBgn0001311/FBgn0004198
GO:1901654	GO:1901654	response to ketone	34	0.432407	1.62043	0.020202	0.020202	0.273103	643	tags=26%, list=13%, signal=23%	FBgn0000659/FBgn0030486/FBgn0286198/FBgn0023518/FBgn0011604/FBgn0002121/FBgn0011785/FBgn0267698/FBgn0001324
GO:0060284	GO:0060284	regulation of cell development	115	0.28989	1.40332	0.0203046	0.0203046	0.273103	1075	tags=39%, list=22%, signal=31%	FBgn0001325/FBgn0002561/FBgn0031375/FBgn0013469/FBgn0015550/FBgn0000212/FBgn0015509/FBgn0035205/FBgn0002121/FBgn0261456/FBgn0028734/FBgn0003345/FBgn0000635/FBgn0014133/FBgn0025800/FBgn0036372/FBgn0000229/FBgn0011573/FBgn0260642/FBgn0086384/FBgn0025743/FBgn0002783/FBgn0259211/FBgn0002638/FBgn0003118/FBgn0015805/FBgn0028538/FBgn0028999/FBgn0015609/FBgn0265778/FBgn0262125/FBgn0043884/FBgn0024913/FBg…
GO:0048098	GO:0048098	antennal joint development	3	0.892183	1.55692	0.0203758	0.0203758	0.273103	214	tags=67%, list=4%, signal=64%	FBgn0005677/FBgn0004198
GO:0042752	GO:0042752	regulation of circadian rhythm	53	-0.491579	-1.59889	0.0204056	0.0204056	0.273103	371	tags=17%, list=8%, signal=16%	FBgn0011640/FBgn0014020/FBgn0013303/FBgn0015379/FBgn0010333/FBgn0031652/FBgn0041100/FBgn0030228/FBgn0025394
GO:0051128	GO:0051128	regulation of cellular component organization	457	0.208757	1.2096	0.0204082	0.0204082	0.273103	1089	tags=30%, list=22%, signal=26%	FBgn0000659/FBgn0013756/FBgn0259246/FBgn0015550/FBgn0000163/FBgn0250788/FBgn0015509/FBgn0031030/FBgn0038980/FBgn0011592/FBgn0002183/FBgn0035001/FBgn0037555/FBgn0026192/FBgn0086694/FBgn0037703/FBgn0287873/FBgn0029798/FBgn0029870/FBgn0028734/FBgn0001250/FBgn0266670/FBgn0044826/FBgn0038167/FBgn0262527/FBgn0004449/FBgn0003475/FBgn0026598/FBgn0000709/FBgn0025865/FBgn0036896/FBgn0035533/FBgn0041111/FBg…
GO:0008535	GO:0008535	respiratory chain complex IV assembly	14	-0.663677	-1.65833	0.0205895	0.0205895	0.273103	992	tags=71%, list=20%, signal=57%	FBgn0035960/FBgn0002354/FBgn0032222/FBgn0029117/FBgn0262467/FBgn0032205/FBgn0032595/FBgn0259722/FBgn0265083/FBgn0034248
GO:0048490	GO:0048490	anterograde synaptic vesicle transport	3	0.891691	1.55606	0.0206022	0.0206022	0.273103	527	tags=100%, list=11%, signal=89%	FBgn0001087/FBgn0046704/FBgn0267002
GO:0032368	GO:0032368	regulation of lipid transport	3	0.890864	1.55462	0.0206022	0.0206022	0.273103	531	tags=100%, list=11%, signal=89%	FBgn0032136/FBgn0041111/FBgn0010051
GO:0031120	GO:0031120	snRNA pseudouridine synthesis	3	-0.906445	-1.52292	0.020949	0.020949	0.275961	4	tags=67%, list=0%, signal=67%	FBgn0033548/FBgn0029148
GO:0051205	GO:0051205	protein insertion into membrane	26	-0.578192	-1.65388	0.0209589	0.0209589	0.275961	1028	tags=46%, list=21%, signal=37%	FBgn0035592/FBgn0035960/FBgn0051229/FBgn0035473/FBgn0032292/FBgn0036488/FBgn0029665/FBgn0034791/FBgn0037199/FBgn0027359/FBgn0027360/FBgn0039259
GO:0006605	GO:0006605	protein targeting	86	-0.441278	-1.5371	0.0213478	0.0213478	0.278866	1077	tags=41%, list=22%, signal=32%	FBgn0037299/FBgn0036173/FBgn0037020/FBgn0039427/FBgn0031535/FBgn0038387/FBgn0038039/FBgn0011509/FBgn0267976/FBgn0010638/FBgn0015797/FBgn0051229/FBgn0260941/FBgn0035473/FBgn0260468/FBgn0030345/FBgn0015298/FBgn0023516/FBgn0036488/FBgn0025700/FBgn0032640/FBgn0031282/FBgn0029665/FBgn0035922/FBgn0033812/FBgn0030306/FBgn0035876/FBgn0040623/FBgn0027359/FBgn0086904/FBgn0031708/FBgn0027360/FBgn0038808/FBg…
GO:0048070	GO:0048070	regulation of developmental pigmentation	17	-0.634965	-1.65684	0.0213935	0.0213935	0.278866	76	tags=24%, list=2%, signal=23%	FBgn0005626/FBgn0000422/FBgn0262866/FBgn0041100
GO:0120305	GO:0120305	regulation of pigmentation	17	-0.634965	-1.65684	0.0213935	0.0213935	0.278866	76	tags=24%, list=2%, signal=23%	FBgn0005626/FBgn0000422/FBgn0262866/FBgn0041100
GO:0045454	GO:0045454	cell redox homeostasis	8	-0.7558	-1.6482	0.0215565	0.0215565	0.280057	349	tags=75%, list=7%, signal=70%	FBgn0031479/FBgn0036745/FBgn0040070/FBgn0035334/FBgn0031670/FBgn0040309
GO:0006366	GO:0006366	transcription by RNA polymerase II	447	0.228797	1.31723	0.0217391	0.0217391	0.281446	948	tags=30%, list=20%, signal=26%	FBgn0000659/FBgn0003117/FBgn0034537/FBgn0001325/FBgn0000157/FBgn0264005/FBgn0002561/FBgn0022787/FBgn0010750/FBgn0039938/FBgn0031375/FBgn0013756/FBgn0265574/FBgn0033636/FBgn0016977/FBgn0013469/FBgn0032209/FBgn0001291/FBgn0015550/FBgn0000212/FBgn0286198/FBgn0000028/FBgn0052104/FBgn0031873/FBgn0023518/FBgn0005677/FBgn0265523/FBgn0011604/FBgn0002522/FBgn0002183/FBgn0034722/FBgn0037555/FBgn0039229/FBg…
GO:0034243	GO:0034243	regulation of transcription elongation by RNA polymerase II	19	0.519935	1.67244	0.0219269	0.0219269	0.281446	664	tags=47%, list=14%, signal=41%	FBgn0032209/FBgn0002183/FBgn0025455/FBgn0010282/FBgn0028982/FBgn0038872/FBgn0027553/FBgn0025802/FBgn0019637
GO:0099172	GO:0099172	presynapse organization	31	0.439467	1.61214	0.0219824	0.0219824	0.281446	542	tags=39%, list=11%, signal=35%	FBgn0037555/FBgn0028734/FBgn0004449/FBgn0036896/FBgn0021796/FBgn0046704/FBgn0083975/FBgn0010905/FBgn0000635/FBgn0036372/FBgn0005198/FBgn0013997
GO:0045665	GO:0045665	negative regulation of neuron differentiation	3	-0.902925	-1.517	0.0220233	0.0220233	0.281446	43	tags=67%, list=1%, signal=66%	FBgn0003416/FBgn0262866
GO:0046533	GO:0046533	negative regulation of photoreceptor cell differentiation	3	-0.902925	-1.517	0.0220233	0.0220233	0.281446	43	tags=67%, list=1%, signal=66%	FBgn0003416/FBgn0262866
GO:0010604	GO:0010604	positive regulation of macromolecule metabolic process	477	0.237543	1.3856	0.0222222	0.0222222	0.283064	1001	tags=31%, list=21%, signal=27%	FBgn0000659/FBgn0003117/FBgn0034537/FBgn0040290/FBgn0031550/FBgn0000157/FBgn0002561/FBgn0022787/FBgn0010750/FBgn0031375/FBgn0013756/FBgn0033636/FBgn0032194/FBgn0032209/FBgn0001291/FBgn0015550/FBgn0000212/FBgn0015509/FBgn0027835/FBgn0000028/FBgn0023518/FBgn0264495/FBgn0011604/FBgn0002522/FBgn0002183/FBgn0034722/FBgn0035001/FBgn0011230/FBgn0086694/FBgn0037703/FBgn0026160/FBgn0001087/FBgn0035205/FBg…
GO:0018210	GO:0018210	peptidyl-threonine modification	16	0.550298	1.68483	0.0224684	0.0224684	0.284052	1763	tags=81%, list=36%, signal=52%	FBgn0035001/FBgn0261456/FBgn0038167/FBgn0027587/FBgn0026181/FBgn0031855/FBgn0264672/FBgn0023081/FBgn0020386/FBgn0027101/FBgn0035142/FBgn0264492/FBgn0016930
GO:0042048	GO:0042048	olfactory behavior	44	0.388678	1.54602	0.022542	0.022542	0.284052	1186	tags=36%, list=24%, signal=28%	FBgn0005585/FBgn0019968/FBgn0000479/FBgn0028734/FBgn0263289/FBgn0015269/FBgn0000635/FBgn0005654/FBgn0266098/FBgn0259108/FBgn0265597/FBgn0259243/FBgn0004516/FBgn0027575/FBgn0086370/FBgn0029095
GO:1990709	GO:1990709	presynaptic active zone organization	11	0.63011	1.7195	0.0225825	0.0225825	0.284052	446	tags=45%, list=9%, signal=41%	FBgn0259246/FBgn0250788/FBgn0004449/FBgn0046704/FBgn0010905
GO:0030539	GO:0030539	male genitalia development	13	0.592212	1.70021	0.0225904	0.0225904	0.284052	1335	tags=69%, list=28%, signal=50%	FBgn0000635/FBgn0267728/FBgn0000229/FBgn0004657/FBgn0010246/FBgn0030018/FBgn0039257/FBgn0010303/FBgn0086347
GO:0048803	GO:0048803	imaginal disc-derived male genitalia morphogenesis	12	0.611759	1.71631	0.0229008	0.0229008	0.285204	1335	tags=75%, list=28%, signal=54%	FBgn0000635/FBgn0267728/FBgn0000229/FBgn0004657/FBgn0010246/FBgn0030018/FBgn0039257/FBgn0010303/FBgn0086347
GO:0048808	GO:0048808	male genitalia morphogenesis	12	0.611759	1.71631	0.0229008	0.0229008	0.285204	1335	tags=75%, list=28%, signal=54%	FBgn0000635/FBgn0267728/FBgn0000229/FBgn0004657/FBgn0010246/FBgn0030018/FBgn0039257/FBgn0010303/FBgn0086347
GO:0090598	GO:0090598	male anatomical structure morphogenesis	12	0.611759	1.71631	0.0229008	0.0229008	0.285204	1335	tags=75%, list=28%, signal=54%	FBgn0000635/FBgn0267728/FBgn0000229/FBgn0004657/FBgn0010246/FBgn0030018/FBgn0039257/FBgn0010303/FBgn0086347
GO:0002065	GO:0002065	columnar/cuboidal epithelial cell differentiation	8	0.703586	1.73173	0.0230165	0.0230165	0.285736	6	tags=12%, list=0%, signal=13%	FBgn0000659
GO:0002064	GO:0002064	epithelial cell development	171	0.255305	1.31955	0.0237226	0.0237226	0.293319	1435	tags=44%, list=30%, signal=32%	FBgn0000163/FBgn0031030/FBgn0032363/FBgn0265523/FBgn0026192/FBgn0287873/FBgn0015513/FBgn0005390/FBgn0261456/FBgn0001250/FBgn0266670/FBgn0038167/FBgn0039227/FBgn0003475/FBgn0026598/FBgn0025865/FBgn0003977/FBgn0035533/FBgn0263289/FBgn0004574/FBgn0027592/FBgn0026181/FBgn0028982/FBgn0085436/FBgn0264855/FBgn0000229/FBgn0023143/FBgn0052296/FBgn0005654/FBgn0261985/FBgn0015778/FBgn0259211/FBgn0027598/FBg…
GO:1902903	GO:1902903	regulation of supramolecular fiber organization	72	0.331182	1.47606	0.023871	0.023871	0.293319	1471	tags=51%, list=30%, signal=36%	FBgn0250788/FBgn0001250/FBgn0026598/FBgn0000709/FBgn0025865/FBgn0035533/FBgn0027948/FBgn0026181/FBgn0021760/FBgn0263197/FBgn0036372/FBgn0002525/FBgn0004648/FBgn0037301/FBgn0004657/FBgn0051660/FBgn0051715/FBgn0038747/FBgn0039897/FBgn0023172/FBgn0036571/FBgn0259108/FBgn0032447/FBgn0266084/FBgn0259174/FBgn0263456/FBgn0051915/FBgn0034308/FBgn0010303/FBgn0038206/FBgn0265512/FBgn0023081/FBgn0010278/FBg…
GO:0009886	GO:0009886	post-embryonic animal morphogenesis	306	0.224328	1.24038	0.0239521	0.0239521	0.293319	1287	tags=36%, list=27%, signal=28%	FBgn0000659/FBgn0003117/FBgn0000157/FBgn0016076/FBgn0016977/FBgn0023095/FBgn0001291/FBgn0001965/FBgn0000212/FBgn0005677/FBgn0287873/FBgn0015513/FBgn0015615/FBgn0004198/FBgn0003002/FBgn0002121/FBgn0261800/FBgn0285917/FBgn0028734/FBgn0001250/FBgn0004863/FBgn0263593/FBgn0261823/FBgn0003345/FBgn0262111/FBgn0035533/FBgn0011785/FBgn0263289/FBgn0021796/FBgn0004101/FBgn0010434/FBgn0284247/FBgn0026181/FBg…
GO:0035418	GO:0035418	protein localization to synapse	5	0.791475	1.65085	0.0239684	0.0239684	0.293319	837	tags=80%, list=17%, signal=66%	FBgn0266670/FBgn0263289/FBgn0267698/FBgn0033539
GO:0032511	GO:0032511	late endosome to vacuole transport via multivesicular body sorting pathway	13	-0.667473	-1.64054	0.0240946	0.0240946	0.293319	696	tags=46%, list=14%, signal=40%	FBgn0035251/FBgn0050423/FBgn0021814/FBgn0086785/FBgn0036740/FBgn0035528
GO:0018107	GO:0018107	peptidyl-threonine phosphorylation	15	0.563512	1.68636	0.0242764	0.0242764	0.293319	495	tags=40%, list=10%, signal=36%	FBgn0035001/FBgn0261456/FBgn0038167/FBgn0027587/FBgn0026181/FBgn0031855
GO:0030239	GO:0030239	myofibril assembly	37	0.412528	1.57959	0.0243584	0.0243584	0.293319	1471	tags=57%, list=30%, signal=40%	FBgn0003149/FBgn0011296/FBgn0287873/FBgn0265356/FBgn0086906/FBgn0053519/FBgn0001250/FBgn0000709/FBgn0004657/FBgn0263391/FBgn0043884/FBgn0053208/FBgn0259228/FBgn0261822/FBgn0014141/FBgn0259174/FBgn0260442/FBgn0032683/FBgn0035917/FBgn0004117/FBgn0011202
GO:0055002	GO:0055002	striated muscle cell development	37	0.412528	1.57959	0.0243584	0.0243584	0.293319	1471	tags=57%, list=30%, signal=40%	FBgn0003149/FBgn0011296/FBgn0287873/FBgn0265356/FBgn0086906/FBgn0053519/FBgn0001250/FBgn0000709/FBgn0004657/FBgn0263391/FBgn0043884/FBgn0053208/FBgn0259228/FBgn0261822/FBgn0014141/FBgn0259174/FBgn0260442/FBgn0032683/FBgn0035917/FBgn0004117/FBgn0011202
GO:0007405	GO:0007405	neuroblast proliferation	66	0.337944	1.47514	0.0244349	0.0244349	0.293319	972	tags=39%, list=20%, signal=32%	FBgn0031375/FBgn0013469/FBgn0000163/FBgn0000212/FBgn0026192/FBgn0035205/FBgn0002121/FBgn0261456/FBgn0028734/FBgn0038167/FBgn0026598/FBgn0034087/FBgn0003345/FBgn0027948/FBgn0000629/FBgn0265101/FBgn0025800/FBgn0011573/FBgn0002783/FBgn0003118/FBgn0015805/FBgn0028999/FBgn0028292/FBgn0024913/FBgn0004595/FBgn0283499
GO:0038004	GO:0038004	epidermal growth factor receptor ligand maturation	3	-0.899545	-1.51133	0.02453	0.02453	0.293319	490	tags=100%, list=10%, signal=90%	FBgn0024194/FBgn0020248
GO:1901615	GO:1901615	organic hydroxy compound metabolic process	90	-0.430905	-1.51052	0.0245967	0.0245967	0.293319	1034	tags=30%, list=21%, signal=24%	FBgn0025615/FBgn0010341/FBgn0013762/FBgn0085484/FBgn0036111/FBgn0032477/FBgn0030041/FBgn0005626/FBgn0027095/FBgn0260632/FBgn0000449/FBgn0021765/FBgn0024841/FBgn0264078/FBgn0027564/FBgn0031312/FBgn0033052/FBgn0030645/FBgn0014020/FBgn0052076/FBgn0051472/FBgn0039802/FBgn0010333/FBgn0000422/FBgn0052442/FBgn0032014/FBgn0032799
GO:0000056	GO:0000056	ribosomal small subunit export from nucleus	4	0.829646	1.59942	0.0247501	0.0247501	0.293319	828	tags=100%, list=17%, signal=83%	FBgn0026207/FBgn0020497/FBgn0033169/FBgn0027525
GO:0060563	GO:0060563	neuroepithelial cell differentiation	4	0.829582	1.59929	0.0247501	0.0247501	0.293319	6	tags=25%, list=0%, signal=25%	FBgn0000659
GO:0061101	GO:0061101	neuroendocrine cell differentiation	4	0.829582	1.59929	0.0247501	0.0247501	0.293319	6	tags=25%, list=0%, signal=25%	FBgn0000659
GO:0030100	GO:0030100	regulation of endocytosis	57	0.354338	1.50289	0.0247525	0.0247525	0.293319	1113	tags=42%, list=23%, signal=33%	FBgn0031030/FBgn0262527/FBgn0025865/FBgn0015772/FBgn0263289/FBgn0037218/FBgn0030685/FBgn0264855/FBgn0011661/FBgn0261064/FBgn0027598/FBgn0038975/FBgn0261988/FBgn0028538/FBgn0029006/FBgn0032447/FBgn0086779/FBgn0002932/FBgn0262614/FBgn0264560/FBgn0259174/FBgn0085443/FBgn0261873/FBgn0053094
GO:0018212	GO:0018212	peptidyl-tyrosine modification	12	0.606088	1.7004	0.0252496	0.0252496	0.298305	1833	tags=92%, list=38%, signal=57%	FBgn0020440/FBgn0034606/FBgn0033988/FBgn0004569/FBgn0004864/FBgn0020224/FBgn0015399/FBgn0028484/FBgn0086674/FBgn0264959/FBgn0000017
GO:0009145	GO:0009145	purine nucleoside triphosphate biosynthetic process	18	-0.612355	-1.61969	0.0257073	0.0257073	0.301069	781	tags=44%, list=16%, signal=37%	FBgn0037544/FBgn0262467/FBgn0000150/FBgn0016119/FBgn0028342/FBgn0035032/FBgn0039830/FBgn0031941
GO:0009206	GO:0009206	purine ribonucleoside triphosphate biosynthetic process	18	-0.612355	-1.61969	0.0257073	0.0257073	0.301069	781	tags=44%, list=16%, signal=37%	FBgn0037544/FBgn0262467/FBgn0000150/FBgn0016119/FBgn0028342/FBgn0035032/FBgn0039830/FBgn0031941
GO:0044255	GO:0044255	cellular lipid metabolic process	219	-0.364168	-1.38817	0.0257817	0.0257817	0.301069	1642	tags=38%, list=34%, signal=27%	FBgn0004797/FBgn0029067/FBgn0038876/FBgn0263006/FBgn0029980/FBgn0036397/FBgn0032394/FBgn0039697/FBgn0030670/FBgn0030683/FBgn0040918/FBgn0263120/FBgn0029906/FBgn0001404/FBgn0024248/FBgn0037315/FBgn0033879/FBgn0051005/FBgn0261560/FBgn0030465/FBgn0001941/FBgn0037063/FBgn0034076/FBgn0036058/FBgn0034141/FBgn0011361/FBgn0086532/FBgn0039304/FBgn0036144/FBgn0004957/FBgn0012034/FBgn0026576/FBgn0029789/FBg…
GO:0034446	GO:0034446	substrate adhesion-dependent cell spreading	9	0.669434	1.708	0.0258621	0.0258621	0.301069	1027	tags=67%, list=21%, signal=53%	FBgn0261800/FBgn0001250/FBgn0267348/FBgn0002526/FBgn0004657/FBgn0266084
GO:0048665	GO:0048665	neuron fate specification	25	0.46618	1.61264	0.0258684	0.0258684	0.301069	1435	tags=52%, list=30%, signal=37%	FBgn0005677/FBgn0002121/FBgn0261456/FBgn0025800/FBgn0086384/FBgn0000490/FBgn0024913/FBgn0016797/FBgn0053193/FBgn0023001/FBgn0004598/FBgn0023179/FBgn0261963
GO:0006720	GO:0006720	isoprenoid metabolic process	25	-0.572791	-1.62888	0.0263158	0.0263158	0.301811	549	tags=28%, list=11%, signal=25%	FBgn0027564/FBgn0031312/FBgn0032336/FBgn0030645/FBgn0052076/FBgn0032014/FBgn0032799
GO:0009249	GO:0009249	protein lipoylation	4	-0.853912	-1.54419	0.0263748	0.0263748	0.301811	6	tags=75%, list=0%, signal=75%	FBgn0011361/FBgn0265178/FBgn0037251
GO:0006091	GO:0006091	generation of precursor metabolites and energy	147	-0.389859	-1.43967	0.0263781	0.0263781	0.301811	1472	tags=43%, list=30%, signal=31%	FBgn0035600/FBgn0033570/FBgn0034110/FBgn0004888/FBgn0039689/FBgn0000064/FBgn0250906/FBgn0003071/FBgn0011769/FBgn0023477/FBgn0011768/FBgn0033086/FBgn0265191/FBgn0011361/FBgn0262782/FBgn0036862/FBgn0030092/FBgn0021967/FBgn0017567/FBgn0035978/FBgn0262559/FBgn0052230/FBgn0047038/FBgn0035046/FBgn0029888/FBgn0027785/FBgn0031830/FBgn0266582/FBgn0011455/FBgn0031436/FBgn0037544/FBgn0031717/FBgn0021906/FBg…
GO:0006901	GO:0006901	vesicle coating	5	0.784399	1.63609	0.0266864	0.0266864	0.301811	868	tags=60%, list=18%, signal=49%	FBgn0037182/FBgn0052654/FBgn0262125
GO:0048199	GO:0048199	vesicle targeting, to, from or within Golgi	5	0.784399	1.63609	0.0266864	0.0266864	0.301811	868	tags=60%, list=18%, signal=49%	FBgn0037182/FBgn0052654/FBgn0262125
GO:0036010	GO:0036010	protein localization to endosome	3	0.875775	1.52829	0.026715	0.026715	0.301811	604	tags=100%, list=12%, signal=88%	FBgn0263289/FBgn0011661/FBgn0086384
GO:1902946	GO:1902946	protein localization to early endosome	3	0.875775	1.52829	0.026715	0.026715	0.301811	604	tags=100%, list=12%, signal=88%	FBgn0263289/FBgn0011661/FBgn0086384
GO:0047496	GO:0047496	vesicle transport along microtubule	7	0.72511	1.68724	0.0267953	0.0267953	0.301811	964	tags=71%, list=20%, signal=57%	FBgn0001087/FBgn0004387/FBgn0046704/FBgn0267002/FBgn0262872
GO:0050771	GO:0050771	negative regulation of axonogenesis	8	0.694914	1.71038	0.0268075	0.0268075	0.301811	1031	tags=75%, list=21%, signal=59%	FBgn0015550/FBgn0028734/FBgn0014133/FBgn0015805/FBgn0004595/FBgn0011259
GO:0016226	GO:0016226	iron-sulfur cluster assembly	18	-0.610369	-1.61444	0.0268562	0.0268562	0.301811	1191	tags=61%, list=25%, signal=46%	FBgn0013432/FBgn0030092/FBgn0262115/FBgn0039205/FBgn0036107/FBgn0001977/FBgn0026666/FBgn0037637/FBgn0032986/FBgn0037011/FBgn0032597
GO:0031163	GO:0031163	metallo-sulfur cluster assembly	18	-0.610369	-1.61444	0.0268562	0.0268562	0.301811	1191	tags=61%, list=25%, signal=46%	FBgn0013432/FBgn0030092/FBgn0262115/FBgn0039205/FBgn0036107/FBgn0001977/FBgn0026666/FBgn0037637/FBgn0032986/FBgn0037011/FBgn0032597
GO:0046578	GO:0046578	regulation of Ras protein signal transduction	50	-0.486489	-1.568	0.0269394	0.0269394	0.301811	184	tags=6%, list=4%, signal=6%	FBgn0015402/FBgn0050476/FBgn0004907
GO:0035330	GO:0035330	regulation of hippo signaling	59	-0.469396	-1.55313	0.0269516	0.0269516	0.301811	639	tags=15%, list=13%, signal=13%	FBgn0004177/FBgn0034264/FBgn0259685/FBgn0025637/FBgn0266848/FBgn0011642/FBgn0259483/FBgn0004636/FBgn0004907
GO:0000070	GO:0000070	mitotic sister chromatid segregation	55	0.354352	1.49492	0.0270127	0.0270127	0.301811	646	tags=27%, list=13%, signal=24%	FBgn0013756/FBgn0284220/FBgn0027783/FBgn0086906/FBgn0039680/FBgn0015391/FBgn0027948/FBgn0026181/FBgn0000146/FBgn0021760/FBgn0004378/FBgn0011692/FBgn0011661/FBgn0267378/FBgn0015271
GO:0031109	GO:0031109	microtubule polymerization or depolymerization	28	0.446735	1.58922	0.0271614	0.0271614	0.302528	824	tags=36%, list=17%, signal=30%	FBgn0250788/FBgn0086690/FBgn0026598/FBgn0027948/FBgn0021760/FBgn0263197/FBgn0026430/FBgn0037301/FBgn0029881/FBgn0259108
GO:0007593	GO:0007593	chitin-based cuticle sclerotization	14	-0.649778	-1.6236	0.0272552	0.0272552	0.302528	500	tags=36%, list=10%, signal=32%	FBgn0005626/FBgn0011642/FBgn0038901/FBgn0000422/FBgn0264810
GO:0036089	GO:0036089	cleavage furrow formation	3	0.873088	1.5236	0.0273942	0.0273942	0.302528	617	tags=100%, list=13%, signal=87%	FBgn0003475/FBgn0030685/FBgn0267378
GO:0045892	GO:0045892	negative regulation of DNA-templated transcription	160	0.256537	1.31441	0.0274637	0.0274637	0.302528	941	tags=32%, list=19%, signal=27%	FBgn0000659/FBgn0003117/FBgn0034537/FBgn0001325/FBgn0264005/FBgn0022787/FBgn0031375/FBgn0013756/FBgn0013469/FBgn0286198/FBgn0265523/FBgn0011604/FBgn0262519/FBgn0004198/FBgn0004878/FBgn0032925/FBgn0003002/FBgn0285917/FBgn0026577/FBgn0003068/FBgn0031144/FBgn0004863/FBgn0030093/FBgn0039227/FBgn0261823/FBgn0003345/FBgn0002521/FBgn0015240/FBgn0000629/FBgn0013746/FBgn0003044/FBgn0260642/FBgn0038872/FBg…
GO:1902679	GO:1902679	negative regulation of RNA biosynthetic process	160	0.256537	1.31441	0.0274637	0.0274637	0.302528	941	tags=32%, list=19%, signal=27%	FBgn0000659/FBgn0003117/FBgn0034537/FBgn0001325/FBgn0264005/FBgn0022787/FBgn0031375/FBgn0013756/FBgn0013469/FBgn0286198/FBgn0265523/FBgn0011604/FBgn0262519/FBgn0004198/FBgn0004878/FBgn0032925/FBgn0003002/FBgn0285917/FBgn0026577/FBgn0003068/FBgn0031144/FBgn0004863/FBgn0030093/FBgn0039227/FBgn0261823/FBgn0003345/FBgn0002521/FBgn0015240/FBgn0000629/FBgn0013746/FBgn0003044/FBgn0260642/FBgn0038872/FBg…
GO:0051028	GO:0051028	mRNA transport	32	0.424844	1.57631	0.0281237	0.0281237	0.308929	889	tags=44%, list=18%, signal=36%	FBgn0013756/FBgn0039004/FBgn0022942/FBgn0262647/FBgn0286809/FBgn0026207/FBgn0028734/FBgn0014189/FBgn0031390/FBgn0027868/FBgn0000562/FBgn0034939/FBgn0003321/FBgn0030738
GO:0009262	GO:0009262	deoxyribonucleotide metabolic process	6	-0.789901	-1.59034	0.0284026	0.0284026	0.309936	1019	tags=83%, list=21%, signal=66%	FBgn0024920/FBgn0011703/FBgn0034299/FBgn0011704/FBgn0033735
GO:0000054	GO:0000054	ribosomal subunit export from nucleus	12	0.600928	1.68592	0.0284792	0.0284792	0.309936	989	tags=75%, list=20%, signal=60%	FBgn0026207/FBgn0033379/FBgn0020497/FBgn0033661/FBgn0034243/FBgn0033169/FBgn0027525/FBgn0266284/FBgn0086706
GO:0033750	GO:0033750	ribosome localization	12	0.600928	1.68592	0.0284792	0.0284792	0.309936	989	tags=75%, list=20%, signal=60%	FBgn0026207/FBgn0033379/FBgn0020497/FBgn0033661/FBgn0034243/FBgn0033169/FBgn0027525/FBgn0266284/FBgn0086706
GO:0051235	GO:0051235	maintenance of location	78	-0.441431	-1.51777	0.0285848	0.0285848	0.309936	290	tags=8%, list=6%, signal=7%	FBgn0015222/FBgn0040512/FBgn0030449/FBgn0002736/FBgn0005355/FBgn0004907
GO:0045498	GO:0045498	sex comb development	8	0.68927	1.69649	0.028703	0.028703	0.309936	936	tags=75%, list=19%, signal=61%	FBgn0261823/FBgn0003415/FBgn0001324/FBgn0003339/FBgn0038578/FBgn0260749
GO:0006486	GO:0006486	protein glycosylation	74	-0.445323	-1.52265	0.0287702	0.0287702	0.309936	914	tags=27%, list=19%, signal=22%	FBgn0265351/FBgn0031676/FBgn0032477/FBgn0033315/FBgn0031529/FBgn0086253/FBgn0027564/FBgn0031312/FBgn0036300/FBgn0030930/FBgn0030645/FBgn0052076/FBgn0086368/FBgn0040373/FBgn0263852/FBgn0053977/FBgn0034567/FBgn0032014/FBgn0000221/FBgn0032799
GO:0043413	GO:0043413	macromolecule glycosylation	74	-0.445323	-1.52265	0.0287702	0.0287702	0.309936	914	tags=27%, list=19%, signal=22%	FBgn0265351/FBgn0031676/FBgn0032477/FBgn0033315/FBgn0031529/FBgn0086253/FBgn0027564/FBgn0031312/FBgn0036300/FBgn0030930/FBgn0030645/FBgn0052076/FBgn0086368/FBgn0040373/FBgn0263852/FBgn0053977/FBgn0034567/FBgn0032014/FBgn0000221/FBgn0032799
GO:0006644	GO:0006644	phospholipid metabolic process	97	-0.420116	-1.4845	0.0291921	0.0291921	0.312811	1139	tags=28%, list=24%, signal=22%	FBgn0026576/FBgn0029789/FBgn0037358/FBgn0025615/FBgn0033088/FBgn0029818/FBgn0016078/FBgn0053116/FBgn0030735/FBgn0035586/FBgn0015279/FBgn0031284/FBgn0032052/FBgn0034269/FBgn0023545/FBgn0250862/FBgn0040336/FBgn0026630/FBgn0033844/FBgn0032482/FBgn0265174/FBgn0039405/FBgn0035435/FBgn0034649/FBgn0053977/FBgn0032799/FBgn0067628
GO:0051253	GO:0051253	negative regulation of RNA metabolic process	171	0.24799	1.28174	0.0291971	0.0291971	0.312811	941	tags=31%, list=19%, signal=26%	FBgn0000659/FBgn0003117/FBgn0034537/FBgn0001325/FBgn0264005/FBgn0022787/FBgn0031375/FBgn0013756/FBgn0013469/FBgn0286198/FBgn0265523/FBgn0011604/FBgn0262519/FBgn0004198/FBgn0004878/FBgn0032925/FBgn0003002/FBgn0285917/FBgn0026577/FBgn0003068/FBgn0028734/FBgn0031144/FBgn0004863/FBgn0030093/FBgn0039227/FBgn0261823/FBgn0003345/FBgn0002521/FBgn0015240/FBgn0000629/FBgn0013746/FBgn0003044/FBgn0260642/FBg…
GO:0007212	GO:0007212	dopamine receptor signaling pathway	5	0.780245	1.62743	0.0294045	0.0294045	0.314009	358	tags=20%, list=7%, signal=19%	FBgn0266137
GO:0006259	GO:0006259	DNA metabolic process	179	0.248734	1.29295	0.0294695	0.0294695	0.314009	659	tags=24%, list=14%, signal=22%	FBgn0000659/FBgn0034537/FBgn0040290/FBgn0034728/FBgn0002887/FBgn0266282/FBgn0284220/FBgn0264495/FBgn0002905/FBgn0260012/FBgn0004698/FBgn0038118/FBgn0030054/FBgn0029798/FBgn0262647/FBgn0259113/FBgn0015268/FBgn0026401/FBgn0020633/FBgn0037489/FBgn0262619/FBgn0039560/FBgn0002521/FBgn0003612/FBgn0039214/FBgn0034246/FBgn0038889/FBgn0027868/FBgn0025815/FBgn0263392/FBgn0033260/FBgn0004367/FBgn0053554/FBg…
GO:0090150	GO:0090150	establishment of protein localization to membrane	72	-0.446627	-1.52011	0.0295788	0.0295788	0.314317	1077	tags=38%, list=22%, signal=30%	FBgn0037299/FBgn0035592/FBgn0039427/FBgn0035960/FBgn0038039/FBgn0010638/FBgn0051229/FBgn0260941/FBgn0035473/FBgn0027582/FBgn0032292/FBgn0015298/FBgn0036488/FBgn0025700/FBgn0032640/FBgn0010348/FBgn0029665/FBgn0037603/FBgn0034791/FBgn0037199/FBgn0027359/FBgn0086904/FBgn0027360/FBgn0038808/FBgn0031049/FBgn0004132/FBgn0039259
GO:0015980	GO:0015980	energy derivation by oxidation of organic compounds	115	-0.404927	-1.45901	0.0298325	0.0298325	0.316154	1095	tags=33%, list=23%, signal=26%	FBgn0021967/FBgn0017567/FBgn0035978/FBgn0262559/FBgn0047038/FBgn0035046/FBgn0029888/FBgn0027785/FBgn0031830/FBgn0266582/FBgn0011455/FBgn0031436/FBgn0037544/FBgn0021906/FBgn0031263/FBgn0031021/FBgn0030853/FBgn0051648/FBgn0265342/FBgn0039669/FBgn0260945/FBgn0034877/FBgn0030733/FBgn0031771/FBgn0039112/FBgn0039802/FBgn0260747/FBgn0031684/FBgn0040985/FBgn0032511/FBgn0030605/FBgn0259722/FBgn0029118/FBg…
GO:0048663	GO:0048663	neuron fate commitment	72	-0.444842	-1.51404	0.0301704	0.0301704	0.31887	214	tags=6%, list=4%, signal=5%	FBgn0015286/FBgn0004636/FBgn0015402/FBgn0004907
GO:0015986	GO:0015986	proton motive force-driven ATP synthesis	13	-0.654541	-1.60876	0.0305298	0.0305298	0.320942	781	tags=46%, list=16%, signal=39%	FBgn0037544/FBgn0016119/FBgn0028342/FBgn0035032/FBgn0039830/FBgn0031941
GO:0007635	GO:0007635	chemosensory behavior	49	0.364069	1.49108	0.0305305	0.0305305	0.320942	1186	tags=37%, list=24%, signal=28%	FBgn0005585/FBgn0000028/FBgn0019968/FBgn0000479/FBgn0028734/FBgn0263289/FBgn0015269/FBgn0000635/FBgn0005654/FBgn0266098/FBgn0259108/FBgn0003380/FBgn0265597/FBgn0259243/FBgn0004516/FBgn0027575/FBgn0086370/FBgn0029095
GO:0045926	GO:0045926	negative regulation of growth	74	0.322956	1.44373	0.0309007	0.0309007	0.321517	1038	tags=32%, list=21%, signal=26%	FBgn0000659/FBgn0261986/FBgn0015550/FBgn0031030/FBgn0038980/FBgn0002121/FBgn0028734/FBgn0035533/FBgn0263289/FBgn0002526/FBgn0015269/FBgn0014133/FBgn0005198/FBgn0035437/FBgn0267002/FBgn0086384/FBgn0020440/FBgn0035424/FBgn0037060/FBgn0033539/FBgn0041171/FBgn0053193/FBgn0011259/FBgn0021872
GO:0009166	GO:0009166	nucleotide catabolic process	8	-0.738518	-1.61052	0.0309082	0.0309082	0.321517	924	tags=62%, list=19%, signal=51%	FBgn0036111/FBgn0035586/FBgn0033735/FBgn0033538/FBgn0031459
GO:0032879	GO:0032879	regulation of localization	285	0.227832	1.24913	0.0310881	0.0310881	0.321517	1129	tags=33%, list=23%, signal=27%	FBgn0035420/FBgn0013756/FBgn0259246/FBgn0261397/FBgn0031030/FBgn0032136/FBgn0035001/FBgn0003210/FBgn0262647/FBgn0039302/FBgn0002121/FBgn0026207/FBgn0283427/FBgn0266670/FBgn0262527/FBgn0025865/FBgn0264978/FBgn0041111/FBgn0015772/FBgn0263289/FBgn0004574/FBgn0037218/FBgn0031077/FBgn0026181/FBgn0030685/FBgn0000146/FBgn0025724/FBgn0004378/FBgn0037442/FBgn0027868/FBgn0264855/FBgn0267698/FBgn0002525/FBg…
GO:0048512	GO:0048512	circadian behavior	69	-0.449326	-1.52289	0.0312352	0.0312352	0.321517	636	tags=19%, list=13%, signal=17%	FBgn0261953/FBgn0261268/FBgn0000259/FBgn0011640/FBgn0014020/FBgn0013303/FBgn0015379/FBgn0010333/FBgn0262866/FBgn0031652/FBgn0041100/FBgn0030228/FBgn0025394
GO:0044788	GO:0044788	modulation by host of viral process	3	0.865529	1.51041	0.0312429	0.0312429	0.321517	103	tags=67%, list=2%, signal=65%	FBgn0001565/FBgn0001291
GO:0044827	GO:0044827	modulation by host of viral genome replication	3	0.865529	1.51041	0.0312429	0.0312429	0.321517	103	tags=67%, list=2%, signal=65%	FBgn0001565/FBgn0001291
GO:0051702	GO:0051702	biological process involved in interaction with symbiont	3	0.865529	1.51041	0.0312429	0.0312429	0.321517	103	tags=67%, list=2%, signal=65%	FBgn0001565/FBgn0001291
GO:0051851	GO:0051851	modulation by host of symbiont process	3	0.865529	1.51041	0.0312429	0.0312429	0.321517	103	tags=67%, list=2%, signal=65%	FBgn0001565/FBgn0001291
GO:0048589	GO:0048589	developmental growth	250	0.22847	1.23924	0.0314961	0.0314961	0.322685	1122	tags=32%, list=23%, signal=26%	FBgn0000659/FBgn0261986/FBgn0001291/FBgn0015550/FBgn0000163/FBgn0250788/FBgn0031030/FBgn0038980/FBgn0086677/FBgn0011230/FBgn0250785/FBgn0039861/FBgn0030054/FBgn0002121/FBgn0261456/FBgn0285917/FBgn0000479/FBgn0028734/FBgn0004863/FBgn0004449/FBgn0036896/FBgn0035533/FBgn0039560/FBgn0263289/FBgn0021796/FBgn0267795/FBgn0046704/FBgn0003612/FBgn0002526/FBgn0034786/FBgn0015269/FBgn0000635/FBgn0014133/FBg…
GO:0006122	GO:0006122	mitochondrial electron transport, ubiquinol to cytochrome c	7	-0.75304	-1.59268	0.0315789	0.0315789	0.322685	307	tags=57%, list=6%, signal=54%	FBgn0021906/FBgn0030733/FBgn0011227/FBgn0050354
GO:0017004	GO:0017004	cytochrome complex assembly	18	-0.603285	-1.5957	0.0317392	0.0317392	0.322685	992	tags=72%, list=20%, signal=58%	FBgn0038925/FBgn0035722/FBgn0260222/FBgn0035960/FBgn0002354/FBgn0032222/FBgn0029117/FBgn0262467/FBgn0032205/FBgn0032595/FBgn0259722/FBgn0265083/FBgn0034248
GO:0031338	GO:0031338	regulation of vesicle fusion	9	0.65467	1.67033	0.03198	0.03198	0.322685	1656	tags=89%, list=34%, signal=59%	FBgn0259246/FBgn0266670/FBgn0004242/FBgn0028400/FBgn0027575/FBgn0039187/FBgn0288310/FBgn0286511
GO:0007155	GO:0007155	cell adhesion	125	0.275604	1.35032	0.0320733	0.0320733	0.322685	1116	tags=39%, list=23%, signal=31%	FBgn0264089/FBgn0023095/FBgn0000163/FBgn0011592/FBgn0263038/FBgn0261800/FBgn0283724/FBgn0001250/FBgn0267348/FBgn0038167/FBgn0004449/FBgn0026598/FBgn0263289/FBgn0003285/FBgn0002526/FBgn0010434/FBgn0284247/FBgn0083975/FBgn0000635/FBgn0267728/FBgn0267698/FBgn0013997/FBgn0039928/FBgn0086384/FBgn0266409/FBgn0025743/FBgn0031850/FBgn0004657/FBgn0040294/FBgn0002577/FBgn0262114/FBgn0000633/FBgn0032812/FBg…
GO:0006493	GO:0006493	protein O-linked glycosylation	28	-0.545724	-1.587	0.0323498	0.0323498	0.322685	914	tags=32%, list=19%, signal=26%	FBgn0265351/FBgn0033315/FBgn0086253/FBgn0030930/FBgn0086368/FBgn0040373/FBgn0034567/FBgn0000221/FBgn0032799
GO:0042246	GO:0042246	tissue regeneration	7	-0.749584	-1.58537	0.0323764	0.0323764	0.322685	984	tags=71%, list=20%, signal=57%	FBgn0038079/FBgn0011703/FBgn0259176/FBgn0031068/FBgn0243486
GO:0097193	GO:0097193	intrinsic apoptotic signaling pathway	13	0.574158	1.64838	0.0325301	0.0325301	0.322685	520	tags=31%, list=11%, signal=28%	FBgn0039338/FBgn0259152/FBgn0261456/FBgn0261276
GO:0048259	GO:0048259	regulation of receptor-mediated endocytosis	20	0.488519	1.60045	0.032616	0.032616	0.322685	1801	tags=75%, list=37%, signal=47%	FBgn0025865/FBgn0015772/FBgn0037218/FBgn0030685/FBgn0027598/FBgn0261988/FBgn0029006/FBgn0032447/FBgn0259174/FBgn0085443/FBgn0020224/FBgn0040206/FBgn0086372/FBgn0037756/FBgn0024754
GO:0048489	GO:0048489	synaptic vesicle transport	19	0.497701	1.60092	0.0328904	0.0328904	0.322685	527	tags=42%, list=11%, signal=38%	FBgn0001087/FBgn0028734/FBgn0004574/FBgn0046704/FBgn0034786/FBgn0263968/FBgn0264855/FBgn0267002
GO:0006260	GO:0006260	DNA replication	72	0.317857	1.41667	0.0329032	0.0329032	0.322685	993	tags=33%, list=21%, signal=27%	FBgn0000659/FBgn0040290/FBgn0002905/FBgn0038118/FBgn0030054/FBgn0029798/FBgn0259113/FBgn0020633/FBgn0037489/FBgn0262619/FBgn0039560/FBgn0025815/FBgn0035812/FBgn0278608/FBgn0005654/FBgn0015271/FBgn0004913/FBgn0002906/FBgn0023181/FBgn0261938/FBgn0263600/FBgn0041171/FBgn0030506/FBgn0015929
GO:0002440	GO:0002440	production of molecular mediator of immune response	38	0.397411	1.53049	0.0329092	0.0329092	0.322685	990	tags=45%, list=20%, signal=36%	FBgn0003117/FBgn0034537/FBgn0015509/FBgn0039214/FBgn0028982/FBgn0035379/FBgn0052133/FBgn0000250/FBgn0051660/FBgn0261988/FBgn0010441/FBgn0016696/FBgn0260936/FBgn0035713/FBgn0035207/FBgn0003963/FBgn0036448
GO:0002697	GO:0002697	regulation of immune effector process	38	0.397411	1.53049	0.0329092	0.0329092	0.322685	990	tags=45%, list=20%, signal=36%	FBgn0003117/FBgn0034537/FBgn0015509/FBgn0039214/FBgn0028982/FBgn0035379/FBgn0052133/FBgn0000250/FBgn0051660/FBgn0261988/FBgn0010441/FBgn0016696/FBgn0260936/FBgn0035713/FBgn0035207/FBgn0003963/FBgn0036448
GO:0002700	GO:0002700	regulation of production of molecular mediator of immune response	38	0.397411	1.53049	0.0329092	0.0329092	0.322685	990	tags=45%, list=20%, signal=36%	FBgn0003117/FBgn0034537/FBgn0015509/FBgn0039214/FBgn0028982/FBgn0035379/FBgn0052133/FBgn0000250/FBgn0051660/FBgn0261988/FBgn0010441/FBgn0016696/FBgn0260936/FBgn0035713/FBgn0035207/FBgn0003963/FBgn0036448
GO:0002775	GO:0002775	antimicrobial peptide production	38	0.397411	1.53049	0.0329092	0.0329092	0.322685	990	tags=45%, list=20%, signal=36%	FBgn0003117/FBgn0034537/FBgn0015509/FBgn0039214/FBgn0028982/FBgn0035379/FBgn0052133/FBgn0000250/FBgn0051660/FBgn0261988/FBgn0010441/FBgn0016696/FBgn0260936/FBgn0035713/FBgn0035207/FBgn0003963/FBgn0036448
GO:0002784	GO:0002784	regulation of antimicrobial peptide production	38	0.397411	1.53049	0.0329092	0.0329092	0.322685	990	tags=45%, list=20%, signal=36%	FBgn0003117/FBgn0034537/FBgn0015509/FBgn0039214/FBgn0028982/FBgn0035379/FBgn0052133/FBgn0000250/FBgn0051660/FBgn0261988/FBgn0010441/FBgn0016696/FBgn0260936/FBgn0035713/FBgn0035207/FBgn0003963/FBgn0036448
GO:0061844	GO:0061844	antimicrobial humoral immune response mediated by antimicrobial peptide	38	0.397411	1.53049	0.0329092	0.0329092	0.322685	990	tags=45%, list=20%, signal=36%	FBgn0003117/FBgn0034537/FBgn0015509/FBgn0039214/FBgn0028982/FBgn0035379/FBgn0052133/FBgn0000250/FBgn0051660/FBgn0261988/FBgn0010441/FBgn0016696/FBgn0260936/FBgn0035713/FBgn0035207/FBgn0003963/FBgn0036448
GO:0098813	GO:0098813	nuclear chromosome segregation	80	0.307865	1.39709	0.0330753	0.0330753	0.322685	716	tags=29%, list=15%, signal=25%	FBgn0013756/FBgn0015509/FBgn0284220/FBgn0035001/FBgn0027783/FBgn0086906/FBgn0039680/FBgn0015391/FBgn0026401/FBgn0027948/FBgn0026181/FBgn0000146/FBgn0021760/FBgn0004378/FBgn0012058/FBgn0004367/FBgn0011692/FBgn0002707/FBgn0011661/FBgn0086384/FBgn0267378/FBgn0015271/FBgn0052707
GO:0006355	GO:0006355	regulation of DNA-templated transcription	505	0.217302	1.24592	0.0333333	0.0333333	0.322685	946	tags=31%, list=20%, signal=28%	FBgn0000659/FBgn0003117/FBgn0034537/FBgn0001325/FBgn0000157/FBgn0264005/FBgn0002561/FBgn0022787/FBgn0010750/FBgn0039938/FBgn0031375/FBgn0016076/FBgn0013756/FBgn0265574/FBgn0033636/FBgn0032194/FBgn0016977/FBgn0013469/FBgn0032209/FBgn0030486/FBgn0001291/FBgn0015550/FBgn0000212/FBgn0286198/FBgn0000028/FBgn0031873/FBgn0023518/FBgn0005677/FBgn0265523/FBgn0011604/FBgn0002522/FBgn0002183/FBgn0034722/FBg…
GO:2001141	GO:2001141	regulation of RNA biosynthetic process	505	0.217302	1.24592	0.0333333	0.0333333	0.322685	946	tags=31%, list=20%, signal=28%	FBgn0000659/FBgn0003117/FBgn0034537/FBgn0001325/FBgn0000157/FBgn0264005/FBgn0002561/FBgn0022787/FBgn0010750/FBgn0039938/FBgn0031375/FBgn0016076/FBgn0013756/FBgn0265574/FBgn0033636/FBgn0032194/FBgn0016977/FBgn0013469/FBgn0032209/FBgn0030486/FBgn0001291/FBgn0015550/FBgn0000212/FBgn0286198/FBgn0000028/FBgn0031873/FBgn0023518/FBgn0005677/FBgn0265523/FBgn0011604/FBgn0002522/FBgn0002183/FBgn0034722/FBg…
GO:0051146	GO:0051146	striated muscle cell differentiation	63	0.335045	1.45095	0.0334507	0.0334507	0.322685	1471	tags=52%, list=30%, signal=37%	FBgn0003149/FBgn0011296/FBgn0287873/FBgn0015513/FBgn0265356/FBgn0086906/FBgn0053519/FBgn0261800/FBgn0001250/FBgn0044826/FBgn0000709/FBgn0003345/FBgn0003285/FBgn0026181/FBgn0041789/FBgn0032409/FBgn0004657/FBgn0263391/FBgn0043884/FBgn0053208/FBgn0259228/FBgn0261822/FBgn0000606/FBgn0014141/FBgn0259174/FBgn0260442/FBgn0032683/FBgn0024811/FBgn0011771/FBgn0012051/FBgn0035917/FBgn0004117/FBgn0011202
GO:0051726	GO:0051726	regulation of cell cycle	169	0.246123	1.27036	0.0335097	0.0335097	0.322685	995	tags=30%, list=21%, signal=24%	FBgn0020407/FBgn0040290/FBgn0013756/FBgn0001291/FBgn0001965/FBgn0000212/FBgn0015509/FBgn0264495/FBgn0265523/FBgn0035001/FBgn0038118/FBgn0037716/FBgn0028734/FBgn0263593/FBgn0021796/FBgn0026181/FBgn0030685/FBgn0040087/FBgn0031191/FBgn0021760/FBgn0005198/FBgn0012058/FBgn0037816/FBgn0002525/FBgn0026430/FBgn0004367/FBgn0035294/FBgn0011661/FBgn0037897/FBgn0014029/FBgn0037301/FBgn0002783/FBgn0027598/FBg…
GO:0009266	GO:0009266	response to temperature stimulus	66	-0.450402	-1.51544	0.0335923	0.0335923	0.322685	76	tags=5%, list=2%, signal=5%	FBgn0024509/FBgn0000422/FBgn0004907
GO:0090435	GO:0090435	protein localization to nuclear envelope	5	0.772794	1.61189	0.0336051	0.0336051	0.322685	945	tags=80%, list=20%, signal=64%	FBgn0002525/FBgn0010660/FBgn0033737/FBgn0021761
GO:0007406	GO:0007406	negative regulation of neuroblast proliferation	17	0.520631	1.61255	0.0337224	0.0337224	0.322685	626	tags=41%, list=13%, signal=36%	FBgn0031375/FBgn0000212/FBgn0035205/FBgn0002121/FBgn0261456/FBgn0003345/FBgn0002783
GO:2000178	GO:2000178	negative regulation of neural precursor cell proliferation	17	0.520631	1.61255	0.0337224	0.0337224	0.322685	626	tags=41%, list=13%, signal=36%	FBgn0031375/FBgn0000212/FBgn0035205/FBgn0002121/FBgn0261456/FBgn0003345/FBgn0002783
GO:0006625	GO:0006625	protein targeting to peroxisome	10	-0.698311	-1.61294	0.0337494	0.0337494	0.322685	456	tags=60%, list=9%, signal=54%	FBgn0037020/FBgn0023516/FBgn0031282/FBgn0035922/FBgn0033812/FBgn0035876
GO:0072662	GO:0072662	protein localization to peroxisome	10	-0.698311	-1.61294	0.0337494	0.0337494	0.322685	456	tags=60%, list=9%, signal=54%	FBgn0037020/FBgn0023516/FBgn0031282/FBgn0035922/FBgn0033812/FBgn0035876
GO:0072663	GO:0072663	establishment of protein localization to peroxisome	10	-0.698311	-1.61294	0.0337494	0.0337494	0.322685	456	tags=60%, list=9%, signal=54%	FBgn0037020/FBgn0023516/FBgn0031282/FBgn0035922/FBgn0033812/FBgn0035876
GO:1900407	GO:1900407	regulation of cellular response to oxidative stress	3	-0.886666	-1.48969	0.0338406	0.0338406	0.322768	30	tags=67%, list=1%, signal=66%	FBgn0024846/FBgn0041100
GO:0033993	GO:0033993	response to lipid	38	0.394614	1.51971	0.0342255	0.0342255	0.32527	936	tags=32%, list=19%, signal=26%	FBgn0000659/FBgn0030486/FBgn0286198/FBgn0023518/FBgn0011604/FBgn0002121/FBgn0011785/FBgn0267698/FBgn0001324/FBgn0010441/FBgn0035625/FBgn0260749
GO:0006941	GO:0006941	striated muscle contraction	4	0.812874	1.56708	0.0342694	0.0342694	0.32527	751	tags=75%, list=16%, signal=63%	FBgn0033494/FBgn0265356/FBgn0263980
GO:0055086	GO:0055086	nucleobase-containing small molecule metabolic process	141	-0.384497	-1.41567	0.0344121	0.0344121	0.325778	924	tags=26%, list=19%, signal=22%	FBgn0036111/FBgn0261995/FBgn0035586/FBgn0011703/FBgn0037469/FBgn0034299/FBgn0037544/FBgn0035436/FBgn0262467/FBgn0267823/FBgn0034215/FBgn0021765/FBgn0283494/FBgn0000109/FBgn0030431/FBgn0011704/FBgn0013972/FBgn0000150/FBgn0283658/FBgn0024947/FBgn0030239/FBgn0050410/FBgn0028833/FBgn0014930/FBgn0016119/FBgn0036300/FBgn0034568/FBgn0050499/FBgn0033735/FBgn0028342/FBgn0031663/FBgn0029118/FBgn0035032/FBg…
GO:0008089	GO:0008089	anterograde axonal transport	12	0.584925	1.64103	0.0346447	0.0346447	0.325778	955	tags=58%, list=20%, signal=47%	FBgn0001087/FBgn0028734/FBgn0266670/FBgn0046704/FBgn0267002/FBgn0028421/FBgn0004381
GO:0018108	GO:0018108	peptidyl-tyrosine phosphorylation	11	0.605089	1.65122	0.0350318	0.0350318	0.325778	1833	tags=91%, list=38%, signal=57%	FBgn0020440/FBgn0034606/FBgn0033988/FBgn0004569/FBgn0004864/FBgn0020224/FBgn0015399/FBgn0028484/FBgn0264959/FBgn0000017
GO:0034968	GO:0034968	histone lysine methylation	12	0.582148	1.63324	0.0352319	0.0352319	0.325778	763	tags=67%, list=16%, signal=56%	FBgn0030486/FBgn0264495/FBgn0005386/FBgn0000629/FBgn0025639/FBgn0263755/FBgn0040022/FBgn0086908
GO:0002225	GO:0002225	positive regulation of antimicrobial peptide production	29	0.42646	1.53558	0.035285	0.035285	0.325778	990	tags=45%, list=20%, signal=36%	FBgn0003117/FBgn0034537/FBgn0028982/FBgn0035379/FBgn0052133/FBgn0051660/FBgn0261988/FBgn0010441/FBgn0016696/FBgn0035713/FBgn0035207/FBgn0003963/FBgn0036448
GO:0002699	GO:0002699	positive regulation of immune effector process	29	0.42646	1.53558	0.035285	0.035285	0.325778	990	tags=45%, list=20%, signal=36%	FBgn0003117/FBgn0034537/FBgn0028982/FBgn0035379/FBgn0052133/FBgn0051660/FBgn0261988/FBgn0010441/FBgn0016696/FBgn0035713/FBgn0035207/FBgn0003963/FBgn0036448
GO:0002702	GO:0002702	positive regulation of production of molecular mediator of immune response	29	0.42646	1.53558	0.035285	0.035285	0.325778	990	tags=45%, list=20%, signal=36%	FBgn0003117/FBgn0034537/FBgn0028982/FBgn0035379/FBgn0052133/FBgn0051660/FBgn0261988/FBgn0010441/FBgn0016696/FBgn0035713/FBgn0035207/FBgn0003963/FBgn0036448
GO:0002760	GO:0002760	positive regulation of antimicrobial humoral response	29	0.42646	1.53558	0.035285	0.035285	0.325778	990	tags=45%, list=20%, signal=36%	FBgn0003117/FBgn0034537/FBgn0028982/FBgn0035379/FBgn0052133/FBgn0051660/FBgn0261988/FBgn0010441/FBgn0016696/FBgn0035713/FBgn0035207/FBgn0003963/FBgn0036448
GO:0002922	GO:0002922	positive regulation of humoral immune response	29	0.42646	1.53558	0.035285	0.035285	0.325778	990	tags=45%, list=20%, signal=36%	FBgn0003117/FBgn0034537/FBgn0028982/FBgn0035379/FBgn0052133/FBgn0051660/FBgn0261988/FBgn0010441/FBgn0016696/FBgn0035713/FBgn0035207/FBgn0003963/FBgn0036448
GO:0006999	GO:0006999	nuclear pore organization	7	0.708443	1.64846	0.0353698	0.0353698	0.325778	777	tags=57%, list=16%, signal=48%	FBgn0039302/FBgn0020497/FBgn0033737/FBgn0031078
GO:0051156	GO:0051156	glucose 6-phosphate metabolic process	9	-0.709764	-1.60059	0.0354355	0.0354355	0.325778	498	tags=56%, list=10%, signal=50%	FBgn0023477/FBgn0030239/FBgn0050410/FBgn0031463/FBgn0050499
GO:0035001	GO:0035001	dorsal trunk growth, open tracheal system	3	0.857792	1.49691	0.0355445	0.0355445	0.325778	691	tags=100%, list=14%, signal=86%	FBgn0250785/FBgn0002526/FBgn0004657
GO:0001700	GO:0001700	embryonic development via the syncytial blastoderm	102	0.284667	1.35939	0.0355515	0.0355515	0.325778	1556	tags=49%, list=32%, signal=34%	FBgn0033494/FBgn0001291/FBgn0287873/FBgn0015513/FBgn0005386/FBgn0263705/FBgn0002121/FBgn0038167/FBgn0026598/FBgn0263289/FBgn0000414/FBgn0010434/FBgn0026181/FBgn0267698/FBgn0000229/FBgn0005632/FBgn0013997/FBgn0004367/FBgn0039532/FBgn0004657/FBgn0040294/FBgn0267488/FBgn0000490/FBgn0032812/FBgn0023172/FBgn0029006/FBgn0265778/FBgn0010215/FBgn0003312/FBgn0086779/FBgn0003396/FBgn0003963/FBgn0283499/FBg…
GO:0009117	GO:0009117	nucleotide metabolic process	113	-0.401907	-1.44574	0.0355753	0.0355753	0.325778	924	tags=27%, list=19%, signal=22%	FBgn0036111/FBgn0035586/FBgn0011703/FBgn0037469/FBgn0034299/FBgn0037544/FBgn0262467/FBgn0021765/FBgn0283494/FBgn0000109/FBgn0030431/FBgn0011704/FBgn0013972/FBgn0000150/FBgn0283658/FBgn0030239/FBgn0050410/FBgn0028833/FBgn0014930/FBgn0016119/FBgn0034568/FBgn0050499/FBgn0033735/FBgn0028342/FBgn0029118/FBgn0035032/FBgn0039830/FBgn0031941/FBgn0033538/FBgn0031459
GO:0010002	GO:0010002	cardioblast differentiation	14	0.558591	1.63683	0.0356813	0.0356813	0.325778	1472	tags=71%, list=30%, signal=50%	FBgn0003117/FBgn0033859/FBgn0003118/FBgn0000490/FBgn0016797/FBgn0000606/FBgn0003651/FBgn0261963/FBgn0028582/FBgn0010389
GO:0042063	GO:0042063	gliogenesis	54	0.347759	1.4572	0.0358083	0.0358083	0.325778	604	tags=24%, list=12%, signal=21%	FBgn0039338/FBgn0264089/FBgn0016977/FBgn0011592/FBgn0011230/FBgn0004878/FBgn0261456/FBgn0013563/FBgn0010434/FBgn0015269/FBgn0031745/FBgn0013997/FBgn0086384
GO:0032012	GO:0032012	regulation of ARF protein signal transduction	5	0.767721	1.60131	0.035829	0.035829	0.325778	1008	tags=80%, list=21%, signal=63%	FBgn0028538/FBgn0033539/FBgn0086779/FBgn0264560
GO:0016331	GO:0016331	morphogenesis of embryonic epithelium	80	0.305698	1.38725	0.0358902	0.0358902	0.325778	1394	tags=48%, list=29%, signal=34%	FBgn0001311/FBgn0001291/FBgn0026192/FBgn0287873/FBgn0015513/FBgn0263705/FBgn0002121/FBgn0038167/FBgn0263289/FBgn0000414/FBgn0010434/FBgn0026181/FBgn0267698/FBgn0000229/FBgn0013997/FBgn0039532/FBgn0004657/FBgn0040294/FBgn0267488/FBgn0000490/FBgn0032812/FBgn0023172/FBgn0265778/FBgn0010215/FBgn0003312/FBgn0086779/FBgn0003396/FBgn0262614/FBgn0030018/FBgn0261873/FBgn0005536/FBgn0020621/FBgn0026323/FBg…
GO:0097150	GO:0097150	neuronal stem cell population maintenance	7	0.707968	1.64736	0.0359057	0.0359057	0.325778	693	tags=43%, list=14%, signal=37%	FBgn0013469/FBgn0041111/FBgn0001086
GO:0000028	GO:0000028	ribosomal small subunit assembly	10	-0.693131	-1.60098	0.036061	0.036061	0.325812	946	tags=70%, list=20%, signal=56%	FBgn0003517/FBgn0034138/FBgn0039129/FBgn0004404/FBgn0032236/FBgn0030136/FBgn0039300
GO:0031048	GO:0031048	regulatory ncRNA-mediated heterochromatin formation	5	0.767163	1.60014	0.0360761	0.0360761	0.325812	1131	tags=100%, list=23%, signal=77%	FBgn0031873/FBgn0034246/FBgn0263755/FBgn0086908/FBgn0030625
GO:0050793	GO:0050793	regulation of developmental process	438	0.20389	1.17171	0.037037	0.037037	0.33372	1122	tags=31%, list=23%, signal=26%	FBgn0000659/FBgn0001325/FBgn0002561/FBgn0031375/FBgn0013469/FBgn0261986/FBgn0263995/FBgn0015550/FBgn0000163/FBgn0000212/FBgn0250788/FBgn0015509/FBgn0031030/FBgn0038980/FBgn0011592/FBgn0287873/FBgn0035205/FBgn0027783/FBgn0004878/FBgn0086906/FBgn0028744/FBgn0002121/FBgn0261456/FBgn0037716/FBgn0285917/FBgn0029870/FBgn0028734/FBgn0031759/FBgn0266670/FBgn0044826/FBgn0026598/FBgn0003345/FBgn0036896/FBg…
GO:0051204	GO:0051204	protein insertion into mitochondrial membrane	11	-0.677145	-1.59743	0.0372633	0.0372633	0.334986	718	tags=55%, list=15%, signal=47%	FBgn0051229/FBgn0035473/FBgn0036488/FBgn0029665/FBgn0027359/FBgn0027360
GO:0098917	GO:0098917	retrograde trans-synaptic signaling	3	-0.882272	-1.4823	0.0374217	0.0374217	0.335639	8	tags=67%, list=0%, signal=67%	FBgn0261268/FBgn0025394
GO:0035321	GO:0035321	maintenance of imaginal disc-derived wing hair orientation	3	0.855656	1.49318	0.0378085	0.0378085	0.337853	410	tags=67%, list=8%, signal=61%	FBgn0016977/FBgn0010434
GO:0001704	GO:0001704	formation of primary germ layer	18	0.504545	1.59406	0.0378414	0.0378414	0.337853	158	tags=17%, list=3%, signal=16%	FBgn0000659/FBgn0264089/FBgn0086677
GO:0007622	GO:0007622	rhythmic behavior	70	-0.438058	-1.4875	0.0382014	0.0382014	0.339227	636	tags=19%, list=13%, signal=16%	FBgn0261953/FBgn0261268/FBgn0000259/FBgn0011640/FBgn0014020/FBgn0013303/FBgn0015379/FBgn0010333/FBgn0262866/FBgn0031652/FBgn0041100/FBgn0030228/FBgn0025394
GO:0098869	GO:0098869	cellular oxidant detoxification	6	-0.771571	-1.55343	0.0382532	0.0382532	0.339227	750	tags=67%, list=15%, signal=56%	FBgn0010213/FBgn0003462/FBgn0040309/FBgn0030876
GO:0045214	GO:0045214	sarcomere organization	28	0.429042	1.52627	0.0382555	0.0382555	0.339227	1221	tags=50%, list=25%, signal=38%	FBgn0011296/FBgn0287873/FBgn0086906/FBgn0053519/FBgn0001250/FBgn0004657/FBgn0263391/FBgn0043884/FBgn0053208/FBgn0259228/FBgn0261822/FBgn0014141/FBgn0260442/FBgn0032683
GO:0006896	GO:0006896	Golgi to vacuole transport	6	0.729473	1.61625	0.0383534	0.0383534	0.339325	1314	tags=100%, list=27%, signal=73%	FBgn0001087/FBgn0003008/FBgn0011232/FBgn0031710/FBgn0030089/FBgn0000346
GO:0030182	GO:0030182	neuron differentiation	513	0.215166	1.23855	0.0384615	0.0384615	0.339514	1075	tags=32%, list=22%, signal=27%	FBgn0039338/FBgn0000659/FBgn0001325/FBgn0264089/FBgn0002561/FBgn0261269/FBgn0031659/FBgn0038772/FBgn0031375/FBgn0016076/FBgn0266369/FBgn0033987/FBgn0016977/FBgn0023095/FBgn0013469/FBgn0032209/FBgn0001291/FBgn0015550/FBgn0001965/FBgn0000163/FBgn0000212/FBgn0250788/FBgn0015509/FBgn0000028/FBgn0261397/FBgn0031030/FBgn0005677/FBgn0011592/FBgn0040283/FBgn0086677/FBgn0035001/FBgn0287873/FBgn0015615/FBg…
GO:0045039	GO:0045039	protein insertion into mitochondrial inner membrane	8	-0.722951	-1.57657	0.0389919	0.0389919	0.343113	718	tags=62%, list=15%, signal=53%	FBgn0051229/FBgn0036488/FBgn0029665/FBgn0027359/FBgn0027360
GO:0071103	GO:0071103	DNA conformation change	27	0.429051	1.51425	0.0390447	0.0390447	0.343113	659	tags=37%, list=14%, signal=32%	FBgn0040290/FBgn0034728/FBgn0284220/FBgn0029798/FBgn0020633/FBgn0002521/FBgn0038889/FBgn0025815/FBgn0278608/FBgn0002906
GO:0006405	GO:0006405	RNA export from nucleus	37	0.388752	1.48855	0.0391475	0.0391475	0.343245	945	tags=46%, list=20%, signal=37%	FBgn0013756/FBgn0039004/FBgn0022942/FBgn0262647/FBgn0039302/FBgn0286809/FBgn0026207/FBgn0014189/FBgn0031390/FBgn0027868/FBgn0010660/FBgn0011661/FBgn0034939/FBgn0002044/FBgn0003321/FBgn0030738/FBgn0021761
GO:0018345	GO:0018345	protein palmitoylation	10	-0.68699	-1.5868	0.0392973	0.0392973	0.343788	1332	tags=80%, list=28%, signal=58%	FBgn0085478/FBgn0034057/FBgn0004957/FBgn0039489/FBgn0039427/FBgn0038039/FBgn0260941/FBgn0024194
GO:0071875	GO:0071875	adrenergic receptor signaling pathway	5	0.761787	1.58893	0.0395355	0.0395355	0.344331	358	tags=40%, list=7%, signal=37%	FBgn0038980/FBgn0266137
GO:0071880	GO:0071880	adenylate cyclase-activating adrenergic receptor signaling pathway	5	0.761787	1.58893	0.0395355	0.0395355	0.344331	358	tags=40%, list=7%, signal=37%	FBgn0038980/FBgn0266137
GO:0051056	GO:0051056	regulation of small GTPase mediated signal transduction	56	-0.458371	-1.50276	0.0396719	0.0396719	0.344751	47	tags=5%, list=1%, signal=5%	FBgn0015402/FBgn0050476/FBgn0004907
GO:0071324	GO:0071324	cellular response to disaccharide stimulus	5	0.760937	1.58715	0.0400297	0.0400297	0.345762	999	tags=80%, list=21%, signal=64%	FBgn0283427/FBgn0033246/FBgn0032447/FBgn0266064
GO:0071329	GO:0071329	cellular response to sucrose stimulus	5	0.760937	1.58715	0.0400297	0.0400297	0.345762	999	tags=80%, list=21%, signal=64%	FBgn0283427/FBgn0033246/FBgn0032447/FBgn0266064
GO:0030953	GO:0030953	astral microtubule organization	3	0.851684	1.48625	0.0402988	0.0402988	0.345762	625	tags=67%, list=13%, signal=58%	FBgn0026430/FBgn0037301
GO:0000819	GO:0000819	sister chromatid segregation	64	0.324052	1.40658	0.0404281	0.0404281	0.345762	716	tags=28%, list=15%, signal=24%	FBgn0013756/FBgn0284220/FBgn0035001/FBgn0027783/FBgn0086906/FBgn0039680/FBgn0015391/FBgn0027948/FBgn0026181/FBgn0000146/FBgn0021760/FBgn0004378/FBgn0012058/FBgn0011692/FBgn0011661/FBgn0267378/FBgn0015271/FBgn0052707
GO:0007549	GO:0007549	dosage compensation	14	0.551138	1.61499	0.0406029	0.0406029	0.345762	900	tags=50%, list=19%, signal=41%	FBgn0013756/FBgn0043456/FBgn0037926/FBgn0003977/FBgn0034246/FBgn0040273/FBgn0267390
GO:0006974	GO:0006974	DNA damage response	157	0.252725	1.29112	0.040625	0.040625	0.345762	698	tags=26%, list=14%, signal=23%	FBgn0034537/FBgn0040290/FBgn0034728/FBgn0002887/FBgn0031873/FBgn0266282/FBgn0264495/FBgn0002905/FBgn0260012/FBgn0004698/FBgn0259152/FBgn0038118/FBgn0030054/FBgn0029798/FBgn0262647/FBgn0259113/FBgn0261456/FBgn0026401/FBgn0020633/FBgn0263593/FBgn0262619/FBgn0003612/FBgn0263968/FBgn0039214/FBgn0039654/FBgn0038889/FBgn0027868/FBgn0025815/FBgn0033260/FBgn0004367/FBgn0023143/FBgn0020306/FBgn0053554/FBg…
GO:0032225	GO:0032225	regulation of synaptic transmission, dopaminergic	3	-0.875252	-1.47051	0.0408236	0.0408236	0.345762	28	tags=67%, list=1%, signal=66%	FBgn0264607/FBgn0030228
GO:0031118	GO:0031118	rRNA pseudouridine synthesis	5	-0.791638	-1.52246	0.0411419	0.0411419	0.345762	4	tags=60%, list=0%, signal=60%	FBgn0033548/FBgn0011824/FBgn0029148
GO:0009566	GO:0009566	fertilization	14	0.549082	1.60897	0.0412181	0.0412181	0.345762	721	tags=50%, list=15%, signal=43%	FBgn0020407/FBgn0011604/FBgn0015268/FBgn0027948/FBgn0250786/FBgn0022786/FBgn0014366
GO:0099022	GO:0099022	vesicle tethering	7	0.698348	1.62497	0.0412647	0.0412647	0.345762	1364	tags=71%, list=28%, signal=51%	FBgn0027287/FBgn0025726/FBgn0039188/FBgn0266674/FBgn0266672
GO:0045229	GO:0045229	external encapsulating structure organization	84	0.296095	1.36066	0.0416058	0.0416058	0.345762	1200	tags=38%, list=25%, signal=29%	FBgn0020407/FBgn0040290/FBgn0001291/FBgn0010235/FBgn0263038/FBgn0005390/FBgn0261800/FBgn0267348/FBgn0039227/FBgn0051619/FBgn0002526/FBgn0000146/FBgn0034180/FBgn0000229/FBgn0041789/FBgn0025815/FBgn0033260/FBgn0025864/FBgn0262114/FBgn0000250/FBgn0000490/FBgn0023509/FBgn0262125/FBgn0043884/FBgn0030018/FBgn0026562/FBgn0025879/FBgn0260745/FBgn0003137/FBgn0086408/FBgn0051915/FBgn0002914
GO:0097105	GO:0097105	presynaptic membrane assembly	3	0.849111	1.48176	0.0418836	0.0418836	0.345762	733	tags=100%, list=15%, signal=85%	FBgn0083975/FBgn0013997/FBgn0038975
GO:0002780	GO:0002780	antibacterial peptide biosynthetic process	11	0.593475	1.61952	0.0419803	0.0419803	0.345762	1224	tags=73%, list=25%, signal=54%	FBgn0003117/FBgn0028982/FBgn0052133/FBgn0051660/FBgn0261988/FBgn0035713/FBgn0003963/FBgn0026323
GO:0002803	GO:0002803	positive regulation of antibacterial peptide production	11	0.593475	1.61952	0.0419803	0.0419803	0.345762	1224	tags=73%, list=25%, signal=54%	FBgn0003117/FBgn0028982/FBgn0052133/FBgn0051660/FBgn0261988/FBgn0035713/FBgn0003963/FBgn0026323
GO:0002808	GO:0002808	regulation of antibacterial peptide biosynthetic process	11	0.593475	1.61952	0.0419803	0.0419803	0.345762	1224	tags=73%, list=25%, signal=54%	FBgn0003117/FBgn0028982/FBgn0052133/FBgn0051660/FBgn0261988/FBgn0035713/FBgn0003963/FBgn0026323
GO:0006963	GO:0006963	positive regulation of antibacterial peptide biosynthetic process	11	0.593475	1.61952	0.0419803	0.0419803	0.345762	1224	tags=73%, list=25%, signal=54%	FBgn0003117/FBgn0028982/FBgn0052133/FBgn0051660/FBgn0261988/FBgn0035713/FBgn0003963/FBgn0026323
GO:0002777	GO:0002777	antimicrobial peptide biosynthetic process	13	0.558829	1.60437	0.0421687	0.0421687	0.345762	1224	tags=62%, list=25%, signal=46%	FBgn0003117/FBgn0028982/FBgn0052133/FBgn0051660/FBgn0261988/FBgn0035713/FBgn0003963/FBgn0026323
GO:0002805	GO:0002805	regulation of antimicrobial peptide biosynthetic process	13	0.558829	1.60437	0.0421687	0.0421687	0.345762	1224	tags=62%, list=25%, signal=46%	FBgn0003117/FBgn0028982/FBgn0052133/FBgn0051660/FBgn0261988/FBgn0035713/FBgn0003963/FBgn0026323
GO:0002807	GO:0002807	positive regulation of antimicrobial peptide biosynthetic process	13	0.558829	1.60437	0.0421687	0.0421687	0.345762	1224	tags=62%, list=25%, signal=46%	FBgn0003117/FBgn0028982/FBgn0052133/FBgn0051660/FBgn0261988/FBgn0035713/FBgn0003963/FBgn0026323
GO:1902533	GO:1902533	positive regulation of intracellular signal transduction	130	-0.382723	-1.39875	0.042275	0.042275	0.345762	689	tags=16%, list=14%, signal=14%	FBgn0032210/FBgn0033935/FBgn0264922/FBgn0003205/FBgn0264493/FBgn0259685/FBgn0032642/FBgn0035384/FBgn0035590/FBgn0034350/FBgn0259483/FBgn0010333/FBgn0024509/FBgn0032816/FBgn0004636/FBgn0015402/FBgn0033773/FBgn0004360/FBgn0050476/FBgn0027508/FBgn0004907
GO:0007614	GO:0007614	short-term memory	23	0.448412	1.5239	0.0424478	0.0424478	0.345762	994	tags=52%, list=21%, signal=42%	FBgn0259246/FBgn0000479/FBgn0028734/FBgn0026401/FBgn0026079/FBgn0004101/FBgn0015269/FBgn0000635/FBgn0031855/FBgn0266098/FBgn0000108/FBgn0260793
GO:0007431	GO:0007431	salivary gland development	77	0.307415	1.38627	0.0424528	0.0424528	0.345762	1027	tags=34%, list=21%, signal=27%	FBgn0000659/FBgn0264089/FBgn0023095/FBgn0011592/FBgn0086677/FBgn0287873/FBgn0002121/FBgn0001250/FBgn0267348/FBgn0011785/FBgn0030674/FBgn0000562/FBgn0267698/FBgn0010051/FBgn0001324/FBgn0039532/FBgn0004657/FBgn0003339/FBgn0000490/FBgn0001180/FBgn0260749/FBgn0003396/FBgn0016797/FBgn0026722/FBgn0264560/FBgn0266084
GO:0035272	GO:0035272	exocrine system development	77	0.307415	1.38627	0.0424528	0.0424528	0.345762	1027	tags=34%, list=21%, signal=27%	FBgn0000659/FBgn0264089/FBgn0023095/FBgn0011592/FBgn0086677/FBgn0287873/FBgn0002121/FBgn0001250/FBgn0267348/FBgn0011785/FBgn0030674/FBgn0000562/FBgn0267698/FBgn0010051/FBgn0001324/FBgn0039532/FBgn0004657/FBgn0003339/FBgn0000490/FBgn0001180/FBgn0260749/FBgn0003396/FBgn0016797/FBgn0026722/FBgn0264560/FBgn0266084
GO:0042308	GO:0042308	negative regulation of protein import into nucleus	3	-0.872936	-1.46662	0.0426141	0.0426141	0.345762	580	tags=67%, list=12%, signal=59%	FBgn0264493/FBgn0262866
GO:1900181	GO:1900181	negative regulation of protein localization to nucleus	3	-0.872936	-1.46662	0.0426141	0.0426141	0.345762	580	tags=67%, list=12%, signal=59%	FBgn0264493/FBgn0262866
GO:0009263	GO:0009263	deoxyribonucleotide biosynthetic process	5	-0.789501	-1.51835	0.0426532	0.0426532	0.345762	1019	tags=80%, list=21%, signal=63%	FBgn0024920/FBgn0011703/FBgn0034299/FBgn0011704
GO:0140014	GO:0140014	mitotic nuclear division	74	0.308151	1.37754	0.042735	0.042735	0.345762	646	tags=24%, list=13%, signal=21%	FBgn0013756/FBgn0284220/FBgn0027783/FBgn0086906/FBgn0039680/FBgn0015391/FBgn0027948/FBgn0026181/FBgn0000146/FBgn0021760/FBgn0004378/FBgn0002525/FBgn0004367/FBgn0011692/FBgn0011661/FBgn0267378/FBgn0037301/FBgn0015271
GO:0000122	GO:0000122	negative regulation of transcription by RNA polymerase II	106	0.276409	1.32204	0.0427757	0.0427757	0.345762	968	tags=32%, list=20%, signal=26%	FBgn0000659/FBgn0003117/FBgn0034537/FBgn0001325/FBgn0022787/FBgn0013756/FBgn0013469/FBgn0286198/FBgn0265523/FBgn0262519/FBgn0004198/FBgn0032925/FBgn0003002/FBgn0285917/FBgn0003068/FBgn0031144/FBgn0039227/FBgn0015240/FBgn0260642/FBgn0038872/FBgn0027553/FBgn0278608/FBgn0028979/FBgn0040273/FBgn0015805/FBgn0028999/FBgn0023509/FBgn0024244/FBgn0035625/FBgn0004837/FBgn0001180/FBgn0004595/FBgn0003396/FBg…
GO:0042753	GO:0042753	positive regulation of circadian rhythm	13	-0.638778	-1.57001	0.0428016	0.0428016	0.345762	351	tags=23%, list=7%, signal=21%	FBgn0013303/FBgn0041100/FBgn0030228
GO:0050673	GO:0050673	epithelial cell proliferation	7	0.694645	1.61636	0.0428725	0.0428725	0.345762	1043	tags=57%, list=22%, signal=45%	FBgn0002561/FBgn0263289/FBgn0003118/FBgn0003651
GO:0000375	GO:0000375	RNA splicing, via transesterification reactions	203	-0.355324	-1.34794	0.0429525	0.0429525	0.345762	747	tags=21%, list=15%, signal=18%	FBgn0261791/FBgn0261792/FBgn0031631/FBgn0031601/FBgn0261552/FBgn0038590/FBgn0000426/FBgn0032240/FBgn0037342/FBgn0035141/FBgn0004587/FBgn0086683/FBgn0038826/FBgn0038046/FBgn0022943/FBgn0003449/FBgn0037220/FBgn0011640/FBgn0025571/FBgn0028919/FBgn0037707/FBgn0023167/FBgn0261068/FBgn0035271/FBgn0286786/FBgn0010774/FBgn0035235/FBgn0036277/FBgn0034564/FBgn0031961/FBgn0283477/FBgn0261933/FBgn0285954/FBg…
GO:0000377	GO:0000377	RNA splicing, via transesterification reactions with bulged adenosine as nucleophile	203	-0.355324	-1.34794	0.0429525	0.0429525	0.345762	747	tags=21%, list=15%, signal=18%	FBgn0261791/FBgn0261792/FBgn0031631/FBgn0031601/FBgn0261552/FBgn0038590/FBgn0000426/FBgn0032240/FBgn0037342/FBgn0035141/FBgn0004587/FBgn0086683/FBgn0038826/FBgn0038046/FBgn0022943/FBgn0003449/FBgn0037220/FBgn0011640/FBgn0025571/FBgn0028919/FBgn0037707/FBgn0023167/FBgn0261068/FBgn0035271/FBgn0286786/FBgn0010774/FBgn0035235/FBgn0036277/FBgn0034564/FBgn0031961/FBgn0283477/FBgn0261933/FBgn0285954/FBg…
GO:0000398	GO:0000398	mRNA splicing, via spliceosome	203	-0.355324	-1.34794	0.0429525	0.0429525	0.345762	747	tags=21%, list=15%, signal=18%	FBgn0261791/FBgn0261792/FBgn0031631/FBgn0031601/FBgn0261552/FBgn0038590/FBgn0000426/FBgn0032240/FBgn0037342/FBgn0035141/FBgn0004587/FBgn0086683/FBgn0038826/FBgn0038046/FBgn0022943/FBgn0003449/FBgn0037220/FBgn0011640/FBgn0025571/FBgn0028919/FBgn0037707/FBgn0023167/FBgn0261068/FBgn0035271/FBgn0286786/FBgn0010774/FBgn0035235/FBgn0036277/FBgn0034564/FBgn0031961/FBgn0283477/FBgn0261933/FBgn0285954/FBg…
GO:0001941	GO:0001941	postsynaptic membrane organization	7	0.6929	1.6123	0.0434084	0.0434084	0.345762	733	tags=43%, list=15%, signal=36%	FBgn0004449/FBgn0083975/FBgn0038975
GO:0051647	GO:0051647	nucleus localization	24	0.443147	1.52424	0.0434159	0.0434159	0.345762	537	tags=25%, list=11%, signal=22%	FBgn0020407/FBgn0026598/FBgn0026181/FBgn0000562/FBgn0002525/FBgn0005632
GO:0031110	GO:0031110	regulation of microtubule polymerization or depolymerization	17	0.505713	1.56634	0.0434501	0.0434501	0.345762	824	tags=47%, list=17%, signal=39%	FBgn0250788/FBgn0026598/FBgn0027948/FBgn0021760/FBgn0263197/FBgn0037301/FBgn0029881/FBgn0259108
GO:0010821	GO:0010821	regulation of mitochondrion organization	30	-0.517974	-1.52324	0.0434607	0.0434607	0.345762	750	tags=37%, list=15%, signal=31%	FBgn0010213/FBgn0030037/FBgn0261270/FBgn0039969/FBgn0011787/FBgn0036488/FBgn0010438/FBgn0003462/FBgn0036887/FBgn0037506/FBgn0041100
GO:0032241	GO:0032241	positive regulation of nucleobase-containing compound transport	5	0.754672	1.57409	0.043489	0.043489	0.345762	812	tags=80%, list=17%, signal=67%	FBgn0039302/FBgn0010660/FBgn0002044/FBgn0003321
GO:0046831	GO:0046831	regulation of RNA export from nucleus	5	0.754672	1.57409	0.043489	0.043489	0.345762	812	tags=80%, list=17%, signal=67%	FBgn0039302/FBgn0010660/FBgn0002044/FBgn0003321
GO:0046833	GO:0046833	positive regulation of RNA export from nucleus	5	0.754672	1.57409	0.043489	0.043489	0.345762	812	tags=80%, list=17%, signal=67%	FBgn0039302/FBgn0010660/FBgn0002044/FBgn0003321
GO:0015919	GO:0015919	peroxisomal membrane transport	12	-0.651701	-1.56947	0.0436628	0.0436628	0.345762	456	tags=50%, list=9%, signal=45%	FBgn0037020/FBgn0023516/FBgn0031282/FBgn0035922/FBgn0033812/FBgn0035876
GO:0043574	GO:0043574	peroxisomal transport	12	-0.651701	-1.56947	0.0436628	0.0436628	0.345762	456	tags=50%, list=9%, signal=45%	FBgn0037020/FBgn0023516/FBgn0031282/FBgn0035922/FBgn0033812/FBgn0035876
GO:0032272	GO:0032272	negative regulation of protein polymerization	12	0.569881	1.59882	0.0440399	0.0440399	0.345762	1434	tags=50%, list=30%, signal=35%	FBgn0000709/FBgn0035533/FBgn0051715/FBgn0038747/FBgn0038206/FBgn0263987
GO:0048545	GO:0048545	response to steroid hormone	12	0.569698	1.59831	0.0440399	0.0440399	0.345762	151	tags=25%, list=3%, signal=24%	FBgn0030486/FBgn0286198/FBgn0011604
GO:0071383	GO:0071383	cellular response to steroid hormone stimulus	12	0.569698	1.59831	0.0440399	0.0440399	0.345762	151	tags=25%, list=3%, signal=24%	FBgn0030486/FBgn0286198/FBgn0011604
GO:0032392	GO:0032392	DNA geometric change	20	0.474495	1.55451	0.0440484	0.0440484	0.345762	659	tags=40%, list=14%, signal=35%	FBgn0040290/FBgn0034728/FBgn0029798/FBgn0020633/FBgn0038889/FBgn0025815/FBgn0278608/FBgn0002906
GO:0007349	GO:0007349	cellularization	69	0.313193	1.37804	0.0442478	0.0442478	0.345762	1542	tags=54%, list=32%, signal=37%	FBgn0260959/FBgn0261397/FBgn0011230/FBgn0011232/FBgn0028734/FBgn0266670/FBgn0038167/FBgn0035533/FBgn0000414/FBgn0037218/FBgn0030685/FBgn0000146/FBgn0024238/FBgn0005632/FBgn0004367/FBgn0003654/FBgn0086384/FBgn0014029/FBgn0264307/FBgn0011710/FBgn0023172/FBgn0037135/FBgn0267390/FBgn0014141/FBgn0261797/FBgn0026619/FBgn0039016/FBgn0034740/FBgn0265512/FBgn0011225/FBgn0013343/FBgn0042712/FBgn0011202/FBg…
GO:0055001	GO:0055001	muscle cell development	47	0.35947	1.44953	0.044389	0.044389	0.345762	1472	tags=55%, list=30%, signal=39%	FBgn0003149/FBgn0011296/FBgn0287873/FBgn0265356/FBgn0086906/FBgn0053519/FBgn0261800/FBgn0001250/FBgn0000709/FBgn0003345/FBgn0004657/FBgn0003118/FBgn0263391/FBgn0043884/FBgn0053208/FBgn0259228/FBgn0261822/FBgn0014141/FBgn0259174/FBgn0260442/FBgn0032683/FBgn0260003/FBgn0035917/FBgn0004117/FBgn0011202/FBgn0010389
GO:0099558	GO:0099558	maintenance of synapse structure	8	0.6611	1.62716	0.0444083	0.0444083	0.345762	323	tags=38%, list=7%, signal=35%	FBgn0259246/FBgn0250788/FBgn0004449
GO:0031365	GO:0031365	N-terminal protein amino acid modification	12	-0.650293	-1.56608	0.0444209	0.0444209	0.345762	1033	tags=75%, list=21%, signal=59%	FBgn0052319/FBgn0020392/FBgn0036039/FBgn0033457/FBgn0031043/FBgn0263251/FBgn0024194/FBgn0024188/FBgn0037747
GO:0071711	GO:0071711	basement membrane organization	17	0.503807	1.56044	0.0444228	0.0444228	0.345762	1454	tags=59%, list=30%, signal=41%	FBgn0261800/FBgn0267348/FBgn0002526/FBgn0034180/FBgn0025864/FBgn0262125/FBgn0026562/FBgn0025879/FBgn0010303/FBgn0015789
GO:0010629	GO:0010629	negative regulation of gene expression	217	0.226125	1.21446	0.0444444	0.0444444	0.345762	989	tags=30%, list=20%, signal=25%	FBgn0039338/FBgn0001325/FBgn0000157/FBgn0031375/FBgn0015509/FBgn0027835/FBgn0031873/FBgn0035121/FBgn0005677/FBgn0284220/FBgn0264495/FBgn0011604/FBgn0040283/FBgn0086694/FBgn0037703/FBgn0001087/FBgn0022942/FBgn0284256/FBgn0039861/FBgn0003210/FBgn0265356/FBgn0037716/FBgn0026577/FBgn0028734/FBgn0034923/FBgn0002521/FBgn0033062/FBgn0263968/FBgn0039214/FBgn0000146/FBgn0034246/FBgn0039654/FBgn0000629/FBg…
GO:0098609	GO:0098609	cell-cell adhesion	77	0.305293	1.3767	0.0444744	0.0444744	0.345762	1104	tags=42%, list=23%, signal=33%	FBgn0264089/FBgn0023095/FBgn0000163/FBgn0011592/FBgn0283724/FBgn0001250/FBgn0038167/FBgn0004449/FBgn0263289/FBgn0003285/FBgn0284247/FBgn0083975/FBgn0000635/FBgn0267728/FBgn0039928/FBgn0086384/FBgn0266409/FBgn0025743/FBgn0004657/FBgn0040294/FBgn0262114/FBgn0000633/FBgn0015609/FBgn0261053/FBgn0262125/FBgn0010215/FBgn0036448/FBgn0262614/FBgn0261822/FBgn0004569/FBgn0260442/FBgn0025879
GO:0010977	GO:0010977	negative regulation of neuron projection development	10	0.614142	1.62277	0.0446911	0.0446911	0.346758	1031	tags=60%, list=21%, signal=47%	FBgn0015550/FBgn0028734/FBgn0014133/FBgn0015805/FBgn0004595/FBgn0011259
GO:0022404	GO:0022404	molting cycle process	23	-0.552001	-1.53604	0.0451568	0.0451568	0.349049	134	tags=22%, list=3%, signal=21%	FBgn0011642/FBgn0038180/FBgn0038901/FBgn0000422/FBgn0264810
GO:0090316	GO:0090316	positive regulation of intracellular protein transport	11	0.589239	1.60797	0.045165	0.045165	0.349049	1424	tags=55%, list=29%, signal=39%	FBgn0013756/FBgn0052654/FBgn0262114/FBgn0021761/FBgn0039187/FBgn0004380
GO:0008283	GO:0008283	cell population proliferation	556	0.254219	1.48281	0.0454545	0.0454545	0.349904	1050	tags=31%, list=22%, signal=28%	FBgn0039338/FBgn0040290/FBgn0001325/FBgn0031550/FBgn0031255/FBgn0264089/FBgn0035264/FBgn0002561/FBgn0261269/FBgn0031659/FBgn0031375/FBgn0016076/FBgn0031196/FBgn0266369/FBgn0033987/FBgn0016977/FBgn0023095/FBgn0013469/FBgn0032209/FBgn0001291/FBgn0263995/FBgn0015550/FBgn0001965/FBgn0265102/FBgn0000163/FBgn0000212/FBgn0250788/FBgn0000028/FBgn0005677/FBgn0011592/FBgn0040283/FBgn0086677/FBgn0035001/FBg…
GO:0009893	GO:0009893	positive regulation of metabolic process	531	0.213441	1.22614	0.0454545	0.0454545	0.349904	1001	tags=29%, list=21%, signal=26%	FBgn0000659/FBgn0003117/FBgn0034537/FBgn0040290/FBgn0031550/FBgn0000157/FBgn0002561/FBgn0022787/FBgn0010750/FBgn0031375/FBgn0013756/FBgn0033636/FBgn0032194/FBgn0032209/FBgn0001291/FBgn0015550/FBgn0000212/FBgn0015509/FBgn0027835/FBgn0000028/FBgn0023518/FBgn0264495/FBgn0011604/FBgn0002522/FBgn0002183/FBgn0034722/FBgn0035001/FBgn0011230/FBgn0086694/FBgn0037703/FBgn0026160/FBgn0001087/FBgn0035205/FBg…
GO:0080188	GO:0080188	gene silencing by RNA-directed DNA methylation	3	0.84291	1.47094	0.0457324	0.0457324	0.351351	763	tags=100%, list=16%, signal=84%	FBgn0034246/FBgn0263755/FBgn0086908
GO:0051260	GO:0051260	protein homooligomerization	14	-0.621855	-1.55383	0.0460672	0.0460672	0.35323	399	tags=21%, list=8%, signal=20%	FBgn0034636/FBgn0037758/FBgn0025394
GO:0035329	GO:0035329	hippo signaling	65	-0.436961	-1.46727	0.046729	0.046729	0.357602	639	tags=14%, list=13%, signal=12%	FBgn0004177/FBgn0034264/FBgn0259685/FBgn0025637/FBgn0266848/FBgn0011642/FBgn0259483/FBgn0004636/FBgn0004907
GO:0045187	GO:0045187	regulation of circadian sleep/wake cycle, sleep	20	-0.569981	-1.53701	0.0472396	0.0472396	0.360203	636	tags=25%, list=13%, signal=22%	FBgn0261953/FBgn0261268/FBgn0013303/FBgn0030228/FBgn0025394
GO:0046824	GO:0046824	positive regulation of nucleocytoplasmic transport	10	0.607014	1.60394	0.0472531	0.0472531	0.360203	945	tags=60%, list=20%, signal=48%	FBgn0039302/FBgn0010660/FBgn0262114/FBgn0002044/FBgn0003321/FBgn0021761
GO:0032507	GO:0032507	maintenance of protein location in cell	18	0.488697	1.54399	0.0477131	0.0477131	0.363002	1471	tags=61%, list=30%, signal=43%	FBgn0287873/FBgn0026207/FBgn0033194/FBgn0026181/FBgn0010660/FBgn0011692/FBgn0086356/FBgn0038206/FBgn0052113/FBgn0034304/FBgn0011202
GO:0008285	GO:0008285	negative regulation of cell population proliferation	67	0.312329	1.36735	0.0480296	0.0480296	0.364701	1031	tags=36%, list=21%, signal=29%	FBgn0031375/FBgn0015550/FBgn0000163/FBgn0000212/FBgn0035205/FBgn0002121/FBgn0261456/FBgn0028734/FBgn0003345/FBgn0263289/FBgn0014133/FBgn0005198/FBgn0002525/FBgn0020306/FBgn0011692/FBgn0086384/FBgn0002783/FBgn0015805/FBgn0015609/FBgn0004595/FBgn0041171/FBgn0260749/FBgn0053193/FBgn0011259
GO:0006406	GO:0006406	mRNA export from nucleus	25	0.43218	1.49502	0.0484109	0.0484109	0.366394	889	tags=48%, list=18%, signal=39%	FBgn0013756/FBgn0039004/FBgn0022942/FBgn0262647/FBgn0286809/FBgn0026207/FBgn0014189/FBgn0031390/FBgn0027868/FBgn0034939/FBgn0003321/FBgn0030738
GO:0071927	GO:0071927	octopamine signaling pathway	4	-0.818423	-1.48001	0.0484399	0.0484399	0.366394	636	tags=100%, list=13%, signal=87%	FBgn0038197/FBgn0261953/FBgn0034636
GO:0006487	GO:0006487	protein N-linked glycosylation	30	-0.511499	-1.5042	0.0492465	0.0492465	0.370292	549	tags=23%, list=11%, signal=21%	FBgn0027564/FBgn0036300/FBgn0030645/FBgn0052076/FBgn0263852/FBgn0032014/FBgn0032799
GO:0016601	GO:0016601	Rac protein signal transduction	3	0.838156	1.46264	0.0493548	0.0493548	0.370292	786	tags=100%, list=16%, signal=84%	FBgn0001965/FBgn0015513/FBgn0038747
GO:0035020	GO:0035020	regulation of Rac protein signal transduction	3	0.838156	1.46264	0.0493548	0.0493548	0.370292	786	tags=100%, list=16%, signal=84%	FBgn0001965/FBgn0015513/FBgn0038747
GO:0051303	GO:0051303	establishment of chromosome localization	7	0.683716	1.59093	0.0495713	0.0495713	0.370292	453	tags=43%, list=9%, signal=39%	FBgn0013756/FBgn0284220/FBgn0021760
GO:0051310	GO:0051310	metaphase chromosome alignment	7	0.683716	1.59093	0.0495713	0.0495713	0.370292	453	tags=43%, list=9%, signal=39%	FBgn0013756/FBgn0284220/FBgn0021760
GO:0060911	GO:0060911	cardiac cell fate commitment	13	0.549192	1.5767	0.0496988	0.0496988	0.370292	1468	tags=69%, list=30%, signal=48%	FBgn0003117/FBgn0033859/FBgn0003118/FBgn0016797/FBgn0000606/FBgn0003651/FBgn0010762/FBgn0261963/FBgn0028582
GO:0042771	GO:0042771	intrinsic apoptotic signaling pathway in response to DNA damage by p53 class mediator	4	0.787412	1.518	0.0497382	0.0497382	0.370292	973	tags=75%, list=20%, signal=60%	FBgn0259152/FBgn0261456/FBgn0004436
GO:0072332	GO:0072332	intrinsic apoptotic signaling pathway by p53 class mediator	4	0.787412	1.518	0.0497382	0.0497382	0.370292	973	tags=75%, list=20%, signal=60%	FBgn0259152/FBgn0261456/FBgn0004436
GO:0055089	GO:0055089	fatty acid homeostasis	3	0.837743	1.46192	0.0498076	0.0498076	0.370292	788	tags=100%, list=16%, signal=84%	FBgn0029976/FBgn0010051/FBgn0261283
GO:0007010	GO:0007010	cytoskeleton organization	362	0.213307	1.19356	0.05	0.05	0.371018	1424	tags=44%, list=29%, signal=34%	FBgn0031659/FBgn0013756/FBgn0259246/FBgn0261555/FBgn0003149/FBgn0011296/FBgn0000163/FBgn0250788/FBgn0261397/FBgn0019968/FBgn0035001/FBgn0026192/FBgn0287873/FBgn0052982/FBgn0015513/FBgn0265356/FBgn0086906/FBgn0053519/FBgn0263705/FBgn0002121/FBgn0250819/FBgn0283724/FBgn0028734/FBgn0001250/FBgn0037926/FBgn0044826/FBgn0020497/FBgn0086690/FBgn0001202/FBgn0038167/FBgn0004449/FBgn0003475/FBgn0026598/FBg…
